# Supplementary material for: Association Mapping of Germination Traits in Arabidopsis thaliana Under Light and Nutrient Treatments: Searching for G×E Effects
Source: G3 (Bethesda). 2014 Jun 5;4(8):1465–78. doi: 10.1534/g3.114.012427 (PMC4132177; doi:10.1534/g3.114.012427)
Supplement: Supporting Information [file supp_g3.114.012427_FileS2.zip › File_S2.txt]

chromosome	bp	Dark_Low	Dark_High	Full_Low	Full_High	full	common	gxe	light	nutrient
1	657	0.443189757725877	0.486842124753779	0.0617727712373897	0.0219857597610215	0.171675053066394	0.107337918379625	0.29936180507868	0.122312467024359	0.96711702927922
1	3102	0.82116718698703	0.58909881420555	0.0913743011363412	0.00531173403283	0.0549124666277762	0.14318100295457	0.0652052714003961	0.0784111542599827	0.188056272198092
1	4648	0.76515641334968	0.652142049452361	0.125812425654732	0.0128612230807795	0.134996556004545	0.147108434367655	0.17722877567169	0.114687398373301	0.430741657558839
1	6063	0.696375370087487	0.662753377011744	0.590248563667405	0.788650647982079	0.929202945807128	0.521960146773514	0.97851719987932	0.83739887567306	0.991775039744776
1	6514	0.501565051770401	0.587932268983865	0.447788637385342	0.0713369616935173	0.228483367313285	0.590195130382543	0.133311242198863	0.0660637935480351	0.562689499410484
1	6603	0.301693356702955	0.445419302104663	0.00248014144541076	0.00122646982583155	0.0115278444219527	0.0167886537734386	0.0697255726743365	0.0227161361309	0.523528801341258
1	8193	0.824388860190246	0.663313129521951	0.115505190850428	0.0101650691931012	0.0942708542770141	0.152823579444413	0.114075901984629	0.0849076360049821	0.339356285408226
1	11493	0.908390869388597	0.897877987791583	0.291239704638879	0.0448923995942049	0.289424170092612	0.332416256912324	0.245103190187663	0.103139612082573	0.848922649899325
1	12584	0.80835639665927	0.827411280622424	0.905510159115089	0.571619821882763	0.981696865785018	0.697936659039326	0.988284120150533	0.903166275500576	0.937590390756674
1	13045	0.519375844959533	0.5850990853522	0.191390278144159	0.216770032085038	0.600751613331222	0.337272435169838	0.623122500157175	0.33483076223879	0.811704174905742
1	21043	0.457836211676299	0.283116855664099	0.232933690073875	0.113925088621694	0.27428487276381	0.127341956194723	0.457688509197553	0.599131014750294	0.288419374106457
1	21128	0.72490667417716	0.711913333767465	0.575990895687112	0.585156187916153	0.781103699042754	0.91231450044224	0.585710687267414	0.303583728261866	0.980849763877283
1	21829	0.681086538714492	0.59696986518533	0.69210786509736	0.673160626340045	0.783050040373622	0.839373857200251	0.596615591231188	0.315418918160511	0.783953460900567
1	22522	0.044697910671586	0.048102284202766	0.133795070976972	0.0557324150949156	0.214283820573878	0.0356402269096024	0.963374940245929	0.929120439074763	0.789561207101932
1	27265	0.488714026383705	0.53883094851107	0.138059157496438	0.0177118767572788	0.278119348734513	0.122893718535148	0.478509403792948	0.234886939038273	0.919351347139827
1	28978	0.793301137947424	0.538234022891491	0.609036736035327	0.902440441923206	0.744805936949457	0.597324818762476	0.620431849976004	0.985964067102955	0.331400200906996
1	29291	0.565786557652349	0.442591586770885	0.021955336048724	0.00712809244895028	0.038775490777603	0.0819556944215565	0.0687235075507094	0.0373983302025725	0.449349072626021
1	31515	0.610674435024769	0.471508382434393	0.505445647305007	0.453219742960879	0.708055935475316	0.356989232138965	0.762517508945479	0.836111825541345	0.499126766207907
1	32807	0.648108283258735	0.528237201918681	0.463011853370235	0.668252260764554	0.839111767774355	0.431421219320856	0.893384329903754	0.807342071041866	0.708122721138537
1	35856	0.941515451133458	0.978760366807443	0.933762117014661	0.633570023901743	0.996796509317633	0.850094145209153	0.9913110166842	0.900947446787708	0.95288437317489
1	37072	0.170910549909973	0.120995965792543	0.427412862648363	0.30922262917821	0.35008698290329	0.136232594047054	0.586616922899687	0.589724210005733	0.347382106098972
1	39751	0.852033644560202	0.794655251043132	0.55195123588608	0.198057428098162	0.762306599831302	0.716332403696089	0.598018111223048	0.315542016826154	0.985628668089947
1	41178	0.0420255741108735	0.03032821130861	0.176864878406123	0.022600244670212	0.138267371371428	0.0292913526262481	0.681506697891835	0.790823056358214	0.389757634809806
1	41427	0.0871881044756929	0.0696134847911917	0.0999047300172862	0.0459844438504497	0.189271998647096	0.0393029628060498	0.76551542373398	0.951210805364528	0.465346922960812
1	44567	0.36452475335262	0.340053130922786	0.307419821309509	0.325168214252543	0.673199278156394	0.229230887578771	0.952489686232078	0.78773189870532	0.901801019298089
1	46373	0.697871535422557	0.650831054462453	0.58197843983105	0.783399158244344	0.929190409476221	0.536341600965042	0.965101916063334	0.808887658852375	0.935159007934328
1	46499	0.723283409380606	0.706745015389038	0.0972598721423164	0.027045038466817	0.17614472535763	0.168962771939295	0.217606938549732	0.0918988721913755	0.805895067526169
1	47577	0.912876848324511	0.826942495629759	0.745930768063463	0.627780515681128	0.706142130779789	0.683809632446015	0.540533336952119	0.643328888840638	0.345570452108023
1	48118	0.742228918784371	0.600190199295801	0.15160585333371	0.015123049613436	0.148121037237676	0.155662747357491	0.189057720210642	0.145827753514596	0.357915817718354
1	48181	0.753629638281363	0.798784699003603	0.931790931885564	0.601412133489934	0.982589805366339	0.686009782526779	0.997544487658051	0.988675325795066	0.944331615706603
1	49080	0.231735558924194	0.3194231889464	0.762139714450392	0.257370279015683	0.614132586239628	0.254528700226182	0.775667088903417	0.526605866917981	0.804668809151921
1	51706	0.9490917729808	0.743501037309153	0.519508708453176	0.79859979386907	0.804436150703637	0.677606722074854	0.665839605088722	0.595287586506766	0.509928605909658
1	52202	0.74131480237329	0.541867933322662	0.348486748222055	0.23979410159167	0.509752457087454	0.479225770140642	0.403971133449699	0.463548250761624	0.30131901812459
1	53901	0.486796976935872	0.338715357086694	0.210683421598232	0.148318138856579	0.40681681018735	0.261613786041573	0.43956117172054	0.511684405352205	0.31034005759501
1	55684	0.476156679920176	0.29795510920048	0.949164342291075	0.873185397772967	0.710500260787516	0.614379640085837	0.570005812650529	0.595435211496498	0.329849513880371
1	57136	0.372611863313073	0.510439910884211	0.826324978215864	0.378496386864957	0.823510175160825	0.435903226148244	0.859822848455502	0.636986768315696	0.824215668892564
1	57686	0.77125674430506	0.519328672492773	0.451364832973534	0.526345735489173	0.619352053859202	0.473952192864123	0.530812646416015	0.825164255269263	0.285415691604674
1	60083	0.221450823627856	0.430577233804147	0.440109841401506	0.961717367938147	0.361640154703321	0.492587636980017	0.255635442563382	0.490867301375447	0.158945485232054
1	60772	0.890158250313045	0.488365344069795	0.616991177499538	0.560293957383676	0.264823609281445	0.70254255931736	0.148173041202401	0.692486360324449	0.0644635746782449
1	61661	0.815558384290269	0.445190676545017	0.485888181791543	0.137755386034514	0.135941340877438	0.303334341965669	0.106296850443896	0.625886070254848	0.0469714633499832
1	63084	0.353344233676543	0.396350832140234	0.357587801864606	0.771064111551637	0.792930722997659	0.357642909480656	0.909306900933247	0.980846312145054	0.663703544694406
1	63645	0.210489527122411	0.160971241671016	0.0666454042725336	0.0844994505471727	0.199629820330884	0.0639453418972446	0.543024930277985	0.407001818524139	0.53409272420941
1	63759	0.591382606880714	0.524645293397598	0.271284733905907	0.510531646550926	0.191676009522656	0.975336228035182	0.093702846026646	0.0314980510954908	0.956096827539284
1	63915	0.186616950523711	0.0965276590067269	0.181905425827316	0.0841416189383187	0.131911236193502	0.049113063609758	0.416596235300826	0.9398769921368	0.193251050011463
1	64149	0.283213843643045	0.395597370832263	0.319792982985555	0.713026664168193	0.459141624227474	0.823712862984877	0.281131582541129	0.16116978454091	0.355608542125719
1	68880	0.368828978364727	0.284065683562779	0.222660534209184	0.145952696847457	0.455706154492763	0.250640019479915	0.524095147280254	0.405728048433208	0.504558701505937
1	69311	0.183096576937987	0.0972844021084944	0.172590037093679	0.0444058416095514	0.145280829170497	0.0795567011204718	0.313123568033633	0.615132460525861	0.172553825466453
1	70933	0.202256658019517	0.0894016173684244	0.217018731185201	0.0235044517285649	0.0807422075856585	0.071641399075912	0.174071486137135	0.684004657151474	0.0785100580508855
1	71326	0.246056625660138	0.17297562571043	0.368001508553406	0.377007944849922	0.560675847286042	0.21816258673205	0.761980761357553	0.687095945675485	0.508199762685681
1	71868	0.907445467722917	0.999332492022604	0.818212631216807	0.656362799273898	0.948127470760675	0.73375357320867	0.884471630195433	0.631395213669927	0.948999723743329
1	72756	0.361825215252183	0.146889925389969	0.255967618927356	0.0242991086543526	0.0501192496847827	0.0980109275736881	0.0791700493486803	0.532528389604332	0.0384666054811266
1	72894	0.0927691152637818	0.028886891657059	0.0349297146368656	0.00128406297660384	0.00643293995745339	0.00655619614268127	0.0854970809638586	0.403861965800929	0.0528328933200475
1	73047	0.300470623144908	0.159221855875632	0.231892480361103	0.0577649494036305	0.160812458675854	0.110528889856953	0.271006785007382	0.574926887450618	0.151649628612716
1	73851	0.586904570390593	0.482172359122262	0.353231123981819	0.306721353074711	0.671212045582937	0.445944614005543	0.616493279792828	0.477243724142218	0.558584991027029
1	73989	0.586904570390593	0.482172359122262	0.353231123981819	0.306721353074711	0.671212045582937	0.445944614005543	0.616493279792828	0.477243724142218	0.558584991027029
1	74169	0.0357095152733199	0.0132807840243849	0.00152739949294775	1.17833514602679e-05	0.000508119841097195	0.000534629640849477	0.0570264440254134	0.138239667069543	0.0921436015718311
1	75899	0.525670494412882	0.524807137712412	0.609142853287488	0.655001326007704	0.97781069631006	0.687223111131944	0.981727463271643	0.852950152671799	0.978554403546561
1	76217	0.573266373369386	0.620870136821291	0.49960412099472	0.499259381504333	0.873399512521824	0.719570035723702	0.752064508638484	0.45502169468182	0.84407540546466
1	76847	0.912783000302304	0.995940569163871	0.895909296754302	0.803335477663307	0.962883881277163	0.835989501690803	0.886202331992448	0.934134787536066	0.637766170921492
1	76879	0.742807187263674	0.7203167695819	0.315873956086816	0.235984543146805	0.710139031635213	0.383665398431676	0.732495811930069	0.492401346563139	0.761777599021238
1	77127	0.804972503758227	0.698745453635138	0.561073548538296	0.81559727402003	0.829250918698803	0.992150795687964	0.643092999253853	0.500381848653041	0.464470694501145
1	77140	0.773351482954429	0.596676157408482	0.92546755658297	0.724613472741671	0.877616339496524	0.938379338587499	0.713771952528787	0.627029641953191	0.474161779428772
1	77243	0.170818380420915	0.208436737105951	0.534174872265905	0.495419913745363	0.576558096788199	0.246280881439402	0.726740922794778	0.456193068042754	0.844935146749847
1	77458	0.216045182398946	0.200851808466512	0.871420173309551	0.464572087300381	0.0658801205587979	0.106957183585728	0.10030710295934	0.0338930938820897	0.573713642297371
1	78803	0.416177997342892	0.250714667449496	0.773742762781602	0.967806432185199	0.16068883230464	0.240951912035223	0.151057649782484	0.0731693910935909	0.33223467824973
1	78975	0.969953838350281	0.851758668932044	0.693445804903206	0.755134397713848	0.964312714735364	0.70508787454173	0.935260428043869	0.933859901006158	0.716216456910401
1	79418	0.570790553295329	0.249474594922642	0.606458349784808	0.262854975221674	0.15051965879622	0.317002724015616	0.116204863941475	0.879991823027939	0.0383665465905229
1	80216	0.54203096585974	0.331390605810478	0.616943600363369	0.344339511552884	0.58136774179506	0.490775045788348	0.476743977708708	0.992500743653909	0.227735324815056
1	80374	0.886819577870768	0.869683906309403	0.789716092678703	0.917533681628639	0.882087401640229	0.972295300172697	0.718914095348606	0.77517373662161	0.47199296561414
1	80400	0.828916320545133	0.5961561732191	0.525741726912391	0.223234673890322	0.503743866047393	0.477189196019946	0.398562619277618	0.518684275227752	0.269876564291874
1	81496	0.82795701535757	0.618647508454657	0.54922244907936	0.291297660973426	0.526061590904937	0.678268321945088	0.357765813181629	0.40020306344435	0.294568039537039
1	81854	0.92760887220901	0.892254346155441	0.206818627699483	0.444505687797509	0.415254361068398	0.6904330396025	0.260687169300335	0.135344329448324	0.623157319223471
1	81869	0.819190177007145	0.662720019938303	0.096226008042028	0.249303697686565	0.309483971037623	0.399515763930168	0.237318243421212	0.114829954120945	0.667339878989032
1	83117	0.839914410577882	0.7339164851836	0.458770544123681	0.482200138443709	0.604279884609591	0.874931945522308	0.402079854091635	0.193371661362847	0.608223720401724
1	85561	0.612795810187513	0.356008727582996	0.214198487891078	0.0452941828149918	0.131015916268131	0.243180201765089	0.118429586100994	0.295798845970665	0.101167690723387
1	86656	0.731576558277346	0.887876184708792	0.771188948864515	0.846876814805847	0.890332711180539	0.63074758579758	0.8205477445295	0.782408827849518	0.598222594744684
1	87060	0.947302407673027	0.745492225692165	0.746382936878016	0.822686308435471	0.640841917990826	0.908529124420655	0.434489332020542	0.746027132362716	0.200719890632919
1	87791	0.868404739237612	0.748679469549648	0.750967593893707	0.848527982558624	0.935774715214139	0.941746713141016	0.812367601579257	0.837931994200923	0.527982565714611
1	88300	0.970051982960948	0.925485126385487	0.549072760405516	0.507486950538761	0.872472787658801	0.630441338350589	0.789925718562682	0.651154364736259	0.570421589025304
1	88658	0.350354528257105	0.327023243504578	0.21456717113673	0.143403054122133	0.551499986963649	0.2340362691846	0.708716648194715	0.513457746235722	0.667933337608768
1	89312	0.927405649763853	0.709791784098102	0.640046404658318	0.816789027757576	0.867744480168819	0.725461462306637	0.741045300649407	0.754771162398601	0.506352231317352
1	90606	0.92385623228994	0.668676316668533	0.86833067314108	0.401341791587486	0.578805162264264	0.619275699105143	0.422983735113886	0.906520289701602	0.199855127668229
1	92353	0.510793238219484	0.303192466086868	0.724863987885769	0.456440909649601	0.493947475148839	0.525821352340331	0.368920652652432	0.837737151113665	0.158246418130285
1	93800	0.89393982264815	0.847627083729878	0.355524386038282	0.387805946267777	0.519819021418837	0.641392477021592	0.3600298740532	0.269617766238521	0.3007254701432
1	95225	0.974093493073654	0.751343982961086	0.877505060018262	0.934704189375284	0.911280416603472	0.983602573010826	0.765956130691133	0.860143019668876	0.468844779492303
1	95749	0.173022291047358	0.147996991500154	0.108501347660632	0.0397519097072968	0.252838582041865	0.0527072982347218	0.844918730524212	0.913770830624252	0.580257558414819
1	96521	0.676337240604574	0.370094596119133	0.389775284683226	0.474440729826645	0.200914713778862	0.851302565410495	0.100764721685719	0.122208523352853	0.0965017585943308
1	97473	0.31965987721863	0.178897419037252	0.841500788428414	0.433197410955641	0.552207397657692	0.426469720987932	0.480497013226457	0.634662863283284	0.244877142565675
1	98317	0.510793238219484	0.303192466086868	0.724863987885769	0.456440909649601	0.493947475148839	0.525821352340331	0.368920652652432	0.837737151113665	0.158246418130285
1	98617	0.455070571423387	0.287191179926449	0.249476659719564	0.101062409981596	0.304828962811874	0.277694867616634	0.29417133798098	0.410718392653254	0.223109603716706
1	99001	0.164846577548865	0.0594027956422387	0.482680578081642	0.187162279172808	0.145734215577268	0.173347619819492	0.171133434480265	0.568782550579555	0.064846041639175
1	99456	0.846821653364653	0.689384620678258	0.951714321070245	0.988282092101445	0.991362371650824	0.989079999945345	0.949516014753647	0.91102308903412	0.774988869368546
1	99785	0.38209641259002	0.571356913464252	0.560369511860405	0.871912675239052	0.723694881625132	0.77952986056763	0.537087121006458	0.979313733496332	0.270209223589769
1	99805	0.749374252315634	0.784543424152433	0.996766724754774	0.683674987895309	0.985950061213324	0.809537534910112	0.957500861522344	0.908125579021023	0.79876845403019
1	100267	0.571687738491117	0.492667828150057	0.550847270898318	0.945182259380022	0.959230320135832	0.583817870870274	0.997560128440573	0.979339163257073	0.946145642941735
1	100314	0.64029966953916	0.457096353963433	0.573716534431819	0.693756493749507	0.842670026796364	0.529610401025066	0.805057884576427	0.973320041973495	0.516823912153568
1	100501	0.535822733129431	0.364343939863508	0.543701050785769	0.577340362723411	0.795623523029785	0.488879894754503	0.761551710394564	0.844135436533136	0.495458220135497
1	100832	0.351191966438324	0.27697272239582	0.387907199487741	0.179663818670177	0.560555298696809	0.196302924549191	0.822181857803399	0.896224485524245	0.554813848351494
1	103175	0.847744098815092	0.999955744084578	0.890257881604783	0.621053833243089	0.838738082992891	0.925852914814892	0.658677653825717	0.603550279904226	0.495698617093884
1	103453	0.305937338695803	0.316939239582593	0.673454676687447	0.478064531408555	0.451846535070918	0.804542732736247	0.276927360674748	0.113364714441458	0.961143318742851
1	105064	0.363413073781832	0.397894272057364	0.94575936001877	0.964507096790145	0.566143200288373	0.35991411383715	0.550815213244357	0.332697676542564	0.701583425774224
1	105282	0.120919482479461	0.0810600449103773	0.440238130660884	0.593137058366858	0.617621225550129	0.323375046610556	0.66568869916948	0.539742030044632	0.464247895392009
1	105894	0.80602974922134	0.788290109477024	0.622176800431338	0.72947134406493	0.960402730483821	0.801418740804142	0.889312973945692	0.643627243754863	0.842771395466105
1	109472	0.433290361496009	0.340734424924241	0.747363766315286	0.497434997491993	0.666360250663701	0.33987646281507	0.718951889215264	0.552584866110847	0.534330239610286
1	109627	0.341168180306341	0.171923025191118	0.757085233451003	0.189847727430369	0.2992192154295	0.222524470709708	0.335502173191505	0.62323854776355	0.149303964136814
1	112907	0.15211342922986	0.115952426876053	0.614957292881319	0.28039888014879	0.445177551818789	0.163961818320188	0.691535481735424	0.479871499617633	0.569338914155197
1	114187	0.476021818331879	0.375558081305335	0.836606936204536	0.342593850243031	0.80219742480638	0.463089351059328	0.795146073632282	0.9162730023375	0.498833807470095
1	114648	0.528434995554314	0.535295260724996	0.898815114909324	0.839419391663198	0.863163106806216	0.853164855466121	0.702071494953117	0.400595656079902	0.919450310679336
1	114737	0.619574670509982	0.762736400074924	0.545711834412417	0.151717729797801	0.442703159359137	0.502974170867443	0.327078792576074	0.244358932359409	0.429621829124737
1	114915	0.645247586473131	0.817061005918302	0.846114187745964	0.564048841043117	0.866752109208862	0.557353957152365	0.825540809704275	0.874512634335884	0.565529274296568
1	115320	0.579370099823033	0.800578509036537	0.889867137855087	0.635591258569422	0.760983850866505	0.561560946204517	0.660483541175924	0.755924513177711	0.417000212773394
1	117199	0.307250943861094	0.397473113771177	0.216084140510423	0.2447255064059	0.600427391936214	0.20155139579852	0.886959632172206	0.888495625464467	0.6294051526533
1	117379	0.236644768486011	0.214016965171313	0.924041391000145	0.907853119361045	0.98511960827213	0.804041201245545	0.956369977870636	0.926092750353249	0.787087415592753
1	118192	0.0602036463500137	0.0823975343222608	0.223599877653736	0.174806491639104	0.349761799246429	0.0777778897685592	0.91313342102537	0.727949052069525	0.839393935572653
1	118441	0.10885275016263	0.0865148872907314	0.342040038662695	0.418063630394252	0.338650180363545	0.105377596726688	0.687685901836837	0.419680568245635	0.683244574995578
1	120328	0.596205090422127	0.577691833367175	0.970538279727085	0.997381772922749	0.840833980103063	0.632903891577992	0.737978420311198	0.436103890550005	0.908368171377484
1	120376	0.136143085807171	0.338089524320787	0.309589493383466	0.459512212045809	0.259459935984083	0.182524985930365	0.325734843789202	0.833507095043433	0.148027462509634
1	120456	0.979677649265726	0.828232860722329	0.638341568905638	0.343588132111799	0.705556213004241	0.664768004750019	0.545784306743684	0.514394903088206	0.424402351508241
1	120787	0.0761034218760798	0.0880896984258129	0.233044299444184	0.152327806860364	0.321290725573557	0.0658434287858265	0.941459292099853	0.73150540850611	0.991250428667101
1	122503	0.067747040080592	0.0749937126439851	0.163001146911589	0.132053498598544	0.321342628742335	0.0628417213710373	0.978481596978553	0.845316280680348	0.923356532984818
1	123313	0.168918988155609	0.114768352876348	0.165780576372355	0.138321639138923	0.355081365236298	0.105110556089867	0.731002001869232	0.816547490811445	0.469450998230354
1	123924	0.103763167245341	0.115640853673947	0.297509055242652	0.203485683903521	0.430140103646633	0.103002965610159	0.947379093697919	0.743225675555098	0.989052721572397
1	125155	0.0500789008344044	0.0833914747490795	0.134608255745616	0.108895881822394	0.260508820038657	0.0513535784908223	0.895155099342982	0.908433439756944	0.660570554587593
1	127093	0.776761050070202	0.957060391207028	0.834235904199701	0.748165974872026	0.715313374547168	0.925792901941704	0.509656077745164	0.803309209223961	0.247849396500957
1	127891	0.0761034218760798	0.0880896984258129	0.233044299444184	0.152327806860364	0.321290725573557	0.0658434287858265	0.941459292099853	0.73150540850611	0.991250428667101
1	128116	0.730441841935234	0.578902918971062	0.655249968168726	0.919894356789661	0.933523002919818	0.7303728028853	0.855008577825084	0.962027871106401	0.576178900828693
1	128366	0.603416743129663	0.571553442976212	0.555672466607872	0.936027525042361	0.980476094767506	0.823053800894398	0.936256834222868	0.723487922176834	0.90239052302863
1	129025	0.103763167245341	0.115640853673947	0.297509055242652	0.203485683903521	0.430140103646633	0.103002965610159	0.947379093697919	0.743225675555098	0.989052721572397
1	131281	0.95315488210297	0.672699081383872	0.649079811075404	0.28108244374429	0.49023703067116	0.40377105235559	0.422989228940565	0.890603378046299	0.20175300311832
1	132276	0.556145428974987	0.686738887263795	0.600904574311346	0.371743882192272	0.84508353942812	0.464291432466978	0.867718713689296	0.848214412589067	0.605221522669363
1	132773	0.472907646902218	0.718199222703089	0.652491517484214	0.656380066717548	0.730739463185866	0.646496171480036	0.582151114712087	0.974787047273107	0.30073049662417
1	133607	0.601482600901137	0.82251033750097	0.706399623529173	0.676879314930287	0.833339378422188	0.732484527004246	0.687398039250121	0.89774693180894	0.38700818076951
1	135519	0.930466845521104	0.643396704849536	0.753474471805548	0.699076130815405	0.347349381919476	0.991282040232853	0.19226123706133	0.47948716349958	0.0808622748863009
1	136188	0.890110639225547	0.969884676936692	0.502598668134401	0.389191853665876	0.713472728916755	0.735854649400481	0.53496412596001	0.310826708413593	0.55397010363497
1	136211	0.515226748211389	0.795682876385297	0.522694274341014	0.540701860848817	0.668068258257473	0.605208606393483	0.523697088421154	0.790443621853559	0.258535603601563
1	136399	0.21624327127303	0.221314852160867	0.672390537514512	0.850788799358935	0.499420771912981	0.350083489724162	0.473260843279316	0.223359784348397	0.966158661596068
1	136467	0.793983050800666	0.896508971361456	0.972973687013012	0.926067839290693	0.993158858067705	0.847022127907035	0.974576567970006	0.950360781219758	0.834643028051212
1	136773	0.288467860820454	0.476591046637293	0.303866166732773	0.480310813618523	0.469905905241994	0.286130623996696	0.498248846266175	0.974862272697875	0.240387467584897
1	137104	0.349493711968495	0.429585520399915	0.882916625148793	0.739680244076423	0.708045759531192	0.652975782186624	0.552630099598781	0.309297412417072	0.79289587867391
1	137134	0.264379639341036	0.282209902450379	0.499863145088651	0.643205420048035	0.692450321639478	0.31071670731654	0.806346029264549	0.513714545486521	0.890427387135089
1	137545	0.682481427275544	0.733743575272568	0.661474383102171	0.722267647931028	0.870862584224364	0.989786440577734	0.701566325145071	0.422620076547126	0.877387058286689
1	138060	0.504766757419815	0.319981392070939	0.514240435646303	0.405113979634618	0.479160406981979	0.361698891962302	0.438960471998234	0.839703112807881	0.200008234763469
1	138335	0.953688938010981	0.955702001985839	0.842099894155824	0.43041319195195	0.899819711810614	0.815336592636257	0.76717274215103	0.739019380563473	0.547692912758833
1	138627	0.813139155321565	0.840182841878022	0.313470914963394	0.735687647611375	0.260593704111339	0.843650534777506	0.137776863099872	0.200760683942669	0.0950404137094337
1	138875	0.413687218601769	0.757521382112784	0.619010904747279	0.911425459349694	0.4056730214617	0.693726524908296	0.252580100265065	0.974403586660865	0.100923003742738
1	138989	0.93684141961161	0.981640577037701	0.614958008246348	0.978004061691735	0.986066924501401	0.771866318652335	0.970368540395671	0.907239883825261	0.819452740011751
1	139393	0.773522593019778	0.435116995763633	0.677073780004722	0.530421854451338	0.408686804858573	0.414084085899099	0.329041126575594	0.838996140159335	0.136241163021119
1	139832	0.497476705206381	0.89284986921941	0.499209453081601	0.455557023198627	0.30397646744443	0.591633661387458	0.188133038762052	0.500109641593635	0.0772248336588373
1	139991	0.678176621699235	0.927607552960715	0.859167355320426	0.630852414233819	0.550339879382368	0.930051766697387	0.350387272995607	0.706270799209984	0.151866605888988
1	140005	0.678176621699235	0.927607552960715	0.859167355320426	0.630852414233819	0.550339879382368	0.930051766697387	0.350387272995607	0.706270799209984	0.151866605888988
1	140671	0.683440007739131	0.894948009067903	0.658971386258198	0.882497773150009	0.403761136653849	0.953417848358686	0.232795311473906	0.667154993374093	0.0906239507069112
1	141411	0.917140018776924	0.649928109016168	0.546152462020546	0.996313047015352	0.666968514255585	0.838470638242169	0.466896765821748	0.677590995023757	0.228843503761166
1	141556	0.626578170917067	0.914235303645222	0.538938356018288	0.474283228106761	0.709164738633396	0.634348036926193	0.56062001563204	0.704388281886166	0.295784721779315
1	142940	0.802291814686757	0.541920469693221	0.735957682309967	0.746761984814776	0.636573752019809	0.459009654522596	0.561794739916787	0.667789614513423	0.303717215113202
1	143199	0.347514943096385	0.386231003224393	0.715993069238362	0.818253285729433	0.668789361742048	0.452872539600222	0.607922392420548	0.353112369565323	0.804140157062003
1	143272	0.341059977032893	0.297131793259892	0.744396625614248	0.764930668888147	0.685227868138003	0.483058713913551	0.607978024087936	0.324029479581247	0.790702519561039
1	143471	0.906345368912064	0.702999424223659	0.774476123338726	0.987961997350929	0.432112349489661	0.852829959840705	0.257902547194419	0.578260893701425	0.108288994475617
1	143509	0.910590502052763	0.828378920694689	0.746662368477318	0.655595309768928	0.782262799364427	0.989708325566874	0.583628432796313	0.562557821632345	0.354490504927847
1	143704	0.862363734719783	0.374321675537866	0.751633509614088	0.534602539942214	0.147544574899112	0.446967358840232	0.0919726543264249	0.725658553570604	0.0291470875148586
1	144410	0.932565495938003	0.765862416355954	0.731263528453584	0.726283475652917	0.940403902073405	0.581005147868287	0.953487589458755	0.91991879312733	0.781663396083333
1	144832	0.832516214619858	0.786910402910177	0.71265974817085	0.905722875792306	0.483837932185924	0.952273613022787	0.294293177968562	0.596994161838104	0.127077377066494
1	144872	0.889736117463178	0.734214896802203	0.515248184854512	0.67791303078273	0.86572735470398	0.725234607249634	0.737974007571604	0.609679137508086	0.518273287918378
1	145457	0.852609570435628	0.853289290387055	0.78663794930516	0.760036194534748	0.730420138632578	0.952953249986111	0.524801280867585	0.644298370902459	0.277526225401081
1	146220	0.0804565460891316	0.110927315295844	0.875236740860374	0.628617765829124	0.449565171899413	0.652384938764695	0.295225913056562	0.143592213715182	0.715670043099314
1	148601	0.546752169908165	0.358618853534205	0.853804928633195	0.689826341858753	0.560936360606891	0.483350685140924	0.457577094266291	0.513638132548737	0.254955197603474
1	150430	0.733852408891139	0.43827859451363	0.889005137546139	0.647587865775433	0.465954524257723	0.555695246593023	0.332382269560131	0.663045394457366	0.144020211652964
1	150457	0.647966455015282	0.402565829887444	0.780213344858183	0.843019622281818	0.620090107304883	0.584992460410899	0.47782545240142	0.690123104588076	0.234999916221592
1	150992	0.593600876285849	0.706633825628393	0.766003088243826	0.505497265687001	0.919989051561274	0.546915547708577	0.935720264345675	0.907109840275458	0.743108576543989
1	153232	0.806739895913956	0.900256518206952	0.374207632791207	0.606498696252526	0.504265330012679	0.590019081264087	0.358585545944906	0.362077173379816	0.226902307798547
1	156619	0.804783664576461	0.54077823424624	0.983363056455296	0.691475802989885	0.61003018536468	0.627581402785087	0.452525193541886	0.611502402771696	0.228318068768514
1	157491	0.72472921478559	0.436997489552736	0.940075798352489	0.949223067876645	0.479050501026201	0.579735744134905	0.337796832752456	0.375260038420717	0.202467597941917
1	158305	0.598032061982988	0.284691613531653	0.670445991205231	0.337073155386492	0.231184162908314	0.380626303112982	0.17159685367553	0.838065112795345	0.0606339205075921
1	158640	0.76519073487618	0.47538190417762	0.798540573192243	0.841001004616043	0.478885671562413	0.775741940175268	0.301770218796556	0.41760992164122	0.159308271503619
1	158910	0.844782836521687	0.555596359470348	0.77910148203768	0.848485433037164	0.551451486877536	0.658094644212847	0.3858695210645	0.309657074254503	0.294331298214778
1	163492	0.700777561468615	0.505588152664224	0.831546822381475	0.720455839893797	0.302637241458266	0.289677222660418	0.283384923924659	0.14201797245645	0.435145058324301
1	163569	0.94543632077767	0.736957538670201	0.98878687912877	0.879066716236275	0.651720338563052	0.967089447766413	0.442602940373165	0.933558265511074	0.210075313562007
1	163766	0.721401101940704	0.702051726410878	0.452341571632833	0.732260684316711	0.929009019659575	0.550246839436076	0.952524110830538	0.763422907498004	0.906784852220112
1	164085	0.835972102742795	0.906669122206422	0.57280026082681	0.593589115665606	0.756235121635448	0.750913794772287	0.581395069453096	0.535852058229123	0.365216369264483
1	164375	0.688375595735443	0.787157194269235	0.589816943603266	0.793412467010958	0.945351814084101	0.64295514314546	0.922899780399261	0.829815990435615	0.718094264610319
1	164393	0.916503347662595	0.728827734305959	0.584134995291768	0.730602256180371	0.768521264340956	0.906383005981412	0.571139799703629	0.368894068894333	0.507200200419461
1	164679	0.501683714737583	0.447816344256597	0.877917267281036	0.996885072187102	0.856428251510482	0.592731454608955	0.784722203944635	0.495353660390455	0.82551179513356
1	164969	0.501524119648363	0.460016287932052	0.833640827357553	0.978048227057518	0.866933414850529	0.584781616167924	0.807254719676028	0.517565296370416	0.863679286336959
1	165625	0.721401101940704	0.702051726410878	0.452341571632833	0.732260684316711	0.929009019659575	0.550246839436076	0.952524110830538	0.763422907498004	0.906784852220112
1	165984	0.501683714737583	0.447816344256597	0.877917267281036	0.996885072187102	0.856428251510482	0.592731454608955	0.784722203944635	0.495353660390455	0.82551179513356
1	166030	0.721981608686517	0.588308526925113	0.60090327227761	0.301277904748115	0.755214930831381	0.787932074185595	0.572011816952175	0.307803182941964	0.692146815643029
1	166386	0.633745436860105	0.739165534059618	0.494756719664471	0.778803739081517	0.894368155982321	0.618311988874616	0.834882916325965	0.723956171392543	0.599818368777782
1	166850	0.635579760741538	0.739984186104119	0.606193054776901	0.546903652172777	0.894768784608138	0.468120656840864	0.959790315888318	0.913702723331752	0.782235644825601
1	167493	0.501683714737583	0.447816344256597	0.877917267281036	0.996885072187102	0.856428251510482	0.592731454608955	0.784722203944635	0.495353660390455	0.82551179513356
1	167692	0.664585825168518	0.543933421354395	0.235266705850353	0.180623274715911	0.556111133940132	0.307393968919621	0.594880901767865	0.439943756202668	0.571203904056657
1	169429	0.601661288389471	0.649885951351046	0.542989417466604	0.381426831427808	0.895286106334951	0.467682874187882	0.961368108137334	0.81646515231025	0.89793352410643
1	169883	0.234148292565892	0.313817953434956	0.402074863687767	0.309640724478974	0.609481341193564	0.207605519365779	0.886561323841571	0.866657912857972	0.661714940066056
1	170319	0.537861715975625	0.378796630353929	0.824684783424933	0.513446707849514	0.525116560479165	0.457595750044985	0.431204722874866	0.470730951865853	0.24781567271993
1	171538	0.674096551233909	0.57834074142711	0.972783956038908	0.711783091515917	0.938481684511919	0.891411483736889	0.823076568075067	0.795411589004712	0.552380338650023
1	171664	0.312173962376404	0.379076318093645	0.21796425287568	0.166040517338138	0.705424014342984	0.264781359628131	0.923189892239628	0.697129157566964	0.891599989175066
1	171736	0.751517342680974	0.99156144669278	0.532748722660239	0.479751654620604	0.717740755448135	0.47995574531632	0.653986360727096	0.675468585383826	0.386893709707815
1	172182	0.877007932536738	0.845416469327462	0.584140109997789	0.891096906833143	0.9764443428969	0.746591313956101	0.949917668822776	0.751884768602147	0.928405902933281
1	173042	0.537290238808049	0.829934474030827	0.166489451366484	0.238552907014782	0.127417913491611	0.673114690359788	0.0635871055655113	0.0298867124287604	0.24980918138798
1	173963	0.237576993462813	0.481126279232103	0.0432965072101318	0.198287599273081	0.17894139198346	0.138137809734709	0.25822478354513	0.407687152556624	0.130899186473087
1	174791	0.604223185080267	0.649894616376654	0.591016539623873	0.873222601732113	0.960456516337292	0.651055838521075	0.954302268872331	0.849898506421867	0.794067412740341
1	174829	0.705606644680184	0.737342168629048	0.638622561951397	0.955751333482336	0.979826863256236	0.783400553605653	0.946284325520414	0.794424823452408	0.813612403995152
1	175125	0.223816012459376	0.381525379443291	0.0530148920812159	0.280875912386509	0.232243157020674	0.175893036412247	0.293022322229921	0.322181187632624	0.18553390443836
1	175723	0.844649310411701	0.812110318571088	0.653822621824611	0.9264432745395	0.977918569443693	0.805367642972885	0.933690898254025	0.711554583865208	0.978504817101763
1	176636	0.89170667220539	0.866690918634976	0.696486632044657	0.981945228095841	0.983413291271339	0.88326426857694	0.932045315014857	0.707820750881505	0.972107871228267
1	177232	0.721416984895055	0.916920606961965	0.81189995906939	0.779789138554242	0.800098865420922	0.595837819086685	0.696546666830336	0.857625371327364	0.422697757544984
1	177611	0.817648586773397	0.665625097748076	0.971855103121463	0.787640133787649	0.950667106579368	0.908894615481839	0.845779847875916	0.729969216702653	0.615589267736588
1	178094	0.889838373911283	0.901835469629233	0.770152166527111	0.981035072516561	0.986915181152896	0.910156707112127	0.939343223343842	0.729202441984661	0.909958707181175
1	178636	0.765421276738198	0.784701847571602	0.728939032171309	0.894480776644104	0.990680508908383	0.888693315258639	0.956097196872628	0.879737470159757	0.783521902537791
1	179209	0.89170667220539	0.866690918634976	0.696486632044657	0.981945228095841	0.983413291271339	0.88326426857694	0.932045315014857	0.707820750881505	0.972107871228267
1	179597	0.566601317238743	0.559316507523965	0.344884593264598	0.620583189043164	0.861626074737389	0.411302524025214	0.962920297172026	0.804690084358333	0.881793742436425
1	179753	0.866072700839758	0.929851132102421	0.911446413093019	0.748684350598859	0.872477167136164	0.945652726423017	0.705545672161547	0.913306164802606	0.403914511561367
1	180123	0.149312553142765	0.21497753549347	0.593497689795548	0.512478287278093	0.585409570471377	0.252984910811386	0.728476759876258	0.537576690773436	0.670962428616939
1	180336	0.38999057668753	0.392587251693188	0.610727987087445	0.990764112287585	0.923957082767289	0.534854412037487	0.954801541386244	0.8072282588798	0.880379346519528
1	181466	0.456557296993021	0.349027800326419	0.668506215343664	0.772462126475157	0.902157252657952	0.61939247483373	0.84858487031494	0.969058921756565	0.56737776604621
1	182057	0.82056074100096	0.667377314485769	0.879661556973299	0.847443344790465	0.933023796368338	0.908618128505353	0.810244474882242	0.710563740202831	0.566833298720768
1	183655	0.571817893810008	0.78956183425755	0.995337775184158	0.804403997380447	0.799990298869036	0.967035385629237	0.605852620127564	0.814875624126115	0.348401353111171
1	183848	0.62427226401096	0.63377312317203	0.824852170561808	0.953787974810376	0.953863448642647	0.740136193862423	0.894854840251183	0.639790047668724	0.913180281093768
1	184847	0.752611222865274	0.70924479916363	0.393031061237811	0.40916487024894	0.870517767388705	0.453878924889239	0.926959789739432	0.727162148539384	0.898944348781701
1	185783	0.595982586867293	0.70489662479278	0.675877104796485	0.677736030936038	0.871676323578311	0.491028462904148	0.889974220951368	0.972867969291019	0.635614996983904
1	192523	0.717895368020529	0.661234974155424	0.762174442694764	0.615423226867781	0.975890014961663	0.776635610155263	0.937081962938432	0.934292556306222	0.720293842481497
1	197163	0.146529457604508	0.157065172975035	0.163309623973268	0.217206592518906	0.423222782300551	0.0958632697204353	0.982344290980996	0.986826862054953	0.853544936215762
1	197462	0.146529457604508	0.157065172975035	0.163309623973268	0.217206592518906	0.423222782300551	0.0958632697204353	0.982344290980996	0.986826862054953	0.853544936215762
1	197480	0.571429798335755	0.377750845087963	0.810074398858875	0.963921297716507	0.741666282302011	0.664591057773626	0.589043629436403	0.47863401216013	0.409543408383551
1	197787	0.973865118446055	0.76971089393803	0.761761169498945	0.594789827137355	0.820475398518009	0.884015846668982	0.638220535236207	0.828014329235462	0.373818487795742
1	197963	0.973865118446055	0.76971089393803	0.761761169498945	0.594789827137355	0.820475398518009	0.884015846668982	0.638220535236207	0.828014329235462	0.373818487795742
1	198236	0.101814670661034	0.131195793381557	0.111760424911828	0.145317563354209	0.34764593872809	0.07584713631086	0.924935320536182	0.853419539772196	0.712514813896518
1	199485	0.635781721658928	0.959345319594865	0.634718009500687	0.548649916732044	0.317317724516319	0.751089303505334	0.180687203292702	0.442354245659262	0.114991698922399
1	200612	0.96045335003026	0.555447367013086	0.29301512644578	0.0970354197060855	0.111984405957448	0.322988322133941	0.0816089441132491	0.297008590744175	0.0652578384173352
1	201086	0.400181131120829	0.661715459973667	0.180915745180968	0.357561260754537	0.20113474977956	0.856253776762113	0.100778519333555	0.0592899285946068	0.214317898294895
1	201161	0.626336432683257	0.543747567482427	0.653440980338134	0.694985054108542	0.0387918547655243	0.228537632368864	0.0313646958299849	0.00859436553521145	0.667239799153979
1	201650	0.0300435955831579	0.0289030626894652	0.0329280792373489	0.0227641710162072	0.0623361230943699	0.00715342195100918	0.948678003138626	0.837812056314891	0.821593907434158
1	202392	0.980701776316392	0.995157651433606	0.0805693083430502	0.147906284356025	0.0197744058259302	0.943043990694164	0.00728222140688678	0.00172859194573616	0.792115243633347
1	205710	0.331639786242507	0.907034154242454	0.821570083488412	0.481755809229171	0.02620188794135	0.91519240418649	0.00994072748660777	0.361023082518664	0.00580077710010351
1	207187	0.79494371573271	0.727166145345457	0.841699917824334	0.847021555705224	0.252686448591299	0.933175166691126	0.130656023990299	0.811538200758781	0.0503745990043375
1	208251	0.41445151588278	0.72943923466148	0.726149443324878	0.738036416742726	0.436443933549685	0.467049761051011	0.334213191603101	0.781910169808825	0.159236597969681
1	208851	0.623878120786548	0.980245164529859	0.965232457943011	0.660122682819633	0.513072423983272	0.982324538337011	0.317632730860952	0.774994723097446	0.1501142596193
1	208903	0.518294162894435	0.855855915078754	0.902244251457187	0.976340959831707	0.436465866280177	0.652969424931676	0.284030087764787	0.481025709720866	0.185931287242431
1	210823	0.575450086748651	0.938966505256515	0.663169046245467	0.79082724231036	0.416003104781518	0.770042572582448	0.25193822934612	0.366385905520855	0.201995055906969
1	212440	0.155333307420524	0.174472255731037	0.166142024515923	0.257139424641454	0.464471083225359	0.111245475915645	0.984925047799267	0.870320866851677	0.967565930485406
1	215174	0.22779835738856	0.251598307278583	0.255435125194582	0.0964068115402317	0.449966932882427	0.107882948589969	0.968161293414513	0.84239332365115	0.893931052942078
1	219840	0.808049464705533	0.814334721991265	0.816829919040318	0.637453513124992	0.99115631129411	0.882509629531819	0.959007167131727	0.788673819784057	0.88841241177531
1	220860	0.810117127112483	0.866377865621043	0.696479627306258	0.632735787988131	0.706795255395776	0.668976027882851	0.545870278047039	0.903173320750025	0.271531400776197
1	221441	0.641623039318802	0.396081847917405	0.391230188842986	0.801080184170588	0.642403412914334	0.610255124718236	0.492993616004749	0.779172339341425	0.26603016660711
1	222616	0.639407389705113	0.770924288556948	0.36026070782883	0.825735656737018	0.896959007087581	0.684770727656904	0.80542839008111	0.70734914235518	0.560866037350975
1	223037	0.510654818363107	0.715793733862047	0.674043244674613	0.433104910719821	0.676711430359793	0.3770081545364	0.689101393042624	0.758808902408149	0.446568656037506
1	223306	0.370449503312858	0.579477336133971	0.411111597600001	0.410097804151798	0.555429253935211	0.308412158138011	0.592592237379478	0.856454456020572	0.307303293975638
1	223623	0.840062875981846	0.771464509807035	0.238524071598668	0.213204467321592	0.428638697459129	0.454590691476167	0.331480494368995	0.161666157819778	0.744191303752898
1	223752	0.768965542689312	0.934152770147938	0.506841650911158	0.917329644854934	0.858339904783472	0.828126517996817	0.699462053123145	0.528576621827113	0.525495597729873
1	223800	0.728749980800367	0.628725709195538	0.714503508108781	0.550964328644934	0.844173738603279	0.788435229166341	0.68752171603	0.395653224231282	0.789555047632429
1	225129	0.551190741392857	0.819195199318067	0.410295694408332	0.222895000195587	0.545387809914543	0.275069289335469	0.624088913552298	0.704976632866783	0.350633821694501
1	225675	0.512528458363256	0.385039348841842	0.313236266216518	0.261443277221152	0.575411006435265	0.208867317622793	0.814737435048653	0.872676750784196	0.552289368601853
1	225936	0.829058832593625	0.804597849766327	0.732789909701662	0.292389801393568	0.87696702688489	0.534332409534742	0.861384795161379	0.709319253382081	0.726630277705381
1	226046	0.74031852681049	0.804750370717841	0.885306209209627	0.589296366510957	0.914016812765273	0.927228495601948	0.773717539820302	0.710350437439731	0.575170055983904
1	228318	0.487327333170383	0.5463247259571	0.218807920985606	0.149684541114262	0.57457676794613	0.234503212056825	0.748610688835192	0.449510528471732	0.863250872220859
1	228432	0.538657994369818	0.626337693947772	0.672051720267369	0.935866691876162	0.925558470493716	0.592452956514201	0.912390269882899	0.699263395511854	0.891553248347097
1	229618	0.920545743097061	0.532912693810117	0.390703501326291	0.46544855668617	0.386141779672948	0.469907448457929	0.284830888051753	0.682915397715261	0.141594289388037
1	232666	0.664772147503554	0.778818535911828	0.636043366666618	0.546237170554806	0.936844672028902	0.645210013615557	0.902742905232242	0.888812456419267	0.657419417532403
1	233534	0.0394328112623739	0.0818306519703424	0.21540347395382	0.165157409257112	0.223541317924897	0.0578923291886653	0.674278111087065	0.82078591303852	0.41005536178037
1	234710	0.139562901359098	0.153478876840797	0.567450343291621	0.778243099187762	0.415002047313278	0.637401930698879	0.268860239648316	0.10589605804702	0.921351529251758
1	235122	0.767744400653494	0.827166571416301	0.904771919611971	0.664938679074878	0.961744357099121	0.708922273921913	0.926986770726802	0.706250593520876	0.959463101153468
1	235189	0.343844024425569	0.308757828867327	0.634605047812893	0.766572808511372	0.732083152774969	0.825932721166902	0.538544539217419	0.278383363344838	0.706686826670494
1	236680	0.76904599413574	0.997483716441574	0.302133084093607	0.611778440177127	0.194014871136025	0.661445833049154	0.104531656175244	0.0439927388843286	0.358388340009583
1	237838	0.596717332045872	0.730173425061007	0.449869440578171	0.847473047881691	0.921727602910759	0.678124000556148	0.854345412125552	0.868289249703307	0.581027637029162
1	238792	0.110079073649215	0.108202227123461	0.684648186667054	0.877034408135563	0.347112794670493	0.565554220986359	0.226423483518423	0.0851402415226716	0.790433603409935
1	239657	0.405124250839959	0.450909776766461	0.853854062491075	0.454752793899351	0.897614290503419	0.490299896530989	0.941755353653312	0.729302980223392	0.975409829040895
1	240061	0.888507533807748	0.684723939472879	0.198261477603485	0.513841975141016	0.534333371006177	0.615850836584808	0.380155358982998	0.31892126659961	0.279047544912283
1	240180	0.554313276530865	0.618700696441156	0.125052223332581	0.147391538049352	0.490132685903128	0.213734520557034	0.645413882098317	0.350000038672354	0.883288315017148
1	241299	0.984914577835222	0.824845176570833	0.0908235428236758	0.108828731670965	0.225718881898603	0.341422780517594	0.178483312974149	0.0736441536049004	0.479841666346006
1	242504	0.197706198750473	0.158172878540752	0.173309455719346	0.169870488797775	0.415691697212614	0.117288563907031	0.818584274264059	0.895155688701645	0.54963412130108
1	242678	0.267646070205832	0.263378251018955	0.443024641224747	0.512020998816733	0.788116844465331	0.335556541664569	0.93746508883728	0.824661168619887	0.758569343071266
1	242911	0.503489664809507	0.430952622943715	0.769062007262991	0.679305769581728	0.891502083216667	0.57281094401235	0.85903953962868	0.611800923132231	0.784243178261943
1	243012	0.554313276530865	0.618700696441156	0.125052223332581	0.147391538049352	0.490132685903128	0.213734520557034	0.645413882098317	0.350000038672354	0.883288315017148
1	243303	0.698698579797205	0.716207734895448	0.0910115464905986	0.120692568659767	0.402893795772298	0.214187179882428	0.499812812524082	0.241290503789051	0.976159341063698
1	243470	0.554313276530865	0.618700696441156	0.125052223332581	0.147391538049352	0.490132685903128	0.213734520557034	0.645413882098317	0.350000038672354	0.883288315017148
1	243574	0.554313276530865	0.618700696441156	0.125052223332581	0.147391538049352	0.490132685903128	0.213734520557034	0.645413882098317	0.350000038672354	0.883288315017148
1	243619	0.456581949701064	0.525619687054943	0.1073542574569	0.127479281452801	0.433051070344039	0.168607151723296	0.653456672882333	0.361659762717706	0.808709994755799
1	245038	0.535464579421919	0.586867846354637	0.149243180821851	0.175499559401435	0.554399553901517	0.17134420110352	0.895362801307204	0.638475584200725	0.959284536838475
1	245112	0.554313276530865	0.618700696441156	0.125052223332581	0.147391538049352	0.490132685903128	0.213734520557034	0.645413882098317	0.350000038672354	0.883288315017148
1	245435	0.356158435594358	0.348781293038611	0.752329873910574	0.427721267273361	0.890664424925855	0.499795525894914	0.918208360835287	0.779628655923941	0.737216585148855
1	245788	0.772552634848778	0.796854564888783	0.753132328797262	0.536432005107475	0.938171428024325	0.730104530390021	0.864630844232929	0.594964270210056	0.981301788688989
1	245871	0.576691486245013	0.861523049816996	0.0753728159378558	0.101021620372481	0.221272300075259	0.146173716260953	0.317915693909159	0.239648931963711	0.276103430489683
1	246084	0.554313276530865	0.618700696441156	0.125052223332581	0.147391538049352	0.490132685903128	0.213734520557034	0.645413882098317	0.350000038672354	0.883288315017148
1	246174	0.598899386599118	0.415693872267576	0.440361988196204	0.755652130676731	0.542480633453337	0.886925747679604	0.345755747390141	0.238929047790947	0.320248172586299
1	246425	0.13872661703848	0.159282125850245	0.465062797040843	0.337965144360393	0.47494648760024	0.155699453100565	0.782354560304846	0.484907020932515	0.970391808509364
1	246561	0.80913904784174	0.811041872607966	0.444428366518596	0.214682516752788	0.676497707732748	0.467216935633393	0.607566006592751	0.363527427398592	0.764760933709826
1	247065	0.330214213942759	0.466818419495723	0.807279894787895	0.628250175230069	0.605537736264647	0.323697294270237	0.647002431904999	0.438124614184059	0.673542766741727
1	247357	0.456152025259343	0.584383490711904	0.833524298771927	0.622839909395193	0.836389307031058	0.447424053128318	0.870031540446146	0.712975771881072	0.740991901255281
1	247484	0.35026291460648	0.532119758452941	0.650660600021502	0.726891150349743	0.0225505707943892	0.251645233085347	0.0161364478454077	0.00657349010826374	0.554552447789624
1	247683	0.0734859327019673	0.0629634545812766	0.993288189095583	0.48781081885532	0.252781358875015	0.188594648749723	0.3081270983046	0.141994279607861	0.536895074437498
1	247814	0.606768384750396	0.441460951175404	0.540556815392839	0.738748732709061	0.847060664821247	0.553489811043567	0.794827866750051	0.859093789417381	0.502558313392089
1	247850	0.75362012961874	0.530413382714224	0.593461504978936	0.76273957977462	0.818801357414605	0.635698807695089	0.703735702137713	0.933498198463076	0.402305731202609
1	248261	0.349951070736727	0.289053450923312	0.125814179757175	0.135280115526443	0.432452300889385	0.123484830565882	0.827343074985977	0.818726717199767	0.589936125557522
1	248737	0.606768384750396	0.441460951175404	0.540556815392839	0.738748732709061	0.847060664821247	0.553489811043567	0.794827866750051	0.859093789417381	0.502558313392089
1	249083	0.273765227943615	0.206610017956658	0.0696427211865772	0.110045096751799	0.363945904728953	0.100243245618263	0.782803805881845	0.708923643843585	0.588569428383679
1	249256	0.637617316542375	0.355103489879851	0.581107411406423	0.426917492376952	0.493458760638628	0.433372066450947	0.409330706414398	0.86425174149709	0.181639796519821
1	250096	0.923317425052677	0.833458780015876	0.571628293127808	0.454704935365692	0.746705401564615	0.600751095907169	0.621290352029001	0.7555694550201	0.378909492529749
1	250479	0.942275913235491	0.894890910915782	0.657071486346593	0.675833141628122	0.933106588862341	0.776625717486847	0.838038646631282	0.813067456757738	0.608563164652705
1	250624	0.942275913235491	0.894890910915782	0.657071486346593	0.675833141628122	0.933106588862341	0.776625717486847	0.838038646631282	0.813067456757738	0.608563164652705
1	250718	0.429345694473064	0.947997275128445	0.922550739161203	0.454312166226808	0.138641652570477	0.95683184519323	0.0642464571916282	0.585544789038054	0.0281868167288058
1	250934	0.863848604303074	0.852896932957293	0.682892742647337	0.453901770354504	0.677812788737226	0.719078941937443	0.499440873122409	0.763050622872482	0.274398583361
1	251145	0.473136808164468	0.333426008455776	0.191997707766216	0.243443273847177	0.55606319689859	0.225241638606625	0.736447470228178	0.747205677811572	0.504042192654143
1	251256	0.419339340897661	0.369543361525552	0.283533329257423	0.494710585820718	0.776950808000883	0.304766611275924	0.975358828081502	0.997994845834262	0.824398455085123
1	252095	0.556298350105751	0.291632615610553	0.132533498422302	0.0901688778907164	0.18377029370699	0.126754751795505	0.284716283262844	0.596100542874769	0.155859557042007
1	252243	0.515320125366894	0.384774985531307	0.291036092771024	0.347835091941516	0.653404023834212	0.269150027763191	0.8154738474263	0.820932374290851	0.571653783157095
1	252841	0.227933789513333	0.126655111354701	0.24259513236801	0.238597098664437	0.400507248791868	0.206996110040243	0.508406683276616	0.978097464203216	0.249943791967045
1	253289	0.150766160544202	0.0898633893999923	0.0585275373742143	0.0658303983270913	0.168492509031873	0.0398748878958789	0.659676703737764	0.847262874319656	0.389145029715393
1	253940	0.341265972199438	0.354489641084778	0.214451597140156	0.167712909647365	0.611205760603228	0.201706214158723	0.908879010715966	0.697658293754862	0.879881364520428
1	254004	0.629106397132061	0.422087690428594	0.574069308410829	0.701011417288582	0.744502020290233	0.548627064862249	0.645479812643049	0.842947150791839	0.351658477944604
1	255333	0.369257215119928	0.351294838103906	0.645688215070413	0.251989339791938	0.407314967556484	0.943146038110096	0.235608131560411	0.100990927753249	0.807652500030001
1	255849	0.446919697016293	0.347559011155481	0.595077076532456	0.356120537924652	0.627496821357416	0.314846063186717	0.692799227236316	0.841253160149979	0.394943137017628
1	256039	0.243542780258728	0.113755655135368	0.114157354992082	0.00956295450327865	0.0404201256960001	0.0302585963232165	0.165232294351808	0.540355080418004	0.0875693871104943
1	256194	0.711880050199841	0.820983618078932	0.838605504237053	0.837334179989902	0.982289855330317	0.849509362510749	0.935262325984203	0.817231889452123	0.800158121759881
1	259953	0.00076687320320481	0.000275900100019208	0.534704940068998	0.359370456635169	0.00142792718847275	0.010101247351586	0.0116788622624109	0.00395510315470704	0.264173839242273
1	260010	0.10630380951085	0.070762374146042	0.625534836833092	0.572973284772397	0.272321333539671	0.140019796784705	0.421706444903677	0.239591962377462	0.46909103837974
1	260496	0.0488479548224046	0.0062039696418434	0.88870549009234	0.808388380129319	0.00640750222792593	0.139658428742915	0.00635756767379809	0.0304895057881961	0.00967187795533799
1	261830	0.206397281024336	0.0633913695994976	0.669406831630293	0.550216102122877	0.0764191972435923	0.65127895994695	0.0359712138678001	0.0430832327531278	0.0662162666098007
1	262205	0.261755982061751	0.213536149246765	0.242490514845237	0.200000884148274	0.502582476861926	0.157524886304792	0.835666310174897	0.847157548063608	0.589318173105909
1	263787	0.992684945541849	0.663457601537035	0.881137649320294	0.842769343207415	0.679759431967542	0.709731108186096	0.503850057472588	0.812744379391515	0.24352849437963
1	263895	0.778837396739266	0.936472568946016	0.317101709253193	0.195811876212649	0.556560306274246	0.523351234005764	0.43415106390454	0.205023131370295	0.690897186302595
1	264845	0.43865644301825	0.709765430188562	0.144464298193946	0.0954763277119185	0.312070730424504	0.263834852843757	0.31355967613988	0.211540807855522	0.309136064219922
1	265099	0.369844309281042	0.621060460607972	0.119992647653334	0.0755469516751006	0.291267294506416	0.207418006927352	0.341430957646217	0.228155928007085	0.329312583049941
1	265611	0.701831457497568	0.760126670924149	0.901728404251903	0.696295231601548	0.234443893370149	0.87907436425562	0.120368888877283	0.907575170164814	0.0430531143070996
1	266159	0.826930098445518	0.976361506579752	0.680221614932645	0.417013180016432	0.869490331068177	0.682653180870245	0.760204595099347	0.536098867634575	0.631877902231138
1	266733	0.819281180618075	0.590255393042796	0.73937445137359	0.710040029427995	0.773376453511965	0.529470249133256	0.697675258417682	0.766873340820197	0.409538808491518
1	266943	0.102057494785809	0.0705457836171927	0.580393533179233	0.117855601086853	0.162693430883695	0.0727643997560004	0.384092645650712	0.327174820939849	0.275199385567032
1	267251	0.715919885596699	0.506278328956822	0.644440841988982	0.583872568499138	0.714089545321665	0.413526895820899	0.706179472755276	0.792548971370511	0.413771985909745
1	267352	0.641646577935212	0.539478665292403	0.616958471353317	0.819088205425795	0.875794056864846	0.459806216026134	0.930618329426803	0.751595686431201	0.806168821086527
1	267925	0.798888091464526	0.764700608550329	0.830575654145671	0.644269212082018	0.424065187358762	0.800696029215203	0.255440232381541	0.92090640031413	0.104555728191401
1	268235	0.0994605390665779	0.252421155420726	0.00111554282911287	0.00171535890306565	0.00503370690808013	0.00480528706936439	0.086879631132354	0.0885727559671126	0.108066521219556
1	269283	0.732195386526882	0.842196045553821	0.901793798296634	0.878411248501577	0.497814920178641	0.995854917789793	0.305047869608091	0.873066508085284	0.123634098684333
1	269680	0.0759926254248107	0.121082786795893	0.747784691289374	0.914915213582989	0.425683289604701	0.339870429991216	0.391454059606998	0.27102300607853	0.499701838136996
1	271416	0.131397304912742	0.335465910543544	0.444580184412508	0.346777578467675	0.199247662389073	0.138496947036136	0.292522447806605	0.570519760716024	0.167860787303496
1	275147	0.358804271515212	0.252077252961472	0.594447401310029	0.263165584632433	0.700864287334988	0.349576005901312	0.760908700210687	0.997607229126311	0.463489827485704
1	275504	0.362172009920315	0.280841663212357	0.888707562575461	0.531744830958225	0.656696761330863	0.35955587650837	0.679228982490282	0.631376996306921	0.429436432284977
1	275624	0.495423926557873	0.965515135945642	0.698748861306552	0.872953084624218	0.183933927975995	0.659307805833168	0.0982863738552776	0.922432793525152	0.0318923891901213
1	277613	0.0474319962564865	0.175266686448435	0.375497253490662	0.520772946954076	0.0949368251556257	0.110734089296559	0.147504614663476	0.382804632686224	0.102931119995263
1	277659	0.190924070984843	0.593132571788019	0.916848679851213	0.833450988029877	0.0614610018129248	0.47013189737933	0.0329768324590068	0.271771302656351	0.0267481700199098
1	277847	0.0311202365461298	0.0669001082068809	0.273452653343809	0.0760840961196132	0.121104968815646	0.0265697233109263	0.63598956086753	0.452247702038432	0.627505546849752
1	279435	0.0583713298984018	0.0627564280911415	0.0763837844642325	0.0487704229007402	0.237565008769264	0.0468063023253185	0.865693997745919	0.597384610565837	0.874341833141586
1	280584	0.191103721227614	0.264377327740667	0.451202751051522	0.221061490463331	0.64986236616321	0.698463104548629	0.474592158201945	0.225376734827339	0.773319698585955
1	281863	0.0165516548420401	0.0184141936574564	0.00330246350787681	0.00127055923148101	0.0159160781661451	0.0017576419363811	0.750793058119558	0.49166454704079	0.817230733307263
1	283155	0.796535837986543	0.723542575264563	0.581529846181241	0.735247332637793	0.526270105374066	0.256609679280538	0.623736810732926	0.370851111594739	0.790794729380269
1	283900	0.0768426802925419	0.0414025308307134	0.0399903900880809	0.0165341559594637	0.0853199262815345	0.0217846431577589	0.506237148685612	0.570831142296856	0.344848555570732
1	284815	0.0608720652860043	0.0513280515630516	0.469442084042424	0.196455714532223	0.23350519175295	0.0850008682132917	0.518987327322018	0.327572160214319	0.47764443069816
1	284989	0.0388126077362836	0.0648119153211955	0.166679910004746	0.0548992748880724	0.140401587857701	0.0214879332935188	0.906150588901377	0.719787703436299	0.829862744696124
1	285111	0.0285018705885078	0.0651775939886378	0.143768816782686	0.0488364970094136	0.104810274614647	0.0177224129579241	0.765584193437683	0.711003910192588	0.562363568240634
1	285729	0.47490047469818	0.808074307284449	0.886651913769756	0.899871743818682	0.526806324709841	0.625978255229269	0.370329454799071	0.479019209100275	0.261812876417534
1	287160	0.284606657139624	0.686341024786768	0.94665786339062	0.924255473519792	0.164864057848415	0.522730572460694	0.0961777878833803	0.393893693001039	0.0618388813204736
1	288548	0.333738158909031	0.72641671571812	0.856558757206985	0.999832202340675	0.293209164347869	0.596602235228309	0.179316950061907	0.591777562130842	0.0901377492066292
1	289260	0.0407747740974148	0.111431278462032	0.174868705446535	0.128090625280754	0.128227042914903	0.0368049385858007	0.51412774003733	0.731595606793098	0.293532358909146
1	289857	0.881848846186582	0.851069524075778	0.458914004189535	0.747310747383673	0.808389718650429	0.754303304728409	0.646717978130979	0.699862404039451	0.42634659505662
1	291135	0.20535665471273	0.335260636127676	0.522845882985136	0.29192960507842	0.501634728670197	0.170583502801477	0.785200201014521	0.72153099894832	0.583258032472186
1	291602	0.399584073372096	0.722675332336791	0.964951889178055	0.851980812055061	0.469407461834955	0.556987739041697	0.33523134754848	0.47162222206407	0.23310460867416
1	291796	0.542236600745295	0.918460961044322	0.472529357524461	0.665975602904568	0.387981562279658	0.556080060952033	0.262544249652428	0.584753422598115	0.110422408920954
1	292013	0.258290280871184	0.182496243235116	0.337138528585988	0.138276070654349	0.295592957408924	0.128147665501813	0.498955034063131	0.733111718694874	0.245654344526512
1	292468	0.347028682698123	0.195444365076902	0.773381939092662	0.405633343296499	0.356507210909754	0.299841301840008	0.33924145790743	0.529280349853941	0.162568679924604
1	292520	0.278199220560357	0.395923992512515	0.304936188385541	0.563658268475527	0.208341821541678	0.763947247630858	0.108118693367213	0.0439228826942891	0.711660156643473
1	292581	0.0209361310166762	0.0216748312060555	0.288014619779634	0.148315965013022	0.18973719741051	0.050228256299896	0.62470542655504	0.358509344844022	0.673999136210438
1	292671	0.265171593701723	0.404208349339214	0.72219903383301	0.724673666974366	0.561835213292922	0.355956003964839	0.548868853754126	0.587723267344865	0.379866982560668
1	293313	0.0287842989565292	0.0234821334821352	0.175435510409751	0.0742705860554126	0.188925021701577	0.0373623398616942	0.797330732753696	0.785881048280676	0.519744420686316
1	294899	0.963803809076474	0.634432367674431	0.791809615560614	0.842828337996418	0.658425586424611	0.878298844111422	0.454103512640436	0.720512009990353	0.21572108585561
1	296724	0.927028966243282	0.450796035266479	0.303814138262673	0.163079507676626	0.0729767425849767	0.38156876118126	0.0451657514041639	0.308447105628178	0.0329415347200877
1	297946	0.827555630939065	0.485766514663901	0.73205227274679	0.797003639556152	0.542301514985408	0.787527396626258	0.354744114325379	0.832634433337846	0.165423833260024
1	298086	0.652548538242633	0.959655341237766	0.807566454037408	0.729358260734693	0.53381318295903	0.645941470807007	0.372039077910942	0.903849272450871	0.168954477893298
1	302575	0.0715802831706722	0.0556730803754454	0.402324148901117	0.173353336535775	0.202191069934829	0.0609308056025015	0.57365966214467	0.398252187622786	0.464637929924986
1	304281	0.208669412777922	0.258578865994133	0.5709053276725	0.769078978476504	0.80222784398408	0.411965600513279	0.850380797898282	0.590614023940879	0.905448893240664
1	304565	0.841288752479295	0.90702594424955	0.631561506952751	0.287947117114506	0.640320649036589	0.599863836253074	0.494479944292731	0.475024549321674	0.393424106272885
1	304984	0.262903837674932	0.327511618645664	0.803318347267812	0.998959817295288	0.877666182280937	0.617771644006159	0.805711254497942	0.545409007040201	0.85642211419418
1	305431	0.803471575766597	0.918949231593878	0.591719191958364	0.476406679239482	0.728352476015017	0.817341982832091	0.535665129308279	0.288746539327418	0.827662002616622
1	306663	0.0452478552635107	0.0368161250421948	0.325171144237762	0.11478466823725	0.148019685849091	0.0352443425175453	0.629783389028012	0.40824417823653	0.556186260646904
1	307266	0.194158894334673	0.380282049676274	0.809549267218995	0.876226345113801	0.353425147672096	0.376966724481968	0.289816360613634	0.272375574607902	0.322813932581342
1	307847	0.9292270595861	0.858582887046085	0.596111666780727	0.292680189483836	0.70262620221827	0.5942692335004	0.568934553581135	0.489246881247543	0.474042659352904
1	308370	0.982669998002025	0.899340530061504	0.523947536026917	0.430636081791997	0.852942962441936	0.601362837072496	0.773929098927667	0.482507485097333	0.95963483629463
1	309185	0.111499171134444	0.1877769600811	0.765384783252957	0.781037255456205	0.478482693043915	0.327545715958772	0.46666062139664	0.291680222156491	0.610274144037177
1	309970	0.984709765187553	0.92913135272312	0.90490339636529	0.604281779622719	0.974137396291536	0.770294393059021	0.934381058463191	0.844763970915905	0.775336996749737
1	310925	0.9335449616486	0.731101936261003	0.531019943123308	0.160821562502914	0.588522522649199	0.369541620174059	0.571636179699219	0.552718635861547	0.426805855182901
1	311064	0.934119518394287	0.932703796460439	0.890840986910665	0.889153449593912	0.990482153187751	0.944565065946956	0.948347306202597	0.777097251096406	0.846512580283942
1	311610	0.999947378120725	0.847820365415078	0.578824747666492	0.209006484157215	0.723133504318638	0.470191706711068	0.668954111532018	0.558307024059458	0.546523005402775
1	311769	0.79975065016022	0.674472620693961	0.610510146842103	0.72334993196863	0.887801735720724	0.864362403116487	0.738009035581642	0.600261427780715	0.525247202179289
1	313381	0.760239420097283	0.690325140447719	0.988981726376653	0.718070067065769	0.170650192483919	0.862826739739735	0.0829259431914695	0.906277683615847	0.0261306144353419
1	316941	0.798559488254567	0.874075349777949	0.801027621097375	0.874320115171052	0.965759965610665	0.803119081700921	0.901820713658974	0.918111596234953	0.651417780095181
1	317402	0.983003191757811	0.835028600460705	0.630022180333576	0.334361606670046	0.729527320523514	0.543388322963443	0.628511790143642	0.696482880905789	0.408197547130941
1	319963	0.798559488254567	0.874075349777949	0.801027621097375	0.874320115171052	0.965759965610665	0.803119081700921	0.901820713658974	0.918111596234953	0.651417780095181
1	320474	0.743964734565236	0.744614566304257	0.753679380256847	0.862250807908725	0.921291063367517	0.974522953079388	0.783718688370839	0.498183076262023	0.804234991970302
1	321057	0.829602578490655	0.839365500549903	0.97361266233912	0.935624209595639	0.992678149774411	0.9807185593629	0.954956748338229	0.773819374762911	0.895420925784228
1	321615	0.798559488254567	0.874075349777949	0.801027621097375	0.874320115171052	0.965759965610665	0.803119081700921	0.901820713658974	0.918111596234953	0.651417780095181
1	321897	0.798559488254567	0.874075349777949	0.801027621097375	0.874320115171052	0.965759965610665	0.803119081700921	0.901820713658974	0.918111596234953	0.651417780095181
1	328445	0.839943357900277	0.732538981424332	0.955487256095512	0.988959573079144	0.468209159364168	0.924302753779467	0.28263405628525	0.858812334444531	0.112153345272003
1	331177	0.576590077518629	0.611705612634059	0.84489037191982	0.871123728250521	0.869926457375711	0.60397064072319	0.800522002860832	0.505380686023866	0.913571415642545
1	332266	0.998182555390718	0.912934377801606	0.754214908418213	0.61691163250846	0.968902897946442	0.795646387835802	0.912009197558213	0.708410104019564	0.870456513265299
1	333482	0.597266335494419	0.969813044731837	0.818551799739297	0.318779761118213	0.386653427261328	0.746155739285094	0.231751016779285	0.481067101096472	0.144419038877737
1	335469	0.529488702423232	0.685160766305721	0.78112962949659	0.893635020495841	0.893860356374389	0.755469581581086	0.773439552786653	0.700633693843447	0.580042822777696
1	335990	0.701348279727432	0.879132700440724	0.877480872579655	0.663044587297838	0.888005253076889	0.99025933427883	0.727733072478194	0.583757094423843	0.61155796656129
1	338744	0.998182555390718	0.912934377801606	0.754214908418213	0.61691163250846	0.968902897946442	0.795646387835802	0.912009197558213	0.708410104019564	0.870456513265299
1	341196	0.597058891605973	0.641963636524202	0.812662903739217	0.846561050049108	0.968738277192037	0.701497531846495	0.948569539297648	0.7453762089277	0.970856346214439
1	341924	0.761546888261118	0.742777560839567	0.818225183973618	0.784682887315578	0.973120187163483	0.733344482680469	0.945977592913852	0.865421160951172	0.760203736122914
1	342259	0.669858815127398	0.893620456502577	0.973748607808751	0.436811448355291	0.765810061562017	0.913951699252404	0.567329469601812	0.591377122346263	0.397057860132106
1	342966	0.969862291587322	0.772594597146673	0.689527250713978	0.318672827891302	0.776180844167431	0.609325822329042	0.656345702688111	0.634067424186424	0.471325737986575
1	343449	0.633941909725361	0.9269538048391	0.726976198213833	0.346352864409528	0.43726685231645	0.967030408537845	0.257648334546067	0.278210356682338	0.27123748496176
1	344235	0.338448303693792	0.502682425571555	0.445894097407882	0.528870546724049	0.724120945338749	0.354262654944097	0.79271175757165	0.943861369264356	0.506668365961563
1	346038	0.616821562739323	0.314397887781375	0.996090347178177	0.606945848887336	0.0664252361407249	0.399977606771767	0.0394872719621492	0.0286598239892881	0.119846611503979
1	348970	0.239734637515002	0.165610746564213	0.800755978252874	0.440697876137331	0.465421715413811	0.262700927718639	0.521490731538821	0.412703673327045	0.372707140961458
1	349310	0.823396316772167	0.493736170805901	0.225971948020081	0.197871465011784	0.281145538035755	0.352873737095535	0.227751362611598	0.418353135345675	0.159721352481062
1	349489	0.786602588845135	0.912779557610883	0.470911349054343	0.19476403068108	0.560785323711678	0.477330015720819	0.460532060898306	0.370562315073105	0.332478892027821
1	349786	0.695349475613091	0.952031703077352	0.22914489176257	0.0961960339921556	0.312952994403448	0.26705311034286	0.312044905883678	0.171479691301618	0.401197447853244
1	350432	0.78126149769002	0.877351859357433	0.342466702763466	0.289016680290577	0.272480307384902	0.126405516558391	0.456640653102544	0.6665088845495	0.265913602209845
1	351212	0.8944100540953	0.721323399400118	0.526457488237137	0.346700093012581	0.413005204158296	0.617270445656064	0.270900068272215	0.347986280902539	0.155008872557869
1	351393	0.8944100540953	0.721323399400118	0.526457488237137	0.346700093012581	0.413005204158296	0.617270445656064	0.270900068272215	0.347986280902539	0.155008872557869
1	351689	0.851449700921156	0.620040318329083	0.935088280167065	0.683038208713586	0.190937984085432	0.793822889582716	0.0964594926681798	0.888527821421123	0.0309648093442104
1	351832	0.8944100540953	0.721323399400118	0.526457488237137	0.346700093012581	0.413005204158296	0.617270445656064	0.270900068272215	0.347986280902539	0.155008872557869
1	352602	0.8944100540953	0.721323399400118	0.526457488237137	0.346700093012581	0.413005204158296	0.617270445656064	0.270900068272215	0.347986280902539	0.155008872557869
1	352807	0.885820249400559	0.795611854475111	0.715413412504223	0.322271062883179	0.735357315972793	0.714235855618402	0.565910801148068	0.298428703067122	0.717374924991311
1	353230	0.8944100540953	0.721323399400118	0.526457488237137	0.346700093012581	0.413005204158296	0.617270445656064	0.270900068272215	0.347986280902539	0.155008872557869
1	353328	0.795721738934665	0.812889115682283	0.446863069230104	0.28945801691441	0.366122970693313	0.523851252544948	0.251401957168404	0.3299036836541	0.145154833196357
1	355246	0.806089393335023	0.72426969815846	0.619106114972352	0.184452470154318	0.171075074552407	0.527167616658731	0.0999984804154084	0.40940875731185	0.061900065908938
1	355397	0.565201182957113	0.838100694080004	0.483899360891131	0.60091124603051	0.669602152224175	0.556791973977607	0.546293550497933	0.871879413973317	0.271940062356446
1	356907	0.332034533006385	0.0961868192235724	0.679880368380147	0.406284231353051	0.0111039470977699	0.0656985711990698	0.0209672141689787	0.0579608493781395	0.0239150809429119
1	356942	0.291446489195566	0.0894193446296848	0.0430113747065853	0.00366587740171117	0.0105497555677179	0.0299189982776704	0.038411390630439	0.287160508226499	0.0294049699937766
1	357001	0.276350399994261	0.068962027151168	0.150099381117296	0.0666546733346494	0.0328197469431648	0.111668669692952	0.0446637722272104	0.605191420749481	0.0183498260079606
1	359382	0.469068780693926	0.250019637241281	0.676786685221995	0.151957410009705	0.195121283611644	0.220208375757842	0.202215315707431	0.922477757106014	0.0746604316600768
1	360888	0.492122305074228	0.121161350388226	0.247680908490495	0.0445314266528958	0.00936481669666681	0.156504775991653	0.0087727402092492	0.533085312295939	0.00354947339018928
1	361200	0.757570457290773	0.661493612885348	0.729025472625516	0.183521987978999	0.0643775087043656	0.569627473269391	0.0314690076548969	0.491007101496752	0.0149064660374833
1	362150	0.165798976169453	0.0302054260784883	0.278083175623675	0.133134272372605	0.0231066998415878	0.0995714526828134	0.0332553250472105	0.75379368790319	0.00912393796508526
1	362211	0.239734637515002	0.165610746564213	0.800755978252874	0.440697876137331	0.465421715413811	0.262700927718639	0.521490731538821	0.412703673327045	0.372707140961458
1	362763	0.841426145350171	0.613017779506915	0.722491288735343	0.367864836219199	0.137297077071048	0.665892535316779	0.069606442802252	0.554935358715143	0.0321329448515027
1	363510	0.616803627113836	0.371735189155609	0.851637971929356	0.67725254234117	0.555438038438248	0.695443096540762	0.381498108495951	0.839689623075783	0.165452495612553
1	363817	0.927142619663563	0.668969485556233	0.933349318086014	0.557146509502963	0.242871429704732	0.885132397339716	0.125435108949826	0.557204629236803	0.0620415140224079
1	363886	0.711727970782172	0.408108695459801	0.894046363884135	0.943590230705326	0.562703270277747	0.935982004839043	0.360954841651315	0.696250250154411	0.158653292260953
1	367150	0.126954980080952	0.265091337821235	0.447643263494717	0.277396174467674	0.230594193209545	0.120276525835293	0.388184789122987	0.427521634870115	0.310272167529878
1	367914	0.854254850356809	0.769553952267758	0.55930089233689	0.424143251392711	0.482725481342658	0.588837761329775	0.338757394353056	0.564976455547997	0.157663302269339
1	368476	0.552409820618679	0.346191114370533	0.460107661265313	0.308570676852794	0.424686341745523	0.380386122463576	0.36372194765351	0.744500272868749	0.182099299738833
1	370670	0.0957047832926626	0.0653527852041227	0.658281300865011	0.40971240015264	0.198020452793927	0.184921735987194	0.233593984521038	0.159673674932889	0.260233128808598
1	371410	0.872575009627368	0.941580174800619	0.140465165960026	0.141249710837936	0.310206180027712	0.466408481235614	0.217664460796823	0.0867554163521542	0.904032856222485
1	371484	0.945182417238571	0.836561205483661	0.222082153710211	0.190305531388636	0.555862552753515	0.408644283239845	0.497146437907486	0.316062958472152	0.619506769130319
1	372172	0.450639621325614	0.662022928781307	0.460544591758983	0.426415193084956	0.409545206539981	0.957355123431075	0.236993636796457	0.206259679911494	0.333706633338441
1	372205	0.480504617480762	0.512523127093367	0.660535516187756	0.619867410396503	0.825402648785206	0.90228421657307	0.642767224234901	0.358754419371954	0.932335663822738
1	372809	0.438672876326736	0.58058546380353	0.521598938042162	0.458409206927053	0.552509191180051	0.991369207916726	0.350940737726999	0.229323098219133	0.516827562745638
1	373097	0.370611857270153	0.50016175466722	0.558942408804991	0.460658524579506	0.519621992449027	0.963871396959352	0.32332254896061	0.199672263634344	0.538682517461728
1	373685	0.589292992783431	0.729373314633432	0.434032168105749	0.381990844424452	0.585986655475233	0.840908784855132	0.388194025108702	0.246844139005899	0.553770372895373
1	375468	0.484378074346646	0.590846388114542	0.506172962431032	0.438027193928893	0.618149836007537	0.937889324575222	0.411285266517005	0.233285248017614	0.659694352043261
1	375499	0.370611857270153	0.50016175466722	0.558942408804991	0.460658524579506	0.519621992449027	0.963871396959352	0.32332254896061	0.199672263634344	0.538682517461728
1	377334	0.196545245787038	0.156870222484391	0.825302915040577	0.537136370256151	0.636372344502692	0.374099965397626	0.633379863847343	0.44510729336538	0.506879510839039
1	377825	0.557352173967165	0.905271959726812	0.288115829377733	0.204785563915395	0.195654924820031	0.594101131315362	0.110538538833444	0.185932147432631	0.146511511498371
1	378101	0.301038284068916	0.488858227236892	0.741163355341294	0.860182466832308	0.490336008138694	0.715746326242776	0.319403790032525	0.298950447434045	0.338601829850295
1	381773	0.356511349391108	0.439078358051437	0.637399784982026	0.591740211423518	0.621479335245246	0.843564474044165	0.421265035721789	0.220075953289631	0.753258524566715
1	381817	0.682437179625928	0.765815651011765	0.51402587079846	0.816718264072839	0.980898672070976	0.881931220293223	0.924573413475389	0.790266511521641	0.74636223952549
1	382112	0.696338441377002	0.728174675934152	0.472577141469655	0.492694512153434	0.839127594965704	0.840986947497833	0.669666315832332	0.380203759320926	0.948196736069146
1	383526	0.425883167508582	0.514134678592643	0.556550676561875	0.49987873679769	0.614169720134218	0.955010055051454	0.406964475806048	0.214617483585145	0.730039961502412
1	384584	0.484378074346646	0.590846388114542	0.506172962431032	0.438027193928893	0.618149836007537	0.937889324575222	0.411285266517005	0.233285248017614	0.659694352043261
1	384674	0.596225201109426	0.727473875306632	0.405361000695277	0.345483732249846	0.593489219804845	0.766958268078452	0.404588905650924	0.241429819602235	0.612549959346612
1	388705	0.443587911772274	0.565767317723067	0.510188293491031	0.436819249089675	0.55635222284186	0.973930539533482	0.35444255785461	0.204618502941108	0.6058867972973
1	389095	0.756682552619623	0.958838939269134	0.274734506316214	0.234533842891175	0.410788999742962	0.598646585879397	0.272728812629359	0.217584162411885	0.379688511427608
1	389215	0.258259149220923	0.227964935175619	0.619333787858013	0.556960538575614	0.470191152994236	0.863021968240802	0.287153074175635	0.116241251158645	0.726036592920152
1	389577	0.352078119588142	0.471162371099913	0.536020930377788	0.456400353348091	0.358081117939	0.841476548919798	0.203719822616392	0.104945853987029	0.592725495773476
1	389853	0.597346598871929	0.96867448822091	0.560554448428962	0.327176877761834	0.295492685471286	0.744811978539683	0.165980800418546	0.33048842637293	0.134550471158857
1	389949	0.50408276021843	0.788453422647819	0.887214221750781	0.768124593050059	0.574005467583292	0.88139187585169	0.373887759475779	0.517521504160573	0.24770999293758
1	390211	0.695143074029438	0.460966712148847	0.52412014658425	0.620110386002374	0.722344773247824	0.642505003821447	0.573415855455076	0.905088338991492	0.305301469317585
1	390415	0.670612767922712	0.989224772416231	0.560704467106509	0.355921591372212	0.416080804298456	0.748667531237819	0.254167176135139	0.354319204757194	0.211905174425145
1	390542	0.672984189515182	0.555171260934925	0.639535951389715	0.768723774154267	0.950959796970173	0.84952574946376	0.856115150209504	0.87983865106007	0.60717285020892
1	390744	0.758487264746418	0.465030154871291	0.283712803761422	0.191910222128921	0.317076869079308	0.37275615860772	0.255042531480794	0.465269500968379	0.166362940763727
1	390770	0.758487264746418	0.465030154871291	0.283712803761422	0.191910222128921	0.317076869079308	0.37275615860772	0.255042531480794	0.465269500968379	0.166362940763727
1	392131	0.270986431827763	0.550761167867284	0.826460248285081	0.509906036059949	0.191997160652566	0.742195250254632	0.0990401537598789	0.161493224497962	0.146006989551517
1	392316	0.758487264746418	0.465030154871291	0.283712803761422	0.191910222128921	0.317076869079308	0.37275615860772	0.255042531480794	0.465269500968379	0.166362940763727
1	392462	0.758487264746418	0.465030154871291	0.283712803761422	0.191910222128921	0.317076869079308	0.37275615860772	0.255042531480794	0.465269500968379	0.166362940763727
1	394129	0.776339747720191	0.907144441480418	0.63774161326312	0.411389898717893	0.523550956288389	0.727694875524671	0.346583817029173	0.508719327315869	0.227802304842084
1	394552	0.367097173102562	0.489493629972731	0.671816788536076	0.798798850344557	0.65803113882519	0.795098380630973	0.463760911933566	0.3035806522038	0.579340715687824
1	395787	0.297171698536699	0.658482601342097	0.0759436856486185	0.214169024959087	0.0255295890799134	0.855921049081328	0.00976581821125197	0.00969293666336229	0.0544164348843167
1	395878	0.725863024524201	0.919309249245922	0.3208262681927	0.289799799710753	0.270414633920454	0.649397729489563	0.156646547895135	0.169358672948669	0.241136553757809
1	396021	0.413443474556082	0.188709176381171	0.295808589254356	0.159188481094124	0.186775430067044	0.175610814729843	0.226517603016862	0.946712160191847	0.089053048531331
1	397698	0.597346598871929	0.96867448822091	0.560554448428962	0.327176877761834	0.295492685471286	0.744811978539683	0.165980800418546	0.33048842637293	0.134550471158857
1	398592	0.688460372189255	0.937328517808936	0.525017578201814	0.326888783955601	0.314983109947757	0.711783760998333	0.182278599504798	0.363916047184293	0.137554379551926
1	399766	0.784668630361843	0.666541097157474	0.804671765968515	0.418819088896075	0.85014437811179	0.667864880837469	0.736111868692005	0.688556839585285	0.536787638507942
1	400593	0.665034764764397	0.395771306729139	0.228859663818204	0.128223602619902	0.256028265696781	0.263098734676523	0.246835023296248	0.451181593483478	0.163926201730761
1	401107	0.575454002929203	0.934005613695056	0.539224024177413	0.324259817253517	0.240129888773981	0.85836258595034	0.124415346231687	0.196332716237511	0.157239408655735
1	401532	0.672706258784296	0.85443662420257	0.73630065250953	0.401987947907268	0.74747673260864	0.78345637371588	0.563752431734928	0.524843353901795	0.437446957712668
1	401762	0.842729981747211	0.827800679619902	0.969771304825691	0.926003763951821	0.997978855181879	0.904494274975396	0.987793170022508	0.912860891610688	0.921934864448306
1	401894	0.421764483608471	0.70714998532347	0.775356717455414	0.535619297255491	0.405663678188226	0.932785361733981	0.234626933287428	0.314445750882564	0.214772165297177
1	402676	0.883064620303806	0.715676309391585	0.561839286877185	0.561411561527728	0.87433358810163	0.607026946981437	0.806222292362923	0.834022381962328	0.554157745263767
1	404038	0.443393537133382	0.60574586811686	0.542166646767219	0.584251190208918	0.635842507472809	0.912989502196469	0.429374065915187	0.280583449776626	0.556293440682967
1	404108	0.0859230349883643	0.345903534769169	0.55097288360439	0.806587675670199	0.0529582642798097	0.251940331580622	0.0413966398496037	0.423935954260929	0.0228024383586068
1	405583	0.514823017205858	0.659650101039548	0.583875575380582	0.661866611442412	0.832831514300711	0.513619504358315	0.801266007427849	0.974295223002876	0.50697813454977
1	405740	0.309624519268988	0.466325846552107	0.688021925779183	0.791481208817006	0.58031190053959	0.806082213755641	0.386824328397075	0.260742910042005	0.513817523284624
1	407205	0.911755196829353	0.941393197055661	0.749516107579043	0.736989531308959	0.979641197076046	0.754488194671999	0.95625709885205	0.802094390274582	0.847997222048394
1	408649	0.589319066095322	0.639747519055961	0.316197568235078	0.218348547258656	0.689042819180404	0.299292164891627	0.820528655881297	0.536604190918548	0.850536470334791
1	409707	0.323948931643238	0.384872386018459	0.807551747589026	0.94308043000968	0.652762600477013	0.615978990026489	0.502419751046239	0.256896319914071	0.872978517011644
1	410187	0.589319066095322	0.639747519055961	0.316197568235078	0.218348547258656	0.689042819180404	0.299292164891627	0.820528655881297	0.536604190918548	0.850536470334791
1	410463	0.215922247179045	0.336768809391529	0.919127986372395	0.922898160968401	0.582470791953683	0.516492036254195	0.465326497646758	0.336053306090254	0.514209439575327
1	411663	0.686802310603385	0.47195823096307	0.848019087090881	0.923945487095392	0.768083599249999	0.772241701666929	0.590853252878325	0.785264117975291	0.310328133303044
1	411774	0.883045181369062	0.804859080111801	0.48777373862313	0.643547118924522	0.437609922916033	0.283469882211918	0.4570348754648	0.489147800474313	0.262696302401242
1	412423	0.782808267671297	0.946919870321649	0.262292433160125	0.253922555267715	0.559802186986592	0.514609492530662	0.441420138577236	0.272484741991634	0.605033366824756
1	412683	0.237396708593273	0.474299648666584	0.764415527455255	0.683935905709933	0.492348779590302	0.442422472069944	0.403307179987167	0.530457557087252	0.268298167499529
1	413335	0.294959730541809	0.444060236775087	0.717814640825118	0.829173304074249	0.58713896415041	0.74977277100236	0.401348340844401	0.279944709216243	0.501770386505487
1	413471	0.157087939671983	0.331172270366242	0.936213452351647	0.944574051491466	0.3181908919764	0.465589998347498	0.224806213024921	0.262294930977815	0.243899878290056
1	413800	0.384499794639987	0.435580832500845	0.680863847466734	0.888890031118519	0.637731210171989	0.695882823946697	0.462538098087346	0.219078787565102	0.98267025717601
1	413817	0.157087939671983	0.331172270366242	0.936213452351647	0.944574051491466	0.3181908919764	0.465589998347498	0.224806213024921	0.262294930977815	0.243899878290056
1	413954	0.861359935813584	0.809005527488808	0.48262704316396	0.569872081557103	0.862066288404459	0.62025626260067	0.778174693598133	0.497525041670678	0.905070783087489
1	414212	0.805459358045794	0.704038057536144	0.92571340707883	0.564112814801452	0.922612393082704	0.713840288524542	0.840122021224742	0.799181851148987	0.57626373048644
1	414360	0.369696656249475	0.526887306086808	0.574613562054443	0.755771168659334	0.596768830565567	0.884054965195784	0.394415193696495	0.248266084000759	0.562538076336207
1	414453	0.777569793898706	0.644702644825228	0.239208410978643	0.352431296410264	0.650254727899102	0.409451599051765	0.618611074606799	0.503525240475325	0.531724613858477
1	414782	0.528256675555064	0.704790247617364	0.373135639240112	0.598028458214418	0.556672720742858	0.914873033504231	0.356556335803864	0.202637283437071	0.616516466812128
1	415139	0.830092253924177	0.933628208286724	0.159362097680968	0.21009908995899	0.337431411365019	0.49802415608336	0.233091824204879	0.147550256976456	0.472015244630141
1	416491	0.388233877761524	0.551068474424758	0.43967025113351	0.559165260909934	0.490298310033432	0.945140377187938	0.299664223244503	0.177392945464286	0.550034408870034
1	416711	0.185045011210649	0.337516635923288	0.938516806271676	0.880115617508953	0.410168362299663	0.444252469756143	0.317372319861733	0.275150784045315	0.365117373515679
1	416915	0.529048908084189	0.708873270784184	0.353710959512454	0.482187087591983	0.512516306653476	0.792654204311783	0.328198967689597	0.193655826666038	0.569459978027528
1	418434	0.0718246529478869	0.125535463151217	0.996824043427781	0.648155790987015	0.113042592719242	0.156756318535852	0.137686312908955	0.0570559149355845	0.730792253717062
1	418615	0.0785951101832092	0.138892008341897	0.965960217651187	0.619908333849707	0.210093769732029	0.195816162434474	0.240260433502363	0.11660244299119	0.6734398784645
1	419950	0.163799382408677	0.182848147042313	0.730696243750812	0.528854072728632	0.50079464944538	0.21165593062398	0.668772223867976	0.371591722311892	0.853547415864191
1	419964	0.627395598678729	0.664868693150262	0.510675861380598	0.482243794529162	0.81400426759934	0.951499420324985	0.624253353948798	0.334062572789332	0.974360434773459
1	420248	0.183465771735732	0.22180445548364	0.961609329614227	0.757583802358609	0.484103066995764	0.307700430628732	0.493634806982416	0.238863865195794	0.99942670289246
1	420648	0.642444874879585	0.72106612699957	0.45755826272824	0.467592360896404	0.747865266823138	0.803617152424455	0.560375690075874	0.306949267875902	0.834147214105177
1	420866	0.898096285810119	0.617377428787711	0.860515374845337	0.829608117029925	0.648697922776777	0.71044546194772	0.470488201757108	0.867106418262567	0.219807046620795
1	421839	0.191006678398846	0.291850682422846	0.980384689209656	0.417532081047777	0.303803269724791	0.183191885850806	0.393663597415928	0.235857666101038	0.601509200270693
1	421914	0.089204929421988	0.147755114073786	0.766946022748586	0.281604710832408	0.229040545119801	0.102425860950126	0.436913922210826	0.241966743691668	0.700484884840981
1	422095	0.259670231252315	0.434186417873902	0.905924853221271	0.53796259560788	0.532719717795062	0.363641250090756	0.50379801874985	0.570808258021857	0.344375909898182
1	422239	0.130629090084143	0.26369546791533	0.687975697142003	0.371194610603581	0.320181178629101	0.179044519633697	0.427122637833668	0.467615492925333	0.324504917755347
1	422491	0.466969606750592	0.488688978221892	0.476511027162333	0.619699567313328	0.915342945112617	0.487777193683796	0.982240400938635	0.860599287666029	0.961486317322675
1	426854	0.495610851946275	0.466864983167049	0.660987707260454	0.899625831087895	0.670454225920811	0.542619072468583	0.554284271442435	0.30004537764825	0.65185796488283
1	426998	0.0853622896363666	0.222736433421926	0.885800277993115	0.728755458787028	0.191382527733854	0.256219698775097	0.177669905275755	0.218656239128578	0.21839218821881
1	427069	0.0852316226428199	0.22647163968506	0.917044450444289	0.786682484073123	0.177454748670123	0.279062110292484	0.153319230178785	0.206111498701466	0.193810016437386
1	427539	0.487472582679424	0.432963931204678	0.978745520234647	0.891824282657732	0.753602369734457	0.557437851274316	0.652745439829082	0.485162433199573	0.49350212754687
1	427813	0.197038587828189	0.417199730749311	0.931155441262007	0.84090690264646	0.283977619357388	0.388646645131132	0.217180872298314	0.302294517483564	0.20363276775352
1	428014	0.120633782743064	0.116751240933671	0.361651809823222	0.225542347741011	0.266813953535995	0.0688846070347716	0.722857015760461	0.493793926708922	0.613185944913748
1	428839	0.135173266849857	0.215083941855244	0.692196348311077	0.39666936942534	0.453811521943584	0.188210496476421	0.639947342877669	0.467414188286761	0.611162464213648
1	429505	0.189675757220211	0.361892894565076	0.748890440668995	0.842744186215506	0.324708858513685	0.562212294928309	0.209012570080247	0.186111559918694	0.316698217153248
1	429703	0.559403817406995	0.515313232785984	0.321878701350317	0.231806499743646	0.606905453988338	0.19896737468391	0.908891805865103	0.927767083058565	0.679320752485472
1	429730	0.392630107802595	0.432241840513168	0.304014384251864	0.517982067120048	0.885711363179237	0.550875970286766	0.86447130951221	0.602135322285155	0.841270837125901
1	430076	0.0560635854986258	0.0545452007328336	0.472257125897044	0.403601748392191	0.393691907963587	0.143590530992184	0.653142424993445	0.400669506020703	0.63144214844102
1	430462	0.824694117983434	0.785665862419937	0.755430894235232	0.826575083627176	0.439136974337402	0.816320148605285	0.265903973666003	0.733484618068238	0.105219377642928
1	432102	0.0752716185082627	0.105341465574066	0.657506731246466	0.494271393686938	0.252241261271037	0.116052023082126	0.444587914297695	0.225896153044632	0.810297704957997
1	434306	0.606453309841384	0.985540173113654	0.712850757707151	0.752766333035131	0.458472241036777	0.900555318626551	0.275883584388028	0.667115379211367	0.138266022748936
1	434319	0.823610488860167	0.794404911619365	0.788905836229574	0.819630736993571	0.446453333602986	0.812196783183314	0.2719930404134	0.74767114972841	0.107924165463156
1	434762	0.571376628835019	0.462506191042905	0.159827417829009	0.268944364512512	0.559736716143307	0.293802317492053	0.618480104944301	0.517793978169735	0.516335325404982
1	435313	0.542666314219323	0.504655227828015	0.0937421747582487	0.0712025422326758	0.301761732308934	0.122262712525457	0.530769679031488	0.270478184398466	0.928374570977874
1	435399	0.824694117983434	0.785665862419937	0.755430894235232	0.826575083627176	0.439136974337402	0.816320148605285	0.265903973666003	0.733484618068238	0.105219377642928
1	435420	0.809118628139554	0.731265449439069	0.48212147719236	0.774196181861408	0.903884920368967	0.865686208206855	0.76412802296199	0.495133177287169	0.724949314089849
1	435555	0.968610540999848	0.698597485404166	0.390292137746224	0.270063220358336	0.338894723947546	0.771264050363461	0.194456937674377	0.251494324095494	0.211350404632156
1	435737	0.679791168702655	0.571536516932907	0.609716625285585	0.901583612528808	0.88255053125638	0.986272333943854	0.719301667407665	0.523673519083637	0.564247608250767
1	435990	0.489691720555919	0.796711052426193	0.777903513042138	0.588444976561164	0.492258077246651	0.781104559657541	0.312324507955361	0.621341951882019	0.170171883484913
1	436113	0.330368461084107	0.536173660510083	0.996921662388995	0.8836846655588	0.697127813479697	0.918127970346608	0.490757375094817	0.633574949900428	0.304355694500129
1	436331	0.330368461084107	0.536173660510083	0.996921662388995	0.8836846655588	0.697127813479697	0.918127970346608	0.490757375094817	0.633574949900428	0.304355694500129
1	436638	0.0463572170756353	0.254618704043271	0.267767269521976	0.428518152252067	0.0258777639493173	0.108269399487698	0.0352362657759931	0.556772089729685	0.0152136121702531
1	436777	0.856042949886385	0.790314976397008	0.985866310641436	0.922544870529998	0.614267240579912	0.860795566168193	0.412683869567911	0.87708581700137	0.196270948093421
1	436962	0.363707414167922	0.536013231760881	0.859571890594077	0.900490240047865	0.497023449914824	0.458888967444313	0.400055361109371	0.323491765867266	0.427470568351952
1	437174	0.905791663378727	0.875763359651263	0.40313824483536	0.152703816681175	0.461565208373527	0.474659840675788	0.356222039409422	0.487646048835692	0.244478657056966
1	438106	0.886722325004471	0.605232518605554	0.994998655102457	0.926645508931757	0.800275610375132	0.863088103479678	0.614732287553607	0.926595256087866	0.33546471946275
1	438386	0.653441305805409	0.547279553516742	0.543656606298307	0.877063907212596	0.834603526351351	0.993592085690191	0.650257615487372	0.425849767914459	0.568225539098246
1	438688	0.29325794545958	0.378396121209628	0.871151332819968	0.867711194931686	0.690040395300454	0.669250425999309	0.526560030262665	0.311680001831881	0.702985791352121
1	438929	0.534421887637276	0.922726319437029	0.594757263485562	0.529424551269533	0.430870348176797	0.37783217572831	0.372085322765723	0.887091218259184	0.170327939778743
1	439434	0.863275243502026	0.45162383409773	0.476406460552056	0.37610493884852	0.310146955590932	0.730289902449186	0.177272723208077	0.487306098973144	0.103109925359703
1	439785	0.811538577583914	0.723161383937617	0.630931487858322	0.964680651866521	0.942590934965985	0.987105190583977	0.823728456601755	0.612146748054388	0.673362419469725
1	440140	0.756118553590012	0.634299382484002	0.492052882508731	0.855193962884577	0.841144539617897	0.957363835608246	0.6600701952904	0.443826834331247	0.558052087752989
1	440434	0.363497921303317	0.606010800891943	0.571023369881056	0.577247178313531	0.428167104705929	0.998124740633512	0.250542322396763	0.272522854483627	0.266882321190394
1	441699	0.877660543858264	0.772011045649537	0.366118104339913	0.684169468144159	0.835397500647123	0.71715260763426	0.695306664009892	0.456482682411016	0.614966754778162
1	441892	0.405234294217515	0.381903087101158	0.767686822272483	0.922646857766159	0.834738871257422	0.703830194838987	0.698965560306175	0.403536067493056	0.814126748621712
1	442025	0.270463214043712	0.229031680788148	0.975331947347448	0.602674466040128	0.675270850818048	0.411830548524539	0.651317951958335	0.405062768654163	0.61537853934038
1	442244	0.129402268957902	0.324798912907533	0.78102526162178	0.823236870760302	0.218111473506538	0.595385242721816	0.125620034359473	0.16416985307102	0.191867035120358
1	442513	0.986245951756194	0.912479395324122	0.317181751692574	0.308359091876307	0.747357371210184	0.465170011331839	0.708001428421825	0.506118552623619	0.679942540646357
1	442725	0.889228406145467	0.91004567557241	0.368084920995455	0.351527775313321	0.662588366107571	0.533407748466241	0.549503691156542	0.504355723345651	0.436215934219673
1	443412	0.161923183220737	0.270970937444996	0.755790118587452	0.967631605424799	0.443380399525654	0.42288143873892	0.360911132706185	0.210663811471596	0.596559398997711
1	443677	0.508496306660446	0.557776827080287	0.797680029000712	0.955001873678743	0.971121156123847	0.927666050136372	0.891305135073857	0.67923159676666	0.848931143923319
1	444540	0.921411018184183	0.863234877696811	0.332413863415582	0.395381398959735	0.771017131794535	0.491221727385063	0.721938287435193	0.452488775438406	0.841650250446159
1	444632	0.870204980490521	0.732120170314206	0.400202572587644	0.751073732214407	0.786864868486446	0.817416757309145	0.605006298472193	0.418485448779303	0.491314105359677
1	444646	0.771041938275776	0.816964876831231	0.565722548641717	0.662244397292562	0.945571915125596	0.705245286841382	0.890949227674852	0.693978966494438	0.822273608391602
1	444960	0.774982658453162	0.82372539429937	0.550942969807728	0.666375518437126	0.945343080222676	0.712781226384703	0.887100656311724	0.687397661892225	0.820799695290086
1	445233	0.582114778145009	0.635438574013078	0.707330539678019	0.852558905789107	0.965283065441902	0.959190548552326	0.874319027634738	0.643992615143781	0.860562139906873
1	445576	0.870204980490521	0.732120170314206	0.400202572587644	0.751073732214407	0.786864868486446	0.817416757309145	0.605006298472193	0.418485448779303	0.491314105359677
1	445797	0.411957619653914	0.409608191639493	0.783758061383437	0.848302520052552	0.81681856062262	0.659130256742075	0.690521865726349	0.393286626688991	0.834355171757345
1	446022	0.925828523237764	0.89345089134975	0.393189630369526	0.504934165064575	0.881288976499577	0.495536649271458	0.90396388394316	0.744920644549488	0.789417539183418
1	446183	0.94398589238796	0.753589624126617	0.257329237081858	0.215375052379041	0.549280368123806	0.342511354537154	0.54531828611792	0.560235104156528	0.391687197412149
1	447293	0.709177647204077	0.579359330471414	0.644473797216965	0.732357722324617	0.830661086568704	0.98521293516087	0.645053750064327	0.495401006117158	0.471328361284894
1	449510	0.897111491252032	0.944951480874687	0.250607584926757	0.492636211566952	0.678690897255119	0.528022548605014	0.572088051519863	0.382020383619809	0.484913201940535
1	449560	0.189292744306574	0.272303640864091	0.791701056701649	0.839456755713357	0.545288132326862	0.463845503459813	0.450313446674662	0.238304915886073	0.764810910069231
1	451464	0.897111491252032	0.944951480874687	0.250607584926757	0.492636211566952	0.678690897255119	0.528022548605014	0.572088051519863	0.382020383619809	0.484913201940535
1	452718	0.0656734066936222	0.158905010045927	0.0834065977614034	0.100818759806442	0.179609940121032	0.0497242940103636	0.590602603923177	0.784408659104151	0.310389814389903
1	453120	0.358689093794633	0.345045829967465	0.741080742335783	0.905998261389462	0.824051080812179	0.497234244737179	0.800325776852394	0.514693455909248	0.824816311536965
1	453993	0.139259077555102	0.258076305265104	0.742121917762809	0.571013952378998	0.332634793848849	0.2279559838359	0.375770900601951	0.244407633862971	0.532066057791595
1	454505	0.256801766649762	0.390270825904729	0.954419389767504	0.83208280740025	0.716309777084352	0.743062444971235	0.536489748583244	0.378532970710826	0.567272598481721
1	454535	0.156569816047848	0.14064947875695	0.634319348812595	0.61017148391639	0.540149868709107	0.285167143330443	0.601125771389832	0.370248157308433	0.570386188610118
1	454792	0.634909039530442	0.690902784591272	0.823120352131593	0.747043823906611	0.959094232431518	0.658683228507547	0.946399389561233	0.76603782825561	0.855914202575427
1	454953	0.927689543485287	0.885175249994104	0.651397563531382	0.507460878855159	0.878374329020178	0.75996434512725	0.746726822030609	0.576592355839308	0.652654584778446
1	455765	0.934846290703499	0.951669361783624	0.595500406925321	0.437477196792123	0.89104331732998	0.744018075252706	0.772425527487163	0.50887750110628	0.840838922876223
1	455996	0.242817655127786	0.566137432795045	0.706505698951504	0.886708626049484	0.290752207449884	0.474806487501471	0.199086543579428	0.555386267182683	0.107368792192656
1	456097	0.667522474312858	0.809929791114011	0.520417032317561	0.550069396190934	0.834911182323951	0.843861960088322	0.663346090782678	0.434061036078923	0.721985998334924
1	463226	0.34951416558381	0.29746699599434	0.468131328542392	0.933409233338853	0.454407379218812	0.724874679130221	0.287810027006914	0.124521098199985	0.584840954358752
1	465096	0.376962776342949	0.482500300794836	0.429722633849881	0.548179109570896	0.562834776070692	0.968606459361922	0.360189781380664	0.206324682421488	0.614492820919635
1	465237	0.458942653057989	0.386150938306244	0.278705776688956	0.606816287582277	0.344551123839451	0.937950475654809	0.190896509888205	0.0762842330850689	0.532224545875899
1	466372	0.140073233626254	0.274212729647739	0.692886012607158	0.883181416916235	0.259233631438527	0.536059711885497	0.162496142882244	0.124371022976177	0.351371244279262
1	467200	0.779907517939771	0.921952648397303	0.640851419061278	0.819439025637906	0.873500677169915	0.828136202498262	0.722201727643104	0.765552579531036	0.435383033020475
1	467322	0.578140464391312	0.89876030188711	0.126483989959942	0.338629350701283	0.267267897113607	0.505372776197151	0.173788541234739	0.195916469002462	0.133717778194778
1	467517	0.473706621287102	0.722823926239609	0.779265452387491	0.972178251695304	0.618812765373227	0.772977075292477	0.428046299819961	0.508636600253986	0.302352334047936
1	469995	0.660788418097423	0.836230683333859	0.415915630367701	0.933106415422069	0.723668468249851	0.718934644986376	0.550917093476078	0.738487963938568	0.283274684177271
1	470665	0.871793504006554	0.730584439539492	0.544251815755454	0.891122504587742	0.959196891928919	0.940446949657073	0.861369298378517	0.620643533629035	0.77233349423153
1	470901	0.534304603036952	0.478700393233846	0.317298142221105	0.306359959989581	0.46415596025276	0.747508945069743	0.292921421973768	0.119666157022633	0.716361608844813
1	472391	0.667504470316588	0.68801697849923	0.496613228073528	0.839262264693021	0.804479496102652	0.993301825070995	0.610993190797793	0.324839036521175	0.808948913421863
1	472498	0.943728247885315	0.993136053340797	0.357583099306226	0.46675015113135	0.784636993885879	0.650536889498373	0.649569241259174	0.358264684060247	0.985429605226915
1	472732	0.737008092369843	0.618948023699267	0.461513721503761	0.984467009305794	0.671922218296116	0.945508125404306	0.463385150403778	0.330950924565172	0.37680397929294
1	473601	0.64083120900512	0.564255024310916	0.215524189408794	0.529857829613104	0.45300934207836	0.851288574397955	0.274266129028122	0.11651515712944	0.590150720036601
1	474387	0.640091759853434	0.456258176771404	0.575072030245586	0.678828413565929	0.755312454204561	0.98089571323788	0.552032040666706	0.376066289971051	0.460040978832645
1	474406	0.437385268246832	0.440555209497396	0.566917729957162	0.790332813133468	0.709995227198378	0.774784012919621	0.522649293863535	0.261203201864147	0.96340060837644
1	476544	0.370204406106274	0.344148765906545	0.687943368075592	0.852777519096728	0.0359772022662513	0.267553769054556	0.0258533780178853	0.00711878087576844	0.565173242490077
1	477287	0.0868378904908209	0.14031560119332	0.0532910786374341	0.0848742281222797	0.288739016975705	0.0621930605166394	0.865392661113057	0.624711726878678	0.779458068406035
1	477309	0.067895031866516	0.161369743536827	0.0757897454118375	0.115119042673174	0.248956939356763	0.0646306871542624	0.700538686513088	0.840090652097742	0.40253454052364
1	477628	0.0723971616796093	0.168554148867349	0.532927121905932	0.628177476785556	0.33899138923748	0.249460132650922	0.361082487690913	0.370658755384677	0.320623860976065
1	477663	0.380840862597666	0.515002778702992	0.793110141766304	0.784656499511094	0.73707241706596	0.83740290145114	0.542518270262496	0.356293752883793	0.622629733032898
1	477876	0.0945526674312843	0.203048323187137	0.605934643396061	0.689946957141911	0.372935321123225	0.288970749803115	0.367942172414893	0.358941090192122	0.339338182015072
1	478552	0.298511083647424	0.426042254844503	0.927956231710833	0.906846348286509	0.761430774923961	0.621319174817634	0.631174047799528	0.423274867480041	0.670597464566276
1	478577	0.668667741568024	0.769754438242567	0.151633948984188	0.118080805617325	0.195553881449103	0.457061198459942	0.126316486936513	0.061721542447177	0.572325991530925
1	479147	0.604708192423394	0.47401864651376	0.443565179490253	0.419035488301328	0.760038838696468	0.516914918932342	0.687024054575951	0.758833552421232	0.443613837397102
1	479508	0.67065199442508	0.710550300025366	0.516537622987116	0.885594232673583	0.791518795276875	0.993019027132485	0.594867396845858	0.309294847217269	0.852275985867927
1	480303	0.210382413006176	0.20256618957689	0.632712102833073	0.916672484716032	0.400523518688243	0.554179344746542	0.273822945642643	0.109000557997177	0.738861853364424
1	480540	0.0285748344931869	0.0409494529003463	0.0948658591232079	0.0767423043331545	0.209940039174062	0.0398348691752418	0.855596392214447	0.585447817163914	0.958321432164468
1	481814	0.47547232309404	0.848305391903412	0.310818924009253	0.857954202011394	0.282062116053626	0.746268874141865	0.15671971473304	0.546093691008362	0.0590775065866626
1	482966	0.750208247358525	0.472818698332899	0.684300724165279	0.472457545623704	0.352854412389789	0.581278614952385	0.228134249496108	0.362596538199065	0.1190909258028
1	483006	0.66425144453149	0.545128907296352	0.448081393998871	0.636639605984088	0.67332164207149	0.944712492124082	0.464832346749543	0.230061442973637	0.65406043743204
1	483463	0.327292139613569	0.293140746801201	0.631692967055551	0.973364793649096	0.543330250388737	0.601481095338463	0.392936752750921	0.183545508699791	0.636324986587143
1	485242	0.306698284797205	0.271924746758805	0.385674029308284	0.0873083420002836	0.414863521254622	0.11679274951702	0.819206746444833	0.853527278010068	0.534257211502457
1	486440	0.495289548761212	0.580958327938333	0.578755982619194	0.994915592335706	0.572283487008893	0.625409435699765	0.414653449143072	0.190647797716815	0.957765840669553
1	487641	0.1916377144565	0.255303027621717	0.507193579604387	0.782541786586847	0.00371183865648451	0.159565770876853	0.00320106602151152	0.0007980714198987	0.952899764086502
1	488426	0.77821244500601	0.437283681685777	0.955561029371641	0.539926075329676	0.483976213723638	0.715711723900442	0.313950714339749	0.974446650422253	0.132179725237607
1	489664	0.677878555174842	0.769816641462276	0.46181410721456	0.828827230033874	0.572370720691177	0.789221661757486	0.381660688849149	0.173444306245474	0.923303957090726
1	489844	0.491723949036359	0.495953996719567	0.107065132956733	0.151250872052264	0.142664016122542	0.704599318750123	0.071235307144002	0.0220309149706925	0.918110095749392
1	491042	0.306132146081064	0.338551501312918	0.55983070441343	0.461627004273637	0.756128176077815	0.335489788260959	0.877475150555284	0.609565109795034	0.937490590299624
1	491701	0.854725198620315	0.72757348518809	0.313799879510351	0.247180029504522	0.685861838596941	0.575128712910899	0.557219013631321	0.408997887506667	0.553204194896925
1	492528	0.878018547687544	0.91757699477285	0.36680491887088	0.881083481985967	0.798022353570787	0.909798723540186	0.606750582197063	0.362142652970895	0.602985358190525
1	494725	0.473132953066161	0.572710599912604	0.636144970972214	0.822040069286769	0.628650007841044	0.649450187704628	0.465475291916708	0.243775090923398	0.789075992700448
1	495164	0.109148923335253	0.278641307526967	0.800196864320971	0.866974393075396	0.139460583235275	0.265506032005036	0.119777604358972	0.147659575051163	0.201872647121343
1	495988	0.159473276009623	0.335936391383608	0.405479088052288	0.455739286889398	0.266623576331044	0.142482358926133	0.405581391949601	0.546932532966703	0.263213371760347
1	496730	0.477459041762065	0.642756353342368	0.543060215766305	0.813367964675827	0.305964685115185	0.605058452157281	0.187731091786837	0.0898533630165278	0.638668367044826
1	496957	0.0772510838194381	0.17460141718469	0.918166927982519	0.924107683666043	0.0691964186739692	0.233422277280264	0.0589283733735806	0.0341000343059968	0.414794125660371
1	497166	0.211666049635478	0.417565196666526	0.649967169764547	0.519060643434227	0.637744186086152	0.648585037339009	0.47537443410022	0.817169583377434	0.246407673850736
1	497991	0.686299689827202	0.54165773545838	0.934579320446522	0.508653686988183	0.734346640622857	0.627981958844401	0.593767307658073	0.550779518144596	0.371114057262664
1	498836	0.371490898900559	0.29723334081981	0.931674678552338	0.710498787379535	0.843666985567797	0.679165999944102	0.721533627726009	0.573653278778155	0.51958536744745
1	501627	0.915987211143408	0.992233494988104	0.688112421261972	0.955641898660283	0.698783386406704	0.424672578362662	0.672964703175633	0.549020339875617	0.562014560242579
1	502669	0.370645853519489	0.30437040977628	0.635341144072145	0.74398583959243	0.578775577467415	0.675748197636832	0.408067337866233	0.23246728522778	0.455963057050456
1	503836	0.284396961548216	0.386053360048606	0.379889166041491	0.203779241714781	0.361799908111092	0.102889066445929	0.761125187025968	0.510642517335691	0.801281733090072
1	503930	0.409742234384814	0.506134112539515	0.456034225495981	0.209889289225156	0.449810264760191	0.131100775200701	0.831105639874829	0.562036471964193	0.913067539084219
1	505029	0.440290596986096	0.62960684356348	0.578118670790147	0.761580308431611	0.665250317295019	0.862487286024938	0.462473792955985	0.34316934191615	0.495816702782077
1	505948	0.676461653715786	0.664996189239815	0.808234169344415	0.708843806125696	0.968317964314187	0.61773002458695	0.996900299470698	0.986703164983508	0.937492022228746
1	507419	0.570769924385364	0.609828834806367	0.53899378092144	0.600725769480728	0.648749894082265	0.9323785106714	0.44090021044677	0.20839654897181	0.938363447619348
1	507706	0.867136068402505	0.789013259628765	0.46326143358544	0.209759303980828	0.276501562545695	0.385647225727901	0.211233566573086	0.395526413954336	0.15220601436839
1	514679	0.748518301344934	0.900753816486417	0.517778457056922	0.634608815981574	0.720852164230307	0.897234901860091	0.517721997657814	0.358835244631507	0.569152194303361
1	514894	0.330598680479524	0.597444428659974	0.381928088889452	0.460721941730737	0.297480167202017	0.186291609157958	0.378925424016301	0.589962329113837	0.226785217353069
1	515126	0.88595252066503	0.892461908645493	0.410478777667892	0.535124522883562	0.798141800549318	0.768373363437715	0.629655160641329	0.340161857348042	0.998924081752989
1	516438	0.228926337227522	0.311951421430229	0.449513817956587	0.481878018353906	0.300841480722787	0.960715418504513	0.161142075989577	0.072111118427566	0.673155070936382
1	516613	0.855096928468217	0.906514745789805	0.348402783168264	0.298193393424627	0.560714545816629	0.244654059918299	0.702682276545256	0.667854271809812	0.441901763674789
1	516944	0.890132389081963	0.756495345922232	0.657036271806469	0.504924653773371	0.864293538817882	0.739164784417011	0.731117577191913	0.783750841966025	0.481709332883464
1	517553	0.604719714158491	0.897634824073333	0.327523883625611	0.424949321703886	0.178846499994106	0.331565619465173	0.138060486465548	0.790026309945275	0.0467402431994369
1	518652	0.157287322280844	0.375472041625019	0.566037323323916	0.306687361884737	0.0983754730247978	0.0871066453204169	0.185918938211636	0.301115587816612	0.168798399341849
1	518782	0.124140393162871	0.375396808665493	0.523823194552126	0.38003016987598	0.0555198955449837	0.0968255840535882	0.0896112481329644	0.278613858506544	0.0777652311753544
1	519069	0.199961941646747	0.5366301742353	0.190612466397179	0.268066645202291	0.0813441413729509	0.0958615304296024	0.138767751939342	0.759770781312949	0.0560216868357797
1	519387	0.208208105255588	0.575083281630082	0.904194622660961	0.858597363115548	0.0522627203089382	0.271313659959477	0.0387617360967385	0.177817429775051	0.0469489669457002
1	519456	0.30460491466345	0.631573524596706	0.726823112802649	0.378943258989249	0.149688175685117	0.146110472212178	0.200810857993299	0.356076001775441	0.158921942534745
1	519471	0.30460491466345	0.631573524596706	0.726823112802649	0.378943258989249	0.149688175685117	0.146110472212178	0.200810857993299	0.356076001775441	0.158921942534745
1	519537	0.243986945666754	0.55098381441127	0.667139129835669	0.399178814035648	0.102186802995159	0.127546009623279	0.143644891126698	0.331793242997496	0.114096230883694
1	519672	0.124140393162871	0.375396808665493	0.523823194552126	0.38003016987598	0.0555198955449837	0.0968255840535882	0.0896112481329644	0.278613858506544	0.0777652311753544
1	520098	0.260141842484795	0.666361974158167	0.989665610765934	0.951472017311239	0.00121729930785959	0.0848691244036425	0.00160286663179256	0.00506679482588596	0.0586785945248008
1	520313	0.124140393162871	0.375396808665493	0.523823194552126	0.38003016987598	0.0555198955449837	0.0968255840535882	0.0896112481329644	0.278613858506544	0.0777652311753544
1	520997	0.634081069274779	0.66697099449508	0.258611580711269	0.650326715263104	0.92180486855191	0.614896495833283	0.889615163611638	0.697540736568188	0.739704627043384
1	521183	0.685279450881218	0.798961776188606	0.567309478794146	0.733602165091593	0.905402006736204	0.995731190715789	0.755857039551656	0.948930629996852	0.464212726768115
1	521480	0.579535604520753	0.696660707918779	0.495819961565472	0.790594040803445	0.882698278030763	0.918638665858745	0.723172204328344	0.947265844282159	0.430598545636342
1	521985	0.498587158312598	0.594689126737989	0.414080223833591	0.977956486460837	0.905332446621026	0.737661964780495	0.799164555621744	0.980584332723104	0.508600788288447
1	522045	0.884684902962277	0.759338481577484	0.774119272701943	0.308120376150948	0.540298696593131	0.374740516969038	0.504034300035129	0.882325424080203	0.242073498784281
1	522223	0.766536705503618	0.876022424567648	0.344201348661611	0.367633626452576	0.42335460732937	0.357806506062896	0.376256490715367	0.655835872118166	0.170982079619399
1	522600	0.172851006852015	0.189772329207768	0.544995983802585	0.821371503364279	0.0687691331396908	0.185282739261855	0.0691406086270903	0.0241178607395491	0.822965232120049
1	525870	0.415790703608693	0.885107580273413	0.29480976043287	0.315961246482151	0.132114334575339	0.209835012347214	0.132795041961542	0.982238351549269	0.0460040910830312
1	525927	0.87897901025488	0.737245895629963	0.620833306447852	0.642254001350649	0.39229748327503	0.940071631264338	0.22467371618944	0.993663356840648	0.0866293918529441
1	526370	0.605103457278965	0.897989433444873	0.408283658144663	0.438592376515929	0.191684032126222	0.341415977909869	0.147014940817538	0.922079834817904	0.0509741335061127
1	527208	0.309762487505788	0.633729380633341	0.936815366863311	0.88890524316424	0.127841710883264	0.483548568269415	0.0745953351725364	0.223741144578888	0.0788859379685779
1	527584	0.780619951101482	0.441695269683706	0.706545717700808	0.521817777721692	0.34426939106035	0.560556843859076	0.225071973766855	0.864347211289076	0.0922657744897698
1	528019	0.916691933979456	0.679902030730968	0.916442852168214	0.690432852238775	0.348117336938951	0.819745137904028	0.19783128267997	0.795959549193009	0.0826609857160786
1	528433	0.618296200764762	0.831259808530627	0.62611459587042	0.815643401343968	0.0343247543370731	0.644622908034471	0.0147935670760263	0.169216283661366	0.00670069039838222
1	528715	0.77762692863283	0.443646817403436	0.705929073925142	0.530096042221282	0.359018180901139	0.575982216812363	0.2341323656946	0.846180158164123	0.0978978285294187
1	529253	0.280261611347337	0.674285097672911	0.215268092768201	0.242170627876556	0.110812075468938	0.140913612129264	0.145939459531018	0.993687487991681	0.0518107157050345
1	529635	0.985540372412787	0.756014977611791	0.706548638775669	0.516577342450194	0.633277036644219	0.753121679831289	0.44580489008382	0.97352219634844	0.205980087920389
1	529908	0.483570702439017	0.507675441002142	0.703674255041308	0.756176937648977	0.846404629341848	0.623566298846676	0.75134105916016	0.507239539038833	0.778952560835411
1	530445	0.953907323276306	0.986440487339048	0.75645190927621	0.796503184167241	0.995804739877362	0.944891547810488	0.97099845582925	0.847430193128694	0.865175708456258
1	530553	0.953907323276306	0.986440487339048	0.75645190927621	0.796503184167241	0.995804739877362	0.944891547810488	0.97099845582925	0.847430193128694	0.865175708456258
1	530821	0.860191625420557	0.86959370728138	0.864873394133715	0.732112592374716	0.987886780519999	0.777014616025036	0.974902984203783	0.841015127776297	0.938149219202804
1	530910	0.420253118893886	0.169148636639378	0.824804145272231	0.723151568082878	0.368390533667644	0.587059060099517	0.239691162594739	0.707506589028505	0.0928871903620971
1	531014	0.953907323276306	0.986440487339048	0.75645190927621	0.796503184167241	0.995804739877362	0.944891547810488	0.97099845582925	0.847430193128694	0.865175708456258
1	531179	0.887687358101951	0.720893736380388	0.535687595714468	0.767098749802917	0.81081317955112	0.913371745814357	0.622671499212906	0.680984019929497	0.355020874444249
1	531247	0.755290265202299	0.746443881066053	0.800571879894235	0.580875715072375	0.849345325821897	0.825165167712985	0.686987358787704	0.42415962856162	0.814330144196724
1	531716	0.87897901025488	0.737245895629963	0.620833306447852	0.642254001350649	0.39229748327503	0.940071631264338	0.22467371618944	0.993663356840648	0.0866293918529441
1	531836	0.80775831468855	0.838955363395864	0.741431195143779	0.292097969709165	0.367776648470996	0.648715454916846	0.228995571746445	0.371727027153891	0.177069490747828
1	531856	0.88503047922063	0.99499695341842	0.684543548186381	0.714993106366953	0.938395941634349	0.965782852557059	0.816050882966246	0.624806874646452	0.729052635048625
1	532048	0.673390355025708	0.724743690895222	0.939720370813132	0.909494541846045	0.976908017426673	0.803884217128835	0.931222793101341	0.749968555424459	0.87130451597805
1	532428	0.87897901025488	0.737245895629963	0.620833306447852	0.642254001350649	0.39229748327503	0.940071631264338	0.22467371618944	0.993663356840648	0.0866293918529441
1	532586	0.87897901025488	0.737245895629963	0.620833306447852	0.642254001350649	0.39229748327503	0.940071631264338	0.22467371618944	0.993663356840648	0.0866293918529441
1	533517	0.799440365665322	0.88627497538088	0.381470022211223	0.649254801235017	0.894482620948744	0.612952680650246	0.83827910901582	0.786862976389097	0.577312542303931
1	534195	0.201066686114353	0.301079758734998	0.409526599202105	0.923454767465762	0.494248691697793	0.300671294523416	0.515168632996822	0.527811353510331	0.378629151704662
1	534357	0.87897901025488	0.737245895629963	0.620833306447852	0.642254001350649	0.39229748327503	0.940071631264338	0.22467371618944	0.993663356840648	0.0866293918529441
1	534432	0.257380454973068	0.127739872880616	0.711209725299115	0.689794552197197	0.232706961560681	0.417779199105537	0.163556045693089	0.210792711337861	0.115371719742258
1	534798	0.745168690202567	0.794571126554632	0.618939826700372	0.654595373800191	0.976104589027809	0.725846245954037	0.957740244143486	0.878382440355715	0.789181549327137
1	534863	0.953907323276306	0.986440487339048	0.75645190927621	0.796503184167241	0.995804739877362	0.944891547810488	0.97099845582925	0.847430193128694	0.865175708456258
1	535460	0.953907323276306	0.986440487339048	0.75645190927621	0.796503184167241	0.995804739877362	0.944891547810488	0.97099845582925	0.847430193128694	0.865175708456258
1	536564	0.511688169821191	0.434268398852078	0.688357177966876	0.689485188270955	0.279516587695495	0.222792579022702	0.308460700003324	0.129770460812904	0.676448939932615
1	538503	0.586252243747683	0.998799214200019	0.648138764021957	0.684927701954239	0.308837576426152	0.409285134736028	0.233324961746538	0.822446050628763	0.0991926924177924
1	539103	0.558523725997787	0.751971969929075	0.641423547541961	0.428241339803488	0.712417720912116	0.343454702441749	0.78864522012077	0.890064406658468	0.514210281015397
1	539658	0.453867760009854	0.859775101249527	0.529361755804036	0.573712429651885	0.285047936909018	0.387542378696773	0.218556252677441	0.928144207723887	0.0822110142696828
1	539733	0.586252243747683	0.998799214200019	0.648138764021957	0.684927701954239	0.308837576426152	0.409285134736028	0.233324961746538	0.822446050628763	0.0991926924177924
1	540058	0.648395131410291	0.846816787501396	0.475491945099121	0.559078826108342	0.702850189917597	0.392623715610843	0.711183528385043	0.858297600018425	0.41138182237213
1	541751	0.482494957258936	0.917243954326968	0.641010179400866	0.669341652947165	0.0516905388571961	0.403400173461149	0.0296708556256711	0.804536647295521	0.00963124824361937
1	543148	0.968408767833174	0.688399085902879	0.883547460769767	0.777420980860582	0.568336553693032	0.736624677225082	0.385889062207372	0.802100480042298	0.168537433201087
1	544813	0.35118054076974	0.243881666147484	0.582287178406676	0.348655566393685	0.581466692120042	0.280640102715498	0.672152318986055	0.783810701737346	0.381911006287079
1	545171	0.818961739467222	0.656360092927337	0.599108473310597	0.72078767436962	0.121534841056635	0.571246348977136	0.064652457963388	0.57976327948398	0.0201504679470028
1	545856	0.682331349009649	0.55772089530772	0.839425102661746	0.882573821075091	0.904809282732933	0.822995458035167	0.773906825745241	0.579588121175599	0.605242919717207
1	547263	0.697534930956383	0.393565131283301	0.504878687251916	0.43385743549354	0.367172753086322	0.555034655979074	0.245131616032034	0.809722546110702	0.106349302963676
1	548319	0.873885928513698	0.805406728128366	0.794946421767375	0.606165789275038	0.584579722472542	0.447329049432161	0.505581164798064	0.90625967787152	0.255507132962973
1	548483	0.533779308007138	0.820330145386534	0.693115180202504	0.601252396716198	0.442972647438796	0.331706680772835	0.418565995668389	0.670639859866731	0.23642555626753
1	548499	0.852382919271572	0.986516282406941	0.88660626502708	0.563622837667671	0.800843324545585	0.433079215823548	0.823574153782139	0.797291188526991	0.5963746405851
1	548999	0.0430323208833644	0.074067210722908	0.143114538851623	0.422788746572738	0.457697734679196	0.158292979351535	0.736155222859513	0.715204926851555	0.521320827470997
1	552777	0.418378031262689	0.711635721010097	0.512435693230118	0.772556834071617	0.459295940534694	0.722552539501585	0.29216890078963	0.677597991667626	0.146844042738356
1	552796	0.0561760050045496	0.0962723792198847	0.163910337679342	0.448673211470874	0.513015168611755	0.193907822050725	0.735926163926228	0.781431480531432	0.488600648354557
1	552933	0.764798944795961	0.970543642163884	0.157848987560757	0.227491717586469	0.487328067270165	0.39723486627673	0.42379622123286	0.262194949614625	0.418245665142923
1	552985	0.749433677582662	0.865445924414239	0.391271805673444	0.878234283133557	0.379002836253341	0.980190992458355	0.214543497264758	0.539417324113552	0.0881591406850758
1	553285	0.750285412528609	0.440233821867689	0.949270412899031	0.500149386017404	0.393647352401586	0.465887135154642	0.293254014727963	0.690258591303006	0.120920829037003
1	553789	0.967572255098731	0.767052477051313	0.829332548562486	0.339856846053294	0.75499141311267	0.420500389828369	0.76194677064299	0.998906615314229	0.464720957038933
1	553991	0.968276011084425	0.908421647739549	0.294209143041411	0.103573392369401	0.516670423505016	0.265630037491601	0.594207674401793	0.424912921677121	0.592645864226159
1	554693	0.474701102860685	0.336933306011937	0.163813300717457	0.0725549738830137	0.133961339307083	0.444810537728827	0.0824640428088052	0.0283431179567488	0.492029342033368
1	555109	0.929241528210515	0.775085725434098	0.960827753828382	0.632853639557755	0.89913343533289	0.874251889810306	0.754847114508425	0.856988714335407	0.483724911491075
1	557507	0.791520068764928	0.714022732470038	0.373558429894049	0.176147244201955	0.597248580646163	0.243313908746899	0.769691571246819	0.688106941545285	0.583102596621957
1	557564	0.984191291156641	0.996738646184531	0.487794214565456	0.408732393159922	0.877222086525579	0.640179737607678	0.792810626593864	0.496024310318735	0.948452286550857
1	557774	0.88380674665327	0.6887037429037	0.312863514196982	0.125296480997095	0.377656775405355	0.411718293387322	0.298673524207181	0.172075224785959	0.365666243569813
1	558220	0.408384939049253	0.206555288267666	0.889208409232543	0.496864001672982	0.5636574145302	0.994533042590266	0.360641540424396	0.432496314114453	0.200645877050864
1	558379	0.974069001930545	0.999760866705689	0.499733951681055	0.421072362855337	0.861502356702913	0.618059505864542	0.778451956950397	0.490009737308621	0.813050703975126
1	562625	0.801436376830038	0.568367662757036	0.678276525508993	0.287935500396902	0.0460312121445297	0.780901100303621	0.0191409556764667	0.349114009924374	0.0116225509623164
1	562761	0.922806394105671	0.690571983307586	0.87092203493542	0.534114451102226	0.802833658656697	0.80225250460203	0.628221695916439	0.753231989047237	0.345927205759993
1	562975	0.453026457748119	0.408859535303042	0.221672100388	0.0756028645540518	0.35913504526931	0.10154383964437	0.762014659367208	0.587919794216863	0.666893958019852
1	564476	0.658766309571443	0.696775791089024	0.246801163646499	0.110441994259461	0.544803469856663	0.265306894527228	0.638756819686334	0.3595666709786	0.900151841120923
1	565080	0.506803328029504	0.954409614711905	0.637560226525343	0.640076083970606	0.00393997059050545	0.260920186102555	0.00239012314893373	0.00512761124811691	0.0878034882080781
1	565302	0.44969805331145	0.250333540777066	0.0421046475346333	0.0516268531483653	0.108034153364203	0.130636610327973	0.15026421827645	0.156745113286626	0.250740634756846
1	566941	0.617201611049107	0.697346084845374	0.839898329146624	0.48730489339979	0.926949701038292	0.503813173733376	0.99144701298172	0.896850078725294	0.972666075338049
1	567457	0.855085080783467	0.945694198204992	0.705808133392495	0.848858051211639	0.933897200324331	0.987299292124387	0.806709514509298	0.703076806351515	0.629163957153796
1	568429	0.896171614609224	0.711803609695377	0.183599101927832	0.0936308706507992	0.354647792359726	0.379087946556638	0.290069902868305	0.121703827085323	0.644650608598408
1	568766	0.300659315950461	0.653720985327729	0.291669830275576	0.343302342596771	0.25760213697853	0.212572871668679	0.288953054637274	0.940887114618412	0.120476422335205
1	568924	0.901258439075425	0.559394853744322	0.926528126687571	0.944734955045865	0.651255578679627	0.969452373492724	0.442095186924369	0.901378420349314	0.212488097713582
1	569727	0.173522644420741	0.377980125502818	0.0249193304018017	0.0843389231214595	0.10605950674027	0.0806312568205134	0.215604538333562	0.212182523222035	0.169837992203457
1	569781	0.396494072023888	0.507864929026683	0.301279833221322	0.377739060846951	0.714805881112994	0.354000208147064	0.777621092192047	0.547429771860664	0.656213939783044
1	570322	0.913894468213056	0.716318747191532	0.882286705245568	0.892053390699739	0.59010526562399	0.836007208161074	0.392489036333672	0.690610331267957	0.212330058097267
1	571205	0.354563429546404	0.460719415848616	0.624743750098019	0.594401552761201	0.0339509534365658	0.0582429345990868	0.0784669499379803	0.0301898495060351	0.726693614273416
1	572053	0.886922852455681	0.660221580590443	0.178953759856483	0.119589175492913	0.304208646384595	0.284320961326187	0.288793978189114	0.179232228638876	0.325357253028931
1	572161	0.443299556675676	0.157458655379914	0.844799271798045	0.944976000511793	0.204077709288479	0.7446989394888	0.106336023700385	0.44131325355366	0.0401040167126807
1	572328	0.973197001426892	0.80328565154864	0.508153333611197	0.278883701836217	0.740812307659795	0.353539648007319	0.822043595206931	0.6812703200865	0.603681919472268
1	572586	0.725425471602098	0.780623486462064	0.979531197939281	0.836829470735235	0.216782095382726	0.796745915725051	0.112006325916889	0.575930533340848	0.0537630657779643
1	572643	0.653297997582362	0.2981688129888	0.274640915355863	0.2904449254215	0.114755298967839	0.659715797956246	0.0568251218492609	0.0776013382328881	0.0680300380124316
1	572773	0.543593297053085	0.210953838733541	0.763827632210299	0.981039442144596	0.243992885027894	0.822494934477529	0.127995633432338	0.496433962298633	0.0477729345766098
1	573738	0.986314287106188	0.8086488536306	0.647643184396074	0.952893430441263	0.938850031360194	0.888001899010112	0.824296844050294	0.829696259316194	0.545396586453646
1	574162	0.930305401202656	0.605525450536247	0.917433458660745	0.781908193915337	0.573503704408806	0.740833494576981	0.390001790710152	0.910392345302504	0.170619553431339
1	575678	0.787967303753711	0.864718665445952	0.840750123380786	0.946478062065682	0.552838820700962	0.695109648968395	0.379132044562867	0.879346137515716	0.175850506387813
1	577323	0.965005957287074	0.966665770567176	0.914833867517295	0.568751926218354	0.975786106669865	0.673064755921058	0.983428456424467	0.971883286696651	0.855375170509113
1	577493	0.370254853307214	0.418583187898477	0.226648800141482	0.279880120151506	0.692976101862185	0.292955723704537	0.839388695226114	0.560227205011334	0.8638992557029
1	578991	0.375112575567968	0.529614652586845	0.272474989759689	0.367805574864129	0.688231410356436	0.355853868802672	0.732301450468529	0.657776319195196	0.483098726672011
1	579884	0.383076516693523	0.246275250519818	0.48853947263913	0.382336318214545	0.639982486189726	0.295229460882184	0.743521847040672	0.92180752454782	0.441669411185354
1	580914	0.499913508140815	0.322845802478762	0.621464992291417	0.534661174345597	0.722086224222317	0.488115020219589	0.654034562656198	0.913892670505561	0.357090286559388
1	581414	0.792520023812074	0.921064082673257	0.639140069810112	0.830790394051079	0.594391095168492	0.905096626129995	0.390849225873294	0.330008328905409	0.404727394102843
1	581476	0.526207824506441	0.556162653826639	0.15079079750117	0.151078232941017	0.47461963763575	0.279268918336342	0.51315636207086	0.25034818998114	0.806214269880641
1	581969	0.725425471602098	0.780623486462064	0.979531197939281	0.836829470735235	0.216782095382726	0.796745915725051	0.112006325916889	0.575930533340848	0.0537630657779643
1	582136	0.428230773824008	0.479721682413613	0.940813119560879	0.668864659992149	0.717159732817068	0.450402530801269	0.676586453368896	0.380670403578918	0.998550393080662
1	582166	0.28686567494921	0.37782276386046	0.771215577303053	0.50695902884124	0.562766756833678	0.286990455633505	0.632943451089717	0.402323886969867	0.723623496825624
1	583573	0.914750933044838	0.839350287208289	0.658622280513223	0.894291341880113	0.693007137259911	0.901485484278127	0.48759345935708	0.413068466324248	0.445874556903756
1	584008	0.811645045009924	0.941772900451299	0.597537052193235	0.91181507034705	0.596057697043127	0.849208735091703	0.396689008395674	0.277331618158734	0.501593251550253
1	584156	0.801837569495587	0.732905192392584	0.551827796858831	0.493443110796921	0.352564354018753	0.609933141409972	0.222970649668404	0.601292849320019	0.0886610320238773
1	584213	0.979493180104235	0.754031916618575	0.228805271146262	0.392173060732145	0.292087978029578	0.70054478935508	0.167101237223757	0.113882572704094	0.221347114410889
1	585048	0.53348696746252	0.997489486744238	0.995784495981792	0.914528576629108	0.199579076673518	0.669273721086249	0.107583884133557	0.405593825966642	0.0684534802391882
1	585995	0.979305725146986	0.820205310723881	0.110597744332142	0.135797745531191	0.172527650404765	0.496703838138869	0.104167951641926	0.0383209587672022	0.46844216979527
1	586205	0.625511839147533	0.88995336562432	0.901216902329227	0.856132005292178	0.208388799816492	0.7471602259842	0.108890958072757	0.397642875285513	0.0707476447147202
1	586899	0.427063084461776	0.980263779431761	0.213011208071621	0.379507289365692	0.0586753106675327	0.347810047618255	0.0374516658101127	0.461834814233909	0.0115421829849783
1	586941	0.727511203312202	0.344022683456096	0.956351588294913	0.532272573700262	0.231284746541785	0.616275235478451	0.132672300854995	0.653657773799971	0.0457108388314574
1	587094	0.837886767478945	0.854120213002182	0.723115119510091	0.418192092855418	0.539045867768706	0.834307000753219	0.346836157686879	0.518952662314726	0.223698289310494
1	587232	0.481537962938152	0.755863053806796	0.622086504588979	0.758894109319383	0.654543986945862	0.689223458679905	0.481899770958686	0.964657252873125	0.233210941701976
1	588464	0.685807846121826	0.792928244360857	0.771770812611377	0.678689876020311	0.157593456552527	0.918361337479857	0.0748372906504624	0.33922186975063	0.053298255348084
1	589142	0.98415583323238	0.586007125072906	0.638351102246553	0.626329443182319	0.36889182662038	0.844828361210434	0.211287977374005	0.465899673857253	0.133072245217573
1	589688	0.364719059406593	0.224692254824434	0.103948011957903	0.0411860931986912	0.169917837515273	0.14494941568883	0.234231150959451	0.198875848344144	0.339015041736735
1	590536	0.112939085640062	0.279122997517118	0.600507828574558	0.381161161167494	0.192079129056623	0.155385134076908	0.256615526268575	0.425615779757088	0.181391095902616
1	590666	0.548206134389619	0.59508508611183	0.710465207453243	0.443108838597136	0.0563557078065334	0.465007807234431	0.0301077846386609	0.00827218976939467	0.862878606606419
1	590903	0.989731896743082	0.926012153962717	0.359587742798572	0.36726444408452	0.788861322913308	0.562037914781592	0.699431552198506	0.400116551058125	0.858537245533752
1	591584	0.82615763783467	0.95635785478943	0.581645099904863	0.778132942895922	0.872660178391554	0.945025867926422	0.705857667814058	0.504229548262971	0.6775920567564
1	592867	0.00903232528096228	0.0143408129138264	0.913141134365593	0.965550426290424	0.162759410792775	0.213452287106736	0.167117736335619	0.0648354652741128	0.857136433144926
1	592984	0.965332018559307	0.806919943427149	0.969373034681543	0.599518923562171	0.906475579430831	0.958170649734761	0.758684467153523	0.702173619209059	0.557669209761267
1	593706	0.0508885396780661	0.0333566213458809	0.36991706295067	0.145133606013939	0.00643663376254237	0.00951556825459262	0.0613578172280162	0.0236071440450786	0.341565181084029
1	593981	0.541906852858907	0.717669597652324	0.736674004963056	0.269308874213429	0.786976402212683	0.373468746415477	0.874331315255131	0.908055634661497	0.626118212359841
1	594051	0.647848240911869	0.445233653642548	0.713053760743685	0.445120671473983	0.53845043306186	0.428840314887906	0.462826614328635	0.912701783675272	0.215025424689693
1	594166	0.583548655937788	0.69411086925623	0.322116944338658	0.0413872419032325	0.479857433161298	0.151262717578085	0.810563535990192	0.520849128071196	0.8702372831039
1	594258	0.140378986154307	0.099974285827713	0.423054209060461	0.230779413060702	0.0339018029406848	0.0319302244705919	0.129918048765967	0.0688236047717432	0.27448198782406
1	594446	0.745651113344472	0.824128708612745	0.555026352756696	0.09641104911075	0.734205448868827	0.299887305869868	0.901931014715784	0.654482996819944	0.982749113370777
1	594718	0.587736335534708	0.49471544578494	0.861293986230564	0.542667743003623	0.73400613124411	0.4596804365548	0.693057349136318	0.684581263281326	0.425625099845483
1	596257	0.497161501251282	0.419329677888917	0.764804733810989	0.476682508596516	0.714571246634358	0.3801967641665	0.743531601519522	0.705404599481292	0.477227577655015
1	596314	0.587736335534708	0.49471544578494	0.861293986230564	0.542667743003623	0.73400613124411	0.4596804365548	0.693057349136318	0.684581263281326	0.425625099845483
1	596487	0.400729968898166	0.451932555211523	0.943414597507161	0.921140852077939	0.811426341429645	0.615709093911913	0.702667301502948	0.40136183108583	0.900256248043505
1	597037	0.466707349384802	0.418826223463884	0.411882554839426	0.538830518318881	0.39370159106887	0.814572033719645	0.231311709926555	0.0953094839489697	0.564323032736134
1	597076	0.405322273675212	0.736970557957152	0.944801431040765	0.908621405707732	0.341975227341221	0.582231357695343	0.219228228456441	0.421193004817986	0.151660056656607
1	597319	0.544001590242482	0.623834044893075	0.890637954243124	0.504525973366167	0.711660580817769	0.370773215573725	0.750456867629419	0.45073037510093	0.979450360188847
1	597595	0.0773222647971865	0.16795489408309	0.103206935976962	0.0420435052474856	0.194513654931214	0.056797044200373	0.580774804686083	0.606903511964903	0.336018672154208
1	597988	0.449609776481886	0.498423996446782	0.714205589688544	0.239815018957069	0.789244377705946	0.305571353626762	0.998714073195108	0.965010987280663	0.975598637132082
1	598774	0.851941120926692	0.648092460056921	0.855579027667273	0.795054384838948	0.818132782861463	0.739451037606281	0.664036214287454	0.661842776371449	0.401457104650483
1	599461	0.71689549125867	0.733695276659203	0.622597037980571	0.395998000797108	0.846317351895252	0.573211663537341	0.780362118535205	0.48236743092043	0.966097818030474
1	599650	0.535747542950156	0.516131148752158	0.999151203484932	0.52993079063123	0.872761806605856	0.986295625454952	0.704443353560036	0.407734258202965	0.985436481800897
1	599730	0.853607879993096	0.768614841321906	0.764958325203258	0.256361815043626	0.862214896666714	0.711586492697965	0.737352158199777	0.436383567570585	0.882654248882309
1	600201	0.0628929424933187	0.0444718652695335	0.472176369657356	0.457802244130079	0.107068901125146	0.552668690278861	0.0568049242187512	0.019182492334139	0.437349569299838
1	602162	0.89961761905947	0.939543105248969	0.817753885901412	0.368260027503283	0.906752869616122	0.612574204022889	0.861404884155679	0.741581505036959	0.636885344698684
1	603851	0.96382212851865	0.497181819586321	0.981268255761472	0.649411842463977	0.223162471564582	0.717560220120417	0.119731637477877	0.707199357073918	0.0398590305566762
1	603880	0.391925239197031	0.71924783444774	0.57548595536154	0.481594292717792	0.491783248899278	0.488469480346293	0.381205771445996	0.758024227505578	0.167275157246755
1	603998	0.133396714672281	0.302630906315107	0.930680147484656	0.876606373192102	0.274508022434549	0.482353811187274	0.184034194201242	0.205415802743999	0.242327626989145
1	604028	0.603940925729485	0.899716552192582	0.42635098865894	0.505390109906886	0.23782633032599	0.534123362029453	0.146750502795404	0.565423674544475	0.0538442546025979
1	604664	0.90346768799148	0.931318328013898	0.810104331876039	0.356434351469752	0.874920223264773	0.60058108297517	0.811094880477252	0.6867977330594	0.581643413705401
1	604849	0.543935529145452	0.409469474519642	0.37508961485747	0.857128613277613	0.385492344304109	0.667474714996245	0.240229742830632	0.131313012384352	0.343348693630801
1	605176	0.105421424671111	0.226218836522144	0.759317362105058	0.742426051029393	0.262809247558987	0.243964485617421	0.268455601049195	0.27187104164327	0.293796995586558
1	605713	0.103131310533615	0.0657091559948953	0.50799952627462	0.584095423649005	0.107750401046066	0.478328204133389	0.0616609719354723	0.0237518096157719	0.344535437793496
1	606019	0.273303839467957	0.276492824261088	0.677383443429803	0.546310471790737	0.394898612212102	0.267179958682081	0.417158270031618	0.187856392664204	0.787844182603631
1	606267	0.105295012197853	0.179607069936656	0.869370030308769	0.525070763502487	0.276822739690145	0.147959663036724	0.412441901796994	0.315347408804943	0.457330677839223
1	606437	0.00748691007865483	0.0142444956343875	0.262289088188731	0.264822595076203	0.25869045336968	0.0657776240413407	0.723171192657531	0.500143669582078	0.722918589976063
1	606579	0.394506038335084	0.342235366277233	0.0355808169097814	0.0718372564321775	0.224897798324403	0.0998029995785072	0.43638162924448	0.214423831056682	0.853315053335311
1	606634	0.392709372624919	0.845721668670833	0.629032395767169	0.752422682032357	0.237899676381483	0.525890404653138	0.147963602423511	0.868550772293349	0.0560181785550568
1	606705	0.879641397792722	0.558237302408322	0.377278193250994	0.495922457371345	0.359457483325013	0.891955204381501	0.202515341192875	0.194888636122672	0.167402763227008
1	606764	0.0898161204814106	0.0849548067262966	0.564539313245289	0.489870210540484	0.411048570323797	0.137130120883684	0.714815116126657	0.412889342020632	0.911404102907987
1	607355	0.114729997066744	0.0486723197411616	0.852424047715903	0.592078716286056	0.17541291086526	0.211282117427294	0.183769294298723	0.143659255146355	0.198063196654385
1	607398	0.142356976433041	0.0853398050175477	0.932112783849323	0.568077450586482	0.307698614250212	0.184999463467969	0.396987056010311	0.253749415650133	0.384565712086456
1	607559	0.372077784934594	0.4233846105304	0.12158318454655	0.149882901389039	0.256156287698205	0.0507252439031457	0.886176761718142	0.69500497061833	0.805534933873021
1	607706	0.930738443851734	0.791145869722929	0.312834639709945	0.37900822408223	0.654813581407715	0.452021984086165	0.590155195161527	0.371668112526477	0.69561205177855
1	607865	0.467664799356834	0.382540499906999	0.568251382156746	0.749710234887141	0.895063559234428	0.53102200833316	0.898408258300579	0.977451074049316	0.649215496757529
1	608068	0.993171311377972	0.978115167075743	0.104993542894853	0.23056310573341	0.328932395569833	0.450262617834984	0.238649568953374	0.0907172988960094	0.849945659418523
1	608512	0.853467142291093	0.848141541236507	0.295175594318852	0.535126769908087	0.72591667204012	0.664034851655327	0.570082850776447	0.289704476356312	0.928621648714285
1	608689	0.630640718965348	0.733655072978233	0.580424185466038	0.671017959207185	0.813470609724243	0.898564048531113	0.627476092841216	0.423135227027336	0.661853439539062
1	608889	0.993171311377972	0.978115167075743	0.104993542894853	0.23056310573341	0.328932395569833	0.450262617834984	0.238649568953374	0.0907172988960094	0.849945659418523
1	609094	0.77001731169409	0.691682991386595	0.0294794752962887	0.0378622862931712	0.108357301134475	0.156203020710611	0.131522074607098	0.0521406389099095	0.770235089802082
1	609311	0.853467142291093	0.848141541236507	0.295175594318852	0.535126769908087	0.72591667204012	0.664034851655327	0.570082850776447	0.289704476356312	0.928621648714285
1	609446	0.853467142291093	0.848141541236507	0.295175594318852	0.535126769908087	0.72591667204012	0.664034851655327	0.570082850776447	0.289704476356312	0.928621648714285
1	610223	0.0355465249943074	0.0477405256077119	0.791971996406122	0.938688365170264	0.489673025449042	0.368698682592446	0.446349953528306	0.214563538404202	0.909715429563917
1	611089	0.78169375630541	0.640904708450992	0.213452395742964	0.318407975209812	0.567028542167229	0.419937093435948	0.502728755805599	0.400666712740939	0.477568658506309
1	612952	0.120124049696611	0.126213992950258	0.613701859376722	0.850613303426366	0.641914546205174	0.321732689457078	0.705617505446893	0.404726084554885	0.956523795822066
1	614273	0.703293447902245	0.556093264065161	0.941355690277732	0.984305971804045	0.893854200629041	0.981849945351328	0.737141844457962	0.935398446151708	0.435185281962702
1	614977	0.013735914781322	0.0179429949616177	0.159845246045692	0.0936008090727766	0.12593959000319	0.0242910998509298	0.718757493703477	0.431361396741952	0.76784624325065
1	615209	0.208562613188361	0.401836444930233	0.247648120183059	0.806319296458425	0.415009689081236	0.262414605406749	0.449959669784746	0.742675947069134	0.241460348863535
1	616831	0.10305695612514	0.104023704143333	0.3686721969642	0.492630704377784	0.329405850851765	0.111264062492644	0.636592937999168	0.34857722112879	0.789353014218897
1	617071	0.386035393689486	0.259171034538306	0.243532734499076	0.148309873814113	0.113664770868019	0.865264882870897	0.0517696051649091	0.0182567298313984	0.379772103733942
1	617402	0.0754906815279273	0.0606784216036963	0.44468530355345	0.970753344499458	0.417240285942587	0.22100849671935	0.511057675003016	0.259069835112614	0.691557374681463
1	619000	0.960962044225778	0.923230167933206	0.663150290644087	0.782596056905447	0.914228194310087	0.910945962979382	0.775694198991901	0.513398232536838	0.840688504588894
1	621036	0.500333527885238	0.483821847808928	0.453316476760374	0.289029574298143	0.774629892262853	0.295087037975967	0.991723383068694	0.957633217768976	0.902059551470567
1	621591	0.212210305878569	0.197256304693065	0.500675629272645	0.596947675141906	0.3442002132302	0.684195458171849	0.206406926897494	0.0769864045837141	0.711674633792425
1	622561	0.627048101494707	0.772697388467726	0.603727625680824	0.790292231686775	0.8158894103238	0.57019149195294	0.734489252941769	0.896517179503196	0.451826359311563
1	624529	0.954859038966091	0.942380545958491	0.825072842338502	0.382222670564627	0.937430087541058	0.678794233376494	0.885950861298002	0.665406093568882	0.856866540912614
1	624775	0.103484032417581	0.0993967303077209	0.316450497402207	0.501408416318202	0.0908534746107231	0.569945351710835	0.0464154734078854	0.0133478343733881	0.840178045832684
1	625204	0.145171367108174	0.085042973195772	0.349824200442217	0.625515626763917	0.139608205073312	0.560263819363298	0.0765764011610373	0.0302879631874085	0.355450250382177
1	625432	0.131505351267509	0.0608839455097886	0.448870451506453	0.678426649879444	0.142897918655082	0.514200906529832	0.0821248509724948	0.0412992667684108	0.247924379639054
1	625489	0.839808450289652	0.296308457243799	0.758157040974837	0.679048901566185	0.0714406994292665	0.551586048272464	0.035930113495442	0.614670582416498	0.0101606604447229
1	626351	0.811712983172946	0.93704109579499	0.360666538989138	0.823640398637783	0.638109826968126	0.340949878261777	0.673964583391555	0.519122578410971	0.598346470220489
1	626542	0.0298707430924729	0.0568342324800725	0.831495662499961	0.878195114272507	0.116132585983305	0.1819859363516	0.127024306414221	0.0681452678863956	0.504417618246195
1	627062	0.65996280198332	0.536831290183347	0.918375157210259	0.379929538922746	0.790425337819237	0.549015298165884	0.70974236613906	0.838201277968509	0.411689874553338
1	627925	0.772770679535435	0.634859002848035	0.99740616520965	0.434853024581359	0.825355766104514	0.652667544484648	0.705614380356917	0.881549022711339	0.40471838835702
1	628630	0.973452521393565	0.788862809173902	0.958411171728234	0.469989577373735	0.769840621660682	0.769275693573137	0.593676455925064	0.92437755899828	0.318819914159729
1	628866	0.148688302016815	0.104561761850617	0.652986173090881	0.915632424839921	0.196120383250942	0.329982187697216	0.154377176176931	0.0665354527481249	0.409820426986036
1	628954	0.239923322469596	0.165587844373348	0.526581650345462	0.9574068825849	0.357571036450094	0.56301073863619	0.235487714553357	0.126024741058556	0.3563937932005
1	631901	0.277965311925956	0.28208515553104	0.401803548671352	0.81844313344166	0.262014362757395	0.544077251402821	0.163391896403995	0.0573099880700448	0.870234543512646
1	632372	0.975687593530574	0.783007699861866	0.572465319513135	0.324464555191394	0.649002452817344	0.686350516262374	0.47676119461545	0.345458290434522	0.517047878559315
1	632799	0.562109144802769	0.541530925497386	0.19161408828563	0.936122471641871	0.369253469937167	0.782841300944274	0.215554078386859	0.084282986939881	0.615117348089719
1	632964	0.200734889563733	0.136880352433467	0.593279040246476	0.993650415903952	0.330739736516038	0.49344665813374	0.228488006281797	0.11919662952352	0.364372300797535
1	634228	0.0733006747022409	0.152490265959116	0.148446813456726	0.120959346746199	0.31444540195842	0.0946338698825591	0.683338102972201	0.857711822436467	0.384917885948781
1	634963	0.239630942047329	0.280859564591437	0.463809500027129	0.844518884012395	0.44787329763007	0.50640590976881	0.330855633742087	0.142477841612723	0.951651221369985
1	635670	0.497144168166549	0.625937910069796	0.949443513062217	0.416508368600626	0.767494063518049	0.979632869807203	0.566196236567405	0.443208538853933	0.52027940994868
1	636788	0.325305583056167	0.372668612114384	0.499578523827705	0.920628248899058	0.825859573999549	0.464970833684859	0.833101719779536	0.630030241934797	0.761526561267238
1	638653	0.860435915935296	0.827517748360624	0.561089645287158	0.699626613795798	0.999993240952798	0.992631114893032	0.999610839820196	0.998356775178046	0.978179818347354
1	642762	0.48589663863469	0.466552381155245	0.690776131782775	0.689834980872063	0.928547196897021	0.718480947627668	0.849807202355993	0.573682082002257	0.981290447033218
1	643447	0.336576605677846	0.309446025877554	0.3394267818296	0.413635821526004	0.817088702508024	0.366375092474692	0.941518889319123	0.742098142525712	0.944499255079423
1	643836	0.541291701949339	0.595560474720388	0.365876764152894	0.361890499811586	0.875958465082181	0.465328945742282	0.924787942908339	0.693013963777484	0.947604375579931
1	644814	0.569152522584607	0.776577440083858	0.606391105127678	0.684917089382218	0.680773547079215	0.635916837382278	0.526947855503275	0.728349505187233	0.266660775411964
1	644974	0.907613394681702	0.820355795028025	0.342832742556409	0.25657812242335	0.376436572298141	0.70500275796002	0.228382400844864	0.244409214186401	0.267260967590191
1	646492	0.622376873654501	0.693018832618615	0.200879470145483	0.318917089805724	0.358494870470308	0.732041394795791	0.212017031124068	0.0833350185384516	0.919237020371373
1	646531	0.778338354567128	0.708280023396627	0.235312049930323	0.37466668080897	0.522116893144686	0.707177307436588	0.348745109232816	0.155024438742183	0.645528039541458
1	646558	0.24562651761105	0.180349409915315	0.352116194102481	0.291225646498604	0.163234431586785	0.89797405929935	0.0782029223281132	0.0279549012207064	0.434658966038372
1	648156	0.230549399950337	0.130289211820995	0.602781135022185	0.717364577909913	0.315626726875991	0.701215417637199	0.183715120204098	0.121621436402105	0.238545181017308
1	648705	0.277978076703004	0.223725631011786	0.496817533234299	0.358131435944727	0.657653943104962	0.268677113966098	0.824157935318963	0.869307385086936	0.538649763781809
1	648863	0.287755188145198	0.364156680963688	0.342479934365952	0.428665351310439	0.69994120522004	0.332224436040773	0.784481195647478	0.748178447075374	0.514379477759748
1	652281	0.558539367531434	0.493102374520628	0.446203223918186	0.28228798008533	0.538824273427072	0.873785983525477	0.343459712111687	0.149528119693774	0.675010692859934
1	652305	0.099945409121701	0.0607672190723417	0.783524319890667	0.764403571130988	0.18166225182039	0.393491620919139	0.12635975595996	0.0553438187406094	0.360079501537393
1	654412	0.335999502044352	0.355575315102354	0.375716020809209	0.397262400073206	0.780183910555335	0.304264680421971	0.982973055195679	0.85920951285234	0.975187539812634
1	654548	0.165649827607161	0.162859372621863	0.240397567636483	0.13507014850005	0.504310518084516	0.135812261053164	0.939961279214742	0.776522291392542	0.863655768814984
1	655770	0.677845839909046	0.616768016754289	0.128142628883092	0.0529577254760369	0.234008044174318	0.207745658375833	0.261731238307146	0.144320190420755	0.57558262043899
1	657898	0.940808380698438	0.650646439316272	0.570548433403711	0.127409467351607	0.235520264087837	0.360728609568733	0.181382470137119	0.505003008939126	0.102915040245251
1	658067	0.129905835423126	0.240065085501191	0.635939990731801	0.415331964619256	0.477016546855017	0.216064372564468	0.617915612050584	0.517423750282728	0.513238689791502
1	658413	0.208748568485465	0.353092987524055	0.164845105369378	0.114941787460663	0.403263842115378	0.126415587585152	0.74280648575877	0.76461718488733	0.458712459763729
1	660534	0.441910896773251	0.619947708673226	0.790388929511318	0.663285285135981	0.758735632698446	0.561294639071867	0.657556217872766	0.792157258472313	0.402070683928426
1	662928	0.389589220342875	0.266133975224258	0.941855544356792	0.57842815521709	0.845524063533528	0.95859662941606	0.666061196797626	0.466682364144783	0.538322823617722
1	663182	0.721926990656223	0.372343546588398	0.140472241713045	0.141617562181704	0.14223894463939	0.309846297317721	0.110458677203967	0.125434865901439	0.107094757176719
1	663474	0.504069156577028	0.385407831157377	0.726543990284162	0.6073162518918	0.858405438326947	0.479357696601422	0.876715123192143	0.836726358700052	0.623548792381162
1	663822	0.654063123114226	0.535262292540164	0.636065071359646	0.476340405796364	0.858459312369686	0.789404623649058	0.708121527065714	0.429062272766694	0.728891932284859
1	663874	0.958963412980359	0.845088940752691	0.524963151717582	0.50022836932717	0.846991678170399	0.613823505312489	0.757433914869146	0.575402452854169	0.578950421699527
1	664107	0.278203830162226	0.168870754435665	0.594963666291224	0.60384918082204	0.441855754832123	0.91714978713188	0.262338556042697	0.136765445122525	0.393826641985542
1	665064	0.606279170818142	0.829610111662169	0.272292268986398	0.209748745909993	0.659634190840312	0.337484255647222	0.711618085978457	0.511281468985607	0.566263224067614
1	666092	0.697783072799753	0.805504098679185	0.171542024988397	0.206421270281369	0.449941603698664	0.127819224740963	0.847886441695925	0.873205642291283	0.570576302834374
1	666158	0.95784578769718	0.713643438293321	0.81186556818313	0.88800736498664	0.479455945509933	0.977811726131384	0.290381348201838	0.976540587783117	0.11802513375861
1	670382	0.635671557343393	0.995233821736062	0.858187599724303	0.605564746731343	0.341934252842645	0.449847056308216	0.250548320200863	0.75771291086385	0.113829171542618
1	670446	0.827617757411788	0.465139607061174	0.536713996349812	0.385507242149235	0.215708335745372	0.607666933743261	0.122841516612505	0.695904594573901	0.0516370796743568
1	671911	0.781047093869648	0.68120499204274	0.700776375114826	0.690157068940926	0.407445061423443	0.245349672221462	0.460481674338335	0.251055128016413	0.536041961292344
1	672454	0.574005298799693	0.434342844983737	0.49299601528712	0.460976406825104	0.679341874735483	0.450858519919545	0.623612617125343	0.728288481693623	0.391068406549114
1	673785	0.724881400673741	0.820050713307173	0.1983438324048	0.214679857166921	0.304715545181454	0.637189503869545	0.182650281164679	0.100764876941067	0.527687108653432
1	674586	0.710915325695115	0.736774422384646	0.0767064694609555	0.136291178627813	0.279297975546301	0.282301269593336	0.261416055537617	0.106373399058871	0.942827410029257
1	675578	0.937544597820621	0.818511218213174	0.0245927845604166	0.063403397137843	0.104934360918939	0.285755840315214	0.0821531489761153	0.0254886825533054	0.751313864758023
1	676195	0.458826615233331	0.513208878338832	0.491980077666541	0.424200203845277	0.839855962313689	0.368366036100117	0.983668727709874	0.886930533742798	0.924505006964146
1	677970	0.854471352664376	0.823012808511108	0.102855459023749	0.151847309233406	0.290970253813945	0.315620797587909	0.25514487317787	0.11177897162684	0.801260312773491
1	678747	0.466983241976514	0.545026256621512	0.334349027871644	0.118764535025331	0.626765633671108	0.277250019809769	0.752876015017944	0.45272054065764	0.883133987662756
1	678934	0.353118989741566	0.13957884950664	0.956073527012243	0.35940323460331	0.166827577317037	0.468430657240485	0.103379187076652	0.610953520793086	0.0344921616719209
1	679076	0.489545145262834	0.52982820056442	0.923278165940388	0.706099367223479	0.795169658872898	0.917246356052726	0.602576255346025	0.381038464225204	0.701203625610602
1	681286	0.716936766200534	0.644350177413517	0.606608185283829	0.482930031331613	0.83025127427207	0.519013954183464	0.792703138581448	0.756370750063535	0.573021325897284
1	681554	0.918653577280755	0.870501167059859	0.542847252881113	0.0722175484359249	0.510808903574666	0.270662779811697	0.577744068572219	0.307760997932659	0.914614215917387
1	681653	0.927106637288624	0.995554270626182	0.905620576058685	0.873542584375703	0.965211024804816	0.927634272773475	0.876600718882844	0.747398868435119	0.72100736234478
1	681710	0.844695809031233	0.564687676831655	0.352957841782395	0.226691858467436	0.417133909362708	0.324775031033175	0.392707353151247	0.513663871648843	0.265776603737225
1	683186	0.721462197443272	0.882672400816899	0.910306411006301	0.998007356398502	0.951275190262921	0.983479771163129	0.841753440237389	0.741345287826074	0.659112686517728
1	683540	0.479989037891513	0.447868479977706	0.186637300241194	0.047456663480025	0.267485200018971	0.115830762132371	0.47797153810005	0.340409684518824	0.527406846134368
1	683922	0.735193195731388	0.917660201036636	0.161895755023473	0.0404264724493603	0.294368315874242	0.175086420783352	0.391647826602485	0.175641509842959	0.71775084361132
1	684357	0.0683184008325018	0.119717656631711	0.817748741095536	0.912373980072536	0.295358811544655	0.356156008223106	0.240478294355439	0.170431753797671	0.415818929924074
1	684772	0.0683184008325018	0.119717656631711	0.817748741095536	0.912373980072536	0.295358811544655	0.356156008223106	0.240478294355439	0.170431753797671	0.415818929924074
1	685381	0.904889452510322	0.969370209489369	0.198488724985073	0.0348279182693389	0.276993749334299	0.191104222613856	0.340882691036013	0.14283055931112	0.894906825043831
1	685486	0.386097378999807	0.578433256051711	0.524932759497888	0.411904563267702	0.430800874216655	0.947970659353114	0.253064330809221	0.223205136428015	0.331108995103737
1	685533	0.116947738196355	0.213538058381284	0.151434813163613	0.079942452106705	0.217997904218757	0.05149473910982	0.721269677765979	0.859374228560588	0.421486835358386
1	685874	0.807080504328899	0.941178833261977	0.167599453642486	0.0316750088253939	0.259339316055383	0.165143042520041	0.350727607107926	0.148006473836443	0.848229079491491
1	687977	0.211202433704422	0.282930012125755	0.324173888621226	0.650052364123344	0.666284281982697	0.327055042070368	0.736822312368965	0.78902811388031	0.486918046749968
1	689553	0.924092460752605	0.962782985838011	0.38905266608815	0.767318451944466	0.840063952135627	0.836005950731222	0.671839725856286	0.529599989744472	0.480036077387783
1	690277	0.886188294730779	0.941426455726075	0.805742401941556	0.148865155811955	0.707146807776931	0.442943315922071	0.668662588237648	0.522313908131171	0.58569116953076
1	690361	0.926609206727838	0.875847250063971	0.716292626831996	0.879007110575231	0.988711028422153	0.753223913163392	0.98702497705991	0.877458494422222	0.976988353988878
1	691127	0.821582367999649	0.774858293396124	0.670810363416188	0.828018383587932	0.980092823699641	0.681130453849444	0.992136042006436	0.912952831581475	0.961772388930531
1	691401	0.83828864239686	0.695529633853174	0.720752402777203	0.942947491425493	0.87109731072593	0.771315491343134	0.73202200886506	0.664491880781008	0.479048899345158
1	691775	0.760234604825349	0.756558091681707	0.427622491539666	0.0615856449724135	0.416139439080228	0.360184727651972	0.366527378565874	0.185227368985913	0.739956721121839
1	696278	0.954571036201345	0.921314670898337	0.86587158659117	0.506496172236961	0.8722420786501	0.822400159000709	0.721442996469907	0.762220018938387	0.480221575937057
1	696296	0.830142452824022	0.617820362380399	0.259187219908916	0.0704620575498101	0.197185808471143	0.22771422716443	0.199915976134454	0.248318088299739	0.220665199143776
1	697378	0.696083747878579	0.52346501835638	0.119722229879813	0.0462985909550157	0.147301617443382	0.157302806317288	0.186361992027119	0.184415322524961	0.272758762647151
1	698953	0.492887108401965	0.520923819433451	0.398088257682122	0.162544238266521	0.651715051579265	0.207017318489048	0.977371894285799	0.89143237725804	0.883212788796472
1	701107	0.781261788808312	0.890580992049492	0.745632064479987	0.532676317830038	0.824762516523951	0.892219826651011	0.642967666986289	0.537610437509709	0.530368960757476
1	701961	0.400122668234128	0.651205213666584	0.934970416948279	0.809771349174294	0.493407408848773	0.864523244257689	0.305872432281894	0.536765532988922	0.185789720212216
1	703755	0.0795203546880565	0.178641888360162	0.261863621830585	0.688772296495357	0.284945862508346	0.433826663846192	0.204347231178123	0.422238993614368	0.138874878064505
1	704109	0.0447215103774934	0.0728510736076382	0.157184187962406	0.902698558397936	0.369695466041711	0.215392163843312	0.446466155921181	0.390470388647466	0.412814212608482
1	704212	0.23184718596845	0.379213871678572	0.397407889688827	0.676827517795971	0.471257625566666	0.553917675770835	0.337871243464271	0.543295227666863	0.209058657346526
1	706549	0.054326376188453	0.116650830971218	0.411597556737878	0.987960966483763	0.323254717376843	0.327887607782274	0.283250124851814	0.370604418426063	0.23441583787798
1	706920	0.624020724746952	0.831615375892824	0.977254260915585	0.640563340190595	0.165158746751934	0.417261928126223	0.109132960604158	0.0741217066563653	0.375338546199207
1	707771	0.823895053158443	0.730244197277176	0.692898599956766	0.590089208209802	0.875242825368641	0.635624550980372	0.791840874723833	0.78046605932597	0.559101870336445
1	708523	0.782809725761147	0.653810673105499	0.180632898500803	0.147214575935496	0.459605760744822	0.275914152420812	0.496069736887032	0.316754235552124	0.612847854938749
1	709643	0.756481849758691	0.761683781242664	0.887166618948306	0.456582187607994	0.202115580761131	0.942131028353827	0.0999795427748495	0.676821229721896	0.0417984914722349
1	710166	0.616108220430776	0.743107852650636	0.769240914300063	0.584615538265692	0.0648886117607864	0.373796102651769	0.0400785295386901	0.016790951970733	0.587963714908333
1	710467	0.103810581027379	0.098372594200585	0.64542564106833	0.96685452781943	0.914820525100813	0.896311805619666	0.778462382236164	0.487806894811585	0.960403699731297
1	710497	0.407529925648839	0.24803761327094	0.839137129396503	0.595219908929352	0.451375129394486	0.896529576437318	0.270512281653591	0.223337141080421	0.226512166795028
1	711699	0.740198110522084	0.690007478427943	0.214852768419956	0.626150862154081	0.836546583870398	0.644824781472435	0.725752136025934	0.429632707443382	0.975188864101214
1	711812	0.403867951456547	0.304909306942714	0.267225451617361	0.699912879005894	0.841878442257904	0.418722231048286	0.9142965017606	0.954488055212204	0.672283198575836
1	712096	0.210959075572945	0.224122812555735	0.213399500192028	0.680528963102081	0.78739205969117	0.328979726481685	0.94806371726527	0.838112542754834	0.820292562016146
1	712618	0.299019686866497	0.29845169888927	0.18284538404489	0.612339517301351	0.844001331526149	0.370571790260955	0.988526843734236	0.90326616662732	0.916080641163935
1	719774	0.823895053158443	0.730244197277176	0.692898599956766	0.590089208209802	0.875242825368641	0.635624550980372	0.791840874723833	0.78046605932597	0.559101870336445
1	723966	0.2637184548939	0.27205696444767	0.252695192267532	0.774381414843733	0.86620760912476	0.418085399743463	0.962938249011061	0.824100815113803	0.894660165022347
1	724844	0.821766526444876	0.709593972068847	0.389452238221765	0.392736034696528	0.309071008755643	0.115810577876748	0.570239170390922	0.358199459467749	0.524330882049148
1	725962	0.943514547370394	0.923635556969927	0.620199180898257	0.439203194601212	0.816445794697356	0.71653914539138	0.668758089705776	0.569601076077822	0.537100775337584
1	726800	0.834478221105464	0.787018381473703	0.414873494622634	0.373968132491265	0.757095376768344	0.52065893380125	0.680302791083503	0.437469702133143	0.755577346912535
1	727782	0.939045006730486	0.668275747256241	0.0567989520743057	0.0762020076522118	0.0413306327579192	0.142432458658796	0.0477200982804329	0.0816176968348335	0.0509771270729557
1	728544	0.873606083378675	0.811991429780199	0.682873819540604	0.828797503223523	0.953838325078508	0.958501213638736	0.848229673395848	0.816432363657321	0.583195672095882
1	728973	0.405735149493347	0.381186760884559	0.27246313967964	0.65768925054828	0.88386766148032	0.438489651959025	0.97256082734147	0.827189352032223	0.908536670347142
1	730948	0.693658552794781	0.685215295444457	0.30228618651683	0.122790994886964	0.412768761682671	0.339121107614523	0.376820486444507	0.168087889554931	0.956037119066258
1	731608	0.286398345160205	0.360350465212562	0.339617231717737	0.453410852768806	0.150852202700716	0.0867677352785731	0.304990302887992	0.151084344177999	0.704926577737621
1	731917	0.849115927102456	0.76724184766308	0.266309997039219	0.125693109456393	0.424092611170494	0.309614465060222	0.41385879443685	0.185508172936194	0.798404528305497
1	732819	0.347183970829902	0.362966241112817	0.863553011924871	0.655130397987103	0.727139315836776	0.855717800419205	0.528928415326995	0.26950498547152	0.925372550073028
1	732956	0.20224456697258	0.138140145908884	0.149272819940912	0.205086736058026	0.487943342642774	0.179712519285242	0.728158119750858	0.635743812288745	0.563392757882577
1	733046	0.347183970829902	0.362966241112817	0.863553011924871	0.655130397987103	0.727139315836776	0.855717800419205	0.528928415326995	0.26950498547152	0.925372550073028
1	734158	0.816067803828998	0.802109081050512	0.257766595897629	0.113401204861148	0.40144739479638	0.29392989040447	0.399338951805485	0.178968138308692	0.99810994264539
1	736996	0.0898332508268945	0.0605659672941385	0.0607439336723184	0.0591474087148681	0.196778542900491	0.0426893549611156	0.747471929209645	0.779880321743688	0.503097434078502
1	737717	0.261297496738798	0.377206454285614	0.935784637077778	0.39003986720513	0.0730978256052264	0.479960814001195	0.0396214275090622	0.0191143118005727	0.490949968024734
1	738108	0.970961583121835	0.939174832196897	0.57063834719464	0.255377884035467	0.744707027537065	0.407810567841666	0.759377749031124	0.674211605032344	0.578214522813866
1	738557	0.0919543936493187	0.181148320730584	0.797804733789885	0.517556761483707	0.475031766530015	0.90078242815255	0.288982606932682	0.36038997170354	0.244685781230031
1	741800	0.619325428115563	0.637137107743977	0.964438760232677	0.994266699694513	0.920642434410504	0.737303492012427	0.827246019384217	0.54492832339274	0.971654394054126
1	743178	0.723398267353288	0.787888474783189	0.299254281940104	0.130111947667584	0.415655086758733	0.344814748585107	0.376183200983375	0.188416957687872	0.755364521767191
1	746377	0.822137459089444	0.751813744790542	0.907256396612785	0.997932237636146	0.960013276587223	0.870361686622075	0.872333339612983	0.655810496883137	0.744671681659992
1	748146	0.837071072214115	0.933350331705841	0.656320457939368	0.792088890447591	0.799675070024073	0.701444573172487	0.650891358530307	0.77715117067887	0.362829597424982
1	748253	0.227479030649703	0.325577465210803	0.0719754289372481	0.133883866452736	0.314043923422059	0.105207195502701	0.62719812243981	0.435084764990746	0.510395777117325
1	748326	0.368197319653985	0.517406573183338	0.187640501559944	0.475066207276391	0.593505892168955	0.307497685960153	0.650590496562779	0.569102812715547	0.426911732746765
1	748554	0.709636150531922	0.526049966170087	0.723990179506439	0.664588123816789	0.76201930575315	0.599100350823142	0.642206979837314	0.673201240853707	0.375853827045862
1	748635	0.576361958229329	0.495637654730685	0.728542451407667	0.669465238674174	0.881879013914152	0.866756104486419	0.728302410208061	0.497163294321759	0.621570906523542
1	748721	0.786640625510626	0.799003956781639	0.371424950234672	0.256625802831861	0.687614605333166	0.390076657630697	0.691037962776622	0.39075854519405	0.94898794718336
1	748949	0.417703443569898	0.482791030677394	0.745169101575332	0.891351914707434	0.633131771799039	0.660337853716195	0.467064952174932	0.234768741467992	0.855477080191389
1	750424	0.693658552794781	0.685215295444457	0.30228618651683	0.122790994886964	0.412768761682671	0.339121107614523	0.376820486444507	0.168087889554931	0.956037119066258
1	750926	0.816067803828998	0.802109081050512	0.257766595897629	0.113401204861148	0.40144739479638	0.29392989040447	0.399338951805485	0.178968138308692	0.99810994264539
1	755399	0.687351902387991	0.683471980187992	0.31833064465837	0.149714657516993	0.443913376927755	0.394978368949643	0.376405529531582	0.166367331937038	0.981897287131959
1	755432	0.568236199861802	0.569355526403627	0.371133054536171	0.162094969702554	0.44895627638169	0.451888013236025	0.353114824775114	0.155532626340369	0.938772078902329
1	757790	0.860249542502398	0.934514998405626	0.474261037623128	0.622119673564304	0.94398074713015	0.621340890185153	0.93321815853588	0.733976625312946	0.849265995481787
1	758192	0.893761313139565	0.826102605380784	0.770561589107055	0.746948770074253	0.928750023479157	0.854508647622842	0.810378024737326	0.558722310326596	0.727855325929576
1	760741	0.188247822379453	0.212611707700262	0.846053262947399	0.709485916643741	0.533394963530543	0.835730902469974	0.341801931465923	0.153041599040533	0.883544227049931
1	761394	0.531742481297431	0.615937393847872	0.488978383842741	0.469115075572134	0.781607271359928	0.333793116085392	0.928075692587716	0.821864189075223	0.734812328336727
1	761468	0.42220971515348	0.427403143415256	0.935540141172454	0.87363366102478	0.947909450725918	0.653851615726048	0.922398382152625	0.688933368256945	0.987333609059522
1	762201	0.603239860030122	0.614623006266847	0.40668328821884	0.186112846238668	0.610744494024924	0.369109514011801	0.602481244981231	0.333783729903777	0.871815280698819
1	762240	0.284421471362334	0.382298650033232	0.102021047168255	0.195063687687454	0.514647767738121	0.176525733969161	0.792024501255994	0.594980911687276	0.62475848685783
1	762345	0.568236199861802	0.569355526403627	0.371133054536171	0.162094969702554	0.44895627638169	0.451888013236025	0.353114824775114	0.155532626340369	0.938772078902329
1	762875	0.399556276308325	0.564731355436727	0.939535172555326	0.908879940636359	0.784077403376885	0.793072251846804	0.606198455442546	0.608618606788327	0.429090406652887
1	763691	0.9244021103012	0.858883180072095	0.264932149970192	0.13896122907908	0.479969855034476	0.328602757308646	0.467595077653653	0.218189258345445	0.918759587245411
1	764702	0.217126806364288	0.34425313459828	0.67378027397962	0.688922098219228	0.632022010884279	0.806213887291305	0.436047351416404	0.422595291682805	0.365611824354969
1	765075	0.69845424791143	0.556596327755642	0.15517225816025	0.0846312755952172	0.0273641221451682	0.799719130747978	0.0107050283546863	0.00261617243068816	0.66049989204433
1	765174	0.9244021103012	0.858883180072095	0.264932149970192	0.13896122907908	0.479969855034476	0.328602757308646	0.467595077653653	0.218189258345445	0.918759587245411
1	765612	0.526110954424437	0.549919918943134	0.967284171177678	0.939131969621313	0.905409356949952	0.668430542863754	0.828177214757353	0.551791787022014	0.939780929292802
1	766776	0.751557330217377	0.888049193428576	0.63794235739965	0.895159745449272	0.940545436985528	0.801753636366053	0.845680896186779	0.913727476785571	0.563714659420153
1	766916	0.9244021103012	0.858883180072095	0.264932149970192	0.13896122907908	0.479969855034476	0.328602757308646	0.467595077653653	0.218189258345445	0.918759587245411
1	767816	0.945666314329081	0.966143403074574	0.822977064271993	0.782222465247424	0.988678119903752	0.893973034978434	0.94784037866886	0.903148675158303	0.751849850173721
1	767908	0.79200984825403	0.98392658575435	0.89750171349788	0.8663776828474	0.85760643622407	0.874547923057499	0.690703940824215	0.864367065699878	0.414710190201531
1	768161	0.471350794253999	0.601356643999224	0.55731079608502	0.707995737080294	0.89861801013643	0.601604770256223	0.852935680464983	0.987545551762036	0.574654797605493
1	768561	0.715503795697319	0.795815709142034	0.260389326118953	0.116863725018678	0.338417889454733	0.336542716464905	0.294825527413843	0.149427674056848	0.671527855856009
1	769275	0.84861478196163	0.924754701122184	0.270551686447951	0.118163104337603	0.437671870305837	0.213867267471746	0.556423127308838	0.36221577076424	0.63808365883314
1	769972	0.252687483875689	0.249552381265786	0.745094762425371	0.886358678892932	0.0811190559093226	0.197091079020403	0.079609780824713	0.0258271786812093	0.982951265949817
1	770064	0.623799638102718	0.711402370613279	0.588238085014267	0.656222573372053	0.959695660029436	0.668297888514032	0.942478912046339	0.775567676889369	0.821353796035697
1	770082	0.808330308808141	0.866707187923894	0.801685615804037	0.469286443067136	0.865674328494116	0.813482466805273	0.713364504737991	0.513883460581048	0.677268347889186
1	770282	0.686269058434639	0.659780766527677	0.42251146375793	0.461950408286893	0.872442103597318	0.417667347043791	0.9762982817736	0.836425745808972	0.962795831060999
1	770963	0.858900023477716	0.77233842928168	0.675463225081889	0.757152679710981	0.941746642109675	0.794212413679993	0.850263045235188	0.621552162377164	0.733185086653822
1	771817	0.306691215966038	0.356878761025442	0.663302715421257	0.942301072000519	0.933061229938418	0.745088372829139	0.848536670482922	0.724657038393536	0.685447273906798
1	772013	0.576450134750962	0.795365489608828	0.517928440828684	0.981378343402703	0.764002971806047	0.584378498536858	0.65223929246059	0.869762959543344	0.377350788083219
1	772303	0.306691215966038	0.356878761025442	0.663302715421257	0.942301072000519	0.933061229938418	0.745088372829139	0.848536670482922	0.724657038393536	0.685447273906798
1	772458	0.807791632186608	0.766120023905719	0.922203353580026	0.883838785179683	0.997595159065081	0.875800943391929	0.990350447831198	0.916552652596121	0.917342197373517
1	772724	0.643714293521189	0.824465330751149	0.872050838058138	0.562226192766892	0.794896369143829	0.684240523616795	0.650443178808027	0.847234616793771	0.380718417703079
1	775070	0.521017538002394	0.608711035767525	0.68390380890224	0.691391499962243	0.869624718080943	0.94257775488806	0.701483185862419	0.482275806269927	0.707523371060707
1	775518	0.89439892452553	0.992208439321518	0.966996846817457	0.985901315612389	0.983961669080624	0.975530834904266	0.924235904878267	0.902346206990299	0.696945161829934
1	775649	0.831257736252555	0.873303810043929	0.753194639735077	0.390817052092304	0.519586047420333	0.746272346615914	0.340250358947299	0.606017795011081	0.192966445997909
1	775705	0.594211321212709	0.674044590572719	0.98793595690744	0.712139191073021	0.923660481400872	0.961029809158616	0.788523977332348	0.715543154806684	0.592346883690439
1	776241	0.739119551787584	0.619205421205518	0.851438035572085	0.778631310711526	0.975149258989836	0.889476651887797	0.906927106130476	0.957869922686249	0.667987724597103
1	777713	0.416803257693149	0.639859840888465	0.694588341764945	0.204062431468163	0.237795136172593	0.738082096742091	0.127962644047172	0.177754478544079	0.179487758413714
1	778724	0.948407707847981	0.821197833568717	0.689824616023294	0.83297615656552	0.71034581106294	0.97030318893697	0.50248627367637	0.44240114086166	0.330448835629752
1	779047	0.00960258282285567	0.0231665235238417	0.0494390167161297	0.260801587369818	0.00984981925488478	0.00682444827269366	0.130520938174878	0.0878996793808539	0.390411349527171
1	779397	0.135421179314919	0.190191415942537	0.149917257948168	0.372750071775431	0.504901261139879	0.135326364852356	0.944026924256026	0.936566720425534	0.750709522767329
1	779812	0.691528104248602	0.728594659448239	0.562556866879911	0.383867429030215	0.861183477463655	0.602641053699276	0.786668807340398	0.608276523588575	0.688606251643567
1	780337	0.451376181167372	0.369061616614491	0.939560329647392	0.945631147113342	0.943138183273476	0.768151733902531	0.861205444166133	0.727214543399691	0.645932692288568
1	780505	0.521017538002394	0.608711035767525	0.68390380890224	0.691391499962243	0.869624718080943	0.94257775488806	0.701483185862419	0.482275806269927	0.707523371060707
1	783499	0.956390457009382	0.9550842693131	0.715391252378441	0.736184656883745	0.959527534929488	0.58648062621249	0.996243837081194	0.974064387856964	0.93326126527616
1	784382	0.122133069340233	0.162558255048191	0.623058045090973	0.956243556213801	0.680839983839334	0.483541796248267	0.601910983132406	0.407297008753909	0.641267246185551
1	784491	0.205727524228301	0.22671809287697	0.380221529193154	0.437871233644502	0.795276404479665	0.329193817686017	0.963218187135984	0.855584187759035	0.856956883083211
1	785691	0.750831018885441	0.550590022680421	0.599127559672119	0.60988709287552	0.84537718500346	0.723415377932502	0.707768302787975	0.709709534805152	0.48917640084097
1	785829	0.164693507297311	0.143907527876956	0.448430047824288	0.770032593401889	0.82009592884431	0.415011362623076	0.878516998432265	0.622044038947248	0.852564542284102
1	786874	0.108312526046053	0.162311346547017	0.412318509289415	0.977014574437304	0.391250498544958	0.310195769276612	0.372935919178147	0.272069860700205	0.463229211111167
1	787215	0.810301327374292	0.80912410259324	0.36559617209375	0.5158576336548	0.875871449757953	0.459190653072513	0.931467497888688	0.706756368170602	0.950211463845624
1	787587	0.85673508862732	0.822049088206121	0.889222969745813	0.723100872062042	0.531767618486887	0.912193545810165	0.335207385844516	0.836312951050127	0.13958744825379
1	787697	0.328601426908823	0.28310645356375	0.0811923744596422	0.0299669793800017	0.0765627746353569	0.305856054849671	0.0548899145085901	0.0162637220231721	0.887881272922574
1	788873	0.341042136226593	0.287381996421784	0.831333745011123	0.972590477639791	0.78787427347399	0.544585094573821	0.708840518264222	0.421854985167916	0.760537917329311
1	788988	0.958273126778443	0.825266371527036	0.665508582629631	0.878314939000843	0.931363464179077	0.940856821601851	0.804006564816998	0.671517755270597	0.57986097193701
1	789353	0.711024474715107	0.530843406127306	0.893505220070914	0.593293449701617	0.25441156993163	0.524949822417783	0.160545986310714	0.0611916622382625	0.536618876736748
1	790787	0.0391282061477197	0.070319022831337	0.646256681202281	0.118692423932385	0.0465570555610232	0.977970078574848	0.0186585651116856	0.0121964811801839	0.324736723926385
1	791192	0.885845207756317	0.800585573193843	0.252997978710924	0.293347024906095	0.21780104853323	0.0719640967851557	0.546623003766445	0.308468739246752	0.59261398894339
1	791439	0.592121311269516	0.480587386325358	0.805101378070942	0.729506921326523	0.941864389107475	0.716445441766896	0.878005313536193	0.790000340527084	0.642661174439528
1	793587	0.16760840552147	0.175650944718327	0.719661379613996	0.563515150309394	0.789736014364016	0.762791395693791	0.620169641980846	0.378136306667679	0.755712412150296
1	793805	0.156996974269968	0.183578126831963	0.940573730732988	0.314589666326565	0.544601007874597	0.950347391008798	0.344772383437746	0.2032512748404	0.579971759754826
1	794699	0.16760840552147	0.175650944718327	0.719661379613996	0.563515150309394	0.789736014364016	0.762791395693791	0.620169641980846	0.378136306667679	0.755712412150296
1	796471	0.646166124055468	0.424317498923797	0.649073111132402	0.56928642402547	0.744433715222567	0.626763266718099	0.606941448212648	0.989244782553567	0.322415082623589
1	797197	0.591106311016951	0.406181219169974	0.666876298792994	0.617655097774925	0.8225210024222	0.645328559763267	0.704741276790365	0.965168281559023	0.404306032804809
1	798673	0.24348432221753	0.162788475397737	0.131935732591208	0.100456189612107	0.388936589012738	0.138893644541382	0.659740266046851	0.579643589157866	0.51450782225961
1	802842	0.55216158010281	0.819622302814967	0.549542714099939	0.833352926128582	0.688373293077275	0.666942535592189	0.525384505818537	0.86248561804235	0.257105028112123
1	803836	0.699698704718222	0.676992114481009	0.590174998313235	0.785552851874241	0.983199911995749	0.690086168908233	0.997366999737475	0.952050433557714	0.973706461707204
1	804120	0.43290237389099	0.509588478757395	0.233563578115307	0.212949282452467	0.598285833423929	0.196658172185499	0.898473171125518	0.752162301269364	0.708684353329203
1	804969	0.765931335621036	0.611634742406633	0.534363982372924	0.660197748627402	0.909780765749691	0.628125827412347	0.857845691615985	0.920210493279247	0.59759371303353
1	806148	0.658101564233428	0.455290644426113	0.277461657830139	0.246863558798749	0.561664528527888	0.327114748780013	0.579013447954007	0.658317970225384	0.375905474514468
1	807194	0.611944699653194	0.59700210648357	0.105438194729376	0.201846338159	0.534441568048909	0.372319821935985	0.498648297828586	0.238991536118793	0.930506983825631
1	807780	0.883121577358059	0.968371313973955	0.195859435031296	0.259191498761547	0.445083353682102	0.591642216042137	0.303997629876498	0.141042425949721	0.52340485285612
1	808732	0.152045709705325	0.15088946822747	0.485693737697038	0.911375201602674	0.804408219924761	0.447250477956034	0.814529328894638	0.548800034198582	0.881969078547971
1	808962	0.765931335621036	0.611634742406633	0.534363982372924	0.660197748627402	0.909780765749691	0.628125827412347	0.857845691615985	0.920210493279247	0.59759371303353
1	809178	0.765931335621036	0.611634742406633	0.534363982372924	0.660197748627402	0.909780765749691	0.628125827412347	0.857845691615985	0.920210493279247	0.59759371303353
1	811369	0.456830336968601	0.340780648674638	0.826787317231951	0.828032784729551	0.941922346259581	0.859643468121062	0.835188194469134	0.63096226929669	0.677355236203351
1	811781	0.819275172619135	0.967922052607056	0.858356617849069	0.995354109476744	0.909628066644761	0.920236280502511	0.766794598319617	0.87606520862593	0.492208867401833
1	812120	0.689091433299692	0.325139739471173	0.248040481261454	0.444994890950554	0.0955228700839743	0.800181427722798	0.043196305107276	0.068157468729972	0.0527811763409354
1	812218	0.323184257206664	0.214492665275038	0.974133813828037	0.838844185696827	0.700981659418285	0.801167742532317	0.508019774640206	0.332514870621465	0.447899133171282
1	812574	0.86399425209757	0.681614103432127	0.587301341153359	0.701418392692561	0.905109699792849	0.710295977951739	0.809097754479545	0.870420218629307	0.54524406243093
1	812774	0.924470943866315	0.95286996071829	0.91543929001647	0.743162014701197	0.962844423183471	0.827897053490748	0.888053127230182	0.6737834981832	0.848407811685071
1	813001	0.67487958801287	0.9650216442624	0.179936893539941	0.50054829659309	0.277913996414272	0.632464764828845	0.163728787441803	0.208208361031145	0.116089331884924
1	813208	0.584774508308408	0.385381332935788	0.916546007735698	0.703695716053016	0.503708994563995	0.509581656750072	0.384802125749254	0.338511266988643	0.269223523994952
1	814751	0.265092933217043	0.256157374563928	0.255653268864122	0.530197904406959	0.868862962832142	0.415736796331937	0.971565749083103	0.810396676255343	0.982249218331427
1	815910	0.971991057475788	0.774820256145752	0.675816960038241	0.806105482930531	0.91813906377283	0.851008534400629	0.791505832061222	0.852975748174285	0.528754215526552
1	818004	0.125160342349545	0.157766167560192	0.678698680399091	0.990081458784775	0.479720323909448	0.429631847971971	0.396334316211363	0.228079243901838	0.632819351915843
1	818082	0.152045709705325	0.15088946822747	0.485693737697038	0.911375201602674	0.804408219924761	0.447250477956034	0.814529328894638	0.548800034198582	0.881969078547971
1	818672	0.971991057475788	0.774820256145752	0.675816960038241	0.806105482930531	0.91813906377283	0.851008534400629	0.791505832061222	0.852975748174285	0.528754215526552
1	821282	0.349348141961204	0.241415681224633	0.991247887829161	0.86715493940217	0.887740225902626	0.942899891293337	0.729124077167809	0.597997600400536	0.51261087758916
1	821772	0.887312283304815	0.688416429517712	0.62344800100173	0.743511206997854	0.902769717874943	0.770930165251285	0.783876901653573	0.864625442098166	0.515723288132363
1	823044	0.841967539630614	0.711658338213686	0.363991947229943	0.292754960979219	0.655847335806211	0.616559676453591	0.505650968757448	0.293829331568325	0.525888601676712
1	828756	0.905246593547021	0.874754816836116	0.801466315430193	0.931059037892223	0.907306004930649	0.998193891515553	0.759044650398605	0.888237155484129	0.480339225852446
1	830155	0.563318481343697	0.71505591499711	0.295354907414962	0.387288956753921	0.217602421826303	0.072263622649952	0.544182277373514	0.338479192450187	0.67134347017654
1	831063	0.418653320455576	0.49517952444761	0.488651845458022	0.262105802057275	0.692074511775609	0.609724285653863	0.549846476957571	0.336632027268745	0.687654315714573
1	836373	0.0944330542123203	0.0982377025105384	0.124740511605477	0.542653473701774	0.562831842247096	0.164039867083511	0.944316755619125	0.78305396010699	0.872256585456126
1	840039	0.297502635827144	0.352031008415554	0.768513074930117	0.783180888870548	0.767586869268955	0.826393298551613	0.579850169835356	0.316376238064312	0.867053761293897
1	842558	0.905246593547021	0.874754816836116	0.801466315430193	0.931059037892223	0.907306004930649	0.998193891515553	0.759044650398605	0.888237155484129	0.480339225852446
1	843072	0.905246593547021	0.874754816836116	0.801466315430193	0.931059037892223	0.907306004930649	0.998193891515553	0.759044650398605	0.888237155484129	0.480339225852446
1	843196	0.98804058927037	0.662340162745207	0.294953812141213	0.256135288767371	0.351365992887691	0.461158463923431	0.255610113214872	0.237687369966094	0.196532044453469
1	844884	0.760316648815301	0.628012369715825	0.284034196001144	0.426609040573066	0.763300541750741	0.55316312713494	0.668535759715801	0.468015713392626	0.663072833275488
1	846217	0.734193406330911	0.472115355361324	0.609374494718984	0.477627999164625	0.519319969257464	0.941840746359587	0.32359746177584	0.224587335681978	0.303729526992679
1	846926	0.605817537186493	0.943494213242673	0.7496113374391	0.775193107419955	0.540903131480996	0.977826696769842	0.341073990992843	0.588805133631476	0.198201848814941
1	847477	0.717424045434339	0.384606809931452	0.828680310904272	0.939952972321033	0.364510175275747	0.910431029258884	0.20549746866493	0.384725393377585	0.0996453364505911
1	850386	0.548937588772943	0.577973538537069	0.414796565436832	0.396433082049416	0.70005233530602	0.812443177494438	0.505216487920923	0.255957070795004	0.894237374784329
1	850505	0.689795949603915	0.574787381519523	0.426902006255581	0.612058448892377	0.696800224605742	0.889041155912738	0.49259175536722	0.276527863283104	0.543206440310403
1	850785	0.656312939228986	0.96479194470819	0.36092198493926	0.373867503216749	0.43015751834628	0.68426214557751	0.273681899597185	0.339327459908232	0.241982601904708
1	851927	0.241326612984947	0.165565074466761	0.293189506488085	0.503647275371984	0.226523390922006	0.940999884558953	0.114508956463379	0.0430420797672313	0.466828768907153
1	853481	0.976239290611851	0.852406515266553	0.372348673393886	0.429434628965527	0.825342208249835	0.585636417900031	0.73965907269963	0.506091115632274	0.752337727095766
1	854790	0.238354310089215	0.212028800816403	0.656127756956786	0.989586463710397	0.887550709834616	0.5945348900563	0.837147336885618	0.552895253411419	0.899174983040788
1	856282	0.543160620821115	0.412619594824861	0.870742832055734	0.89072529368775	0.944084753842745	0.887039670485505	0.834986191116998	0.703955550394138	0.611575906071206
1	856738	0.968685216829827	0.67759727429938	0.0910933133485599	0.152518968933499	0.217143692204394	0.340584917496629	0.170695931136402	0.124584111658614	0.374308325422971
1	857785	0.738500970909696	0.362653491076455	0.421902212724486	0.345590856950099	0.230053980907481	0.541297368807561	0.140087799756775	0.642841813666754	0.0638646063251452
1	857834	0.847724482949437	0.731616522324423	0.41911435798411	0.589883777258623	0.0836905866409316	0.796454137165583	0.037220586437316	0.0392457746251808	0.0762256937399014
1	858592	0.823515213396257	0.721308621696666	0.824584270682103	0.553279096400716	0.892411608451429	0.546627717152268	0.880417282679998	0.779331281064573	0.652677397062473
1	860972	0.348892373829202	0.736872967017878	0.959075008680246	0.96035379858299	0.355176234718282	0.637859622446628	0.22073911052461	0.4945375906844	0.132805099891487
1	861283	0.707661936033531	0.936214054611192	0.329415759514286	0.463872542727774	0.431075149358594	0.640918951496271	0.281659907100363	0.314059344002233	0.271131169637728
1	861474	0.308014238213316	0.679957131401646	0.728804103620496	0.905231146848267	0.210316631288306	0.69493383372693	0.112856471362334	0.232097617239665	0.120457054964404
1	861547	0.592519701962445	0.980981420352135	0.289530854331675	0.487599569087633	0.171824221555126	0.865439995441559	0.0835472596122544	0.128043382015496	0.152449153637468
1	861643	0.626651446807427	0.932535295694829	0.288541510850461	0.435874216814761	0.204867641624704	0.719922858021529	0.108029432462431	0.168155907768222	0.156688212432055
1	861980	0.224217458672322	0.582739549830252	0.78680294907921	0.929973620417424	0.141037822365363	0.613079889339843	0.0743275245398089	0.200648567167796	0.0861390913714589
1	862189	0.858983315427966	0.549737662956296	0.355142312795899	0.270877240580722	0.0784914832575422	0.460887626624244	0.0439043039903898	0.399951021854222	0.0255410755108689
1	862296	0.43281208659084	0.999563890628779	0.342511763628997	0.273910718281519	0.0408328238821183	0.75182944826626	0.0169468241493935	0.119401386861832	0.028670385781318
1	862404	0.433308518241768	0.948567634035212	0.350593428381683	0.395578204038242	0.0737099697026476	0.810774713177588	0.0320980941967713	0.132034002956498	0.0511642102582327
1	862569	0.923463021679601	0.477487965001983	0.334582883093148	0.212085448060774	0.0483226833998895	0.381199445728004	0.0284827282105562	0.420293783547748	0.0152778596046631
1	863140	0.498770994656986	0.876768278961642	0.246565589318705	0.240563584838844	0.158178093066819	0.681429471713453	0.081315777476189	0.109740294218288	0.172268493310374
1	863251	0.594582902764599	0.763880553954208	0.438806991969067	0.357523756817874	0.0510682889724625	0.747559837587965	0.0217693797771736	0.239450449464897	0.0190358246470363
1	863771	0.79472367744792	0.993771679916703	0.08846750823701	0.22616084827039	0.221822700365622	0.519575708658913	0.136931013551008	0.0569374848196157	0.724846506630352
1	863823	0.509171322680703	0.250206686813435	0.362723731057667	0.567179385834228	0.489205260723746	0.408850858659772	0.418688267368266	0.890196707998722	0.187326528832892
1	864335	0.731537005066906	0.998710979120431	0.146749786794629	0.151115943922	0.227548396908019	0.522877096317941	0.140702683220327	0.0864744470534333	0.439713711733466
1	864827	0.287432647321491	0.0811283805348803	0.336458788392027	0.0974174419762292	0.0491890797042094	0.14645645004737	0.0566847457647669	0.926391311837085	0.0170663785676798
1	867494	0.340707469222085	0.114764318801267	0.999620351452454	0.725590369568372	0.197096596010657	0.577429092914316	0.112979084360006	0.343127908536355	0.049664752781435
1	868888	0.928263164700088	0.960243403023573	0.889990370861992	0.84094627279517	0.957792725795523	0.808759768857407	0.88114869139006	0.621916747081927	0.969686921538436
1	870310	0.347750315168597	0.157282257495601	0.993084497259583	0.818004989538096	0.366121027899686	0.631141854939585	0.230323829463144	0.309251352190303	0.135089528431637
1	871786	0.762269799960842	0.552801859337481	0.408021963052889	0.520164127710947	0.704070235579403	0.645583957157587	0.55052734711261	0.562680537860139	0.395927677351779
1	872731	0.951632841422079	0.838477369533622	0.384217278026399	0.451194299616665	0.609283582215114	0.531633758009045	0.488227151732595	0.474457700130996	0.386143248676038
1	873447	0.433993021145187	0.206559173003629	0.882665381427039	0.940912142872199	0.388913038322079	0.78295854432412	0.23012998720577	0.318787208183986	0.13177756385292
1	874797	0.245689534466386	0.13787057564274	0.819141277640137	0.810319185850046	0.506163631916259	0.444284262120902	0.41740121628806	0.317414238327394	0.32739134715039
1	874912	0.483055022566527	0.274131443976727	0.99989857651063	0.929942218805817	0.548178744779774	0.653560028592126	0.383824612836733	0.391002202240317	0.237429050410235
1	875907	0.951632841422079	0.838477369533622	0.384217278026399	0.451194299616665	0.609283582215114	0.531633758009045	0.488227151732595	0.474457700130996	0.386143248676038
1	876717	0.907721790654424	0.912105359867949	0.321165317078788	0.0892897028795829	0.250735713171136	0.350702629255988	0.199044341826022	0.150374507327181	0.372828767667413
1	876816	0.481886865286982	0.272894991603314	0.123803041108394	0.171810624248026	0.29918100397834	0.251320010921731	0.307897352984557	0.322389522995047	0.296729282537312
1	877562	0.247030551029907	0.15340153076385	0.065363335975107	0.218499296998092	0.422759872336171	0.194163144639402	0.570749327580973	0.501940600883692	0.46539857301557
1	877840	0.484851514765392	0.27631022905247	0.711835466834499	0.922796798127519	0.473503377006355	0.919704844387813	0.286992344889874	0.267323858721694	0.210013872775502
1	879429	0.33730942870902	0.407275904024403	0.597705976680843	0.768990265926784	0.79358893729867	0.490415503519669	0.757085970005099	0.64285332006362	0.601160781994533
1	881739	0.716475642431855	0.380665848495139	0.612626836885688	0.824016656645499	0.502780334036086	0.814216451884326	0.317711543293152	0.875766110128635	0.140289446779961
1	882124	0.179098432018474	0.0923395772577147	0.86823608634425	0.761208279880081	0.402696222952277	0.451013704672661	0.30737419839159	0.231016917356794	0.270434774650462
1	882633	0.991540631021841	0.679317721413735	0.986624096329544	0.573387559363694	0.716076687548748	0.695918785174756	0.548461689980545	0.979373428076743	0.275735178976338
1	882892	0.403233315653911	0.289376058979795	0.547228326588864	0.961510810005821	0.84016358105716	0.543068553619336	0.790859666647562	0.642395353445964	0.578045738430403
1	884146	0.39572958281368	0.233891075178245	0.72983606470651	0.834951501201966	0.475756162245873	0.866048691025078	0.291429451655783	0.205252268403182	0.281696414762151
1	885184	0.179098432018474	0.0923395772577147	0.86823608634425	0.761208279880081	0.402696222952277	0.451013704672661	0.30737419839159	0.231016917356794	0.270434774650462
1	885985	0.609931241750479	0.303745619453599	0.564565874353363	0.728057865874851	0.456159304863506	0.599782693762954	0.311920788207985	0.913064202687978	0.127679328170405
1	887158	0.609931241750479	0.303745619453599	0.564565874353363	0.728057865874851	0.456159304863506	0.599782693762954	0.311920788207985	0.913064202687978	0.127679328170405
1	890883	0.609931241750479	0.303745619453599	0.564565874353363	0.728057865874851	0.456159304863506	0.599782693762954	0.311920788207985	0.913064202687978	0.127679328170405
1	893077	0.383965099759094	0.631683574375025	0.170924687430186	0.199188764851397	0.0899519770985533	0.691980437428155	0.0422545053362002	0.0330770662448871	0.283138684414103
1	893461	0.179098432018474	0.0923395772577147	0.86823608634425	0.761208279880081	0.402696222952277	0.451013704672661	0.30737419839159	0.231016917356794	0.270434774650462
1	893865	0.301785309500769	0.188122966022784	0.248759246130996	0.390492460603021	0.634257634679516	0.319309176778601	0.697021521828552	0.760403154051462	0.453724870217339
1	894182	0.609931241750479	0.303745619453599	0.564565874353363	0.728057865874851	0.456159304863506	0.599782693762954	0.311920788207985	0.913064202687978	0.127679328170405
1	895405	0.271705814759111	0.164257714846699	0.92699207644683	0.950377792018799	0.600141700965682	0.624137201889667	0.443314004858372	0.308900431247319	0.374533139199475
1	895470	0.558317602859586	0.298407179664519	0.550306055954193	0.784025797280487	0.573725326226309	0.64997082352599	0.409432041469366	0.923598717688833	0.182317693937739
1	896325	0.477517293776644	0.3774150009786	0.779596121197793	0.644969556605443	0.744303637323267	0.954730803890221	0.540220611599253	0.284310226992582	0.675001722894792
1	896449	0.337420720731812	0.205227662519636	0.533409267636164	0.749654230444775	0.655109751960327	0.458927553347399	0.585542540520987	0.581971921086712	0.348462952196326
1	896670	0.461708046544892	0.400379548964743	0.978426037870846	0.863851558223068	0.864156877653847	0.847710141637189	0.70446299082517	0.421788144550023	0.740742927404029
1	896853	0.740265950960671	0.490013926714585	0.970836712093637	0.563454164838447	0.7644026899922	0.901495202333083	0.566703276017333	0.622334663503236	0.317874155228173
1	897317	0.606948097983508	0.304937588312837	0.562920224030052	0.756285841202668	0.464030572099801	0.620633342398033	0.314176094468901	0.905286180501646	0.128750908474993
1	897914	0.247525926603528	0.138792517170308	0.926583032187996	0.864743936919097	0.606349521783279	0.66235108925169	0.438818368261797	0.378092635691753	0.301214618079503
1	898397	0.920813311045035	0.655217397012852	0.935096140274789	0.816450110396606	0.730166766351849	0.986693994218925	0.523685802142297	0.816519711357216	0.281516749964266
1	899668	0.515689122441289	0.49814526871749	0.411843215858714	0.528196802180624	0.904850092507774	0.497296845819127	0.949648070564075	0.752238530753307	0.922007607868772
1	899752	0.423589491626366	0.490585033676713	0.420341495795549	0.551455429964385	0.861113338568137	0.477835967752711	0.883243426097284	0.848465291896193	0.631310575815278
1	899805	0.892301547681126	0.945715612458256	0.840392681401485	0.901901727530017	0.991168399400642	0.983683632293044	0.948874714570423	0.749033823102539	0.990897717893467
1	900371	0.0608312637985265	0.042192752866392	0.0938164539924763	0.0680357282183346	0.267436793337585	0.0640356100997252	0.769647798171063	0.863275977414673	0.499638089640581
1	900445	0.990863213003845	0.897288503825471	0.532772225192805	0.431730587400586	0.657131684484661	0.645944714388315	0.497162439833167	0.316964040859965	0.615729328394762
1	900523	0.141672822905678	0.14065843400437	0.130652920527286	0.152571680481683	0.422786736516373	0.0969699391456361	0.972110470320038	0.812160757195549	0.98066224160573
1	901328	0.11718507839235	0.13453715585396	0.0535903427499539	0.0954730061445822	0.355303674885992	0.100465080174299	0.758252324401769	0.459426671406446	0.868493982975545
1	902498	0.931141922638342	0.755662764464572	0.304204647429211	0.0797391614089355	0.308657031221937	0.213724452084578	0.358754364998099	0.316238402855547	0.372920643390578
1	903232	0.102138057268713	0.129782787206445	0.0557032770524682	0.1069985329477	0.359601673023467	0.102347423840223	0.758499329626184	0.485706167714732	0.731973221873682
1	907683	0.744914092971195	0.675171667360706	0.919423337643037	0.708952386001948	0.96633463755254	0.82223001637692	0.898017710536861	0.776773952881894	0.689714595806678
1	909236	0.382480753659674	0.547150667333071	0.215670061604153	0.623305633765039	0.656109871285783	0.482389499326392	0.570964376449826	0.595914732212855	0.330246675392527
1	911035	0.914958064789923	0.741910086947941	0.42431267871413	0.0936247809957854	0.397455611014239	0.225279881252791	0.47382420108149	0.47876583514758	0.367444880440293
1	911634	0.502662692982102	0.525209202222165	0.747404101559093	0.794674369665552	0.962313574773457	0.722220439044215	0.922423557529296	0.740982641551339	0.852168472207418
1	914306	0.464648558951708	0.320320463181007	0.755845992317953	0.977203835047765	0.641951798112476	0.488591517918293	0.549484274543454	0.438956484871279	0.38941915032677
1	914551	0.904658464904406	0.705208869001263	0.636258351684734	0.490175944420913	0.739588421014181	0.517751552805583	0.657801343538613	0.811557236242837	0.396770329468222
1	914690	0.904658464904406	0.705208869001263	0.636258351684734	0.490175944420913	0.739588421014181	0.517751552805583	0.657801343538613	0.811557236242837	0.396770329468222
1	914800	0.197818142886728	0.180160177971837	0.164305237400823	0.168913431295528	0.468030951637703	0.127143737531892	0.896277717963706	0.791797272774867	0.725532280526741
1	915644	0.942472562443836	0.953626587634897	0.884795510708582	0.706047072213634	0.950237134659406	0.755372934242034	0.880952270273973	0.910263627302189	0.636380392762073
1	915832	0.637599268687799	0.676389294580543	0.819904815406984	0.882232855068185	0.933300921372925	0.606568946884011	0.919218938636862	0.686073042360204	0.983696374701478
1	915870	0.505104279414093	0.71012109051987	0.129358546682425	0.117697353145301	0.375990416295669	0.198891790681429	0.483111103455838	0.328765481938559	0.412520423750021
1	915920	0.586993561232604	0.60801276659052	0.801106758421466	0.946053118853962	0.769359637779073	0.679636855070953	0.618579472549628	0.327334569214979	0.908211345019038
1	916432	0.237361577255797	0.151671472810806	0.0844846887149295	0.0191212751014579	0.0983515963890323	0.0320195222753513	0.427116987393765	0.615466686137355	0.256871603347785
1	916617	0.38157844949304	0.320065808672793	0.344868741831254	0.238768098078211	0.571351656019959	0.199984483450037	0.832642412392163	0.948880524612264	0.555547264919177
1	916833	0.431033260453336	0.401935574943958	0.285458621579985	0.164668612949128	0.52049997520798	0.155166231210729	0.88572429357115	0.786414419644533	0.70730876604192
1	917605	0.644676655135099	0.722286246903701	0.958855401256212	0.318323710048323	0.883063168847291	0.664939899961439	0.79049929525494	0.731386046936849	0.584322435961708
1	918131	0.734404461960991	0.611733390542167	0.21112144583999	0.0473483218306239	0.273422039622367	0.12294333996708	0.468558595922232	0.366897730034269	0.470504177581394
1	918319	0.914958064789923	0.741910086947941	0.42431267871413	0.0936247809957854	0.397455611014239	0.225279881252791	0.47382420108149	0.47876583514758	0.367444880440293
1	919213	0.18965142855669	0.183428203806209	0.165718939452937	0.203338932933535	0.495268515065127	0.1298627169798	0.949907368033003	0.748804438138162	0.976716277358821
1	919309	0.734404461960991	0.611733390542167	0.21112144583999	0.0473483218306239	0.273422039622367	0.12294333996708	0.468558595922232	0.366897730034269	0.470504177581394
1	919781	0.914958064789923	0.741910086947941	0.42431267871413	0.0936247809957854	0.397455611014239	0.225279881252791	0.47382420108149	0.47876583514758	0.367444880440293
1	920099	0.617731054802113	0.685494194656548	0.989349689012451	0.297532433599188	0.820634790528217	0.773924754857591	0.658201593671733	0.474344942512566	0.632737238608895
1	920243	0.847160773770872	0.874812107872804	0.829643607098892	0.395715296411833	0.914731525699864	0.573491997883429	0.903698067982319	0.739887574817006	0.794452655268588
1	921399	0.109960617305881	0.0794042247619458	0.022974986233287	0.0599260615186509	0.169628938828535	0.0377490300342857	0.696444346720724	0.628978552441699	0.525660405941063
1	921888	0.713342508008373	0.587913300016653	0.153577246580654	0.0349803555051994	0.211344016574526	0.106322644437605	0.385431344866862	0.287432673889365	0.456599299469284
1	923111	0.371095160277622	0.297047420543411	0.389060201186084	0.676058509272283	0.888020780152312	0.481720292214527	0.931164052462797	0.878913031736732	0.745713890765924
1	924182	0.43095125283432	0.536435173269253	0.432644280187603	0.897770673486008	0.82366652704035	0.635382476725596	0.710999000574343	0.806509915281252	0.416645113140526
1	924511	0.991311829603332	0.934270446956197	0.940134101536348	0.512037434431305	0.939768487640557	0.563652270928281	0.965783950429857	0.81786967932298	0.876311772891028
1	927438	0.659182111236892	0.665453072206607	0.891543113399888	0.971230692513671	0.844055840839886	0.662406689670806	0.72918319647936	0.440078130020173	0.780496268623584
1	928624	0.12162813806152	0.0791893680038124	0.494145328889277	0.417425586119998	0.236716932858237	0.117318551961234	0.40842450354312	0.302666258886928	0.331366508843273
1	930167	0.790009438187651	0.701925064954053	0.966166322859907	0.568226251610092	0.95948772871937	0.659618596712967	0.946846512053894	0.909157581124168	0.747721913484016
1	930371	0.686203515089951	0.482686904214013	0.781778542374882	0.738839728591061	0.814649021698253	0.821404326984194	0.639973873866172	0.928449354867019	0.345261254110426
1	930705	0.373358666160743	0.556771079685493	0.759815206669079	0.802332806610035	0.499430415283004	0.326100442649975	0.495259827423417	0.471772808320691	0.39720717125775
1	930778	0.55896351842475	0.70947968713658	0.505187089815763	0.352315752538617	0.746682905868755	0.309499553095172	0.906672303673323	0.953339240711766	0.658229502978095
1	931534	0.844291262824589	0.936670840141103	0.876002081546642	0.57156090509537	0.886630059439917	0.53988573615611	0.874854694040553	0.618431469241419	0.939081578243211
1	931578	0.528071037893557	0.419239020029847	0.642710679688759	0.641590248876919	0.969107840785956	0.864180556536877	0.895512187203217	0.971894602626047	0.63909173367461
1	932489	0.309762740499442	0.212776625203428	0.940671136627296	0.483119470029402	0.818576808786577	0.920002798921294	0.632185995436752	0.382106958031043	0.621458783854598
1	932541	0.719422498649319	0.898728908867517	0.397644484715798	0.444356679988259	0.409025275716164	0.335539455650123	0.374998793923008	0.878595926549874	0.161655972282327
1	932619	0.931332513754376	0.736934418585101	0.693539899474853	0.998228033558176	0.695812869796034	0.979850210428842	0.486962539647384	0.629332735810454	0.302603123669277
1	932929	0.703374292341567	0.581611286156573	0.216834978419115	0.0674095658257829	0.0572197663025469	0.79935084309836	0.0242420597602994	0.00643065483775761	0.687661487408427
1	933606	0.177921116165483	0.32557117611122	0.574753989780075	0.141301525447423	0.12470834305172	0.770325569574649	0.0592314038486823	0.0634165401212762	0.21056881909461
1	934326	0.201915782168493	0.2528915046927	0.513670117840148	0.122400183538267	0.241200292052109	0.699627545682059	0.132588171539422	0.0654643257733131	0.566150579274709
1	935256	0.686158129124111	0.442005722987423	0.440823177323846	0.212735878950527	0.376043511736483	0.393459589366358	0.305223354520884	0.265234501585681	0.232743241707282
1	935836	0.201915782168493	0.2528915046927	0.513670117840148	0.122400183538267	0.241200292052109	0.699627545682059	0.132588171539422	0.0654643257733131	0.566150579274709
1	940912	0.272433956953357	0.332010917883684	0.445640820162409	0.095103820313656	0.246422125621096	0.572842367602468	0.147999570080761	0.0766166761876741	0.544862286870821
1	946287	0.201915782168493	0.2528915046927	0.513670117840148	0.122400183538267	0.241200292052109	0.699627545682059	0.132588171539422	0.0654643257733131	0.566150579274709
1	946335	0.351454677589427	0.391330891662245	0.460117912272748	0.182608894137963	0.400710431915959	0.561285269983517	0.272298675201319	0.114622960686935	0.892883193147256
1	948070	0.14382053648649	0.219926136591948	0.551140143384969	0.308376895195241	0.193477918956848	0.937043211909664	0.0949930554042777	0.0501925806520343	0.490220149837786
1	949794	0.134305001912159	0.250444483110979	0.44888314514466	0.0999752606928626	0.0728166121247298	0.729664416474214	0.0326544662679864	0.0299330902516063	0.234171019890058
1	950256	0.153917144409829	0.35758451580676	0.332056470947201	0.0758692041874292	0.0358664348038568	0.589213905011134	0.016150981990759	0.0309377593490562	0.1033629597678
1	953031	0.708394496371108	0.375421055655396	0.99811170866787	0.893477244336994	0.0659555612411763	0.381115316927331	0.0403361842280645	0.0529157389370707	0.0611324075793064
1	954852	0.610876161344421	0.928687702154882	0.987221893380363	0.770167794270785	0.117833713599269	0.657384907600017	0.0586611865531455	0.5211411144473	0.0282046517202323
1	954959	0.712043490433244	0.883485946252894	0.721704530197499	0.395974851649409	0.771969743355204	0.633070924159705	0.639966167468889	0.642466155753996	0.447441598531775
1	955224	0.679537980832167	0.972284969046633	0.807983087804483	0.989104266632582	0.445289996929713	0.554054390414424	0.313770407131975	0.793913819950766	0.145861457771522
1	955381	0.864707761454399	0.665277185380238	0.947341260496584	0.889122228857797	0.85113684940222	0.86024974445295	0.683474674812489	0.820183052492143	0.387931601137083
1	955557	0.469469116200547	0.859434260828949	0.750280632584026	0.796793017344323	0.184598030322602	0.384081838283777	0.130669461478276	0.6469204911409	0.0584923476561113
1	955835	0.610876161344421	0.928687702154882	0.987221893380363	0.770167794270785	0.117833713599269	0.657384907600017	0.0586611865531455	0.5211411144473	0.0282046517202323
1	956147	0.474321942718567	0.354173435810579	0.0606063300550048	0.0377538093693358	0.17407605121083	0.259379556296564	0.157588030066023	0.125105975093061	0.336980457976451
1	956687	0.382342166898228	0.23050172858591	0.61222238596107	0.753586567683912	0.728224163195711	0.653248739192061	0.576628884705713	0.834081541083609	0.295788125983306
1	960928	0.537557781783336	0.411968694512784	0.748067772740215	0.91902123858231	0.919592458638136	0.891324574439282	0.787580411658144	0.886447030262705	0.491319795595623
1	961985	0.594563393353061	0.79848741376822	0.661898926217109	0.131339466904921	0.328062122637023	0.571731227355342	0.209996896394342	0.197252865264194	0.297471645436474
1	962361	0.557982561938501	0.919779556928895	0.555962777353519	0.101252229513073	0.144227628406782	0.403183294097292	0.0951175057088536	0.257601077253164	0.0890585416853227
1	963470	0.557982561938501	0.919779556928895	0.555962777353519	0.101252229513073	0.144227628406782	0.403183294097292	0.0951175057088536	0.257601077253164	0.0890585416853227
1	963948	0.913544338868383	0.803307522638663	0.736677985936079	0.337055331036535	0.79530937374362	0.415764993764917	0.833799796544355	0.64436818104474	0.658940887274218
1	964190	0.342758194775204	0.392135746277338	0.79538463191371	0.758437818964925	0.943528259661695	0.901580996550686	0.831821713631777	0.615250054422375	0.783330508199974
1	965020	0.557982561938501	0.919779556928895	0.555962777353519	0.101252229513073	0.144227628406782	0.403183294097292	0.0951175057088536	0.257601077253164	0.0890585416853227
1	966114	0.919040581524816	0.952058460005948	0.420125922891157	0.0916458006554024	0.383380584902238	0.222457497855616	0.456736483984227	0.373231948907467	0.445604857717418
1	966686	0.557982561938501	0.919779556928895	0.555962777353519	0.101252229513073	0.144227628406782	0.403183294097292	0.0951175057088536	0.257601077253164	0.0890585416853227
1	967884	0.983943287883363	0.917346695613027	0.651950521919972	0.174627950351143	0.736679696671948	0.317796813566684	0.872637539414952	0.602252223990559	0.930772890944705
1	968752	0.902738643431086	0.826058491766279	0.423638513732735	0.0782684828002874	0.231889749059321	0.243869392682683	0.230990683572726	0.347618879908736	0.191382108523539
1	970896	0.475990247921354	0.378695175658616	0.834459989909727	0.997152397281745	0.929388052996963	0.883278562269501	0.806720362698523	0.703538915222722	0.564486032655449
1	974972	0.924484644835667	0.919450942422897	0.866895149661467	0.424464746281956	0.898151013170252	0.671327116044115	0.813685675529495	0.546630569462167	0.88503136777333
1	976433	0.22219129800855	0.421789411082038	0.205869147951745	0.131191484524596	0.321799298551559	0.177522034507707	0.432519937543664	0.611371200487316	0.213457672411111
1	977558	0.252912026244459	0.48322587162745	0.337003451096731	0.603714544108052	0.430494716170586	0.3933907956657	0.362650366208371	0.860545337785441	0.16730842344177
1	978363	0.944305031779264	0.737950797491775	0.477606144848866	0.19641269658182	0.458358336783276	0.376036747636331	0.404315842903774	0.330439342956571	0.421058212998618
1	978778	0.598338361948247	0.587765462625807	0.403965010789357	0.19504448394948	0.61937728686763	0.206599354310921	0.910126563503352	0.714360988578199	0.852000307619545
1	979045	0.33404210896752	0.0865992904430636	0.03410201858756	0.0187389068795097	0.00752730870194125	0.0670618523189051	0.0135521073368128	0.205969485829555	0.0132326690444554
1	980478	0.0961730720673104	0.0548826974297192	0.00776080952552771	0.0043900257102084	0.0232059165906882	0.00735785214209801	0.309802111612173	0.31922704877734	0.302671397304681
1	981899	0.675224147979724	0.55391635132127	0.421792595071725	0.1940193783261	0.501661098024847	0.212870470920579	0.667555677784187	0.688209982716305	0.454025591323653
1	982304	0.162495623145488	0.148528290238478	0.0722774956278982	0.112141372940952	0.43080784884968	0.113738035291275	0.877902228312056	0.685365825157179	0.797067886155948
1	982535	0.637379810006708	0.502827938932136	0.383115390379633	0.18164094472604	0.467392618789677	0.182671140182953	0.679850599945833	0.700607943116397	0.461603131601809
1	984479	0.635283684844733	0.60320629276609	0.125151424326161	0.20387657076187	0.571792988720521	0.463465804543481	0.480717904228291	0.248068825626985	0.831048524994448
1	991978	0.129765625904319	0.109922357396625	0.052743078656422	0.125407593742941	0.407705542423706	0.11807962238131	0.794346208132563	0.599422711002999	0.718347217157677
1	992263	0.928652034767021	0.808475890834212	0.353059787063486	0.0689280758178567	0.327567911190725	0.157272880827346	0.484084615600976	0.420600597254529	0.430251369854444
1	992331	0.193526797019159	0.159075416458926	0.0538407942705441	0.126134940054561	0.410616690307372	0.147562614930065	0.674919102868606	0.474429444679458	0.666826102578534
1	993355	0.0398063058062368	0.0352021512343771	0.00758932094499557	0.0290401061253193	0.120251268647905	0.0223408280345433	0.732689401040026	0.472905308610339	0.814446246871383
1	993375	0.766447483409789	0.948685203828899	0.919915855050182	0.403393330342912	0.540891890665157	0.654326455610768	0.376737910383869	0.681027830817452	0.20212693824341
1	994290	0.256607623496058	0.202729449277677	0.0971836832658445	0.182707233056208	0.524716438265906	0.22139940476745	0.689190987988625	0.543326891650499	0.595261653824743
1	994306	0.647652594952047	0.553724885966204	0.447351855418401	0.246787850122203	0.613293204475318	0.273273714278594	0.737277371794701	0.693249688533455	0.535276029763991
1	1002697	0.811545635770482	0.872319582477422	0.871449610938963	0.634556216436788	0.500620184287932	0.677583128346137	0.334961849296586	0.139637780534609	0.813234482718996
1	1003330	0.246657715898257	0.0601148358460308	0.138949030660866	0.0390757726830656	0.0274811175966581	0.102319322694761	0.0393607870829934	0.712452766351157	0.014251949715115
1	1003922	0.500985130970402	0.779378757291393	0.743167032428252	0.6608789602037	0.484090744165658	0.8717009345197	0.297814893537031	0.354942880201667	0.259168653067177
1	1005568	0.511314480886566	0.438593164172723	0.630684347986627	0.631376552867267	0.500834157153033	0.710985060325902	0.329267308595457	0.156078711396554	0.781105447622472
1	1005875	0.105152492739328	0.0831539503791677	0.78295397205464	0.629072339218838	0.514683858159213	0.335556400043378	0.506106619814633	0.260557574144821	0.658548309946695
1	1007232	0.165303853988527	0.128246237210101	0.938921939601568	0.758851173175064	0.598263071629077	0.490804260740798	0.496102480731623	0.268430487936457	0.582111070472139
1	1007560	0.127930998360381	0.10182979921628	0.846142014638806	0.668317633860984	0.58001389345031	0.394528741193959	0.538256115125173	0.285738588102792	0.66014399924183
1	1007817	0.711941755355809	0.484427709439144	0.754613923388303	0.985881280183338	0.70562705670955	0.992395337208404	0.497146851122183	0.513475537256792	0.290693562003677
1	1007953	0.357870902242081	0.2287975393431	0.95248736206624	0.807003722640677	0.709006745841487	0.702351766451218	0.538492271427555	0.42978388874849	0.382600218776211
1	1008284	0.104813989733657	0.0565203140447555	0.288009560551587	0.0909551891374242	0.163560918433011	0.0611137903503755	0.445960599994273	0.805497456906255	0.205290684988789
1	1010158	0.476144341230469	0.453340643834288	0.49994710839928	0.479027570719167	0.674964921154632	0.84237568379992	0.474639172571955	0.222809804612243	0.920476408830575
1	1010355	0.416886986679267	0.185528051191253	0.169551522733211	0.639243731968344	0.00184905568580501	0.472931789958875	0.000735353071276619	0.000493227627036314	0.0515494342283579
1	1011718	0.184591085998519	0.109887960478952	0.832570660920104	0.645102278870585	0.561810225893346	0.420931800073007	0.495708606920339	0.360513144200013	0.391004425471113
1	1011865	0.127930998360381	0.10182979921628	0.846142014638806	0.668317633860984	0.58001389345031	0.394528741193959	0.538256115125173	0.285738588102792	0.66014399924183
1	1012709	0.127930998360381	0.10182979921628	0.846142014638806	0.668317633860984	0.58001389345031	0.394528741193959	0.538256115125173	0.285738588102792	0.66014399924183
1	1013174	0.304467349598274	0.451734178185541	0.150159024905871	0.205002928847087	0.452334679356738	0.229211433067688	0.552679816896097	0.527385587580578	0.338715666682827
1	1013742	0.284987607701555	0.188868406154461	0.299789444266265	0.463721884848642	0.34024074699829	0.86502243689968	0.190077839789284	0.0843976910059882	0.430076125657675
1	1020289	0.650762991617513	0.813145017253793	0.336379843074147	0.233232409994276	0.352205459371283	0.578643446487026	0.228093639366825	0.138661652410424	0.49402282206344
1	1021294	0.650762991617513	0.813145017253793	0.336379843074147	0.233232409994276	0.352205459371283	0.578643446487026	0.228093639366825	0.138661652410424	0.49402282206344
1	1021788	0.466504334197489	0.862047961926222	0.159254971349225	0.0535998149387615	0.0355097415936078	0.341459205104489	0.021681446998621	0.0625520402941896	0.0700522997100878
1	1022076	0.723046165016534	0.672257564314902	0.0770966736776893	0.108175000256128	0.243608552420745	0.301332301813265	0.212118849219618	0.0785114507690945	0.861989527432594
1	1022708	0.153704244315075	0.412034718249229	0.106070039608468	0.163655047707333	0.129165324685646	0.125847703203869	0.189901083495452	0.633843620264234	0.0713410950789168
1	1027055	0.192138178505255	0.20365853499891	0.749695235341877	0.554681976283104	0.0258308760027161	0.249516500107743	0.0188369995237611	0.00526068391466238	0.965378746412553
1	1027914	0.150978144645235	0.26797475832038	0.744274376423426	0.664338821441908	0.255920619520917	0.6888072257204	0.14320684845538	0.114031317409069	0.328589870960828
1	1028632	0.495992806616533	0.310928382262103	0.0560660655675382	0.0433463373458952	0.129791195712254	0.139430891163437	0.176443379127305	0.138332755359113	0.348537498142788
1	1029165	0.781084459986902	0.858826908846266	0.915644500841147	0.81337397435327	0.904445572912393	0.868251778834119	0.764658339783894	0.580797426906418	0.681260845286172
1	1029211	0.204781376152565	0.172537838735586	0.852341342222057	0.727229961265667	0.657960020171765	0.443341298302589	0.600829801824807	0.340181480173686	0.656676376223864
1	1029528	0.773565775352314	0.822212904933358	0.671654582914906	0.672954033660197	0.991122741401656	0.807047410467808	0.977106345438071	0.829881441718397	0.987091866985089
1	1030958	0.802405322319062	0.636815598113313	0.227226641077028	0.195879152493498	0.419468801938692	0.322954007320746	0.396973496485252	0.28993958007955	0.472275809383152
1	1031259	0.68752260895507	0.950934735863093	0.523055395788166	0.23109803097866	0.256286521301262	0.571974038729153	0.155278072186016	0.346274627504269	0.119765579953121
1	1032189	0.451236506712513	0.692052354630827	0.373392279436906	0.417365440257526	0.338233836956956	0.693697200116385	0.200927942056229	0.157465734211068	0.357939009634943
1	1032511	0.691027178348249	0.91036916427141	0.601581367605884	0.551699602973163	0.661558369859276	0.802884756277327	0.466182623084968	0.417697492168272	0.408973483441892
1	1035652	0.471354124620968	0.951882908218479	0.861952623574522	0.6238192939033	0.06344763257008	0.702990759695188	0.0283336720915074	0.453306376215114	0.0142616878195061
1	1035686	0.604767197047711	0.932534527186344	0.780314213176704	0.711095380027994	0.240674086023498	0.723462264923485	0.130691679950224	0.676034436742398	0.0566195827895004
1	1036483	0.68752260895507	0.950934735863093	0.523055395788166	0.23109803097866	0.256286521301262	0.571974038729153	0.155278072186016	0.346274627504269	0.119765579953121
1	1037424	0.766896901462419	0.997454834954719	0.49205950991533	0.407843038594749	0.561087328156934	0.628158033321472	0.402799297082896	0.385114648654356	0.3593974619756
1	1042196	0.901531213991562	0.718406957809122	0.651052483433538	0.43241407517395	0.340789403161586	0.88242898264061	0.189794124084955	0.382395380762285	0.138905676307056
1	1042319	0.797964270622665	0.817400369233975	0.95301113899341	0.889615782261544	0.301723083878659	0.536492313347965	0.195386530697885	0.233095999228557	0.134608143975256
1	1042886	0.543596154384677	0.867736456383273	0.788508452675447	0.827903212471691	0.455948010962906	0.632719128995611	0.304529807829964	0.601467333104841	0.168873990144802
1	1044349	0.66604521384936	0.926733494783756	0.990317708361986	0.631948941130851	0.378713133732229	0.884289827645047	0.21654318491527	0.549849247058897	0.118877151879418
1	1044800	0.907174315020467	0.917721167923545	0.539102022737696	0.752776285514687	0.894149138843651	0.629465623893341	0.828083568317809	0.794002777248062	0.559981622872126
1	1045552	0.851433963509781	0.811399091479355	0.245048131382902	0.314421589188495	0.109595559902592	0.851168812555417	0.0498109227567482	0.0163884507186786	0.857240112803916
1	1045981	0.617279641843756	0.443200564527003	0.386978851488518	0.280991606080253	0.594988262104752	0.479451918365651	0.498570793213952	0.356002482775192	0.400419392650886
1	1046041	0.698042985169603	0.906407995450208	0.361049895686524	0.675853917093642	0.444607970098864	0.487811140106015	0.334303279138536	0.734992061950213	0.141375816245735
1	1046741	0.888694231671581	0.692552503221734	0.338211332327005	0.292433102024362	0.629164606941168	0.41355315831813	0.586591994465548	0.466748081635285	0.414968759070185
1	1047153	0.888694231671581	0.692552503221734	0.338211332327005	0.292433102024362	0.629164606941168	0.41355315831813	0.586591994465548	0.466748081635285	0.414968759070185
1	1047306	0.966386955086505	0.785369759395972	0.748015477938334	0.956040644169655	0.782289578114173	0.982913577955231	0.583745710433589	0.733468627389519	0.310641813393228
1	1048377	0.998028694686665	0.849686304379346	0.905707510954561	0.482591702756657	0.922506865787749	0.747669569016889	0.827060848823934	0.961156347803593	0.546242273137352
1	1052021	0.341880408069954	0.516711943477045	0.286749465428727	0.467766038902359	0.682167434581905	0.339477638617285	0.744677120079174	0.990748067098118	0.447158690812199
1	1052354	0.319289335211724	0.12718964912236	0.738819843101071	0.585878233941663	0.309004490272683	0.581404060216361	0.193516027590161	0.647337202302248	0.0726433747246398
1	1052968	0.821704251043694	0.676083513208301	0.784157960850058	0.673786669204729	0.928639306475517	0.909578151749669	0.801848244673771	0.762370169757625	0.582597128172433
1	1054725	0.4149856960448	0.212651838011263	0.872115235096768	0.760171412888382	0.439428051064896	0.741259285948102	0.273532841506105	0.580929679172421	0.117038279073973
1	1055617	0.4149856960448	0.212651838011263	0.872115235096768	0.760171412888382	0.439428051064896	0.741259285948102	0.273532841506105	0.580929679172421	0.117038279073973
1	1055657	0.482686694677903	0.339713572215754	0.915263081376932	0.898556985801771	0.676575365688502	0.795324369181782	0.482932278283866	0.423945890958359	0.320709099039625
1	1056228	0.359357192069156	0.469410798326897	0.226773298593077	0.366844048968778	0.686018779157076	0.260890019417025	0.894635648400472	0.937646649492747	0.637556380912424
1	1058087	0.4149856960448	0.212651838011263	0.872115235096768	0.760171412888382	0.439428051064896	0.741259285948102	0.273532841506105	0.580929679172421	0.117038279073973
1	1058109	0.988909838375886	0.829974625312263	0.75270062937202	0.962186136837128	0.936125384544217	0.981273381637203	0.811109281806923	0.959426944912724	0.518232701345016
1	1058687	0.646117296794159	0.343753047410539	0.988335787968211	0.790135908524949	0.411172196798424	0.816934518453842	0.244292758921023	0.659439586440981	0.096835001326894
1	1060088	0.319289335211724	0.12718964912236	0.738819843101071	0.585878233941663	0.309004490272683	0.581404060216361	0.193516027590161	0.647337202302248	0.0726433747246398
1	1060585	0.580624535494927	0.933946753206635	0.716091165992164	0.788787658562517	0.221290816392171	0.67367442515011	0.121311974211488	0.734559389852957	0.0490663498805122
1	1063296	0.393027465959662	0.186834648612963	0.951719059854074	0.883145301619619	0.367291421239504	0.782920226825845	0.214109273724105	0.435332262143255	0.0979261208115199
1	1064460	0.241712148845679	0.0686650260261183	0.333779456432258	0.131173217379289	0.0867694169101627	0.226607298385823	0.0777031584094416	0.980034143324391	0.0251197306759575
1	1066843	0.0862070808354182	0.0656208786478563	0.521047532420256	0.569802193869502	0.619174538890394	0.321929518476764	0.670004983474542	0.438254251935282	0.591434093801153
1	1067878	0.852839471397218	0.986120667307874	0.365566551719935	0.844127801401045	0.904726049592444	0.848548360273069	0.768552425887482	0.61528988583667	0.561386470394587
1	1068044	0.206733325441481	0.278444014082133	0.203698549072496	0.344035494760912	0.631806556935991	0.219072745637593	0.897519386534567	0.855802525604271	0.687729588812109
1	1070461	0.65150443394876	0.401031957473439	0.914124265565325	0.646986553313232	0.588089620976747	0.700919165328625	0.411532162279302	0.713024609021535	0.188554734870516
1	1072807	0.82506773653428	0.968607312517963	0.54253727650377	0.772725274683256	0.715922418997117	0.59127720850057	0.586594480399768	0.666840482455459	0.325368705465289
1	1073087	0.317462816193783	0.195736990995354	0.406128247482399	0.158413830866262	0.482999448443811	0.256411650564107	0.556724543172556	0.742584326935855	0.325546886598872
1	1073161	0.244873451651053	0.256621200109592	0.238111683167618	0.370290716320339	0.664885106781889	0.231249489306332	0.92954942010385	0.726375907124905	0.844940112959245
1	1073660	0.917007469772663	0.650406620087215	0.823284089666365	0.854698979097024	0.720831249803363	0.895007466954045	0.51788875356274	0.771691206616981	0.255779481713942
1	1073777	0.917007469772663	0.650406620087215	0.823284089666365	0.854698979097024	0.720831249803363	0.895007466954045	0.51788875356274	0.771691206616981	0.255779481713942
1	1074135	0.708414393662712	0.957480587912578	0.998203159499308	0.988062311745232	0.555751219306834	0.707308029550581	0.379464481391321	0.497522682795333	0.261507184407215
1	1074380	0.772330560056909	0.943099979794579	0.643319803505601	0.932314886640617	0.672715963350667	0.817391622686091	0.475571920811054	0.779981855728108	0.225815132077398
1	1074845	0.677811476043272	0.93578324617604	0.522211609229348	0.733283128342847	0.699731982804149	0.620643496924309	0.554615834703681	0.756899847173833	0.284655176074968
1	1076505	0.824364614024606	0.699746382001402	0.49200843279583	0.832653722351304	0.241930241596621	0.605251489681063	0.141146077358788	0.746430272697637	0.048153190029537
1	1077730	0.883744539116446	0.451522424342233	0.799953884897494	0.700340134128569	0.208964269276443	0.906717811229718	0.104448174224839	0.636624514810355	0.0345685749613376
1	1079644	0.474631878391535	0.680647206868119	0.692646247648721	0.752350429508003	0.667690133638159	0.489223815872493	0.581258682812699	0.571843310224713	0.424270716199236
1	1083513	0.423383117410083	0.632114592668562	0.359117086733965	0.423861980059888	0.414506342708869	0.979371880322222	0.240408386798814	0.129219126591489	0.356869210019342
1	1086131	0.802384016109033	0.824238746102244	0.401588803912601	0.424072513591808	0.448064964997734	0.411603004501096	0.371717665353174	0.637448650802539	0.169828934561307
1	1086987	0.669454243667222	0.833575865004346	0.36261738708736	0.389225963908771	0.759605556749356	0.36759981501504	0.834291703200848	0.760731623627805	0.580802869761316
1	1087806	0.997246154763713	0.619779815015242	0.0772786376593686	0.0238945878345686	0.0558436490584848	0.183224179146345	0.0551997553071755	0.107814303733203	0.11350246764063
1	1089125	0.754606369570018	0.786813577209679	0.603694187886353	0.950547616050022	0.338746955007633	0.734487042720363	0.197327865631767	0.78811278733317	0.0718837508295677
1	1089705	0.409510809234879	0.82664556422579	0.911728373274812	0.640207930183605	0.281680614317355	0.99951895530905	0.148511636923786	0.568450270191349	0.0744144789038968
1	1092049	0.657212035967057	0.622497819859584	0.53020130725782	0.630565187105863	0.867717960964464	0.737338362216321	0.737013614005327	0.438592302768676	0.84892096811858
1	1093364	0.805969165422984	0.8624980276151	0.664003259060021	0.72757366567404	0.661100587213605	0.588714678692038	0.522255789093655	0.977617893943654	0.259806171398854
1	1095001	0.409510809234879	0.82664556422579	0.911728373274812	0.640207930183605	0.281680614317355	0.99951895530905	0.148511636923786	0.568450270191349	0.0744144789038968
1	1095332	0.880852969678068	0.675226716144949	0.829109363531636	0.791100867417549	0.340066691334151	0.935836510720892	0.187847961612334	0.852484622680824	0.0676593392629203
1	1095491	0.394829953867178	0.790671742400641	0.881252253081145	0.630433640095581	0.248477591632851	0.873777366451019	0.129205529531361	0.349625435146543	0.0953343052586408
1	1096656	0.84536945094423	0.870006755748648	0.491334920588509	0.51164791918782	0.897217083355853	0.777799108730448	0.772407623850328	0.4816187263913	0.955202870250035
1	1097383	0.811014825658062	0.767992498787285	0.225308600289879	0.396781523624603	0.304348016414118	0.383519815723053	0.238303847073849	0.463572252498242	0.108722821562328
1	1097924	0.880452112077843	0.672245818563757	0.757382086490847	0.771910718670774	0.847917000918619	0.878566498030632	0.676312739936614	0.998768782090558	0.380485598191892
1	1098582	0.934078242899642	0.463782144995205	0.683183282951797	0.930284314453185	0.242916908881676	0.819468115461952	0.127429486846223	0.892132248498234	0.0428058649157024
1	1099222	0.765087897324009	0.827213608710919	0.418212661120422	0.657659259343941	0.445818752836279	0.588082238758847	0.305494195812005	0.655119231238485	0.129402728508606
1	1102314	0.716224629098467	0.97630065333219	0.69583184032167	0.95101575610153	0.673511034737549	0.748257762579123	0.488333420809073	0.925801551036554	0.240773212231295
1	1102330	0.428816184502835	0.885343903019025	0.383148377689374	0.992451303272911	0.202115105549353	0.50201044926642	0.124813782467863	0.966965146142186	0.0435568474247405
1	1105105	0.67466778933357	0.657639294127182	0.281614704646555	0.410057545621127	0.771934876271587	0.55464890442212	0.679719551116498	0.417079129766523	0.814064625807148
1	1105667	0.740765311209646	0.79534050933562	0.715577539906255	0.678810032481784	0.243904140183721	0.86868010326402	0.126482882117918	0.830105674223935	0.0477235489446361
1	1107008	0.286065315901907	0.354770927620479	0.303131602143012	0.197350392125206	0.636114052117529	0.204302013850158	0.952988555625517	0.857266688401154	0.784992289057107
1	1112015	0.501763730758255	0.294438714618185	0.770918723904218	0.512385735989698	0.527815530585264	0.632965398157546	0.369532855866959	0.779190545840197	0.159805464438317
1	1112521	0.501763730758255	0.294438714618185	0.770918723904218	0.512385735989698	0.527815530585264	0.632965398157546	0.369532855866959	0.779190545840197	0.159805464438317
1	1112748	0.651087288010212	0.402305985983434	0.842570329774546	0.529517310603569	0.528956362262866	0.69049370805689	0.357996707070414	0.831885851574935	0.152185951586671
1	1112947	0.709331302321612	0.912119430914837	0.291816449744959	0.258477594842406	0.503068295584394	0.259401550077108	0.582864847170906	0.521837406250826	0.373977290283295
1	1113058	0.343844787270792	0.296594688766617	0.89088023610444	0.636950520588031	0.79793281430019	0.618723366488005	0.681912841958636	0.481660117336639	0.548166173882925
1	1113354	0.501763730758255	0.294438714618185	0.770918723904218	0.512385735989698	0.527815530585264	0.632965398157546	0.369532855866959	0.779190545840197	0.159805464438317
1	1113685	0.501763730758255	0.294438714618185	0.770918723904218	0.512385735989698	0.527815530585264	0.632965398157546	0.369532855866959	0.779190545840197	0.159805464438317
1	1114128	0.501763730758255	0.294438714618185	0.770918723904218	0.512385735989698	0.527815530585264	0.632965398157546	0.369532855866959	0.779190545840197	0.159805464438317
1	1114803	0.480284329558842	0.311598369025044	0.557746258883008	0.32025432413342	0.550939982626913	0.455424522860638	0.461362206118673	0.997339235844796	0.217328594198234
1	1115524	0.401433861854279	0.275983688721794	0.517136094371882	0.133766102893624	0.415424953025879	0.167563043938744	0.622363142901948	0.670781293837872	0.357177487578341
1	1115603	0.371914356689949	0.307510640097786	0.910129464059405	0.562609423118018	0.7263783722792	0.568777562388434	0.610654764834202	0.467941197537055	0.447376049570537
1	1116814	0.815276158882331	0.702787891707137	0.812598036822918	0.851271366366223	0.904552094590887	0.907168444421859	0.759554410834657	0.666391181140886	0.515416572029272
1	1117760	0.377862668707508	0.22733285938313	0.454534793064725	0.237957279522788	0.444827852104515	0.314836965414827	0.435347987884262	0.952766294928503	0.198691357176017
1	1119000	0.264525397011336	0.154750406179867	0.348431344628303	0.178348676826258	0.388800796421656	0.243634535464625	0.435989000165778	0.983682909636288	0.200293747485567
1	1119640	0.247390039274234	0.231652824936185	0.420606586291415	0.725778412663631	0.867087574843891	0.430011388467995	0.949049217639665	0.826638396339327	0.792929662856143
1	1119887	0.986230214500159	0.527545617524272	0.158774973836256	0.023072352024638	0.0270399793320808	0.154521139227381	0.0280847730826763	0.213222787335404	0.0280591583833735
1	1120669	0.826435296988239	0.495350742150152	0.431855445471271	0.910029263182765	0.378366012327309	0.861499174834812	0.217292503476352	0.388842074720722	0.106564299685834
1	1121361	0.728267559554903	0.941555076204034	0.629436037597864	0.680271771373423	0.175888538290523	0.353304024765975	0.13001618166119	0.238143939925594	0.138200454718398
1	1122091	0.546819323283393	0.301220489682569	0.506341041239035	0.239953977802914	0.340240750956311	0.383599696488989	0.273462540103964	0.941625246185997	0.112420290974562
1	1122479	0.789412503558043	0.492646065506366	0.829238464064864	0.494852595134616	0.483949838459072	0.717961183074853	0.31358682450416	0.953007333954145	0.129287816605494
1	1122728	0.562169354503995	0.84503322624691	0.247647342289613	0.101819076510983	0.166388556389303	0.373922905200747	0.117598207192346	0.126945840804069	0.230330939635735
1	1123201	0.100591503160275	0.0945221152881875	0.0229498263239983	0.00959492492419195	0.121970701344541	0.0248548742928682	0.679163015522197	0.511719501734752	0.615222400366488
1	1123730	0.248248683259658	0.249430823134995	0.573697323059342	0.665862395874368	0.939910771309142	0.574212727120934	0.957618673449292	0.832016010734465	0.819822434191614
1	1127110	0.656562265007392	0.93776531455511	0.71457288537431	0.440149926359401	0.665367558519182	0.817592093720364	0.467968140107825	0.570155607110617	0.309165411284107
1	1127326	0.544928826571564	0.776156770917658	0.315829233768209	0.138456308388016	0.296350108832296	0.551125025729495	0.188599575394542	0.149803930449271	0.346200720634024
1	1127445	0.26084902063378	0.236165238290322	0.465949050021509	0.560039914131359	0.762503297879867	0.330136749938959	0.898422686232673	0.735878313301285	0.722469180865399
1	1127817	0.7058174222175	0.64175745457703	0.44206158789461	0.447233443740379	0.7955157363597	0.73754462459876	0.634277058064889	0.354346644975087	0.736004088052129
1	1129780	0.866839656131932	0.76763718683763	0.17534623370583	0.170496920974332	0.524532614089554	0.237472366846558	0.655479231400084	0.458988588708005	0.653535793938048
1	1129980	0.866904334413354	0.987710319322508	0.261801154321538	0.207972394833137	0.552540983550793	0.349618204670697	0.5426122911177	0.405190645955731	0.535147887885802
1	1130203	0.237733456193062	0.235168663005106	0.468632576503161	0.252526717404557	0.769514110485936	0.305311452125038	0.95932420973651	0.922243311762233	0.77889255811856
1	1130354	0.056513272352123	0.0572259086109043	0.809744688511565	0.381530060194756	0.00533316867935888	0.0367617745612369	0.0154615929849339	0.0040354594331022	0.547303172562364
1	1130452	0.939819238330985	0.934461920223379	0.944195296742428	0.655004437940776	0.934410365430413	0.935420276361081	0.810233796792429	0.813316132068538	0.568155623664948
1	1131273	0.686479049115204	0.858824890865805	0.487246981706232	0.507179868128497	0.752322935192119	0.857571777631358	0.557320575230717	0.406826962380761	0.55650263081366
1	1131456	0.294627208455893	0.248546754389111	0.1582473613444	0.0346350715901027	0.335182732241504	0.107966855935845	0.666060394067333	0.702440688546839	0.444857876482766
1	1131884	0.683600540850178	0.73363755866908	0.307277342411034	0.62477781487333	0.864460473106662	0.426264264425025	0.94860481052479	0.812763337026482	0.803266843565412
1	1132213	0.909149077575206	0.915437127372191	0.315551874270831	0.302762934923612	0.0885125325196427	0.696150800029374	0.0413960990631169	0.0130020099605578	0.455249438955341
1	1133745	0.622982412718831	0.761882845022007	0.16851295338404	0.431096497700745	0.661326398278862	0.383775828186392	0.659100070000931	0.433835076810079	0.573971036822187
1	1134230	0.874278221512433	0.760028867919339	0.249587449574735	0.497545700906887	0.735482636635408	0.416977746557247	0.735145687746668	0.531556429558003	0.69443019545573
1	1134878	0.888003963067738	0.760930791703536	0.262721114658271	0.506924209901102	0.730132274982255	0.427512220879455	0.716422316123827	0.525042521370902	0.666487718450895
1	1134950	0.90882103124014	0.66909121628412	0.904969057771766	0.651531950119394	0.427660713938892	0.834311552929907	0.255672154523591	0.882153758704738	0.0989942364257735
1	1138342	0.484193598817434	0.67099654442892	0.0662741967084175	0.190013864403048	0.341231564718854	0.18581359984012	0.449700165433573	0.289005241610577	0.416621267247781
1	1140450	0.60574153289854	0.404610729204419	0.987115740103147	0.615233920162883	0.709622409514932	0.699736195160311	0.539925606212773	0.681771960318615	0.283265992918828
1	1140623	0.859095979123456	0.981370235776052	0.106840495343996	0.115357811084295	0.00666121304493167	0.921555281446643	0.00224678390825144	0.000482796719159721	0.668284769731378
1	1140683	0.333076957235138	0.257568666067153	0.427188984252797	0.993260979014604	0.465370140944919	0.731425406087845	0.296005462167236	0.144595128120781	0.467885918099317
1	1140796	0.516635358963414	0.903407942806868	0.0647857561361724	0.189660338951352	0.210480698683525	0.241492052711884	0.207215652653108	0.217505110450666	0.156657514855967
1	1140934	0.190776575014423	0.251711694057903	0.114667288357184	0.178898989044229	0.507215271811063	0.15938756567929	0.838468983720163	0.601475120487152	0.731398049720587
1	1143993	0.387157393906598	0.287734164118933	0.311533506368078	0.294849316223617	0.703393995130482	0.305729517797418	0.834307818686617	0.818655434719695	0.600285371466531
1	1144293	0.248811965242523	0.370621937608231	0.567647134577014	0.963435139389724	0.791683889313214	0.714462687046578	0.636075215920683	0.71292761515621	0.40943527568809
1	1144388	0.194681312226211	0.304948734309396	0.49311881543887	0.851270557675492	0.719051386441027	0.580577050550617	0.595496584148074	0.73354374018501	0.362720985252774
1	1144431	0.111076749760735	0.208103959499715	0.248485242650359	0.552992564667446	0.516526928736787	0.310427671766531	0.534909210091848	0.827810762497667	0.288494334549276
1	1144622	0.248156050568875	0.305151545144899	0.309655860351003	0.950655140980932	0.841734994678073	0.467778945638988	0.858131135837285	0.787995756699802	0.655118147616451
1	1144736	0.986618979965116	0.911361654231409	0.850369689997376	0.661093106917855	0.987567789631707	0.981301660298128	0.935878808720067	0.799091335643526	0.772640383910915
1	1145010	0.699867758860731	0.82910911320079	0.430114992206801	0.700314476275106	0.883954670133992	0.483134173136945	0.921589591597763	0.868916889748583	0.699601014245874
1	1146527	0.465293828323363	0.530120392678618	0.25700972030588	0.0820108363009857	0.573890631588608	0.278315293955094	0.663816074135941	0.366150952599721	0.87994639227089
1	1147714	0.891263671029838	0.88020506523508	0.923243179068394	0.797848110697653	0.999088617120844	0.905827635948261	0.995578786739038	0.933701091421064	0.97320880030065
1	1147966	0.91880806391203	0.88616732641251	0.901777327548908	0.784081862535324	0.997877824087604	0.919143548312146	0.985143210151379	0.9006330800357	0.917462536386507
1	1148080	0.585436895963632	0.649883337202345	0.905230376284289	0.531450351809134	0.729415193391486	0.963485077822913	0.52333264023099	0.301346038817424	0.727879199074773
1	1148101	0.632659054754592	0.690367090138274	0.974534375228834	0.736024544117408	0.982019580817759	0.734366582521734	0.97199780777777	0.967865048243054	0.819516847839707
1	1148968	0.818706654799627	0.792668809942995	0.379941830978197	0.126708914608078	0.657897097734045	0.332436060174094	0.71579009029287	0.441235381312349	0.857360243054698
1	1149321	0.709972968179244	0.779096394264177	0.45954532138983	0.222683544646344	0.707065302428173	0.54432225384957	0.598841763917158	0.401601294944895	0.644588761863025
1	1149753	0.926400953792539	0.907762549319891	0.984453093910777	0.893983373742306	0.9946011331747	0.988930018072218	0.963070685223708	0.787160209187579	0.936660507553874
1	1153177	0.319683986017358	0.541623378969518	0.687584128513006	0.697432220395043	0.529500105126549	0.776021009140371	0.3448990763472	0.756653123904684	0.168416965228748
1	1154106	0.564264484693	0.517523486496831	0.597062179899247	0.441926515633188	0.786822568777833	0.395941150010052	0.843484465459072	0.698704654725259	0.631176723925014
1	1154300	0.923951063702414	0.900018578535595	0.799821523516009	0.958803124678297	0.999894670009424	0.943192849904881	0.99983323650425	0.985444983636067	0.998708653791547
1	1154322	0.765003894426097	0.778978558410814	0.958296697233072	0.763948627468531	0.997244636960056	0.834683244369914	0.997737364247646	0.970463522132927	0.951977009267953
1	1154492	0.0757235931883419	0.0602816320175226	0.408391821043806	0.408375639112747	0.364438876983294	0.148038207045426	0.578871414795025	0.313217680004714	0.692254997683531
1	1154544	0.725636853013343	0.704907378961891	0.988249991488685	0.77113409261575	0.997448828799534	0.847252469990158	0.995740635137213	0.96950366640422	0.937208438172686
1	1155002	0.201969213700864	0.235239973936172	0.0375753926148178	0.000543618571990195	0.0543033331142678	0.0117219126100514	0.524047108373889	0.270308898517001	0.888441332608162
1	1155026	0.867716712810774	0.862085846817487	0.740933268344617	0.755217521968082	0.82233518672933	0.894489918226794	0.639502335149875	0.346136906104037	0.852342324296055
1	1155251	0.25227172219898	0.391178254724238	0.00496659806196966	0.000683951581662299	0.0210845486139752	0.0112742591088706	0.190861481181736	0.0755905615020374	0.547126278650061
1	1155740	0.84304874475515	0.774950021122311	0.492220146729	0.576309864950406	0.932138825026736	0.601163537919704	0.920383918376394	0.871499361218512	0.725351286285962
1	1155767	0.91880806391203	0.88616732641251	0.901777327548908	0.784081862535324	0.997877824087604	0.919143548312146	0.985143210151379	0.9006330800357	0.917462536386507
1	1155940	0.91880806391203	0.88616732641251	0.901777327548908	0.784081862535324	0.997877824087604	0.919143548312146	0.985143210151379	0.9006330800357	0.917462536386507
1	1157178	0.326519781380926	0.367120991789034	0.881154870518737	0.636383047853328	0.882889926469986	0.588799725462777	0.832486082463303	0.562479633168269	0.917859311533133
1	1158573	0.468453157048827	0.682473836516198	0.459151787973083	0.702788114254209	0.738729355544154	0.512279526740681	0.660239594387797	0.723223958823713	0.429604006242634
1	1158966	0.80525321503172	0.822299141302053	0.847950738234834	0.632647907610973	0.492295817046593	0.90472594929979	0.302723071930999	0.952992722497372	0.127237199314797
1	1159360	0.688530360334907	0.617814586810323	0.982844903441669	0.483316879769163	0.878465313488892	0.513108700099695	0.882223387011624	0.835457142689679	0.633562212438714
1	1159612	0.730534405870304	0.796784898912966	0.536139443059206	0.62454285039094	0.733717663345616	0.878132371758818	0.533747103071391	0.263302228950822	0.93339161085384
1	1159810	0.454243858246603	0.629499741064048	0.52834759902992	0.584574620529443	0.753032521048333	0.389804558753272	0.793889938016832	0.615738760448864	0.694575175902353
1	1162222	0.900580667439303	0.800496192185973	0.499137908479984	0.16856385819256	0.382388845609326	0.484331403784849	0.276733941502101	0.57501805463749	0.154643866289253
1	1162447	0.617089499359475	0.858716191078043	0.503897941853553	0.589172472618081	0.254253082987266	0.648594860168068	0.14546881558689	0.606603586343101	0.0521563864602172
1	1163842	0.830827908080911	0.723669916740912	0.757974341700444	0.334239613901517	0.800537078889827	0.723539302018421	0.644993284290789	0.362622364005065	0.744936899932335
1	1164328	0.671904505241744	0.784905504168688	0.920561358965752	0.366299535072944	0.796268752258776	0.719192395491445	0.640656530870211	0.41472993729742	0.709667799965702
1	1164467	0.0650654353106479	0.187387884182218	0.414135019059115	0.767402891941689	0.278889602663289	0.389765444814494	0.212081909672069	0.333030964789595	0.178737478566038
1	1167335	0.609971139738929	0.812423270532723	0.246696030870873	0.0444103294403325	0.360030701113512	0.169135573916324	0.515594664701592	0.311669073358402	0.505158592938172
1	1167601	0.016384595836197	0.0196804167019586	0.00803966032382363	0.000767917299553278	0.000761191366642509	7.66359829619335e-05	0.537418927956808	0.276485829921669	0.711165363437646
1	1167844	0.361412845436569	0.392121927395768	0.700243903307824	0.686902477863835	0.803048663027837	0.413809381154725	0.84958034915478	0.635519801906668	0.796275741437741
1	1168048	0.486598733433997	0.444712899738456	0.821914943081454	0.970009705528303	0.886074167160576	0.792630426513471	0.750039468103296	0.470874122548467	0.749717446246336
1	1170764	0.120723870228385	0.247678073227898	0.520803478437757	0.444525443089967	0.293288170744584	0.187082714418691	0.371241617421739	0.411126412425977	0.300988814903932
1	1175988	0.57648676671814	0.747232209697672	0.562367145480309	0.841616427540381	0.913508084441557	0.793752847939892	0.796282428605019	0.925189837465328	0.514532006080651
1	1176795	0.245731371479776	0.239700831692717	0.768827249726722	0.701098400953471	0.756374186346909	0.666668360438497	0.606641594389157	0.319622621581566	0.974251342680987
1	1177048	0.245731371479776	0.239700831692717	0.768827249726722	0.701098400953471	0.756374186346909	0.666668360438497	0.606641594389157	0.319622621581566	0.974251342680987
1	1177307	0.245731371479776	0.239700831692717	0.768827249726722	0.701098400953471	0.756374186346909	0.666668360438497	0.606641594389157	0.319622621581566	0.974251342680987
1	1177348	0.954484510426485	0.952130996733967	0.323826663246808	0.369676665354243	0.590239025430847	0.49332980032478	0.48551762843645	0.240712578032856	0.910592536887085
1	1177361	0.245731371479776	0.239700831692717	0.768827249726722	0.701098400953471	0.756374186346909	0.666668360438497	0.606641594389157	0.319622621581566	0.974251342680987
1	1177680	0.245731371479776	0.239700831692717	0.768827249726722	0.701098400953471	0.756374186346909	0.666668360438497	0.606641594389157	0.319622621581566	0.974251342680987
1	1177746	0.692394127540497	0.470995994128923	0.253226375409804	0.151195172441658	0.305934362553275	0.508579269189952	0.204249866788625	0.106731722574024	0.343288239718094
1	1178349	0.163535500191474	0.156505641884408	0.0487290866149623	0.103068836205745	0.351307715391566	0.0742415898656872	0.95356425276786	0.761170065569276	0.989404033405933
1	1178608	0.216134677654006	0.116609541193761	0.118125090469913	0.137168767034642	0.248113523191096	0.0889586953478542	0.53814321687665	0.953411540604715	0.273264036365667
1	1178984	0.481913458901866	0.349058882161841	0.331144697315534	0.494179011141137	0.585001132991286	0.332381733903418	0.606140460715896	0.805480685617912	0.321178921147432
1	1179391	0.834425657860768	0.74088823208951	0.0752596926973853	0.0158055747327482	0.187064578395846	0.0879613172111116	0.388018031521486	0.218366150022407	0.644603741077013
1	1179444	0.679256351528824	0.613439165206167	0.519669620535936	0.187456018626907	0.564318818417682	0.547945112513008	0.432372747715374	0.207499782374905	0.656464919913807
1	1179960	0.0706674807342889	0.0332555746110137	0.0726993364188683	0.100418677435299	0.148740075137417	0.0400628126575922	0.568154343548183	0.774700966250312	0.293412930645887
1	1180026	0.248937940860835	0.249274487644447	0.732202005389892	0.729391953249457	0.76202688255387	0.649663977703115	0.620201304255599	0.332387588723724	0.997672839906484
1	1180290	0.317631382152667	0.195408315451565	0.181216558554979	0.179230592689911	0.313723841639395	0.107947682103163	0.613819585703556	0.899163441429033	0.323475578846435
1	1180352	0.25475601358272	0.262075595505411	0.687502806758139	0.746956053517953	0.943005883183403	0.784567283184953	0.855723710790392	0.594161758240761	0.92063905769202
1	1181940	0.0752051258626179	0.0407273242976121	0.0670464158934808	0.10637410767697	0.182308157737999	0.0419119333629698	0.693766035980034	0.830850827069954	0.396822438408326
1	1182098	0.3031423183141	0.271505465966633	0.779766624903395	0.732801495447775	0.782630500091185	0.664480835559146	0.641395911158374	0.347351729978904	0.860866717264352
1	1182566	0.193019679633869	0.197750573381126	0.654601625291772	0.818958895224449	0.706740032005926	0.54363786614431	0.598800419901636	0.316617987004227	0.980234694179908
1	1182624	0.274577450720009	0.312364459813918	0.163548297701997	0.177759404850296	0.685370659198416	0.229647519573198	0.976705130074948	0.836271434202239	0.927799133915371
1	1182848	0.248937940860835	0.249274487644447	0.732202005389892	0.729391953249457	0.76202688255387	0.649663977703115	0.620201304255599	0.332387588723724	0.997672839906484
1	1183042	0.689412800275628	0.96725595947606	0.0846272697411042	0.0172897287074034	0.156152505079995	0.11435133263188	0.25497190590092	0.14301811590286	0.347855443924799
1	1183386	0.248937940860835	0.249274487644447	0.732202005389892	0.729391953249457	0.76202688255387	0.649663977703115	0.620201304255599	0.332387588723724	0.997672839906484
1	1184249	0.563415652628813	0.650017163273322	0.106861403636929	0.0430108564138696	0.398816772190064	0.148291525967683	0.647854601642062	0.358306822770882	0.793158220289207
1	1184726	0.997420257494274	0.939344215751788	0.692473791097329	0.413370555870937	0.872530880935579	0.809198286030849	0.724739038112706	0.424847447487815	0.861857966122067
1	1184827	0.421378682596276	0.449478784719129	0.657375196363327	0.314484036576981	0.650933960922379	0.829472366558384	0.451776302239707	0.228047135210031	0.827692338755378
1	1184945	0.237798892744283	0.154287689613078	0.0754259090404655	0.0398421209529037	0.195024937019534	0.0553462413465622	0.595219271526632	0.612969469446135	0.41539623463265
1	1185596	0.248937940860835	0.249274487644447	0.732202005389892	0.729391953249457	0.76202688255387	0.649663977703115	0.620201304255599	0.332387588723724	0.997672839906484
1	1186614	0.248937940860835	0.249274487644447	0.732202005389892	0.729391953249457	0.76202688255387	0.649663977703115	0.620201304255599	0.332387588723724	0.997672839906484
1	1187501	0.248937940860835	0.249274487644447	0.732202005389892	0.729391953249457	0.76202688255387	0.649663977703115	0.620201304255599	0.332387588723724	0.997672839906484
1	1188491	0.25475601358272	0.262075595505411	0.687502806758139	0.746956053517953	0.943005883183403	0.784567283184953	0.855723710790392	0.594161758240761	0.92063905769202
1	1189375	0.836125933560869	0.945137940431427	0.377442158380643	0.116701392874549	0.424320955635706	0.579373213413237	0.288605333606677	0.169158108787196	0.549515458081916
1	1189421	0.248937940860835	0.249274487644447	0.732202005389892	0.729391953249457	0.76202688255387	0.649663977703115	0.620201304255599	0.332387588723724	0.997672839906484
1	1189617	0.248937940860835	0.249274487644447	0.732202005389892	0.729391953249457	0.76202688255387	0.649663977703115	0.620201304255599	0.332387588723724	0.997672839906484
1	1189925	0.480945273977991	0.411664494436517	0.434203103647516	0.277509010664191	0.509029218322051	0.772882932452193	0.327529256372204	0.136694763678485	0.763978390032031
1	1189992	0.62180665785132	0.612023611004051	0.0828331400148838	0.0821194072798552	0.440290322258199	0.212446355205902	0.563425331496458	0.294292113381261	0.931233048914577
1	1190164	0.248937940860835	0.249274487644447	0.732202005389892	0.729391953249457	0.76202688255387	0.649663977703115	0.620201304255599	0.332387588723724	0.997672839906484
1	1190703	0.589577427366291	0.487497454428468	0.0580378267562192	0.0583617139010728	0.303626907526766	0.158172654136475	0.438957002905333	0.271230966588421	0.601421203215847
1	1191656	0.25475601358272	0.262075595505411	0.687502806758139	0.746956053517953	0.943005883183403	0.784567283184953	0.855723710790392	0.594161758240761	0.92063905769202
1	1192479	0.248937940860835	0.249274487644447	0.732202005389892	0.729391953249457	0.76202688255387	0.649663977703115	0.620201304255599	0.332387588723724	0.997672839906484
1	1193082	0.248937940860835	0.249274487644447	0.732202005389892	0.729391953249457	0.76202688255387	0.649663977703115	0.620201304255599	0.332387588723724	0.997672839906484
1	1193418	0.0326223176762554	0.0270313430780692	0.269480992413292	0.568543115889538	0.00425751396156746	0.0136603470831524	0.0286137572343786	0.00772654752744577	0.704279286254839
1	1193672	0.652001100504271	0.377504463871835	0.287841185763494	0.230163073281327	0.333846436906492	0.233118041959001	0.371531523694031	0.886890243440768	0.170347532682534
1	1194051	0.248937940860835	0.249274487644447	0.732202005389892	0.729391953249457	0.76202688255387	0.649663977703115	0.620201304255599	0.332387588723724	0.997672839906484
1	1195238	0.12451744622536	0.0575153605339512	0.239601067317179	0.615298591442939	0.0364126443136936	0.0310794048738995	0.143868003834162	0.0694456080159496	0.325926089712115
1	1195350	0.771864193500124	0.582460433243865	0.122881211833693	0.102358138170833	0.306795840556266	0.196114320848214	0.378984696392098	0.316842810096258	0.402043765154508
1	1195542	0.370892015992088	0.232681530916966	0.206318879188908	0.197994628931196	0.361942083736254	0.135867006802378	0.612841937593583	0.953320470058844	0.32366659325415
1	1196290	0.191515954558847	0.206665601627468	0.172592941119267	0.358889047943053	0.712873600369304	0.251399112164886	0.972138131939984	0.885748879609682	0.837594781806951
1	1196940	0.370892015992088	0.232681530916966	0.206318879188908	0.197994628931196	0.361942083736254	0.135867006802378	0.612841937593583	0.953320470058844	0.32366659325415
1	1196986	0.314852901348205	0.246857014963468	0.619192046442707	0.782469235125824	0.0624335285649448	0.156913898061455	0.0702186199221522	0.0212867132073993	0.741536026100043
1	1201396	0.140307125481719	0.271464629176027	0.212389917963602	0.35272442173185	0.507429008213503	0.228787880617579	0.643760882579584	0.951571715658765	0.356642959380435
1	1202376	0.716860617782011	0.912609379801983	0.559088300037277	0.574856904114636	0.85828400777209	0.754837418243034	0.717151112375142	0.645573144034787	0.469339379466524
1	1202502	0.915465356986534	0.865793484828797	0.838222497104196	0.840084856957024	0.974119782912943	0.98587003351895	0.895624538162476	0.6441030402201	0.979277982482555
1	1202919	0.872769764174951	0.896978509855362	0.667868365347414	0.928105168497345	0.908148286886739	0.995515049530927	0.760476516984952	0.461777787466561	0.872398469635558
1	1203027	0.619507315311843	0.654754628887614	0.541691296800376	0.929858635936014	0.976812354921347	0.714772127703716	0.964890680203551	0.929928677506452	0.794004736399573
1	1203417	0.533612038892816	0.585529948564814	0.44314643022379	0.85696605379584	0.930114943586954	0.775106243923482	0.8326365176124	0.625734448695713	0.678990398441021
1	1203627	0.140932970789684	0.0552362565807481	0.00854486405678763	0.0130990466926581	0.0357105879397862	0.0216831540134228	0.19198667605829	0.295187763924855	0.178918710226584
1	1205599	0.606053276138122	0.657775274707955	0.18269552493836	0.0626838565990466	0.470142791003653	0.174925970792952	0.70744582678064	0.407946666710284	0.983628958388662
1	1206179	0.0878420854251126	0.045930037494414	0.0905937809847579	0.203939528856399	0.277453988093506	0.0785617721392956	0.681014228681071	0.888499674269161	0.381375310083053
1	1206633	0.476688536066153	0.385728426330667	0.664484416477742	0.852203506984375	0.728493203954889	0.393111150024868	0.750317100653165	0.510159336478245	0.651638902498532
1	1206646	0.629842604865775	0.636467794330312	0.442649728627258	0.656116247974703	0.937392244216199	0.545110811228934	0.976067918458342	0.828881952569898	0.946673825948784
1	1208826	0.3403080301159	0.239882821161513	0.945549520941456	0.800741530857097	0.503794377842425	0.638863450877723	0.345853691198784	0.183552138684127	0.453087061474402
1	1208938	0.485677273912068	0.406363471530445	0.253010077566611	0.144272014153414	0.618149067707779	0.277837312438103	0.737186189910686	0.758156449243095	0.499822094373911
1	1209662	0.535033081556174	0.831262726543609	0.137214015801256	0.0527951736701907	0.2237687186215	0.168340990694843	0.289610288432396	0.20140381131824	0.284707025597918
1	1210628	0.106912704474818	0.149034188025842	0.0245977917264702	0.195357504738195	0.292439584602588	0.068979614587508	0.807284941122233	0.651291426321698	0.600748207061628
1	1211281	0.0196792206829651	0.128244552625332	0.00203908629190576	0.13241207167479	0.00842713884643727	0.0167488124795307	0.0498082295937828	0.614420000187649	0.0147449492487855
1	1213602	0.784275130801986	0.932229854185883	0.501166755443598	0.824693844257162	0.634793653617643	0.606884830875649	0.485843555068735	0.861348341626299	0.229976246141688
1	1215837	0.0330422655162258	0.0282110153830977	0.738150061938794	0.186918427526779	0.141412262299213	0.0750612827615032	0.318147541965904	0.144643135759173	0.564879244942772
1	1215922	0.767311686333228	0.841244255621468	0.350543973736234	0.933042431734188	0.913824744313315	0.652471152672024	0.85204027915118	0.721817601762034	0.631828196594503
1	1216790	0.412400395821723	0.779997182070735	0.367338544006032	0.658642937281606	0.284027991727171	0.361886284087684	0.226979876548394	0.96290933820119	0.0886872461573111
1	1216821	0.791141209217114	0.899071086815679	0.452571874846788	0.262070624083009	0.753928644073978	0.370576865794939	0.820390857727474	0.649180010968412	0.626748259638614
1	1217472	0.877603726309105	0.820028468676682	0.480292563588469	0.572327030034466	0.933480471673608	0.595880293831405	0.926991456158102	0.758298681020564	0.842079500838609
1	1217580	0.474364422187373	0.349230307627278	0.293019600256056	0.342197609928046	0.639319167845843	0.351426385624918	0.662940024475186	0.62323367367938	0.48608564682578
1	1218099	0.173854776339136	0.381328933981565	0.155327811326683	0.301883186911097	0.295413246196658	0.17465830259639	0.394066227894338	0.784894873520827	0.174012686309244
1	1218864	0.492365562995712	0.76795394368948	0.652210159711266	0.0885589336941406	0.263987312843217	0.462287532678656	0.179658382826557	0.26201297045655	0.18385549505409
1	1219320	0.243265162599062	0.356505896261809	0.120020584777811	0.10469509058288	0.298385502338916	0.0829846549426814	0.711974989064498	0.570209999920273	0.508538164591276
1	1220469	0.274257044734756	0.482471980496403	0.358744305933972	0.328681949886695	0.337845049437652	0.143166643033781	0.540218352906205	0.948010110129799	0.27519258924463
1	1220517	0.274257044734756	0.482471980496403	0.358744305933972	0.328681949886695	0.337845049437652	0.143166643033781	0.540218352906205	0.948010110129799	0.27519258924463
1	1220829	0.172822740584177	0.181756840315942	0.230187449926692	0.075495765336727	0.396864828078875	0.0855756961222339	0.991042481548771	0.89349141659193	0.981446725526377
1	1222132	0.498376832239048	0.515401974826634	0.764863258888643	0.89409967146082	0.981491999434631	0.835951785149675	0.936015063423694	0.718945329276302	0.99452100813048
1	1223092	0.968389243986971	0.725033577302473	0.892406583389529	0.856500497608701	0.647523814613145	0.701725629014817	0.471334747559343	0.841850588002315	0.220686865310828
1	1225411	0.691051327380665	0.896746390654271	0.705474438964717	0.613291000352194	0.831576532421488	0.907413409962329	0.650536240205289	0.876208546986253	0.374335448756521
1	1226581	0.754206845181207	0.652709649631604	0.553564518208057	0.161408779766359	0.646077740147861	0.343269618513235	0.683119513194487	0.518312940758074	0.613101122047313
1	1227493	0.643660299593793	0.674620632482422	0.313897652948239	0.681062587859616	0.927437795654897	0.557784878707123	0.942771673256133	0.73277607783254	0.940570431738434
1	1228801	0.320031844842261	0.416769046054007	0.127939614154461	0.154478205480644	0.372575188894887	0.179257533406173	0.51547887585954	0.318332729657299	0.491754015055322
1	1232995	0.655014452086619	0.605280858990047	0.182308601128463	0.156751864741839	0.453811203692413	0.395166895719096	0.387226586978104	0.179401527985187	0.887106817071307
1	1233096	0.272518506105179	0.269639434201646	0.127072021630068	0.157885991246307	0.474342989631201	0.171925462586635	0.725025730393489	0.423096690741135	0.904673350849507
1	1233829	0.456188088542803	0.386944106958934	0.208476047598667	0.160448520601097	0.52138151753407	0.315534681474759	0.535890198296406	0.302483445893057	0.76248494097341
1	1234076	0.456188088542803	0.386944106958934	0.208476047598667	0.160448520601097	0.52138151753407	0.315534681474759	0.535890198296406	0.302483445893057	0.76248494097341
1	1234335	0.456188088542803	0.386944106958934	0.208476047598667	0.160448520601097	0.52138151753407	0.315534681474759	0.535890198296406	0.302483445893057	0.76248494097341
1	1234380	0.780756453008763	0.850418225124973	0.686598634603718	0.844466899623419	0.928070971160673	0.915825020771198	0.800099577620568	0.562593720973296	0.690172891884033
1	1234462	0.456188088542803	0.386944106958934	0.208476047598667	0.160448520601097	0.52138151753407	0.315534681474759	0.535890198296406	0.302483445893057	0.76248494097341
1	1234826	0.213922906216547	0.293962319342884	0.0612703997140675	0.0339772528647519	0.168945175480691	0.0524533156928236	0.52573334505703	0.303795922414773	0.551109954896445
1	1234970	0.310176705444717	0.35475303313715	0.0761345901064428	0.025374598242211	0.173018816864974	0.0579566117751798	0.497625848460378	0.239297249647367	0.812923789803178
1	1235549	0.310176705444717	0.35475303313715	0.0761345901064428	0.025374598242211	0.173018816864974	0.0579566117751798	0.497625848460378	0.239297249647367	0.812923789803178
1	1235976	0.385163377454689	0.413237356117384	0.257419537250473	0.946772447815418	0.948141886697808	0.750449057026	0.878121180629091	0.694064787517601	0.711902123965053
1	1236639	0.464149841978577	0.385295368161476	0.284063156465521	0.653775208383312	0.914691866906328	0.689637507088647	0.835480524081551	0.644267390572341	0.74682405629408
1	1236953	0.00620799886784816	0.023099942996668	0.115892347279532	0.425059573809996	0.0483050877127892	0.0376152306722745	0.167315701163065	0.283044959187721	0.155892467977218
1	1237312	0.212266557585038	0.352588614232115	0.632629241844497	0.371768710679265	0.393530991289239	0.178377233927158	0.554418557884318	0.513375862260821	0.434265725473275
1	1237399	0.791472408565215	0.626317024739793	0.507841043584051	0.690149279760516	0.882228705727677	0.709308658021326	0.770210432622617	0.711724640056565	0.567730667392111
1	1237495	0.465510617418478	0.805954529233391	0.200606871729499	0.197705538177766	0.232436075501897	0.191383741406393	0.275600847969484	0.382445551804526	0.149132254060737
1	1237514	0.465510617418478	0.805954529233391	0.200606871729499	0.197705538177766	0.232436075501897	0.191383741406393	0.275600847969484	0.382445551804526	0.149132254060737
1	1238041	0.565132478005308	0.357928913145899	0.404367962608816	0.893173298327594	0.741549797335288	0.860714007869574	0.544545992048299	0.593408278520893	0.371994099248878
1	1238179	0.712132470593638	0.534054144458864	0.956882569572759	0.477584218036903	0.873796688975691	0.762437384747576	0.738758867217453	0.58668263585057	0.536510020974202
1	1238265	0.980873981038922	0.803497659685085	0.662652195679196	0.342092752063081	0.795214480550451	0.50135338681247	0.750774169003946	0.562637605878864	0.579707413400569
1	1238455	0.484797379002425	0.470681335711818	0.151475256958568	0.143797267467147	0.482313978846439	0.33126649394109	0.468159872574348	0.225925000238388	0.938949427573304
1	1238986	0.249771276501428	0.230851130187682	0.331388078227842	0.036486508020856	0.404817623304214	0.110410221896639	0.829741628324376	0.71628176101898	0.657430502376383
1	1239038	0.404081913060844	0.375100846405159	0.394748222625362	0.2957860894032	0.832609706741138	0.401887587188574	0.918921580208339	0.696539924568985	0.934840376726391
1	1240140	0.304283332172296	0.408073839271918	0.0412684824361475	0.0050340550529213	0.0644660842656464	0.0422492086020594	0.209402457137736	0.0782052740937912	0.719583133117356
1	1241208	0.221920520668991	0.367638254065755	0.908974889659074	0.875958240123836	0.492610340244286	0.571211827076949	0.352922152018161	0.314401158736686	0.364658926118079
1	1241370	0.795787338894107	0.729923526206462	0.134463394105454	0.141381125673577	0.302835726739393	0.0571233655274015	0.984167721033138	0.926436941244877	0.888289088219616
1	1241557	0.223659357196366	0.196949367250708	0.279651582192639	0.229154132594315	0.714288009475673	0.262421627667796	0.946548795972623	0.772799106641701	0.899330137391604
1	1241922	0.60971431489	0.496501112982068	0.134979725140917	0.0119742361596921	0.0815508351451199	0.122162894982339	0.114955735973176	0.0745052069150325	0.396820373138076
1	1242550	0.937028693215136	0.875298095868491	0.172709216561384	0.14008710260384	0.336497482950432	0.325875553041756	0.298886481976785	0.132692861777382	0.570068008346906
1	1242977	0.327893981902331	0.454049235441067	0.244220920840166	0.0967202750185894	0.499969773983954	0.20006808099331	0.695064808261728	0.463986006359728	0.601750249447699
1	1243087	0.699463085727928	0.722940540370839	0.304836232782718	0.0577236948999265	0.496088649580564	0.282902125855015	0.539262828109507	0.283343707307363	0.875924465137874
1	1243133	0.871960172695785	0.946760571187184	0.589008276533975	0.411494634964762	0.877937722212416	0.435067126475922	0.964628143566884	0.803442211213543	0.897247764945887
1	1244133	0.906249247751305	0.834826861186599	0.464995139217393	0.0630779235011013	0.479052871285872	0.232726559571493	0.589370288481164	0.477837446474787	0.514015165784976
1	1244166	0.972448319539456	0.997600245121543	0.765547008755238	0.214034419986075	0.839530322895674	0.423612186112646	0.903688942265992	0.698769840100236	0.856462063013775
1	1244347	0.639851859888623	0.665120669489399	0.4093009696723	0.0461903481415716	0.497270344229261	0.159987294855558	0.814375465087214	0.62103131717683	0.730243683171223
1	1244440	0.672058389777081	0.880220718793084	0.718051188324605	0.619602503138985	0.624989918891243	0.934248321209631	0.417901130127281	0.309533618497827	0.4750309347631
1	1244722	0.911200614673615	0.811543155298733	0.887494135180148	0.590489572236154	0.991334460384255	0.77175558345442	0.989953507127744	0.952742119568177	0.892381723194804
1	1245016	0.54317235651635	0.547267270147074	0.695513481453736	0.678372960168672	0.987842652048445	0.972463975747746	0.937124973126589	0.822508678343471	0.800562535288964
1	1245150	0.89276208144273	0.68922350769622	0.843792423717216	0.857925580853038	0.935006030700091	0.890143408771175	0.816452169893347	0.99521664227117	0.527089569991073
1	1246182	0.674911374288782	0.420352479505503	0.473450451836051	0.933781874393121	0.800737958654485	0.815262080611315	0.622983339532189	0.851110527446393	0.35522741522151
1	1246347	0.92870501614425	0.681809337930141	0.797903088119664	0.92220174558493	0.274165679066388	0.360541031224766	0.217933510876837	0.127346381604441	0.510899519495409
1	1246763	0.766938504219649	0.844897117154704	0.447269393208644	0.382292353521072	0.484326759408556	0.398247943405594	0.419713189951279	0.65975497200481	0.198661014717356
1	1247021	0.815919439982475	0.728940866892657	0.813784445851039	0.630586980673821	0.997069078480731	0.839104606760595	0.995566483439342	0.950877847785022	0.937663316642409
1	1247333	0.919301593434176	0.822109656885923	0.887112382362556	0.579245558933122	0.989561702325744	0.748516356520977	0.992179705331906	0.970808490259181	0.901863755883735
1	1247888	0.742320398423857	0.570297832089505	0.786813679202366	0.721181505911175	0.970794082980103	0.930152538588162	0.890217577417206	0.882011000637879	0.636101519051834
1	1248175	0.817352456127611	0.534887170422947	0.816531669483952	0.957872079065319	0.785062452878194	0.982657078697704	0.587104073704615	0.925840536312814	0.302600204984401
1	1248435	0.860500334872168	0.555944940433133	0.860537327166598	0.82642004882217	0.694738855140448	0.979355442164635	0.48585004188748	0.616182054609792	0.252673124546052
1	1251100	0.991740146332302	0.766786325842824	0.957890872917363	0.66771421212893	0.751955123715486	0.98140701539685	0.548179241051852	0.894976633862267	0.273167413922795
1	1252445	0.817879716273977	0.929577879486986	0.872831986168543	0.786752481930852	0.640558963674777	0.767555233157355	0.450554371613393	0.86798495281148	0.206984625955052
1	1252785	0.873841418043002	0.937318810344196	0.771029247027752	0.95262321262158	0.807945829554156	0.903926326644912	0.619840400128438	0.643374482578926	0.362322390061436
1	1253302	0.599807055867293	0.872949239849561	0.692296996820412	0.816772771055552	0.671678213353085	0.894293753924365	0.466143561740793	0.818406650485792	0.217869999003343
1	1253401	0.271166453374309	0.338376397626571	0.521655104700519	0.73145981141304	0.91660143049958	0.591654512040436	0.894457610719448	0.942855865467004	0.649736896008113
1	1253767	0.595804828570097	0.784371341997324	0.679314411110193	0.806761172833396	0.84562330041028	0.902624719064821	0.670284161379911	0.787357891879543	0.379498568683873
1	1255256	0.43939935391803	0.52827246947285	0.91560127804626	0.818280504685447	0.934458130616459	0.991255887929168	0.807728232080422	0.672416818193257	0.658532706375715
1	1255394	0.181768200574315	0.233629739959587	0.515387678021159	0.650336297450961	0.854668830767433	0.481683625028859	0.867592091319028	0.75776456987218	0.694511799896666
1	1255607	0.182420428050687	0.0624285097070942	0.0977422212936703	0.162518013979025	0.159684387639227	0.118304749470169	0.254836876620084	0.998012716990013	0.101178724661545
1	1256505	0.958604409758825	0.822496989515242	0.831784536893336	0.976470525700489	0.846125437774076	0.811860254667575	0.685064518736075	0.577063044165711	0.465382145474325
1	1257412	0.998502336001319	0.840265051655341	0.259251941885552	0.217631734052444	0.392473700220439	0.615169639159389	0.254240537507547	0.118604956739137	0.463983722554658
1	1258326	0.203371953642627	0.550951067236716	0.640517665517441	0.760628830427506	0.191897709986721	0.394248803445374	0.13463063257336	0.694587771800241	0.0572062556266793
1	1258424	0.295994497328691	0.596470411411389	0.747468587486539	0.62272341421665	0.426695593812584	0.426866630341426	0.34160714051867	0.735374243239931	0.169281390025357
1	1258726	0.242452902861127	0.51716613707144	0.669067997587468	0.544266761187698	0.404905025209614	0.358723852016577	0.354831295490466	0.736796976060224	0.177493101669561
1	1258972	0.976819808140237	0.644368202237181	0.848260554999379	0.78805554676755	0.605236784697097	0.692199682580587	0.430345938549436	0.867254913718029	0.208752304464278
1	1259070	0.903555764445028	0.642247633532435	0.793615497154533	0.566222317413471	0.712236910914819	0.95079785870784	0.505116670813688	0.405716476869476	0.360281376167047
1	1259468	0.203371953642627	0.550951067236716	0.640517665517441	0.760628830427506	0.191897709986721	0.394248803445374	0.13463063257336	0.694587771800241	0.0572062556266793
1	1260194	0.299729761699733	0.59481570847032	0.739520218970744	0.614263416333394	0.481170418575091	0.43767526081407	0.39368359976974	0.727976009977513	0.204692623127865
1	1260778	0.296743397071095	0.591042953441087	0.738992733097963	0.581824979161625	0.459271872556389	0.406674922896244	0.38660917258811	0.739947214495347	0.197792593048131
1	1261922	0.804838341617678	0.777799984894125	0.573316498612276	0.618270260694775	0.424002424628597	0.786690278656903	0.256603154346343	0.431702283569371	0.125173394184353
1	1262584	0.728666894609864	0.898578059820451	0.398526381931836	0.417714460425324	0.397125943391565	0.597697444305008	0.261407644533527	0.248290137037295	0.196138387659958
1	1262781	0.748783190922933	0.934467217031879	0.810886438910137	0.750453981081951	0.871579807665798	0.602247275518102	0.804360234441189	0.61638416537912	0.715520392568124
1	1263143	0.372287342837354	0.847509864942402	0.427749579262688	0.606714519771446	0.19554487033184	0.506198565459788	0.119505834949786	0.650087590645634	0.0404107637394026
1	1266097	0.222227758189425	0.426408514691848	0.162821734750956	0.0843676457124736	0.302888054380922	0.141888937579871	0.475310240754887	0.45789192985202	0.29391229311686
1	1266723	0.984118883973613	0.601679665950196	0.762073753159024	0.789454636275124	0.463139114698839	0.996085079952001	0.27739147735429	0.436689066091688	0.138155106210816
1	1267987	0.812867821538609	0.535995282107242	0.784593856884119	0.774180697508612	0.740060106396805	0.797613612982388	0.552390684006187	0.884167923544676	0.276283881185534
1	1269913	0.372287342837354	0.847509864942402	0.427749579262688	0.606714519771446	0.19554487033184	0.506198565459788	0.119505834949786	0.650087590645634	0.0404107637394026
1	1270120	0.27833573482212	0.654945863725669	0.306288392507529	0.295029029335603	0.231792388796557	0.304268704088921	0.198562301477136	0.603973974022817	0.076577473639474
1	1270617	0.430336805569742	0.806569894358031	0.452032490384792	0.412698834852254	0.412701105155284	0.465144495719108	0.311734047684185	0.611023728613512	0.136323868355357
1	1270741	0.637016968389121	0.754888026085493	0.276756491955967	0.179219805637208	0.582888963620946	0.444167226856293	0.505587204221383	0.253204382080013	0.708477723973075
1	1271213	0.372287342837354	0.847509864942402	0.427749579262688	0.606714519771446	0.19554487033184	0.506198565459788	0.119505834949786	0.650087590645634	0.0404107637394026
1	1271513	0.411627325084227	0.960301330813002	0.415501278765986	0.577238675171378	0.130340709413346	0.513515313776632	0.0738880528534508	0.593593593136968	0.0234340650780069
1	1271871	0.553831267516143	0.855407843166517	0.867308677627715	0.907309047817508	0.573312404722624	0.930704467496691	0.370542612521853	0.829025501041176	0.175248205455184
1	1272635	0.995588350547594	0.857106953158576	0.954628764667699	0.918989937498295	0.93222362326472	0.831888869125807	0.821665529989419	0.93520987324601	0.531085288034209
1	1273049	0.88713430870469	0.640655430700243	0.999372894747418	0.605897694211682	0.31325795206732	0.756865629636153	0.177420412579678	0.888445416437205	0.06335541590439
1	1273298	0.271872563194187	0.72519949266644	0.624122393766201	0.849959485609299	0.0837894708107778	0.304048364614258	0.0610215694133939	0.650394451967647	0.0245568922850128
1	1273739	0.417165215723219	0.721542769499609	0.474862855590643	0.353217396798712	0.480445327617224	0.308582391624863	0.487806051100145	0.764014417196533	0.235284514173076
1	1274931	0.21968704153007	0.120263549981286	0.998129613845405	0.506638147206119	0.390296136381578	0.749421711684004	0.23419687142852	0.12046437289134	0.376967919633119
1	1274981	0.519678064478807	0.640683853937839	0.256279753102572	0.192497314669594	0.598154596016147	0.424136359621874	0.538209925585069	0.287508974085088	0.651452230699622
1	1276658	0.223154059436757	0.117979502957434	0.304873238492786	0.19568564405238	0.106943588662581	0.895716108278234	0.0480015354552013	0.0179559949939055	0.332745321210926
1	1277209	0.98533521752582	0.796202027890328	0.210627998767597	0.189430161953678	0.285437206900547	0.560493123179142	0.178678650884995	0.0789442923255613	0.421731528567709
1	1280474	0.850946933765765	0.871254618560995	0.7609958683896	0.88898847711015	0.665048266169215	0.954004654873179	0.45616768438099	0.491232607592971	0.262208841702091
1	1280624	0.519678064478807	0.640683853937839	0.256279753102572	0.192497314669594	0.598154596016147	0.424136359621874	0.538209925585069	0.287508974085088	0.651452230699622
1	1281853	0.173313765587596	0.209720136009407	0.469852235033275	0.208669639100551	0.658035592254094	0.21641801873513	0.959932786769828	0.785081550245627	0.95867419043251
1	1282224	0.562912040876488	0.506560384962993	0.94503981716634	0.802643863566406	0.868764044795879	0.59588087537466	0.803424810109004	0.527508904643554	0.787111986017779
1	1285218	0.0964866281688318	0.193679754311104	0.256480346885604	0.168180579309449	0.348605274152223	0.124915085660251	0.623976353805915	0.924667055477266	0.343458120821502
1	1286462	0.939842076046378	0.664182704970052	0.395101029008999	0.814531412114255	0.387327378394705	0.880980127685276	0.222925890401695	0.179782671510577	0.211081102247421
1	1286480	0.784502015593412	0.585712105051475	0.749390761790406	0.598719094673294	0.767144815345536	0.511771022049432	0.700851265253619	0.915847466190695	0.399447606503645
1	1286972	0.0826086829929436	0.0629034438328745	0.297780394915569	0.133890695158891	0.247853825291155	0.0696635931368948	0.655248118186026	0.508241021257321	0.475599185630534
1	1288724	0.286445870387905	0.696006481796764	0.55919462026949	0.935022225398652	0.25720036771579	0.570308334803813	0.15616248198177	0.740320832732873	0.0652070916424056
1	1291559	0.0936256895836204	0.105825310055097	0.883807510757539	0.854137568635791	0.354874632964509	0.470403359221825	0.255976961485243	0.106036104028827	0.893163557566714
1	1291712	0.643922872689371	0.437061147163527	0.0977982485937813	0.169758664660329	0.311868155091833	0.320904436088919	0.274803994092512	0.204244062317568	0.411051763601325
1	1292861	0.139924955458975	0.380346812359143	0.256159533062006	0.3219661880813	0.0241321301315953	0.83132171723213	0.00923815025866683	0.0144102682587474	0.124212411522534
1	1293119	0.506396485483777	0.236457234909173	0.604970209686862	0.624041656163385	0.165737192893423	0.922928016843918	0.0793255424161074	0.110255062153858	0.0766923130746264
1	1295391	0.373097718964028	0.176966406926125	0.528115321148911	0.551155320206163	0.134892321699854	0.983077274717255	0.0621642300536276	0.0535800248644765	0.114203038915331
1	1297711	0.07296681262052	0.054399354553473	0.565114987363857	0.733340143146393	0.484263749164489	0.341617931534609	0.461465524596005	0.245652075132631	0.559704841556489
1	1297889	0.758166373130961	0.810793404286486	0.529704931958443	0.426652527691779	0.359949370782528	0.690717033281631	0.217498775535465	0.541146806225366	0.121129683823492
1	1298547	0.0972905620265732	0.103368416025445	0.273076602585286	0.197731803131939	0.554595330769536	0.158317172697059	0.950535867287927	0.84672930289892	0.783189797344461
1	1299166	0.130835436312314	0.1345498212561	0.319248620998361	0.232532877336259	0.623250348065048	0.201926939589235	0.933549172960733	0.845881154513943	0.73592700904671
1	1299794	0.0234400691139253	0.0356920218352847	0.209973356064192	0.144997694988084	0.299589723710993	0.0605530376849287	0.925517905183697	0.718525635190262	0.910836629106511
1	1301578	0.0381649094986215	0.0386125289443381	0.126712033915107	0.076345070359392	0.159977638827943	0.0256605297155982	0.904603681048644	0.673343016331611	0.840381995793332
1	1302052	0.362374887340394	0.671069026717551	0.938040637624687	0.790568894482218	0.469280453798794	0.687358829882114	0.305919137798984	0.515648120117537	0.191844419575736
1	1303056	0.498852667659212	0.981473256694326	0.25250223080618	0.486810859011022	0.178579392841748	0.373837446312482	0.127775300170354	0.464535767727344	0.0492840740655776
1	1303253	0.188041063058152	0.253598155661582	0.00579161128840899	0.00408803383960604	0.0202327930750239	0.0119155480337312	0.173744726281022	0.0626839841840829	0.689782667884988
1	1303455	0.902535747906197	0.746997930116066	0.948335212127037	0.845367150059434	0.682193255025341	0.86543789268671	0.479547653166819	0.868184063824994	0.241498626290466
1	1304445	0.93277224668212	0.64730972409319	0.71488477195458	0.634709802336489	0.449119080097368	0.985874560867973	0.266544278741144	0.646047856158716	0.135777419615313
1	1304546	0.287148200146495	0.179375981035149	0.0132841408640337	0.0490571999135104	0.106507328456795	0.0583672327749003	0.282245617291533	0.174495265379051	0.512797472110808
1	1304952	0.287148200146495	0.179375981035149	0.0132841408640337	0.0490571999135104	0.106507328456795	0.0583672327749003	0.282245617291533	0.174495265379051	0.512797472110808
1	1305530	0.281778516560704	0.484802669032776	0.106013592656439	0.335414871536733	0.345965299502903	0.185350589005041	0.458324461170883	0.487647365732372	0.264958052446932
1	1305844	0.339744448634186	0.562770759414926	0.0918939967820086	0.359480790115384	0.344825681075586	0.212607795022486	0.413038413380577	0.390530327859396	0.266140976603846
1	1308354	0.275525038700959	0.400056621361702	0.00973330106461376	0.0108686373248545	0.0494008125578577	0.0352738092802173	0.181166692987637	0.0785032388484928	0.439430416894877
1	1308966	0.22402258673055	0.0950267575158394	0.0819148410863847	0.225308482251003	0.284939017542534	0.221000057502027	0.317590235984938	0.664960429853551	0.165741237279802
1	1310115	0.48568079491014	0.257775560634544	0.493571738577847	0.597205821648194	0.532105277706362	0.520113045717428	0.409770216819514	0.962175950422133	0.183559549871528
1	1310552	0.582029047984304	0.782635904607085	0.25688752707752	0.418157330853381	0.447294667572903	0.283291941765829	0.470373156274548	0.439807393301371	0.297702923762135
1	1311383	0.591606422122455	0.811160909627146	0.813915613696848	0.318738165164416	0.589392189306768	0.729555667651652	0.407082695831896	0.623967812736205	0.238824989093224
1	1312278	0.823689235764013	0.761145139483286	0.224681295725812	0.114526387061244	0.513243157384682	0.233648424638741	0.643971488316937	0.428744377969437	0.687335082336205
1	1314362	0.518876329412142	0.804610295034303	0.149236527011916	0.0850315648511464	0.0184121411850744	0.149563593418378	0.018904561017129	0.187192125741224	0.00849668999170816
1	1314848	0.835288262032475	0.566143198298797	0.746774980180621	0.568773018073075	0.0972076434787955	0.487054427862599	0.0542902348641387	0.676974210985156	0.0159889032978156
1	1315505	0.469008634368788	0.211990071878879	0.299730514453189	0.244664872591716	0.17788447009829	0.314560294176133	0.141961531711886	0.830418411589232	0.0547369270434325
1	1316435	0.961942589204334	0.947346295069038	0.303895343733324	0.191664758934464	0.686359124609579	0.383593624770911	0.696225562977977	0.428071682257978	0.833891834271838
1	1316720	0.91004958339197	0.984339891687299	0.324003366185817	0.17117843029446	0.614633816005949	0.371860248997883	0.605109259655656	0.393275757166865	0.677431838807126
1	1317479	0.637850227981925	0.569258159963013	0.0850018568238009	0.156248771306483	0.302460523332336	0.294486364766471	0.280078389733114	0.113821189023173	0.989677582819937
1	1318679	0.854346865071738	0.849489621285769	0.260630149063449	0.150259809086304	0.62113167460101	0.280843181730048	0.73683472271634	0.46305696708009	0.860218894905351
1	1319112	0.637850227981925	0.569258159963013	0.0850018568238009	0.156248771306483	0.302460523332336	0.294486364766471	0.280078389733114	0.113821189023173	0.989677582819937
1	1319751	0.947134022802561	0.530640779552029	0.369325385575128	0.743204699760551	0.308622890375279	0.949240414344136	0.166409621420556	0.383462877388793	0.117948693394874
1	1321051	0.638677413755101	0.633276166132412	0.685624117186769	0.899953810172214	0.712068684416455	0.597962051880572	0.578852352143731	0.296436795887636	0.86455041900169
1	1321372	0.944151614217042	0.747038737881896	0.73909392814316	0.200722504888622	0.769245469250997	0.363198500715075	0.857546438171013	0.793836516124118	0.605538073067269
1	1322237	0.846226909251695	0.924628144283969	0.156295085897092	0.206987728338441	0.199994298822257	0.587681252609138	0.114009481685766	0.0630195393375334	0.475501674366039
1	1323107	0.56070021816866	0.830982266955776	0.327858858819877	0.155447886193088	0.250158805167778	0.477726565480631	0.16534240412703	0.201684375226123	0.215297674552388
1	1323367	0.841809772065771	0.913055255699365	0.320497801318152	0.757487273625947	0.65635256075199	0.805200437276975	0.460525627496831	0.252951367119061	0.530608325795489
1	1323811	0.761699785677453	0.851915144391998	0.385317671849465	0.191506994130157	0.625048528668392	0.438807732048703	0.561463645972269	0.383152220213015	0.605762028051237
1	1324777	0.0982413339926338	0.0964916831747202	0.103730282635849	0.170502208901385	0.494033718800264	0.162884798901057	0.796529105543014	0.500391744295674	0.921912752724188
1	1325571	0.592659543957051	0.928257237869105	0.0826837044770323	0.0642167504516699	0.0627400867829108	0.449902758552289	0.0345850335054055	0.0158843685134456	0.213799646961254
1	1327774	0.656381159326118	0.812601462010453	0.649861519399409	0.268007931568011	0.685825763190912	0.257648494614499	0.902011446476341	0.995172173280443	0.651836000141944
1	1327977	0.640043289381363	0.729233584142042	0.490400505038873	0.336027419715893	0.741800360740062	0.747327603124632	0.565007316077093	0.360595250775818	0.661712208022613
1	1330502	0.523202710190929	0.589987791150928	0.820801550445903	0.445248889239043	0.829803873068542	0.433587864804362	0.873770116630198	0.604601491026341	0.980348912930668
1	1331100	0.700450293070798	0.571035897080883	0.268959287967576	0.253944270867879	0.687881752927149	0.349571038799309	0.740012161792307	0.733134892425042	0.516072517820446
1	1331415	0.633869736865035	0.868488854173575	0.434606360899866	0.261314397679111	0.652952329064429	0.303658452261205	0.751124690637209	0.777749161957019	0.465341361302008
1	1336687	0.717892937629208	0.671818898194795	0.196092746634834	0.19644849134628	0.603730639944041	0.425533322783423	0.544201799459261	0.309864556285117	0.763562795356118
1	1338564	0.717892937629208	0.671818898194795	0.196092746634834	0.19644849134628	0.603730639944041	0.425533322783423	0.544201799459261	0.309864556285117	0.763562795356118
1	1338589	0.765007148021977	0.574884768409775	0.653345966141307	0.429468492476827	0.733231492930508	0.685491307652542	0.571853839676861	0.631913266017414	0.381036125395391
1	1341736	0.926417787044234	0.535141833739954	0.200962091129447	0.566925796504103	0.0516359959997486	0.395265384763947	0.030000044955064	0.399141296564827	0.0094445503378476
1	1345520	0.536553964523672	0.671646303124498	0.710890026667485	0.730066588051221	0.881264310982295	0.838611927386984	0.732190349214718	0.670463736736978	0.544782256186579
1	1346144	0.377129746090127	0.348975665883822	0.637032759470203	0.822694642720309	0.912968186517565	0.711613058774494	0.822848136044687	0.53762831406917	0.862496041432105
1	1346717	0.721270578726014	0.970661433639951	0.675469897465818	0.135559053877792	0.349019155607275	0.534891761734562	0.234297356252378	0.391454015425934	0.175652435203449
1	1347096	0.649970801820122	0.839636981861692	0.932958776232555	0.461446453791713	0.743046840782773	0.927995584713715	0.540132307284315	0.539183589702059	0.401544895756912
1	1348474	0.968038904262095	0.988877466558414	0.434339821285655	0.648599428685323	0.816983261024647	0.729091185979542	0.665549349594608	0.376251794155558	0.947947561421562
1	1352061	0.951991779926336	0.784351563321977	0.356879358764164	0.0759368280731631	0.253335555705595	0.323648274560757	0.212168243516793	0.237187123925693	0.250600594811738
1	1358608	0.351287364398945	0.293318026800461	0.868399093383176	0.823467959980202	0.743169585047482	0.758063800340501	0.564117270726928	0.311178663946716	0.64112404400017
1	1360126	0.423943242012368	0.409130602385113	0.989423231440441	0.709293446949338	0.794032720069892	0.899844077591156	0.602676210588266	0.314601587137018	0.890135697907062
1	1360177	0.311267515869492	0.328994491719693	0.949879080368728	0.731738792344216	0.727477433226544	0.807358197493774	0.536309696517	0.270539534627652	0.969608613386722
1	1360960	0.697638566066266	0.759393479868704	0.724630442686153	0.526613376393898	0.957516150881268	0.959482914177668	0.856291573257367	0.8179992572117	0.635377297960591
1	1361581	0.991066771303719	0.794533699438605	0.417518953291296	0.393830758815994	0.587557702189255	0.68861390071132	0.413700268094631	0.280599116288946	0.36688680860432
1	1362813	0.407738293045782	0.386599603661606	0.959169127576751	0.696318630029801	0.596582891299564	0.784430497708755	0.404903490167956	0.179243918037114	0.833944288300882
1	1364944	0.52035048694717	0.389567430620207	0.422872355925717	0.363893349041584	0.460243805276655	0.730177693119296	0.291919761440627	0.141805899181274	0.467940584227905
1	1365738	0.891259042760355	0.603062423869167	0.488000822059689	0.374591048193189	0.420478088000037	0.667668437612099	0.268313914523277	0.225226518263964	0.224353459001798
1	1367023	0.337299092064024	0.324138354505476	0.918726456194188	0.671520622255489	0.893386617669249	0.544168477819251	0.884251307948292	0.691348335262211	0.731696225075192
1	1367452	0.667111185425419	0.808088294793	0.793242032790832	0.478877463615602	0.721410120554608	0.878576770832723	0.520054312209556	0.361574040414966	0.569150750703477
1	1368540	0.15680169968189	0.212842427119833	0.789742068495096	0.858117062068907	0.553922604734974	0.571213661903161	0.413129165477947	0.229087735753249	0.678057210052943
1	1369906	0.504934452894415	0.506923226780974	0.812469916476037	0.86922743177952	0.856730319213376	0.674750310082305	0.743352683501069	0.445223992925056	0.99711741794029
1	1370095	0.909280139452401	0.981967061190033	0.703446170652194	0.969691392934496	0.982967504539307	0.912837067124123	0.926222677224081	0.930703516283442	0.69706823120981
1	1370275	0.549246120232408	0.354541752707502	0.893566477327095	0.834269324006011	0.509924881024064	0.849218421688737	0.320678025577514	0.256275037512843	0.26086980430118
1	1371328	0.649970801820122	0.839636981861692	0.932958776232555	0.461446453791713	0.743046840782773	0.927995584713715	0.540132307284315	0.539183589702059	0.401544895756912
1	1372650	0.542092419957223	0.297683917438758	0.813361706020997	0.67246373086249	0.386296492219453	0.560338289947096	0.260138301963625	0.419121482393116	0.12949452265275
1	1373683	0.542092419957223	0.297683917438758	0.813361706020997	0.67246373086249	0.386296492219453	0.560338289947096	0.260138301963625	0.419121482393116	0.12949452265275
1	1374074	0.542092419957223	0.297683917438758	0.813361706020997	0.67246373086249	0.386296492219453	0.560338289947096	0.260138301963625	0.419121482393116	0.12949452265275
1	1374135	0.923834891635914	0.557456182868259	0.873444666386325	0.795415186580588	0.480628282648838	0.895489849017474	0.293717636874826	0.774961226310334	0.135658053537909
1	1375096	0.490083718587525	0.422728710197239	0.509706429756894	0.582917704380327	0.78619768970528	0.384578036397782	0.857381078448352	0.68970131265882	0.666646965899332
1	1375473	0.465435462126665	0.295188870687817	0.964448428771304	0.90105880209048	0.486430340270576	0.74740342068768	0.31153347799042	0.237451495516881	0.269085836421866
1	1377134	0.490083718587525	0.422728710197239	0.509706429756894	0.582917704380327	0.78619768970528	0.384578036397782	0.857381078448352	0.68970131265882	0.666646965899332
1	1378886	0.863685235412459	0.488609035648831	0.533238663513128	0.574460451128621	0.281034018724294	0.79490158117286	0.153166187211962	0.236052366961981	0.0961079024628695
1	1379103	0.464633457570084	0.296939592598202	0.983306986650966	0.862887671938017	0.540919048011441	0.766427112499924	0.356276301486208	0.255073125222535	0.313176012880003
1	1380211	0.165070305481135	0.0993554008293485	0.329844940117937	0.230734514933025	0.322388818308019	0.166902650556403	0.453893935589094	0.434338205581265	0.283973352910365
1	1381184	0.485391378781079	0.583271008989726	0.204019695144574	0.270948685163695	0.686685282124058	0.263075941628578	0.890792272411884	0.762934654430042	0.682125710766992
1	1381408	0.686342771645452	0.732625843653348	0.256094818560766	0.297028927332025	0.784825551723969	0.3521214264884	0.903006273298621	0.659702941034527	0.876697085250129
1	1381479	0.715951928061499	0.803826313798437	0.27382735073834	0.291772577683413	0.782756201568092	0.343232759696524	0.913837474652766	0.705046364478136	0.812122330527323
1	1381752	0.143148944599632	0.179870131903195	0.193223760939854	0.154073444899315	0.398762116952434	0.0985799702365137	0.89033012994373	0.630217391517111	0.965731209973858
1	1381925	0.562432656705161	0.956634561229033	0.0909137039023385	0.113676271086612	0.0837774922249502	0.159015003536288	0.096825404053715	0.216203243468075	0.0563899504719875
1	1382395	0.617627574865517	0.961998351605488	0.0716657881884731	0.0482458961631817	0.13662372949894	0.168459159097148	0.162226962635855	0.107946420896041	0.225413914860538
1	1384126	0.66382376201325	0.86056084991319	0.123126949415312	0.0904066955722676	0.12847382212813	0.253724110097433	0.112408139416121	0.141399020844978	0.098319481159026
1	1385314	0.467683305406628	0.492086389284921	0.0274645420992483	0.0449792005294749	0.205371311636378	0.116595332564395	0.346480797228995	0.147023723965789	0.953952782171498
1	1387889	0.884775257934732	0.63577189223123	0.63136617246819	0.92366404259474	0.813499537057022	0.984975717669077	0.622564874737686	0.758655832417059	0.379136666237119
1	1388160	0.278049539859401	0.21771992663876	0.138815337961648	0.302110760060361	0.553524198647112	0.189783979813465	0.82835192488602	0.825690558828287	0.588611987598482
1	1388552	0.50685933840635	0.21671159301515	0.602661836695936	0.732305379564822	0.310860480835841	0.588606287724398	0.193838785602467	0.961793913593382	0.0715284397995709
1	1389786	0.278049539859401	0.21771992663876	0.138815337961648	0.302110760060361	0.553524198647112	0.189783979813465	0.82835192488602	0.825690558828287	0.588611987598482
1	1390503	0.47990040636207	0.857387510876218	0.06108915849103	0.179885202350796	0.13397618517595	0.24544850540298	0.120738536483801	0.129884120596193	0.118057274698114
1	1391012	0.654094167512233	0.160274315014443	0.203702466086322	0.407730204368668	0.00503367651593223	0.688245750286211	0.00179352885758599	0.0437271389776306	0.00158253558953943
1	1391752	0.791140710447911	0.307891521050967	0.280454740476877	0.456646084113485	0.0464671681844718	0.75007813885868	0.0195762302515351	0.0753438844278124	0.0176851695548131
1	1395425	0.0611269453250226	0.0623812221634509	0.576173084864416	0.408074768575358	0.432324208836133	0.190817013188062	0.594943878433545	0.309269598457096	0.856394987040763
1	1395652	0.113677051611294	0.119108265143336	0.214212835658341	0.25028619429913	0.604826585700813	0.178654137118922	0.97899970360986	0.864873055329018	0.891917310032926
1	1399467	0.731031489442269	0.378828659770964	0.206324252781495	0.367690613146689	0.0858663201968235	0.706310456338495	0.0397863801050292	0.0418899537257716	0.0788050572284178
1	1403446	0.918970177929641	0.960583297652964	0.568220526324403	0.556635716077301	0.885545468605878	0.823204184214575	0.742057929568253	0.472709786068134	0.712773578581768
1	1403925	0.115633563656344	0.202549803266262	0.301255885935667	0.266638410138124	0.523829847426838	0.190502510602981	0.766669353153011	0.726638490863936	0.553972840817234
1	1404148	0.209625899188604	0.234248422636944	0.654867047274388	0.342679616488196	0.776418487217005	0.356708524148088	0.88024974330838	0.614237026657656	0.929986338308129
1	1404541	0.365806649848338	0.464297205606486	0.0653106139932434	0.164149286201378	0.361118627093347	0.242288814689944	0.398783055895029	0.193412920801415	0.591914282880286
1	1406472	0.175568483548397	0.254594616257553	0.631661570430335	0.525837837761532	0.730338607694526	0.395620010772458	0.750351418497539	0.568946054334485	0.669691261652725
1	1407166	0.0319594304982546	0.0494084841030417	0.130456692653589	0.188916454585433	0.32034943224168	0.0735176407305829	0.857168387908138	0.659305939982111	0.779535136698164
1	1407441	0.295043485891406	0.241584809935985	0.592379563240189	0.286753057977295	0.740456403103342	0.372473285061844	0.795137947063096	0.83474236302994	0.506494993572605
1	1407828	0.0867447863163303	0.0924322571827193	0.181228139430993	0.222411916241195	0.546688156188191	0.148745983006904	0.977222033752741	0.856567696612783	0.891101448324635
1	1408329	0.365806649848338	0.464297205606486	0.0653106139932434	0.164149286201378	0.361118627093347	0.242288814689944	0.398783055895029	0.193412920801415	0.591914282880286
1	1409103	0.862476794281745	0.820649041777711	0.0386225971580778	0.0479576070426014	0.0486305786593793	0.211231126677002	0.0426455871264257	0.0206191405124826	0.212151650140983
1	1410548	0.174583848751257	0.210852700818534	0.579254772895432	0.472739991747787	0.749132312591209	0.346036530850761	0.847872370281594	0.579253191581244	0.935793721835
1	1412261	0.582269901602917	0.378395574363336	0.218298610391025	0.346057795142155	0.152156699863206	0.724415372579525	0.0760291304445478	0.0367619353311718	0.255955994192133
1	1413353	0.220146816668316	0.482626610559024	0.262952537209424	0.433664417929691	0.392090543705954	0.362897137516471	0.338157410990894	0.622502796565058	0.150980700437316
1	1415335	0.629724027821646	0.321611980985348	0.170530571998523	0.25476489459902	0.255161621046768	0.347876575281411	0.204330640565828	0.354943315437641	0.161061749255662
1	1416018	0.564705110134442	0.881968916213347	0.127934540347249	0.259150328446781	0.23577731314501	0.329498288786709	0.192376054203821	0.169483466568484	0.178795274691865
1	1419850	0.750884696966983	0.578973211556769	0.366379237253521	0.839108852409828	0.850440435559085	0.82508940449309	0.688574936605495	0.525617566104299	0.614705629491259
1	1420073	0.768341687409186	0.969346122115464	0.38925741902307	0.898700762458026	0.593955705563596	0.911831559949915	0.390070370550357	0.405560578921189	0.236503929808896
1	1421934	0.935188286216666	0.708712960829181	0.860647733491871	0.732506445616303	0.540803338337941	0.939897358622461	0.341824141652191	0.968620225912164	0.144855062760277
1	1424528	0.220854766166295	0.254244205693848	0.16495241328741	0.469140625132371	0.713036762418062	0.369078923745405	0.754788218491622	0.462949816682645	0.809783186637556
1	1424666	0.872234340298748	0.814017466412555	0.91386644920326	0.572296462953004	0.967062604115247	0.878888359659663	0.887701620398429	0.897936087647718	0.651275026049775
1	1428889	0.677294141976611	0.327792496021728	0.467252989770287	0.647461218382151	0.300987142838309	0.473109910241413	0.208105341795967	0.875828362144956	0.0832079874392822
1	1429060	0.548647811175972	0.257227685187151	0.216273139551394	0.368615162409988	0.230977733761088	0.270249820476383	0.214139918830997	0.620675834016338	0.10690449404648
1	1429095	0.585716389410726	0.717482087524679	0.290524009501615	0.379353322364002	0.778333940189253	0.602354059955643	0.662667171228737	0.413411749413375	0.625862181087284
1	1429312	0.457922852728994	0.210762977491162	0.181357544284784	0.309929025146731	0.228115709295812	0.206210608639574	0.255231569163693	0.613656295559223	0.133402315957142
1	1429373	0.829940530294517	0.539708884039211	0.154344128684199	0.326781639395375	0.107343762982072	0.772486513672048	0.0498283336596207	0.0432662295270802	0.258722050310049
1	1429552	0.747368519123107	0.814223362910649	0.889575743763047	0.420886934542147	0.312092576066382	0.623915042558151	0.189792884589658	0.980038548723407	0.0700839228179875
1	1429925	0.358075595702601	0.402757310661688	0.234993249314434	0.303349006020012	0.805084166648756	0.401016039829813	0.869219977826128	0.600047601279643	0.893245484665396
1	1430179	0.615038897248264	0.6685613187596	0.70450009706567	0.926295762003724	0.866419959521955	0.848912707374071	0.707626373512832	0.433693227578802	0.854448427831374
1	1431252	0.453819700741746	0.757926353515534	0.430505581050976	0.912240975614267	0.569635137865009	0.790789954835362	0.378947934025818	0.788425318801587	0.16493272671848
1	1431611	0.956736890515034	0.536461047987402	0.3570827495955	0.541238569424521	0.222615224172129	0.659254412704344	0.123223176029013	0.473563367702543	0.0691770457371644
1	1432465	0.140281120040343	0.103500557875165	0.00832179824005191	0.0429967747569301	0.120768264762443	0.0595209263236733	0.320745415702687	0.187999744007162	0.569116267015647
1	1432635	0.309810406872062	0.402835007392471	0.0923128022919919	0.665016903228497	0.628592888302807	0.445620770894038	0.56104576100047	0.367252750872718	0.490567612401831
1	1435771	0.979442088309235	0.970458176707186	0.646455411910902	0.966186409817274	0.972403256320158	0.712049604914379	0.953525125261819	0.780869531624979	0.921844403415576
1	1435846	0.503021483344869	0.568073001853616	0.226428695553511	0.561674862261138	0.823580545627573	0.423639321974545	0.874267090427607	0.661551660650676	0.742825062999995
1	1436941	0.979832078474945	0.738773863754278	0.869224590582714	0.856976858040191	0.668172229320607	0.868122091606602	0.464878556507398	0.613998548483599	0.237030829061186
1	1438511	0.790055528183622	0.895897772693895	0.924234165437734	0.887617428634779	0.942565809626638	0.733341029514306	0.872586553166	0.866541298345283	0.638132868470711
1	1439548	0.601418075110236	0.738581021394546	0.893377472880899	0.889946843305365	0.755047468632359	0.542761629366331	0.663339809604698	0.531689273845154	0.564985046611772
1	1439582	0.6899540491499	0.459607438411636	0.686718995436727	0.46930468291675	0.713994648469705	0.769432575958601	0.528168981671758	0.893882964382255	0.272783257828725
1	1439716	0.944353886377008	0.89679528451259	0.98714925295378	0.794381321465114	0.916888376081246	0.867844023453493	0.786286600009592	0.842870812151618	0.525082804667207
1	1440420	0.95279507801126	0.992225993137562	0.868428520044006	0.998766750492328	0.987207915230415	0.721812196503785	0.995295214240708	0.961494234385596	0.928773991436065
1	1440987	0.81232300970433	0.865922627743315	0.955769994359848	0.880981028910399	0.93130394501791	0.680916219483559	0.872142181684518	0.664729998273016	0.811747403547354
1	1441225	0.940138715581437	0.936765582943765	0.466489665086365	0.58031933243444	0.711884735463611	0.959646525728854	0.504425792360799	0.296742922020296	0.692318288459821
1	1444967	0.77820459874599	0.899950870470367	0.861472258215163	0.979134090227068	0.902367849640182	0.642916207229508	0.835647684785239	0.750595173134412	0.641352289488936
1	1445147	0.700766122976461	0.715259813209301	0.399518164831542	0.52236902381454	0.907502108273174	0.789834390499071	0.786723144820338	0.490551543458111	0.883863066254467
1	1446990	0.348903210245969	0.3525006587894	0.127728176361283	0.305862288659465	0.67718232645978	0.334265362336066	0.744011263560732	0.442383340895733	0.942568571559459
1	1448374	0.619198456996203	0.68731331698166	0.599238614493956	0.727981072932715	0.96691064298197	0.935552783190326	0.879983756859606	0.710367740778502	0.699964755094016
1	1454990	0.494501712626053	0.455488125809136	0.808452727870447	0.593378020771733	0.96503119822037	0.746697203456139	0.91911763470593	0.745107332417151	0.772974680425967
1	1456653	0.450749475720337	0.57765202692005	0.93839107397746	0.585196694633818	0.873215218223631	0.627318560471128	0.792848732220121	0.577418402989277	0.747778967374465
1	1456989	0.450749475720337	0.57765202692005	0.93839107397746	0.585196694633818	0.873215218223631	0.627318560471128	0.792848732220121	0.577418402989277	0.747778967374465
1	1457170	0.881439204881134	0.88969965892844	0.799714676662091	0.976678328917306	0.863631598485735	0.875702739111818	0.699346503651511	0.598937819095248	0.552964386458951
1	1457284	0.451480382041716	0.723705329105378	0.119743709349851	0.0643831438350775	0.295155753652437	0.155597913018557	0.429284105492994	0.364098636819353	0.301178944038809
1	1457806	0.983201058440833	0.704464235085298	0.440303491017549	0.498871428925499	0.566342991009624	0.732505504710433	0.384741165889438	0.423432582277229	0.306932005684377
1	1458154	0.950502208672748	0.809746271215989	0.511694156622564	0.758865233057294	0.845608819583704	0.787103973502382	0.68990007860833	0.631115586581793	0.514147443768561
1	1458224	0.767771524567108	0.913805465945676	0.981169933256822	0.753699020398224	0.986707826687545	0.802809565065867	0.962131761518496	0.963150945988407	0.790046779499673
1	1458325	0.869457746521624	0.689772860722805	0.735189648218489	0.985392444302556	0.970417740037367	0.846565323662062	0.902535493377999	0.984445796024675	0.65183903556271
1	1458699	0.784647276120816	0.960838474378177	0.936589244213044	0.846802866417054	0.91133193756044	0.906868027639471	0.771122342427823	0.953166236710175	0.480301685540082
1	1458926	0.603893493790524	0.702136759291745	0.647681798449158	0.920004208013132	0.798103188473308	0.841848662708617	0.615061176277577	0.329479440369154	0.983180362140151
1	1459829	0.369817759501873	0.466864600811715	0.402773676059341	0.701517705579788	0.925883275498678	0.679453089234581	0.861904857885609	0.881954392802868	0.590158628141698
1	1459918	0.428022297887287	0.431650388592937	0.765850608295849	0.635464377892707	0.259577313329235	0.383666732413367	0.196282341280862	0.0728176283860052	0.96710122080282
1	1460528	0.719567031601908	0.95149821676742	0.910729065641677	0.708075236054859	0.854966650301368	0.67367773802097	0.741066263925075	0.706733449015777	0.53169341412328
1	1461089	0.558885785638585	0.976242003601594	0.860805917679578	0.980698128918699	0.0603465470957023	0.26886275282373	0.0458055255166893	0.0589111371820222	0.170162423107115
1	1461848	0.787426694739538	0.709668192265189	0.92051870029259	0.851737701475406	0.977336780666396	0.940339225589687	0.90677326053534	0.750130556258748	0.731316000927345
1	1467780	0.648027728588235	0.92029679991589	0.443306912582294	0.558647352019537	0.608848971483895	0.374489821145721	0.594513696438029	0.763221272693158	0.315917923062515
1	1469258	0.899020407426649	0.683629122100878	0.369507964522463	0.508208685693449	0.538591876385494	0.615318407422609	0.384401782281218	0.267495296764252	0.339046327334822
1	1469501	0.614158540628183	0.807322792139483	0.163428728864521	0.190413304001723	0.435714219234396	0.345971456181349	0.398836073793604	0.251417236530621	0.390398394935681
1	1471474	0.899213458065498	0.695210801285042	0.664764216550814	0.767201250299926	0.784931475390028	0.898279942161859	0.591603054064037	0.47492584388488	0.415093205716557
1	1472223	0.721133888596134	0.568129282659947	0.675458947150496	0.903537097535491	0.823566161916486	0.992444422919231	0.635568295028489	0.460506571278101	0.492194258311075
1	1474515	0.683591539084375	0.594148058429957	0.948688866739765	0.774291688510256	0.969694064404909	0.985364015709102	0.884175791886791	0.803387797622722	0.648459704387249
1	1474917	0.577622476662761	0.506326351041187	0.989629064733162	0.952007902050544	0.98734327687136	0.959607480228183	0.936050398679342	0.800073568010386	0.772096921904966
1	1481694	0.653637804872932	0.689357533665305	0.651905884398566	0.925092902932662	0.977095901250025	0.737237572770107	0.9556877860783	0.941951067515438	0.778934242175924
1	1482641	0.977732459116459	0.851233384145314	0.6134727258577	0.615704329137496	0.79633489287783	0.852192053241925	0.611267009559925	0.456717655974704	0.575830234196192
1	1482897	0.818189408780646	0.64750774584647	0.286847535482324	0.423301558213492	0.630567813575571	0.539413575015415	0.508817801678912	0.313884484194482	0.65014272488831
1	1483156	0.582892133805285	0.791057467530224	0.193756395160172	0.314337518253439	0.392863018663029	0.235059173928084	0.453036217098504	0.395978683208772	0.304916077365238
1	1483784	0.791085278408887	0.903394307638285	0.192242361164652	0.501985194942483	0.478701716504249	0.780679889101202	0.301073303767716	0.144598817215934	0.489197955075545
1	1484255	0.136933256596797	0.234325002002317	0.264765285331416	0.341884357114336	0.594584663030844	0.282901346270517	0.689558951380771	0.947936143205544	0.398198406909783
1	1485573	0.126198947624384	0.150638662676867	0.0608981708643588	0.172717864243609	0.420752422573707	0.129188137614847	0.771172748477162	0.536985601497413	0.65553359012824
1	1487091	0.297246623511345	0.29059906476503	0.306192631423548	0.561198172695578	0.893650605915652	0.445408199727699	0.984494110155662	0.876980774044482	0.947793074063711
1	1487299	0.100284939991734	0.116509329188743	0.104464729291695	0.178975761163401	0.555528892829694	0.15494944990044	0.96832119050926	0.812212387102872	0.906483055747358
1	1487471	0.336145371504477	0.445253598454765	0.292995151211375	0.802806076213388	0.78122024909191	0.580627398174888	0.6779388576463	0.731956690249015	0.396216218246491
1	1487595	0.594687150990824	0.703522454721322	0.225901453006435	0.621416436144555	0.6305686946984	0.686712890144039	0.457381795829928	0.309077382979939	0.396731487424041
1	1487748	0.064063160185769	0.0667573931917512	0.0836830602863338	0.0578349092731377	0.287154078030309	0.0534242292971637	0.974891885863521	0.944860982628067	0.824758417169505
1	1487944	0.0463712605169365	0.0601443944186161	0.340766452564046	0.193968707473027	0.245578216467097	0.077105323334699	0.596579498260306	0.310440946725238	0.860293791779644
1	1488230	0.126198947624384	0.150638662676867	0.0608981708643588	0.172717864243609	0.420752422573707	0.129188137614847	0.771172748477162	0.536985601497413	0.65553359012824
1	1488402	0.531982457270721	0.511810525384487	0.272104852778357	0.422810439185504	0.790762216622976	0.556601450993561	0.705489952875162	0.404973482588069	0.872306914439463
1	1488822	0.220318832325762	0.141904165926166	0.0494240393361248	0.0593895873689709	0.226259495496866	0.109590237954856	0.408186179158132	0.29928028733654	0.479527409830997
1	1489236	0.136933256596797	0.234325002002317	0.264765285331416	0.341884357114336	0.594584663030844	0.282901346270517	0.689558951380771	0.947936143205544	0.398198406909783
1	1489368	0.472975071616967	0.509470933820622	0.332938926845029	0.623727982684785	0.869598741327317	0.480461848177792	0.896518022102986	0.724320167999389	0.728430604938
1	1489955	0.617133980745879	0.52040102653952	0.270374001876799	0.527637350201515	0.778140003710493	0.488668137096162	0.734709359100179	0.476231520161152	0.810931963525029
1	1490633	0.417139201544453	0.252546276243923	0.120188270517382	0.0774743021576575	0.239891791615223	0.157002979912159	0.331686915469845	0.369293339445084	0.287166422916208
1	1491045	0.594791515517866	0.617193826013876	0.451173209315044	0.766444345250459	0.941310576349133	0.651432283742186	0.908920426393558	0.718706177596051	0.772438269490663
1	1491469	0.975619024427256	0.911423415580453	0.731584838133157	0.803794595520643	0.923026644482398	0.852244481779609	0.800148339339923	0.624793224000787	0.610147252141831
1	1491921	0.433185417751481	0.794918811085812	0.180443491586495	0.385538653470067	0.190519981918096	0.355505068986195	0.142272960108936	0.371780088858737	0.0633305136465104
1	1492652	0.822761197140542	0.58483352093278	0.374181221427614	0.407967678944074	0.583819158331866	0.582069474054827	0.440174452673798	0.43038124247022	0.365633913952401
1	1493543	0.831770552026086	0.681133220301489	0.362703764049039	0.612157631072133	0.768624434404898	0.67569939622493	0.619015251507769	0.412170418310112	0.666941784460398
1	1493842	0.831770552026086	0.681133220301489	0.362703764049039	0.612157631072133	0.768624434404898	0.67569939622493	0.619015251507769	0.412170418310112	0.666941784460398
1	1493872	0.517201811007529	0.484714759782843	0.0927151022304117	0.12170979988868	0.371470773333345	0.227438862858667	0.432048660667411	0.198121330388973	0.985446010456459
1	1494211	0.395928640376137	0.459748109171493	0.0604333984256897	0.261273405860789	0.337086056686246	0.237242302746991	0.371391788328159	0.195229106084478	0.480766721393803
1	1495063	0.821577092114157	0.521864424368171	0.306544695330774	0.375914117539554	0.0815632900859577	0.840212928921737	0.0356884706525979	0.0189759051759991	0.173649577037467
1	1495110	0.541653900601531	0.46735179747455	0.788399085972364	0.511695888374781	0.936405118973069	0.696770346126108	0.875183262779092	0.830193900504532	0.622697800747542
1	1496606	0.307501224340815	0.188116832536189	0.285018728133524	0.148730637312621	0.53132616536505	0.367133076977752	0.499046187348158	0.66618776489844	0.300446841161511
1	1496766	0.46035620613298	0.450458009144614	0.372329942711743	0.948200738007503	0.936214519105532	0.834956726379528	0.828786726300501	0.586232981793986	0.729902143698183
1	1498050	0.800233742938405	0.77553116881492	0.189522286569265	0.156832391596597	0.528002480781558	0.401754082046742	0.468397596254398	0.249053876052384	0.773972196655152
1	1498549	0.883975331552359	0.935040059182788	0.291967188079792	0.150381070455933	0.526466318606212	0.67844542575542	0.35810024320237	0.178475535297498	0.743695684547447
1	1498827	0.907159396374427	0.608954498066313	0.467606250240517	0.621606940772232	0.592635174959244	0.58554321350007	0.44819691981508	0.488401828374367	0.256302367994282
1	1500228	0.997714895190051	0.692561114228075	0.406210315677938	0.546853867661755	0.57423468786755	0.507951699479551	0.460229830834641	0.486051108390379	0.26783272772705
1	1502839	0.879168872614188	0.915709642917361	0.836123520727009	0.924551636009556	0.983617606398803	0.71779128391209	0.984755175017491	0.910174914389947	0.904853744236781
1	1504044	0.623880069248763	0.610727099478426	0.831127855788727	0.917933430612779	0.894391575438413	0.53256331581711	0.895783985267366	0.650513679291897	0.861792032121939
1	1504279	0.343435763489574	0.471981780524732	0.228429666176311	0.432425381976697	0.600068178294936	0.206823860121128	0.869784620942512	0.940319061897288	0.597670432560508
1	1504509	0.898831835052441	0.872506201409631	0.857372441064266	0.605826411211366	0.741234295694819	0.917504050023088	0.538776546899435	0.484766338268395	0.438575527484695
1	1504599	0.623880069248763	0.610727099478426	0.831127855788727	0.917933430612779	0.894391575438413	0.53256331581711	0.895783985267366	0.650513679291897	0.861792032121939
1	1505019	0.620639809125406	0.528556744252081	0.824032820000377	0.889735640701695	0.842390058597094	0.517603955344556	0.814072822683728	0.667243423781216	0.600615688642704
1	1505103	0.293669642385135	0.175674775952562	0.563622332649036	0.436484592604857	0.51485797682039	0.357184664891376	0.486660783836928	0.64624064794597	0.247365420569839
1	1505328	0.553446329088524	0.589085348818067	0.937122676683733	0.952946490446515	0.81980065321783	0.503605054834987	0.788004682803161	0.493576024762044	0.997951737219706
1	1505453	0.864266963695709	0.831996853209209	0.99489114815831	0.993389797035162	0.958437781034079	0.711720869495201	0.917603077980659	0.740085581113281	0.774613223489331
1	1506047	0.623880069248763	0.610727099478426	0.831127855788727	0.917933430612779	0.894391575438413	0.53256331581711	0.895783985267366	0.650513679291897	0.861792032121939
1	1506406	0.720676915129907	0.69664985883805	0.909544887911539	0.962200265014193	0.915449474894675	0.594283882165983	0.890329239312346	0.654750611070162	0.817053248916173
1	1506778	0.739641235917857	0.743462260420916	0.65464226776866	0.857099727692296	0.935043849382098	0.51474643630086	0.999196709927361	0.979726601211861	0.977893694016758
1	1506994	0.73403076343619	0.880505623635135	0.988110030007901	0.832707110906464	0.94682251427599	0.856955490490744	0.845815212052896	0.747571681675745	0.660938999220221
1	1512292	0.665280818991924	0.383665661753338	0.523175683456287	0.336071884962048	0.47137798608122	0.765721198664518	0.296699342800717	0.666042591437131	0.151903353300484
1	1512630	0.669185718015294	0.382062119104014	0.791683440495914	0.747146750221727	0.339394887548256	0.664612554188392	0.205115355520322	0.388613369662402	0.099057733755533
1	1517039	0.748256156140054	0.715396061273155	0.889978130047602	0.694436907068308	0.160336112320576	0.68862342084492	0.0822849949986189	0.537850332034709	0.0396859986438
1	1520831	0.488659402014939	0.344740244205949	0.505949818729832	0.722103932689288	0.820605700067074	0.478193138518365	0.811502361702572	0.874395925470172	0.521715954490908
1	1527562	0.745889447955811	0.592488162333259	0.164305422587427	0.128863558472565	0.403649032494835	0.419508528756313	0.321408378940138	0.226982918975624	0.456445515494987
1	1528529	0.773219719454085	0.58322355086924	0.100059477816652	0.0324895464391526	0.16825982252437	0.243219242909071	0.158363761488471	0.137176000488831	0.306574259062507
1	1528556	0.934316621137652	0.615230441702918	0.823040014353507	0.955604743712342	0.555824664842979	0.883466886045286	0.357601954039546	0.665766799333546	0.158702717524281
1	1529544	0.952553612404148	0.886412602231407	0.489505806956585	0.420132804619166	0.795778686193069	0.923686724836873	0.60284757165638	0.314735084352625	0.892658200444223
1	1529880	0.929032178798967	0.919347404304009	0.244424573969337	0.128713788187241	0.510473124372195	0.561363287697029	0.373120509656614	0.177431199396033	0.823456062060275
1	1530603	0.801827566906602	0.955147262982902	0.534805065483113	0.778862277985637	0.616471605840039	0.78563844442527	0.423801962656175	0.695589178894763	0.197834411620151
1	1530914	0.575164451002244	0.816934999980348	0.576556626093615	0.166311030480767	0.319448231034437	0.850099589303744	0.176390072578358	0.201778079344543	0.232040316025832
1	1531457	0.549415949286407	0.5894872849256	0.846797239060804	0.823227991611746	0.872492644785734	0.874238208418674	0.712776599001833	0.46239843331008	0.782094797151573
1	1532482	0.344826780531039	0.40221960354227	0.643384006517579	0.454917514061239	0.4193424470839	0.962143739813065	0.244200638350403	0.104206714867487	0.823270484611157
1	1533269	0.309396687629593	0.278558618481753	0.521128614172958	0.580693975183064	0.781960997157614	0.350738312425965	0.899909348516325	0.649824194956127	0.902921504590503
1	1533536	0.266762915872792	0.24349298017075	0.574020778031397	0.609752893305123	0.725466701070486	0.335741306431801	0.822553555581991	0.532921508926822	0.910519094877907
1	1533750	0.293258895309809	0.575820800972136	0.0813043912053549	0.186441882687799	0.159591398160532	0.215151899086806	0.162399574593706	0.282545272323157	0.0903446380007397
1	1536724	0.788336973425067	0.580950546292024	0.423406808817656	0.594100635329177	0.217880834702515	0.153734589764924	0.300383853511456	0.161855762565464	0.402020188816055
1	1538665	0.927235142912329	0.829270743027452	0.125756723016637	0.198778460132652	0.284648209931575	0.436053966874745	0.203486876393334	0.1047821901522	0.351046580662131
1	1540722	0.100761034913308	0.142451694303936	0.115442112964111	0.287853227638952	0.405657294807853	0.104410216410913	0.869435987657541	0.941999148744192	0.609215879801483
1	1540811	0.311212993880628	0.370713147277704	0.301457665406838	0.762263021259312	0.796711315706984	0.369091404305465	0.898606571394002	0.979165729324754	0.649155366400044
1	1541147	0.215583253324032	0.095012544876156	0.0477594619452143	0.102448313629748	0.191481449244461	0.102043201542453	0.354258888450572	0.497685417248671	0.238374648688294
1	1547593	0.871969862702204	0.956692439659046	0.720818655484895	0.781622828477819	0.953220322178481	0.770122350134543	0.882495100457739	0.652098116725425	0.788345222396485
1	1548555	0.634549677302144	0.621124594476322	0.169536190624935	0.183192910180827	0.231861381055276	0.50821771891993	0.146029045764769	0.0500044251516041	0.845863374073627
1	1548731	0.761643930128254	0.863246550869085	0.156614265181298	0.171941747252178	0.258868200647476	0.451274946138832	0.177838713798367	0.0758032316256666	0.741836037436775
1	1549122	0.235222583355903	0.128749689998734	0.0118950174826562	0.00758365470061748	0.0317230565568423	0.0288442356687206	0.131715162100156	0.122387838031187	0.272112508219091
1	1549789	0.420829070120668	0.378918990703998	0.829104000981199	0.961808302919703	0.882743733691188	0.519445474190096	0.884706027941252	0.632010479462777	0.856533921146325
1	1550217	0.877258941398216	0.861314733256288	0.12273203281565	0.0998218805972782	0.239452786033134	0.378426258915638	0.179612649269689	0.0651791893366017	0.955141846429542
1	1550351	0.0798671018752589	0.0730093066083715	0.115473007496811	0.280176902464501	0.425094339900957	0.100050638850619	0.954878681117619	0.761423977554087	0.965457991048843
1	1550655	0.686315285142249	0.931677302837423	0.762560541160453	0.584658961758328	0.346063615206484	0.930689994192701	0.192085321358391	0.776389620848473	0.0808291290464491
1	1550696	0.984423859259733	0.707209169055808	0.154292186865711	0.315923223344916	0.255933648732861	0.380656162692401	0.193890964458399	0.162070877398718	0.188961727785623
1	1550920	0.418965112555462	0.366925964976778	0.300885978362637	0.359359885565091	0.356944092858044	0.720022318133097	0.212051771700095	0.0788635433528159	0.754669994976724
1	1554140	0.531024231022603	0.398246348569735	0.801842620658497	0.854119321055625	0.928811123145242	0.753106817826001	0.837294937742937	0.7631077006096	0.584822346824505
1	1554812	0.684189311853391	0.592936338550827	0.914108610042301	0.92417487832179	0.994160759818686	0.949037594996897	0.962956902313102	0.828448849094672	0.846492659273855
1	1556007	0.216965753084496	0.11898992214383	0.336195829458638	0.180425650043665	0.357221000063801	0.172046428649482	0.504099338012672	0.952226051326331	0.249101906220841
1	1556199	0.0206041513909251	0.0330092446084354	0.00387979872859328	0.00960414139947153	0.0302159383422841	0.00343296098630343	0.822433133824201	0.61458670188667	0.668183884250532
1	1557253	0.207764142426904	0.252694875039848	0.972272695403969	0.721562797357114	0.48360382866709	0.633328237657275	0.328819384919559	0.166369136415494	0.699617580044486
1	1557299	0.0167342401123092	0.0293491272617338	0.082505414369217	0.199340776009833	0.124175922141854	0.0288236974267037	0.610353577199188	0.477138927275315	0.546557068544707
1	1557526	0.61035376258238	0.669938585235798	0.677201832399993	0.655122371744443	0.679283812681672	0.962494172636415	0.470285342951867	0.250948474282354	0.768316669362804
1	1558753	0.732868710844143	0.55637070701983	0.910165459372771	0.730962951984568	0.771166049943181	0.547481719873037	0.682976550053265	0.665520130261934	0.420929642788328
1	1560072	0.464830908893496	0.379058628379031	0.395650202415942	0.320745480360585	0.789541430668586	0.529370464166219	0.721451621414211	0.543743678847517	0.648946111164596
1	1560578	0.488328156706625	0.30938350548867	0.319996882931032	0.243395954795543	0.529924378086187	0.377899286031477	0.488478775469041	0.607058016377893	0.312514632806169
1	1561710	0.464830908893496	0.379058628379031	0.395650202415942	0.320745480360585	0.789541430668586	0.529370464166219	0.721451621414211	0.543743678847517	0.648946111164596
1	1561832	0.17839966754192	0.113729405623257	0.428289766272162	0.348027553438035	0.204775512357517	0.106873483035628	0.369745387164373	0.217304463951654	0.406896713612199
1	1562036	0.0878181527108601	0.0630299582639931	0.182949294759975	0.104849477946953	0.363497226950535	0.0991111395390111	0.788678985252417	0.972876806721592	0.492169611321667
1	1562650	0.415672389129601	0.443587163247988	0.0556316861119224	0.117332495478456	0.315777147282552	0.250177482678616	0.33006506443632	0.138539259170555	0.74895106539313
1	1562790	0.464830908893496	0.379058628379031	0.395650202415942	0.320745480360585	0.789541430668586	0.529370464166219	0.721451621414211	0.543743678847517	0.648946111164596
1	1562998	0.954855613860014	0.871656093611857	0.467518389502171	0.433484604890011	0.741637603389763	0.668060016194016	0.58780234799023	0.324020855253199	0.858711064472454
1	1563162	0.432093007268293	0.278178961648124	0.238334651178501	0.14852284762643	0.400247676383491	0.308541179611889	0.385218940511927	0.392448247368998	0.330000651303027
1	1563273	0.528833331539343	0.446926805222127	0.28654472332233	0.338654898431166	0.713573675885435	0.508916772043771	0.628317447577406	0.355705106526147	0.872143681094282
1	1563383	0.464830908893496	0.379058628379031	0.395650202415942	0.320745480360585	0.789541430668586	0.529370464166219	0.721451621414211	0.543743678847517	0.648946111164596
1	1563459	0.464830908893496	0.379058628379031	0.395650202415942	0.320745480360585	0.789541430668586	0.529370464166219	0.721451621414211	0.543743678847517	0.648946111164596
1	1563671	0.464830908893496	0.379058628379031	0.395650202415942	0.320745480360585	0.789541430668586	0.529370464166219	0.721451621414211	0.543743678847517	0.648946111164596
1	1563875	0.464830908893496	0.379058628379031	0.395650202415942	0.320745480360585	0.789541430668586	0.529370464166219	0.721451621414211	0.543743678847517	0.648946111164596
1	1564058	0.385116721439105	0.295214028209853	0.568138482062551	0.352294543983483	0.796137150183088	0.447592580058053	0.800396736245808	0.938049501133965	0.50485373793877
1	1564174	0.683364829756868	0.681448395467824	0.834803255147816	0.655710433151974	0.905630048202473	0.532561112451849	0.918143026029302	0.704770195971911	0.834495944424025
1	1564541	0.17839966754192	0.113729405623257	0.428289766272162	0.348027553438035	0.204775512357517	0.106873483035628	0.369745387164373	0.217304463951654	0.406896713612199
1	1564710	0.498636694642261	0.414602821411086	0.660376808012963	0.542910722390431	0.409692345057056	0.71838186178226	0.25260950608704	0.120065816496348	0.701611560512877
1	1565881	0.697431140273198	0.536318439301452	0.759279914823728	0.633835810289804	0.86842257199683	0.812200710924543	0.717796666157924	0.873270048756925	0.439672514120244
1	1566050	0.25562319620913	0.259733929715175	0.127387595353989	0.156887051846932	0.583776705124158	0.21134089518549	0.824134260484304	0.545896289684311	0.941853060667103
1	1566334	0.490613450755686	0.36567629349177	0.619582930166628	0.496084539410857	0.846305983970796	0.586528895270574	0.772015868030624	0.910474176095962	0.489379892817629
1	1566494	0.490613450755686	0.36567629349177	0.619582930166628	0.496084539410857	0.846305983970796	0.586528895270574	0.772015868030624	0.910474176095962	0.489379892817629
1	1566620	0.490613450755686	0.36567629349177	0.619582930166628	0.496084539410857	0.846305983970796	0.586528895270574	0.772015868030624	0.910474176095962	0.489379892817629
1	1566846	0.207079968742958	0.134144154842788	0.426497926812845	0.344835760337414	0.597781667988454	0.267685875055521	0.721351530630416	0.888006000170851	0.419940179358305
1	1566942	0.490613450755686	0.36567629349177	0.619582930166628	0.496084539410857	0.846305983970796	0.586528895270574	0.772015868030624	0.910474176095962	0.489379892817629
1	1567259	0.300152598515276	0.313977534598668	0.0788846666238093	0.169813624737167	0.472857967175456	0.202129710834007	0.640961810577154	0.349903977149056	0.815763284179134
1	1567376	0.663997017061891	0.495993633158986	0.76138379624274	0.598041652958187	0.834942559217257	0.754997384495456	0.683033858546181	0.915882377756918	0.396961706469069
1	1568258	0.400180029300937	0.378059656934186	0.639615103976084	0.644105675722389	0.802999518268678	0.364275723267602	0.917800873407515	0.70847938742831	0.824002315498814
1	1568523	0.429473488873599	0.315108299227754	0.571356718522059	0.465155654073838	0.8205356510102	0.51855099931497	0.777281827931107	0.956656743056587	0.486711798201671
1	1569090	0.763955398216064	0.856939814156407	0.565827847297686	0.550412950617561	0.870527678032871	0.687145483133079	0.759995441309458	0.530316838660888	0.641707080785948
1	1572348	0.189809612195898	0.237613908317604	0.278538954940258	0.601197719627263	0.748041573371645	0.359318948496749	0.826097585401221	0.765463679597819	0.566701798118232
1	1573092	0.32206768065518	0.286223322837886	0.726884733292779	0.510574685093995	0.617352482636271	0.927480151994118	0.410988101575934	0.182715797832579	0.893851286152696
1	1573156	0.740894661211244	0.943387254960559	0.733050194355412	0.237546952335263	0.542293035039461	0.662276028074793	0.376235367679425	0.496132072755779	0.258064593276094
1	1573658	0.929827848888174	0.69200436840076	0.921075222613338	0.919188828089211	0.814188794230201	0.819307419836157	0.639756026931168	0.996004139429506	0.348784215079193
1	1573724	0.98655694940453	0.971854495231438	0.953035309617853	0.949111801448974	0.995893354335636	0.946276064582464	0.971325708944393	0.903260832647524	0.824561689329501
1	1574241	0.999461556817942	0.928631061684524	0.929208721428278	0.724237569637581	0.970778792931361	0.794662965576789	0.917207662866687	0.748284476299422	0.763359334965978
1	1574398	0.710571158755081	0.681987291543879	0.549420021669324	0.848763357735183	0.967026785363181	0.836168612288077	0.896296662583835	0.652744216832485	0.942361667499779
1	1575318	0.450357799136927	0.286860737941997	0.691379344877809	0.85454971992219	0.49726201361841	0.871634695434042	0.308581448605817	0.257575214410539	0.244478674751602
1	1575390	0.667834391153482	0.570949382861373	0.318050788390105	0.263518357770292	0.476374627307131	0.555662807045921	0.342169712127421	0.161319926106161	0.553085761361119
1	1577109	0.566302802254231	0.977262068610229	0.308183209847393	0.518101350920799	0.387245075644864	0.508419633985842	0.274028307520043	0.620143235430916	0.114536907594313
1	1577337	0.39125787945532	0.181050663765568	0.228427853246521	0.673067129076961	0.150985093768987	0.893990278050438	0.0714542267709268	0.08254995568028	0.08769608591822
1	1578994	0.517886534087892	0.532069929550748	0.911341039586638	0.685924513147165	0.8561720113596	0.547803155162733	0.814222872588652	0.524986256617758	0.875679435820131
1	1579422	0.551064821864862	0.428951843130483	0.286792731957509	0.44038194265384	0.599399754857829	0.568045718056192	0.461886416576827	0.256381859285535	0.523168248511602
1	1580134	0.758790605536664	0.709988917782524	0.92134128031052	0.665541217046123	0.960721236805461	0.722114138799017	0.918541016507665	0.749104037452487	0.766504794489194
1	1580254	0.359020879469696	0.109352301189726	0.534362343028264	0.99704127886566	0.0671838981418259	0.696641645046898	0.0303135905898363	0.121609269282434	0.0203778090380505
1	1580969	0.723173846274957	0.252228008775314	0.365194850581082	0.935155861266192	0.0521969069549262	0.925893693218117	0.0212762564313013	0.168080172408263	0.0104444258368563
1	1581606	0.648608771235992	0.431418985459816	0.33753408805572	0.384215757351747	0.53872859052065	0.598396833048594	0.389336254807879	0.302231472880421	0.305530466374682
1	1581859	0.108786610151532	0.0157339854745879	0.623318688746678	0.305036560479865	0.0245847930605704	0.195167130697579	0.0212638308803035	0.344624500162982	0.00685365462485895
1	1585430	0.941713821626659	0.846768263516448	0.554841237948627	0.832116925664805	0.77267791216466	0.618619318505984	0.64728752859798	0.819564264165034	0.355078435565439
1	1585517	0.602634087099993	0.530074233267969	0.575413663672089	0.905796402364171	0.794307489364242	0.996649823720074	0.598284267943901	0.393845541340839	0.517277241383288
1	1585637	0.529518721495884	0.631825302579963	0.802537592296696	0.872686981178079	0.881895889988882	0.539256974970465	0.866509846423623	0.65132051554213	0.820634153239983
1	1586257	0.816449769412284	0.741607451894092	0.3896919118834	0.50085022000745	0.834701540140236	0.530894594923804	0.790869189570717	0.58411327951798	0.732729804773849
1	1586313	0.842610114643025	0.951161422140087	0.767364906570037	0.852874144086233	0.93053031733611	0.640354476888402	0.892151712628483	0.972676457887183	0.639386040199186
1	1586415	0.604312780506783	0.545895056382058	0.973996598566988	0.86818481642522	0.933099928406458	0.860967798176425	0.817484883692188	0.677759291439703	0.598233145786565
1	1586469	0.399959754795438	0.366760280339841	0.150787888936794	0.185740058516868	0.0400572861480461	0.0106695817115803	0.406013372975763	0.180086218635115	0.819370609574467
1	1586531	0.91195025236407	0.746525932269581	0.881192279714776	0.938262501943391	0.883057972687837	0.816507365221903	0.739548568060881	0.87404292861883	0.439116358665969
1	1586980	0.557523849226545	0.76291159681343	0.870690989512407	0.747893078189782	0.844255753224978	0.834809918968833	0.677939606919151	0.72683919343629	0.447359645184785
1	1587200	0.320750592423295	0.318898061751484	0.765232276191291	0.683469539389287	0.173457982293416	0.533677533757455	0.10100357728061	0.0323603988640796	0.785539125725565
1	1588102	0.500923255341716	0.692043385863341	0.924029855382413	0.431697950586243	0.745256625858638	0.955407806697259	0.541271049392728	0.517609800858278	0.41690951709191
1	1588335	0.202361130013054	0.25007577476655	0.42404696833797	0.597342974974646	0.739174284780005	0.29663197825552	0.918013988687765	0.751844968867442	0.822106778391482
1	1588616	0.804896024046555	0.561271080622194	0.328174457136351	0.0946614776136273	0.41264425566587	0.325607976888081	0.386662037068766	0.418423017788113	0.314725677277857
1	1588776	0.202361130013054	0.25007577476655	0.42404696833797	0.597342974974646	0.739174284780005	0.29663197825552	0.918013988687765	0.751844968867442	0.822106778391482
1	1589223	0.591719137416461	0.783598084400441	0.851600543168575	0.369211080272729	0.742933465318047	0.853873792139788	0.54697651930313	0.521450242507128	0.421094461488704
1	1589456	0.202361130013054	0.25007577476655	0.42404696833797	0.597342974974646	0.739174284780005	0.29663197825552	0.918013988687765	0.751844968867442	0.822106778391482
1	1589737	0.17528300331209	0.186197260925229	0.735535417000398	0.770101474571435	0.0156967392634621	0.0695965405382604	0.0291141752182503	0.00786982154078807	0.764816901844704
1	1589752	0.512875194475503	0.421597109332436	0.628999888607591	0.427212427116143	0.777018105074828	0.365021477849643	0.868744016039737	0.712383917021713	0.672711328844641
1	1591374	0.501047772722009	0.589304524972402	0.764522969773639	0.806778993290064	0.855887487619837	0.477530971295043	0.873912361617142	0.655270591840159	0.836729592455419
1	1591438	0.501047772722009	0.589304524972402	0.764522969773639	0.806778993290064	0.855887487619837	0.477530971295043	0.873912361617142	0.655270591840159	0.836729592455419
1	1592184	0.941261544072478	0.7818845666267	0.832013237052806	0.604913146302983	0.741010358934144	0.502472624278343	0.670141325063251	0.921143748000874	0.371265474289173
1	1592439	0.825529045117006	0.85351522929754	0.72525946576538	0.199018320310556	0.269812521939798	0.415693281865	0.196040416814731	0.965705682868819	0.0726158201322076
1	1592580	0.907473054802654	0.485449349236004	0.948589562009103	0.578949670441095	0.322211299185518	0.909032465375691	0.176275175743663	0.743808400650366	0.075056930444748
1	1593238	0.918039006938769	0.854335198710628	0.790384421496603	0.789635895325376	0.877983165891494	0.845867773369857	0.725739752684196	0.665062823996512	0.471460865177993
1	1594436	0.345497970288693	0.440533989873779	0.658742593122651	0.668656337029532	0.718118797597644	0.325296496587987	0.826565378986827	0.597506388581328	0.801745940703009
1	1594628	0.501047772722009	0.589304524972402	0.764522969773639	0.806778993290064	0.855887487619837	0.477530971295043	0.873912361617142	0.655270591840159	0.836729592455419
1	1594750	0.501047772722009	0.589304524972402	0.764522969773639	0.806778993290064	0.855887487619837	0.477530971295043	0.873912361617142	0.655270591840159	0.836729592455419
1	1595355	0.747727947150736	0.941400998314016	0.182091889943344	0.799795448021329	0.485650650823061	0.876528072426335	0.298792240174587	0.269701574917185	0.220882088737485
1	1595409	0.710385992689893	0.935719460514017	0.317939366155083	0.72957496894884	0.588071691812422	0.927489333820247	0.383942093780501	0.496674469195024	0.200848933114326
1	1595586	0.856351322603175	0.622136634046546	0.702201975140434	0.582759946926549	0.347740253298452	0.443605777825199	0.257894607335041	0.348356835641793	0.14454598503315
1	1595854	0.222704027330597	0.397829561326869	0.0633787481328596	0.330012860387016	0.398635900183297	0.292285680094309	0.397270432932612	0.535220276182294	0.201828038473538
1	1595970	0.917828941689305	0.751890528191138	0.649462467883261	0.597367485478548	0.620367763952772	0.561500519038338	0.487478099039055	0.396257032969635	0.344936746359756
1	1596165	0.807402028169704	0.896242168152716	0.823521905958347	0.978940540292835	0.609725903950786	0.588596253570248	0.465273903174275	0.574966858074054	0.304739526149241
1	1596331	0.807402028169704	0.896242168152716	0.823521905958347	0.978940540292835	0.609725903950786	0.588596253570248	0.465273903174275	0.574966858074054	0.304739526149241
1	1596404	0.807402028169704	0.896242168152716	0.823521905958347	0.978940540292835	0.609725903950786	0.588596253570248	0.465273903174275	0.574966858074054	0.304739526149241
1	1596623	0.400007212024607	0.3262941270683	0.0446854316306297	0.02335059409544	0.136987981508807	0.0846655865410709	0.278166356120686	0.163800364835453	0.539677073832953
1	1596730	0.833443092864673	0.697905265978112	0.762002758633049	0.947617457631008	0.432980780624969	0.95433769658909	0.254592062572574	0.749025299441314	0.0992785163387974
1	1596939	0.320087174194723	0.375052607358737	0.0469914309765398	0.263345246551392	0.462587976273891	0.266278390940306	0.512562052761453	0.289267729012865	0.555722676714203
1	1597169	0.987853997618154	0.714970803016952	0.973556146559024	0.927875650849551	0.718086020104923	0.75078365480887	0.536748008707304	0.631785412263516	0.346439434081132
1	1597613	0.913365097035805	0.731543227040284	0.883739788282872	0.822967470222927	0.560801131472961	0.816351631205464	0.367884050816422	0.576210799122237	0.221678684087136
1	1597808	0.771410224245616	0.578031936641736	0.787230751477232	0.704745532309734	0.825247128960908	0.982879063555813	0.637900214377339	0.616041233022996	0.460546648091386
1	1597956	0.44595577259088	0.267596116564548	0.484324758887645	0.167290223228412	0.305604143291296	0.187400418237006	0.389949539598071	0.844006675515137	0.170319866484785
1	1597979	0.692623439563234	0.576127204178789	0.936452399345929	0.994215029509673	0.857111559362581	0.812219866752011	0.700901844384783	0.6176213318722	0.462858811911171
1	1598335	0.910211745356754	0.774303307222838	0.795594295512206	0.800759066386154	0.898189483534464	0.802676537637325	0.767452247402859	0.881423954936963	0.491168675650081
1	1598430	0.381274379563427	0.997626050435894	0.27724394979732	0.701231041843826	0.0170733470871537	0.760836048659379	0.00648102413022866	0.539701984153623	0.00155604562131934
1	1598619	0.380107946766622	0.223319106536052	0.729871576008397	0.861677303059066	0.802744961353273	0.743984901520124	0.642004756685234	0.605707807210763	0.399175564007159
1	1598802	0.760447606744772	0.910806679910906	0.56659533106871	0.448999409130303	0.758830975477369	0.337408056825644	0.879201186620168	0.838083325210414	0.662796028801402
1	1599409	0.737940681383943	0.508763115636216	0.84630685014714	0.793075680750332	0.822574976561645	0.914661065955894	0.637876584160353	0.931375894215321	0.354180002427364
1	1599486	0.868050905209175	0.622863790401267	0.896672133007749	0.813000205342828	0.750708183001005	0.884975001870318	0.552336960038541	0.63984240959606	0.357636181684539
1	1600204	0.993055464722298	0.698736145691542	0.839032276547047	0.788039706446996	0.629449512306464	0.822233958063165	0.43143073232074	0.657453330841755	0.248002107228704
1	1600272	0.826443092663396	0.355727784508363	0.61471290365021	0.105806415411156	0.0726119289448702	0.376221080446621	0.0453016960956087	0.645669157569425	0.017703836215072
1	1600341	0.993055464722298	0.698736145691542	0.839032276547047	0.788039706446996	0.629449512306464	0.822233958063165	0.43143073232074	0.657453330841755	0.248002107228704
1	1600675	0.832036894419354	0.67973683945407	0.915462033710129	0.873320551181028	0.917858387352837	0.841472051572019	0.792865318979611	0.885838001245861	0.520044034171148
1	1602027	0.430634409170062	0.84542792084258	0.725975785297065	0.524581286823319	0.147775646889895	0.693995993829573	0.0746152946790613	0.435960780979641	0.0420232074264356
1	1602137	0.430634409170062	0.84542792084258	0.725975785297065	0.524581286823319	0.147775646889895	0.693995993829573	0.0746152946790613	0.435960780979641	0.0420232074264356
1	1603025	0.313957376133498	0.56220866303675	0.338341275179351	0.774321611902372	0.458412389913829	0.755670694361453	0.28722346535185	0.916435465055562	0.114982977515823
1	1605539	0.17623502960839	0.449155789210551	0.556085509630071	0.741984934493456	0.12093641072658	0.430311491042569	0.0746990637414188	0.303870220828747	0.0579635112424687
1	1606376	0.960869648748962	0.88626269589012	0.642761642732055	0.550141559123783	0.832239124546807	0.715575370007651	0.691294905948866	0.462151705455265	0.595653352318852
1	1607970	0.690943503368915	0.894926773203613	0.82968699845652	0.687049815482705	0.512175167864998	0.76673710423283	0.331008741098061	0.239106284867152	0.447585134489121
1	1612327	0.788595491721092	0.95475221296189	0.770318984903926	0.923048923782658	0.920468551750576	0.901034084947389	0.787896391497822	0.885488939623213	0.491833879802526
1	1612634	0.221751981139768	0.291388554728791	0.296936388306232	0.184498275210281	0.478828565067702	0.121850688708268	0.954531257596219	0.813942598538961	0.869723638623791
1	1612698	0.221751981139768	0.291388554728791	0.296936388306232	0.184498275210281	0.478828565067702	0.121850688708268	0.954531257596219	0.813942598538961	0.869723638623791
1	1614712	0.975420837278888	0.670503507025253	0.525425276018625	0.666569248816316	0.412019337867525	0.700101032922016	0.256777047320565	0.349073445880887	0.143611000528299
1	1615686	0.108806834624653	0.374866399736104	0.00138667867968927	0.0263617864932457	0.00859388752527892	0.0263262201931123	0.0343562957761534	0.138534197710705	0.0213804905964234
1	1615938	0.498505638761093	0.679411701024226	0.0924322205098253	0.362068506489886	0.39455030076399	0.338433244412808	0.35621636158101	0.257691918327374	0.310104362916842
1	1617767	0.632402383939221	0.609186500242744	0.256191624319845	0.209759602630222	0.554240769260525	0.416166798995469	0.489862716650202	0.233199799289022	0.936147570300552
1	1623650	0.830655440969698	0.940399433761762	0.730661469263037	0.924342603146697	0.981904267398356	0.801067372117979	0.946949742540667	0.985120568604501	0.745300512007487
1	1624482	0.18980127660508	0.187469531809717	0.356122372308146	0.281184552825911	0.671505590056032	0.229818470741738	0.947259531208064	0.882241306038901	0.756765632779833
1	1624876	0.326531055168375	0.294776801331077	0.170261694691162	0.233524192210414	0.688043991558013	0.354073743414449	0.734317843759772	0.474209396171497	0.81517983524293
1	1625119	0.575135973360072	0.96937602545462	0.874189826604627	0.797325940843367	0.286521278392128	0.795547057617918	0.156784718232836	0.641840117797635	0.0720553654915155
1	1627691	0.202055896476136	0.174562262610889	0.328939384377787	0.599467125062446	0.777160271036311	0.318211026661345	0.94849788941448	0.812883480716181	0.803008825005941
1	1631444	0.558686058738125	0.297887080480534	0.385288549556249	0.250928534141861	0.328010042876311	0.276188273233212	0.32318590513223	0.960185302494428	0.134555927876358
1	1631919	0.202055896476136	0.174562262610889	0.328939384377787	0.599467125062446	0.777160271036311	0.318211026661345	0.94849788941448	0.812883480716181	0.803008825005941
1	1634030	0.0454382203641029	0.212683381496971	0.0560768765088956	0.438448132651554	0.00458290927654584	0.0206871900752279	0.0215377371447875	0.125321206938139	0.0351710929855408
1	1634163	0.575135973360072	0.96937602545462	0.874189826604627	0.797325940843367	0.286521278392128	0.795547057617918	0.156784718232836	0.641840117797635	0.0720553654915155
1	1634939	0.403094281624592	0.230396282852477	0.676918419741149	0.864784139854049	0.20501822066836	0.529402188237038	0.123501481839908	0.0866542846626688	0.188264411814098
1	1637600	0.410739503795529	0.320656564604615	0.701365557050935	0.35582125746387	0.609330652314787	0.996525317701961	0.401821921367955	0.182438119634631	0.713105193586615
1	1637908	0.702886813569317	0.914957692974617	0.136364298697247	0.378502346700871	0.249878898762686	0.581392400605602	0.14945881525532	0.17754577484922	0.118466330644539
1	1638284	0.701241131548221	0.799986693643899	0.610391096576692	0.661832825061787	0.95520760970472	0.647952605618138	0.943102633297062	0.851556227959161	0.759005780064352
1	1638394	0.180265439667397	0.219742586195727	0.0147269433674154	0.0209333630926897	0.117545265136318	0.0416377234760499	0.419063110463992	0.198248104943321	0.657316692417201
1	1638465	0.255532054724247	0.365885890491514	0.104613571334029	0.0448526928306936	0.309494052083962	0.0688742031154281	0.866472001182921	0.662708286496528	0.718641141704833
1	1639166	0.875254637844125	0.578485547078193	0.189010129127944	0.194641082135975	0.314089145541809	0.50803176163129	0.211086728376264	0.11715336818868	0.321551292524978
1	1639374	0.136491693982275	0.1603343432401	0.47351580791693	0.949519366471988	0.632852909723269	0.385754366049212	0.616686692550475	0.355072764490252	0.825659755033267
1	1640958	0.338343483373974	0.353570661812822	0.286353172984293	0.67241818806949	0.885837018144172	0.437065010097252	0.978508272305592	0.903261617545356	0.855204091268529
1	1640976	0.35590902697067	0.360217324355154	0.91577877595666	0.81102775647737	0.704502844787994	0.470041614812976	0.64315851801751	0.348587382656886	0.953062643566438
[truncated: 164,614 more rows]
