# Supplementary material for: Association Mapping of Germination Traits in Arabidopsis thaliana Under Light and Nutrient Treatments: Searching for G×E Effects
Source: G3 (Bethesda). 2014 Jun 5;4(8):1465–78. doi: 10.1534/g3.114.012427 (PMC4132177; doi:10.1534/g3.114.012427)
Supplement: Supporting Information [file supp_g3.114.012427_FileS3.zip › File_S3.txt]

chromosome	bp	Dark_Low	Dark_High	Full_Low	Full_High	full	common	gxe	light	nutrient
1	657	0.37149995611956	0.208472102791615	0.131546261630953	0.0621370616853374	0.252384784644927	0.0787155736648893	0.606248958397026	0.42987996539117	0.488076028271499
1	3102	0.475502178855418	0.223068137411287	0.0978309227471855	0.0585848699836286	0.160514699882465	0.0923765750520061	0.31178188784764	0.290494214932767	0.227766621860579
1	4648	0.49490783964937	0.235517478170269	0.2470916067014	0.204924848661752	0.471707412317532	0.154094170824834	0.781427627679817	0.791853745951356	0.500077196854196
1	4880	0.610267371765072	0.749986227110938	0.468459820160364	0.753117823012085	0.720088499337009	0.97595354516175	0.512851676061704	0.355592130835317	0.43115758671004
1	6063	0.42861578277295	0.628268891394634	0.977411509603964	0.55125472492078	0.845926263951493	0.502101731116491	0.833187934482122	0.657913558451515	0.649218466725991
1	6514	0.903648758702253	0.976217552797961	0.750908560415503	0.4103995262605	0.803901678871372	0.608028364669306	0.695679200071525	0.404369647085051	0.796032653743601
1	6603	0.219058063356183	0.249819614108585	0.0175489654154934	0.00925649306680314	0.0672234269247626	0.0326109753086422	0.27336931200886	0.127127009191544	0.723956533002089
1	6768	0.90559186608569	0.560744087966364	0.611960853228687	0.695397815961553	0.312146559367486	0.540318944398757	0.202997861793016	0.989668220153668	0.075710494354203
1	8193	0.537146506210665	0.299994588357756	0.235487130824547	0.274761023636441	0.624755988399462	0.221216185606711	0.87714606229445	0.733915629153623	0.677649126907855
1	11493	0.642624634208447	0.529172598337291	0.435788361939382	0.287919028604178	0.726978503704989	0.332074059922748	0.831003667864291	0.577950153697378	0.852506455347232
1	12584	0.630205652530208	0.743493739271629	0.745305307412629	0.795290905525373	0.927064833076203	0.937069976976478	0.796275802949223	0.534145515135103	0.742420834267094
1	13045	0.513318587511376	0.381159185067044	0.482255865981678	0.830258747418331	0.915347267606298	0.556845596338258	0.917803098501234	0.692174356131056	0.871949852722454
1	21043	0.132577877203931	0.175242697137195	0.468948178555209	0.175478511330739	0.409431648545134	0.109980749919219	0.844363199305727	0.589779958371539	0.785079505734026
1	21128	0.423759592173321	0.88351071536154	0.486852056491077	0.824363908860422	0.800761158088181	0.810403981532246	0.623940844328333	0.424341049870254	0.525853006561511
1	21829	0.225732959433096	0.583197356934639	0.580096123262382	0.946433533226654	0.413319287211411	0.780130956398061	0.248933140017997	0.14702031060021	0.32936857860396
1	22522	0.00692567880424609	0.0258459255938249	0.34807655280867	0.0610887738744875	0.115606127511116	0.0272860495585576	0.589228289785712	0.304302868747113	0.938508659008698
1	27265	0.223079749777247	0.144821077993651	0.261565917183363	0.238743231315394	0.518501065038239	0.141578118027478	0.944760026845219	0.818935099193173	0.824207931896199
1	28978	0.497132565722592	0.583348995861266	0.603701201574806	0.495640039005684	0.784433682852265	0.381787124489259	0.858053734234485	0.750368470873972	0.628734405832643
1	29291	0.624983950667841	0.297006323672102	0.0709666925868586	0.0524145286078378	0.151621543684481	0.0895823344334259	0.299019938464518	0.168903373702864	0.386232270298308
1	31515	0.273753863318434	0.370616251284098	0.945847724642722	0.623209180671745	0.630073984775696	0.399758182641536	0.599771934835937	0.352283541535049	0.623614198759966
1	32807	0.427415787103648	0.538631297459084	0.987551874427698	0.447979868831836	0.80337293039859	0.38612432128634	0.886142880144064	0.624587432736921	0.994382147942699
1	35856	0.409743865325773	0.918519776992034	0.753711932473417	0.601449532118299	0.476705239680869	0.73519497109884	0.304981841903541	0.284047422016172	0.226109944222661
1	37072	0.113967964132442	0.10134266329434	0.587442910464898	0.208150094396684	0.227581098611679	0.0767393562014306	0.546637184820021	0.278921861340189	0.942533283364666
1	39751	0.602658740547889	0.918213765584573	0.415094566563545	0.715949701741821	0.698138250794386	0.772816488902731	0.509983808421336	0.369828351959988	0.407942813903781
1	41178	0.0271447102862472	0.00898913147561533	0.221247904998404	0.117602897715033	0.0649039177643579	0.0265522145691203	0.313405139239405	0.280435395899252	0.33915411457151
1	41427	0.073749610146339	0.0696084897304338	0.240637841116386	0.175958813001767	0.266319403848619	0.0749188371470945	0.673416076640251	0.417782026728563	0.782073213591763
1	44567	0.129413905821876	0.300917357066387	0.741959336826146	0.361272759408128	0.55221826412593	0.280175236231103	0.626861145843336	0.482381982966523	0.463183192901557
1	46373	0.454246227191129	0.608822049580552	0.991734573369579	0.551942487112008	0.854557243382278	0.490221667889591	0.859207951035042	0.676013026275236	0.688842577538895
1	46499	0.668847172286094	0.416274443796251	0.207587810572396	0.158060830854824	0.455227277405728	0.194059137712094	0.628271771604136	0.395545077014246	0.58889744277558
1	47577	0.602994546766177	0.850363911490628	0.684544135267081	0.835816689957673	0.924347351853228	0.785458847687211	0.818494223838816	0.540457760378508	0.824574592965433
1	48118	0.438201044720801	0.206125606718932	0.309891570918979	0.306847880604076	0.555901026556604	0.189394256238354	0.834432949972661	0.963673486817991	0.554201133396208
1	48181	0.518121596847706	0.639506081590335	0.731398536869602	0.971384103085311	0.921789766911351	0.891704261201837	0.791493194374745	0.49574463847406	0.896601179873402
1	49080	0.439426269782081	0.373786347287874	0.617193914612818	0.466248341396354	0.810786848703763	0.346749102723444	0.962008644794771	0.781421982053196	0.992030432112218
1	51706	0.817126326026126	0.899251107140418	0.94616529944208	0.581755288280115	0.973676149631072	0.666548102011931	0.98095326257497	0.866305290393279	0.906267127045959
1	52202	0.888145546524983	0.794199341194105	0.191418582853311	0.394840294747222	0.646250898627968	0.492955144634255	0.55214832519522	0.289261729967242	0.714372471048127
1	53901	0.907664579724311	0.541142295438447	0.133680367906211	0.347233641492303	0.669324928588436	0.326223636107007	0.742949281449773	0.466982057652123	0.740867029928997
1	55684	0.359211552340291	0.492270084271535	0.657297128025724	0.502447849380133	0.732932048592565	0.505912947817894	0.656534600602	0.593542188633334	0.494124721859217
1	57136	0.634386444840063	0.586169190877158	0.454599719206577	0.726341564816521	0.914194439475845	0.592308006840534	0.889161542398617	0.951299218213494	0.628165882329606
1	57686	0.525030473700372	0.38082406292644	0.571752140361158	0.356980883991471	0.616932474775075	0.258377524345908	0.772579661335167	0.814525882092337	0.515818826607874
1	59637	0.127981272208383	0.110688731975759	0.0970413063957466	0.70939997964295	0.248391423037475	0.238067698112354	0.25512873382951	0.296610795355585	0.164637053458183
1	60083	0.0627480548477133	0.355295753433981	0.489909104596518	0.686958630181369	0.334365286181198	0.513265616468308	0.22685572373024	0.311500543148725	0.134411060891357
1	60772	0.686887068691235	0.72940559177722	0.781510939488544	0.648454354988483	0.926578908828867	0.73824502569004	0.838265920721639	0.946945591207284	0.55281364765312
1	61661	0.737387520903917	0.89961600347253	0.688257511241631	0.263347721100891	0.492940090666117	0.386683033956422	0.437319535507532	0.383193351740551	0.301715693432062
1	63084	0.18176588342101	0.279906301798453	0.442208363514753	0.36707257319618	0.552813190546753	0.242768978335902	0.692916286716196	0.595394443300926	0.469358895401543
1	63645	0.302366879619773	0.18676927312005	0.0996802431079026	0.0590669315109659	0.259831775083833	0.0532066227908354	0.866296199669927	0.594547613551914	0.996011552029533
1	63759	0.468473868595322	0.584145840545154	0.52469697817113	0.149983960365001	0.647972696506031	0.240655058179993	0.87064132805307	0.602564093891963	0.984267327345793
1	63915	0.0904535176833148	0.0507838076909786	0.304487547355524	0.0637538910021121	0.104333233132425	0.0190428235878822	0.715248181583822	0.446900027533306	0.823087268091027
1	64149	0.0984139183557566	0.24291279927855	0.417019981362918	0.447269105165704	0.186428767008213	0.232618202436494	0.184310102157905	0.358575395367586	0.0925066318370004
1	68880	0.517726405406617	0.834746269263031	0.36716301432114	0.0963654192359017	0.428930362610954	0.400983828953159	0.356834512758732	0.151380314202641	0.87979500625757
1	69311	0.35049357041674	0.424014582328966	0.239750736753	0.0315485969161919	0.267828027344082	0.115565800702058	0.479551372165071	0.260913687404051	0.575617482512697
1	70933	0.199358313600041	0.236755897848895	0.24478226073799	0.0574352468770843	0.382715364021157	0.0969002250691614	0.856732528973393	0.641437411489881	0.728287947719558
1	71326	0.0488966012389204	0.0605374033302898	0.477525716214183	0.383240266618902	0.201145785351464	0.12496520933476	0.320254807394978	0.134530299960517	0.975290864227887
1	71348	0.266754346856774	0.146026657373455	0.509855008932496	0.347153018827357	0.408973904802802	0.144804562842893	0.681168055085886	0.449892205834468	0.719990153294581
1	71868	0.908450652734354	0.687314140183003	0.945289293847103	0.879101897897482	0.900109745417328	0.755058400348891	0.784199189303376	0.541309377294124	0.788662582677371
1	72756	0.417276629686009	0.393475211737307	0.417217043019304	0.0863957298244881	0.43050427260237	0.153870407300383	0.694680484750562	0.580981293354142	0.48282989035909
1	72894	0.162518037167541	0.111301222241292	0.0609835096746926	0.000669299561400606	0.0129946898884846	0.00458766397599826	0.251691372425209	0.183262706505232	0.262145901167578
1	73047	0.521228472297254	0.520230453376578	0.386958412320974	0.0436292064922674	0.28548869237914	0.136143611185724	0.456355890970072	0.30476440823848	0.415035948495103
1	73851	0.379437651862691	0.572773314280016	0.677822779792725	0.365936005152611	0.918232542591057	0.47905409361515	0.99836424260394	0.980155046881335	0.957220856601871
1	73989	0.379437651862691	0.572773314280016	0.677822779792725	0.365936005152611	0.918232542591057	0.47905409361515	0.99836424260394	0.980155046881335	0.957220856601871
1	74169	0.0298588221606496	0.0695309940063744	0.00435428224570741	7.11730495181988e-05	0.00483433648105394	0.00171570481236976	0.212174876784607	0.0808353372550793	0.962187937614426
1	75899	0.502013507954338	0.913782907311553	0.67785711839677	0.374696513150623	0.901714513880145	0.754436012705224	0.787168493199631	0.489924146352244	0.971057607667144
1	76217	0.47081840901694	0.631655147903353	0.770071707122309	0.571539408729524	0.977276449099921	0.783285104489396	0.938793750302583	0.756113302883161	0.839619395617148
1	76847	0.702160354959109	0.521768152557154	0.768143432519142	0.829744875673368	0.638612127372835	0.698038100953162	0.462937084400611	0.226685230018481	0.884167676387243
1	76879	0.917980967799697	0.413863868590871	0.376863908935262	0.958868934590132	0.930317389260636	0.542199566606511	0.962406855193021	0.783410965350791	0.998996556357859
1	77127	0.981539745305476	0.925732256532476	0.700620744295949	0.689522392279362	0.704240794203382	0.986729969115189	0.495735322262913	0.64686443148132	0.25702780420067
1	77140	0.78161494820226	0.655578457670368	0.787399276722721	0.832311076729388	0.8940009446233	0.821739639321735	0.756069170112205	0.486786567930888	0.841659696863723
1	77243	0.408784019848409	0.326910936793121	0.737925400160439	0.854849765478862	0.668021505611204	0.480037801349827	0.587663669157189	0.303017118647108	0.936582104462716
1	77458	0.227789547781795	0.181688164865423	0.7406927290877	0.579636769296391	0.63803599316802	0.371374170401759	0.638620359874131	0.465376379885189	0.603812770437358
1	78803	0.412014075928887	0.796294876251214	0.900029327480441	0.820334793923734	0.718965319562579	0.952100755016517	0.512324247416397	0.478865229714162	0.325771376411769
1	78975	0.718726659165833	0.970651367507144	0.755021723784401	0.822553896864561	0.971012936371369	0.851679122306749	0.90296604596674	0.761964053516513	0.71496235647964
1	79418	0.45407360712151	0.449126094466612	0.699991980285723	0.526258970370592	0.757983048793859	0.397009636869098	0.793282638645597	0.600615848399649	0.705233967459041
1	80216	0.251252873411976	0.471970215080279	0.560918065805571	0.440900464383446	0.92941596144778	0.510691255221568	0.990091563924224	0.897396221311822	0.943978913627737
1	80374	0.605889463291079	0.914838485305739	0.986508592401393	0.804074258886802	0.835442254497972	0.910845576906439	0.655456931819295	0.548669361716072	0.451161490772501
1	80400	0.351967152717736	0.422627390074465	0.900250223544317	0.544495057537488	0.785315344465526	0.443107168158899	0.787192547912845	0.507231605647318	0.896850514363453
1	81496	0.375750506600962	0.501416995220281	0.753653921128391	0.579285709859539	0.960151295141054	0.614058412200748	0.97743895947059	0.844594860895228	0.948427173581738
1	81854	0.602277316753821	0.69185106853709	0.272777127625708	0.478549565249959	0.480462994571374	0.843524350598861	0.296785257808538	0.11974220103662	0.927748104885419
1	81869	0.867703969999649	0.872690853373149	0.119873122222351	0.401600715548559	0.357195392574818	0.664748329210247	0.218612628927896	0.129667338500661	0.487467371332599
1	83117	0.499881656575891	0.544969852828264	0.617959074518196	0.615447921305204	0.46490417712906	0.888068466460014	0.281544068018077	0.112534631794057	0.955609919339784
1	83177	0.673561218481812	0.788257181571658	0.838967160108578	0.900765389169585	0.982958040226303	0.819095366139106	0.944985399327025	0.811004608368041	0.794735209535796
1	85561	0.269938445942556	0.290063117578483	0.317246226210307	0.177798104328901	0.613544148754025	0.212062273467513	0.881257531222386	0.889031145728636	0.621247789893334
1	86656	0.582894930201751	0.751680586333222	0.567612087131285	0.723399832317896	0.870866166774722	0.792329454167554	0.726164228249668	0.482049829356315	0.760388200597988
1	87060	0.617053046705872	0.585682917529792	0.487273721651991	0.959979009115413	0.611126690688896	0.76449487892727	0.421941182618555	0.236274062822305	0.656079412518797
1	87791	0.483485404746565	0.910166172491318	0.63869451401271	0.814741116301748	0.97992506611997	0.885795536189227	0.921031431215908	0.962833068821888	0.692661797366592
1	88300	0.582887522045025	0.495407603171191	0.464126855518878	0.826769457567486	0.921075531212288	0.580218964072521	0.911783651381149	0.748154555662683	0.750775475046239
1	88658	0.714173719881326	0.446331898762799	0.207425227034771	0.265658336561185	0.641483135339142	0.284954954461539	0.763937840336973	0.493558364549207	0.736927010315223
1	89312	0.459659697491551	0.702725178449668	0.832596911286215	0.981822636301025	0.698553462313305	0.766839951086564	0.511601607075309	0.46863616706362	0.33067423848667
1	90606	0.703689000966571	0.825234478343664	0.918658371250623	0.91719177558181	0.876409604604355	0.737981394524642	0.750516517499269	0.987325001779955	0.450625058160729
1	92353	0.104837449349088	0.293010773657992	0.788458733394691	0.628124437688406	0.621021186385247	0.473320676872834	0.533229848619156	0.290308362061004	0.63439273213458
1	93800	0.779778871036194	0.911503561443139	0.607241514023103	0.693728291187904	0.860310854917156	0.909686257916758	0.690483145623502	0.392244322377645	0.997816186647959
1	95225	0.986675065601394	0.748207781788438	0.694284500867283	0.951511540556994	0.985086935038616	0.842857855213591	0.945715323580864	0.976410622990206	0.738497312643936
1	95749	0.0478286896721965	0.160662566671758	0.237458160192323	0.00703465813301842	0.153788382516632	0.026038674225298	0.85302620530687	0.674072503289057	0.675275185823991
1	96521	0.333476601031279	0.609820029842865	0.564560176509617	0.800971186058868	0.728645088905199	0.742788788165498	0.55070935617451	0.35248108745456	0.637497519432448
1	97473	0.312835268286542	0.71808648977169	0.707888868458418	0.384338391140999	0.834014247311256	0.629220580147274	0.72940750686326	0.720465011959859	0.503646568069613
1	98317	0.104837449349088	0.293010773657992	0.788458733394691	0.628124437688406	0.621021186385247	0.473320676872834	0.533229848619156	0.290308362061004	0.63439273213458
1	98617	0.140001904936186	0.321265469169986	0.502443535066333	0.41961697003377	0.796067624337442	0.423759508488058	0.825834556053515	0.693595613281247	0.60794794737371
1	99001	0.0730696373824245	0.220461293251506	0.378145463139143	0.270218466282137	0.59279732011003	0.235874688489461	0.77847593876976	0.592608555805754	0.607335667905949
1	99456	0.5795972655148	0.763523014683502	0.860859839624886	0.983141822477655	0.995073489807246	0.966170714360465	0.96602872713572	0.805580170293971	0.947768825845026
1	99785	0.0727226639040189	0.361364194312693	0.725753234815157	0.50542323994884	0.714559140492022	0.531743549532429	0.615604874835785	0.556081385578323	0.39717354383299
1	99805	0.241874387577485	0.782210362646381	0.921453703532631	0.791007326782349	0.954681396629388	0.994728477516819	0.848945582622619	0.757105148487474	0.6094307016671
1	100267	0.341051398834542	0.550214611631324	0.796336816300235	0.463032992821004	0.851651840379647	0.43512153819453	0.912521939084856	0.692757259775863	0.838511189132288
1	100314	0.262880279673594	0.423375437239102	0.825353707440769	0.606491721096666	0.736746932452521	0.448431373024172	0.706816505844094	0.421640145954824	0.764712947160639
1	100501	0.620167473554042	0.802087314344771	0.974662960939407	0.656840896546578	0.989831730407453	0.740117439488623	0.996805163899383	0.940460687612066	0.971195932335173
1	100832	0.449346700783119	0.552957041701902	0.604940679127803	0.291891921406354	0.818907822754781	0.336337905550813	0.997479885400419	0.966134165049386	0.958145699491316
1	103175	0.503810927454041	0.481069253553114	0.76217456810661	0.762181743708231	0.734571576199182	0.455170770657145	0.697713291421796	0.397819451810045	0.984342177275592
1	103453	0.0987539228957361	0.253813123263155	0.727168392944442	0.819708118416719	0.200969422037579	0.636539569297054	0.110706553634019	0.0473394267094317	0.372286535918893
1	105064	0.607320783105091	0.312484326879147	0.905560856438397	0.709553143698308	0.480099594826	0.26580678854188	0.538794249163673	0.266489958463818	0.88766639866618
1	105282	0.275455138183256	0.528484917823755	0.714322236859075	0.768337990700378	0.927599700467331	0.758345353107097	0.833158852379813	0.614078674175941	0.703026747723661
1	105894	0.739159725177048	0.693794185295641	0.498352448070955	0.185009126335573	0.570325796444922	0.269799055944607	0.672201396348171	0.561042108563268	0.465477355403628
1	109472	0.0942414290026614	0.132328540342892	0.585536566262956	0.271049296166756	0.325880728068524	0.126954115154219	0.5666539666186	0.286890831510104	0.925159493408055
1	109627	0.0964057521901315	0.145459143316006	0.63514296141254	0.212240070571397	0.442888460901922	0.138358748010414	0.78140990541992	0.485605838333304	0.996609809268088
1	112907	0.0588613530641347	0.0957366243805826	0.421194459868989	0.109339750424267	0.31337736270267	0.0708550100939297	0.859637134940527	0.592182421222343	0.857001305479067
1	114187	0.671481128355149	0.477889800703587	0.775395090801329	0.556762316213715	0.916716751634501	0.522927618468073	0.949954308481186	0.895516977911176	0.761467458281057
1	114648	0.199935728435669	0.253499849196154	0.797840386305335	0.22214170106733	0.395212190697177	0.135278334038992	0.687025017348372	0.413500612026255	0.844526498878414
1	114737	0.684918130694585	0.726966222345622	0.277140207730054	0.347653405249085	0.551635128200842	0.344103735427014	0.546882220257407	0.272234745892381	0.904505694663311
1	114915	0.412537774750878	0.298140739426968	0.566771891223271	0.639053264622222	0.778076456492869	0.388584435078139	0.837801810379708	0.678255624369114	0.64085567249185
1	115320	0.307815643165456	0.224367674898417	0.52794436770086	0.581449873941943	0.662451623825852	0.31069367172631	0.755510264111871	0.576485671948184	0.579651338389935
1	117199	0.0405651102015688	0.223717695789377	0.510348270814759	0.0530663060939849	0.385055913866104	0.0883871854855223	0.929255804340689	0.710403183885796	0.895421590420472
1	117379	0.134040659072678	0.184667816939897	0.977233865864246	0.478731700537031	0.291287354934183	0.244771832277168	0.303519681706699	0.155433075055735	0.649602488201274
1	118192	0.0542339074372185	0.068608133324937	0.381145320817363	0.417454909157195	0.276307114655284	0.151547516277524	0.404070849347273	0.269069242785736	0.37652143773806
1	118441	0.0430345874712652	0.099053196571277	0.589071357333785	0.131106641842915	0.148453875860693	0.0552175339820933	0.433221365126969	0.19721960910471	0.826172096728422
1	120328	0.421645693514873	0.46634281406234	0.617479431163859	0.743843368315654	0.431017736745771	0.477105896209941	0.325044449352029	0.190543178227572	0.553121266249406
1	120376	0.115876091522647	0.0655164030764351	0.524004412105345	0.808929012257758	0.166429462252921	0.202652576873393	0.178085598533353	0.101020615890126	0.294768844632227
1	120456	0.446493010397479	0.793882543401117	0.797277228822181	0.0851153386900002	0.541218544638714	0.320127116624394	0.55826161187777	0.451521839167363	0.398483434750084
1	120787	0.0714214081369461	0.0510904242635865	0.465456584764836	0.353553281649894	0.213656855626502	0.0948738087323741	0.427397441558611	0.206676953080348	0.647807481226534
1	122503	0.0395070391710051	0.0542671169771983	0.262444231059604	0.233684529900555	0.214877511912736	0.0806456059053236	0.490324366533638	0.354280940013271	0.395679779619662
1	123313	0.237035813442306	0.13385724967408	0.248191400115512	0.2679342370486	0.49953566558487	0.129648913874113	0.961947322292822	0.790168500320559	0.911969641531545
1	123924	0.104250194637359	0.0831526840404191	0.564592669023761	0.47912564591532	0.309731708683149	0.159326232804924	0.44735453062756	0.220141473728661	0.650341951412631
1	125155	0.0457974466897861	0.0436316077873859	0.203063228616234	0.205427482433529	0.216194930363249	0.0634723422816897	0.600510346279765	0.391309994393474	0.532411112351781
1	126251	0.340197389971574	0.413744412800279	0.755728120066227	0.441082786882542	0.297969510111297	0.981720753006859	0.159115777006845	0.101119710491427	0.241993908539106
1	127093	0.904655647124927	0.787915328237595	0.804035954462348	0.663619886481234	0.443748020835216	0.606102157940443	0.299538849218204	0.597911791685962	0.160488668780334
1	127891	0.0714214081369461	0.0510904242635865	0.465456584764836	0.353553281649894	0.213656855626502	0.0948738087323741	0.427397441558611	0.206676953080348	0.647807481226534
1	128116	0.310268575029768	0.462355808499651	0.777324568707403	0.628469551898666	0.821686133946461	0.519740753415116	0.778211601350025	0.488912298686339	0.939322923811733
1	128366	0.39079829669926	0.454347472496658	0.69029139716332	0.385724324421118	0.83201570266231	0.477879422099399	0.83118563710964	0.898511119211442	0.545731117170578
1	129025	0.104250194637359	0.0831526840404191	0.564592669023761	0.47912564591532	0.309731708683149	0.159326232804924	0.44735453062756	0.220141473728661	0.650341951412631
1	131281	0.428973511221821	0.413505155970908	0.60393929292905	0.151146124009368	0.436854492577346	0.143792395430116	0.745356274969347	0.83382106396407	0.475886682355398
1	132276	0.603258772754344	0.318746884009531	0.934472500456719	0.929257751730114	0.816294430342068	0.628196224190173	0.703634095378295	0.421828598145176	0.871354530035745
1	132773	0.673371579986983	0.448729384049624	0.56861682429572	0.710693053006597	0.921069498628666	0.90925520888079	0.788011386941416	0.715243221426221	0.536558547645755
1	133607	0.834135193620011	0.613584281061535	0.637504737250034	0.539989012049347	0.881157568856389	0.870902731920852	0.726554097322749	0.77759544040856	0.440748291340261
1	135519	0.668523742627051	0.76592288361503	0.412362657644195	0.992526431427881	0.578285025514204	0.979704945763195	0.373704612023839	0.73879273306721	0.186773805927745
1	136188	0.861854268431132	0.997071855980464	0.754560132408284	0.983016627829361	0.801457037206505	0.873036205588687	0.614952552850555	0.667655695440521	0.402271855553317
1	136211	0.554536038224529	0.608342828758942	0.439446707304207	0.865929098078545	0.612870809158047	0.958584287143356	0.405662874854021	0.998173656468617	0.181359735859393
1	136399	0.626279191839164	0.422633042642063	0.758979206336361	0.95932852067021	0.589045223933323	0.488244237512466	0.486849245610809	0.230699519887691	0.931447881775388
1	136467	0.971654943726989	0.979880302843194	0.86885581039394	0.500272973165821	0.853224745576694	0.536480647975891	0.817650969102011	0.979195397598326	0.530154052713381
1	136773	0.731440887039223	0.275158875927228	0.243400978661367	0.709308114420014	0.809670079071136	0.333638855224475	0.983702885641704	0.909180064532423	0.879687894805125
1	137104	0.979282789228337	0.480833465971654	0.536791601897312	0.965559119215103	0.88707849497995	0.5565791579568	0.862668798564226	0.724825673438393	0.70769880410123
1	137134	0.787054908382588	0.33193043087969	0.563847575476713	0.634504456923079	0.561062759025625	0.327239177953721	0.578015862468028	0.681973868869182	0.359890498268415
1	137545	0.732225747031699	0.727263878197683	0.985206807749746	0.33014512401084	0.881410673050059	0.829439875026158	0.734223608008447	0.433214434065271	0.894285535823336
1	138060	0.93878496672614	0.369398758049778	0.546312216564933	0.742328546966264	0.551856189450647	0.405643226583082	0.494427217853326	0.746273283097526	0.271020501631329
1	138335	0.95450859554648	0.67353976220482	0.833077505821991	0.833764790204851	0.886691079620561	0.770401071037939	0.757072763528466	0.935513815348786	0.455940773881606
1	138627	0.480656782132111	0.893083935736726	0.491410499276365	0.40768355481663	0.418038219898191	0.875507507817313	0.245951881093603	0.292622098740205	0.236508202396925
1	138875	0.790931175881351	0.5706333627688	0.541694893936688	0.894493568580667	0.956558816164595	0.876156929844557	0.863443691109302	0.958686557415906	0.594910753421979
1	138989	0.475573181071647	0.812563831516833	0.664688351982833	0.536513830849014	0.604926976217731	0.729274996339229	0.42220580780008	0.283703176660585	0.387163874753507
1	139393	0.499753950417432	0.747232771653681	0.87678670234937	0.20490812154341	0.747229764836815	0.287112408546367	0.954181685557868	0.948738346412757	0.770951338409653
1	139832	0.298067809844942	0.285357014257079	0.618601118311726	0.838696201040535	0.875678257423532	0.575385221236335	0.828598780383142	0.603687140731326	0.704054208650156
1	139991	0.480330337332665	0.437383271281516	0.870235141658277	0.896951208676522	0.976911664163486	0.896027055201218	0.910781619051412	0.666609563494811	0.938192735201717
1	140005	0.480330337332665	0.437383271281516	0.870235141658277	0.896951208676522	0.976911664163486	0.896027055201218	0.910781619051412	0.666609563494811	0.938192735201717
1	140671	0.855302210144119	0.923251581657248	0.459131327945313	0.98313816486313	0.806621351680756	0.900503205599484	0.618482900565544	0.367773357423981	0.767282824255603
1	141411	0.347552921823962	0.820279806030548	0.462772207132015	0.813336580060728	0.775259812684452	0.807536051045398	0.59245261733246	0.334738477049239	0.661578260890543
1	141556	0.842036672873062	0.591560395113856	0.372047407639222	0.902103551133017	0.883718907832603	0.868360814546127	0.730938479559961	0.838513653083871	0.458726592685976
1	142940	0.84493054379772	0.622832447651048	0.954888122516669	0.64663238543801	0.608000564734847	0.386165050499138	0.58229989149021	0.446949259242273	0.532477700669238
1	143199	0.726057680820862	0.659962905543935	0.804522394111124	0.990595400671801	0.780706536652193	0.611482347566872	0.66148630987978	0.421901173344295	0.612808260353153
1	143272	0.75441080376802	0.649907476195322	0.774477398855818	0.925611819172705	0.800141589652086	0.655351604798138	0.668699347763544	0.401536255853076	0.687939227614252
1	143471	0.673948240945603	0.7778172285213	0.563637605592125	0.78324278462846	0.631283898090918	0.615928448114726	0.478884771771944	0.292735666509616	0.618972969988244
1	143509	0.811657922967536	0.969685471264557	0.547968165223934	0.62269507163907	0.836268875834098	0.665784652071309	0.716034141949416	0.574664331821974	0.592426281007664
1	143704	0.723421152651856	0.713401120085599	0.88837412159261	0.261905612852906	0.558512882625548	0.289876186696598	0.62219963669808	0.937438660946019	0.338843836154409
1	144410	0.626251363968889	0.541347109712478	0.849464036124031	0.366190884710968	0.59000848930875	0.269217068947248	0.705536408928791	0.657108229482141	0.510845417920618
1	144832	0.691319702591493	0.875052226646402	0.520928950356372	0.794525160971227	0.695761731445158	0.687795506435555	0.527530400579339	0.322721029992702	0.653402038115783
1	144872	0.537435945797728	0.920378835686328	0.40602068571145	0.942847694413247	0.938512368400663	0.756893535798131	0.855403812152773	0.630703726082161	0.738820768271752
1	145457	0.875769141663792	0.855193809673038	0.552334652928363	0.66369765012425	0.941211404569167	0.746595724312443	0.864684716564807	0.665193505317535	0.782476288443368
1	146220	0.0970723761913446	0.128602559493088	0.707941564748212	0.911998138555509	0.437646277183901	0.594367399376561	0.29682366531139	0.120544788248162	0.972779953974484
1	148601	0.338998062935028	0.402876605280452	0.882123147662914	0.983944545434081	0.494964254396175	0.568606820845895	0.35593602609613	0.165059272858651	0.61273063676416
1	150430	0.518549669131445	0.574533610344818	0.932034196166982	0.899313946031244	0.637114310340918	0.712871943744232	0.457927717477174	0.212994861243007	0.826206510522926
1	150457	0.685213437570551	0.598848798405722	0.96340199621744	0.862604903015038	0.796840514862564	0.595543086495251	0.692035473230109	0.435453191358799	0.783201769910892
1	150992	0.506737892019059	0.2711028742403	0.987407691490495	0.988361147335945	0.695188702458259	0.548353617825977	0.58171953015209	0.352335372584855	0.707037333026733
1	151942	0.317914044180493	0.17505271762634	0.462098941210161	0.135304223671647	0.218953925726658	0.0902688950319865	0.457902712850744	0.830696807808296	0.229576799404103
1	153104	0.533085101186722	0.487300128290586	0.0731548887349165	0.090043924030506	0.29418125837339	0.207436641541603	0.345584596847356	0.145697514569051	0.933428714651792
1	153232	0.715928399197816	0.892404381190069	0.519160819362155	0.352310672455312	0.518383116214442	0.580119648119533	0.37498499188606	0.169970985325858	0.892359299957705
1	155984	0.182629513769825	0.347501355481152	0.757580911529939	0.307429083546286	0.768222435525371	0.462722994971747	0.741551054766915	0.987462809478505	0.441335205702533
1	156619	0.937757060277834	0.680556921469155	0.83076258246124	0.789590315616184	0.792492233632238	0.828718128134722	0.610107754032325	0.488000393909565	0.525461880900445
1	157491	0.796642220228316	0.597541350542973	0.90776285649579	0.310170343288695	0.218792103510031	0.929770948071558	0.109994415161962	0.0680661076256261	0.217791484713842
1	158305	0.293027419892657	0.336152904131435	0.613186732771892	0.449901651907021	0.68379865139903	0.312409538669291	0.788617599402639	0.49631819207124	0.969421208457061
1	158640	0.454714048513383	0.471963114858577	0.882569763362095	0.989815361447682	0.628797437597922	0.671070024232705	0.459591423487155	0.245716502378252	0.741036467175801
1	158910	0.724160754305964	0.909811668536839	0.828651380339621	0.549500861075479	0.689140159002865	0.860508335837718	0.487326290421261	0.231286523562889	0.854550341616638
1	163082	0.757298536508567	0.445092617669187	0.991466195967736	0.790549405010642	0.604832357540476	0.472803914412693	0.514051819701806	0.490889865855127	0.397043511546596
1	163492	0.945249601970656	0.929676908285116	0.775250961109932	0.685728480708232	0.76647343329536	0.96760183695144	0.565288796621169	0.516035849912556	0.362277334487783
1	163569	0.910544444286451	0.904883143617659	0.575892218635026	0.845538388189814	0.988656240579854	0.917468819219324	0.944452589178696	0.743264375447913	0.960476925923113
1	163766	0.549614108783105	0.655855567946381	0.256958140510318	0.870955120667846	0.494626990829247	0.999312350737625	0.302466212649277	0.244595524170111	0.371256531635192
1	164085	0.459855604819394	0.54985522386265	0.348888579032852	0.859683601303434	0.619990129104971	0.732378395035215	0.436476218541604	0.963888322506702	0.199318257630086
1	164310	0.757298536508567	0.445092617669187	0.991466195967736	0.790549405010642	0.604832357540476	0.472803914412693	0.514051819701806	0.490889865855127	0.397043511546596
1	164375	0.991933912185488	0.992947102668003	0.642890541908	0.316345349131377	0.750119198952653	0.528575766815761	0.665351961420382	0.37104697494523	0.830389067383306
1	164393	0.975085377439504	0.702145336048653	0.592713616863195	0.448381917798916	0.567201642826704	0.882815101987193	0.367715428357192	0.224274154225416	0.554561059391212
1	164679	0.96125297167552	0.6622509027484	0.960508447621532	0.55057142485467	0.686298093399808	0.459500082202049	0.626358339306595	0.951188670561132	0.340696212829979
1	164815	0.757298536508567	0.445092617669187	0.991466195967736	0.790549405010642	0.604832357540476	0.472803914412693	0.514051819701806	0.490889865855127	0.397043511546596
1	164969	0.973516161630139	0.817925037485382	0.905629012579175	0.49202945147681	0.832163145511269	0.514665594902956	0.799309227877565	0.835508182218026	0.512785380156565
1	165625	0.549614108783105	0.655855567946381	0.256958140510318	0.870955120667846	0.494626990829247	0.999312350737625	0.302466212649277	0.244595524170111	0.371256531635192
1	165984	0.96125297167552	0.6622509027484	0.960508447621532	0.55057142485467	0.686298093399808	0.459500082202049	0.626358339306595	0.951188670561132	0.340696212829979
1	166030	0.783267175471694	0.880799323342741	0.850338225434461	0.192683716741983	0.563781801956771	0.495435623975736	0.454700246008828	0.347881787946724	0.352273164556085
1	166386	0.823402258955978	0.97432430922555	0.175237051992595	0.688202693420156	0.425050907454491	0.777306662012707	0.258296216628894	0.252359561424981	0.291618803705334
1	166850	0.764937201201092	0.562605275006164	0.72934424039457	0.778968122656065	0.893786605298558	0.526874889483372	0.899477566999261	0.817535247205315	0.67520064964149
1	167493	0.96125297167552	0.6622509027484	0.960508447621532	0.55057142485467	0.686298093399808	0.459500082202049	0.626358339306595	0.951188670561132	0.340696212829979
1	167692	0.810210207946169	0.666638477934228	0.315416673373063	0.264602349076617	0.665777631589968	0.360291403204939	0.692035150419454	0.437550337186481	0.656576811544765
1	169429	0.334828162202336	0.531475539473527	0.859167822277865	0.370337408762344	0.874350863785048	0.416667071812273	0.981628276187454	0.849025424991643	0.961520704320084
1	169883	0.438320206833093	0.275715926555721	0.388173731601464	0.0856914543927657	0.305523503144321	0.0905356784986514	0.683295398203955	0.667499057361844	0.422607296926646
1	170319	0.710373254550755	0.689830976666271	0.946962546652035	0.895002638153765	0.919859299776721	0.730666768984963	0.82823892972447	0.627840923816653	0.748620974200763
1	171538	0.372040570729968	0.51108254161609	0.638193871314035	0.380343619904805	0.875294534382599	0.513154162549675	0.876236719714586	0.839973368128483	0.623114472198019
1	171664	0.113517717624462	0.339612015549485	0.131355675225745	0.0428241811476652	0.368833898053013	0.146970662035665	0.590877816123091	0.346532664153283	0.763053694842859
1	171736	0.639428302536468	0.446916887855229	0.975359569681295	0.794141069738673	0.821790647231352	0.485019125478777	0.807261120181273	0.514185611594555	0.908989320876009
1	172182	0.420783460231353	0.481661548271959	0.355348487957208	0.931607179171183	0.480406373751427	0.759174363954791	0.304983330431926	0.232263238149643	0.397670388325657
1	173042	0.406568777056626	0.230258442142008	0.173184117489687	0.365399634969924	0.442017129326961	0.179567485128732	0.640249231951616	0.973811214486678	0.350220167951801
1	173963	0.360241548590857	0.736103774497944	0.0133766089223846	0.0987097649707981	0.0313084574371121	0.25131015845868	0.0231583243656691	0.0970144176260163	0.0457117942285479
1	174791	0.830911565414479	0.983070559140522	0.243755571329455	0.795282443571818	0.614672968333888	0.782532751226865	0.422532046584468	0.413456137046872	0.35122319329914
1	174829	0.737370225509704	0.913743990844754	0.252956808239958	0.762472566310654	0.585353141126569	0.87067950069409	0.384967912494234	0.276217885191242	0.466158245693793
1	175125	0.522957953538023	0.66793216425551	0.0169045767598198	0.113229357947922	0.0677786554215994	0.246228826662473	0.0554548456472149	0.0910808775785292	0.128378703678991
1	175723	0.536176095971782	0.612249736408301	0.312477799662375	0.923759095820334	0.384371867174875	0.871256312172993	0.221207307354307	0.194343733558742	0.312111801164965
1	176636	0.537599629273474	0.672435221059079	0.298456244982353	0.972312057859882	0.452166488263491	0.880268145730972	0.27191942767547	0.226510932279441	0.35039857607161
1	177232	0.981103360721486	0.606430653231757	0.94805678983268	0.617425826279923	0.836746964341586	0.448581198792866	0.869396008692875	0.92880086284179	0.609965046249247
1	177611	0.691077741682604	0.9130977309884	0.697649203166305	0.813022221524488	0.975317884991345	0.949768521354938	0.900481710741778	0.852749032619146	0.692489970119253
1	178094	0.529537797395078	0.59371262457433	0.409762741934126	0.71349298061164	0.463443637898725	0.949906436719245	0.278182119177593	0.14619568306204	0.609580434667189
1	178636	0.642444131398498	0.715092567796443	0.341284536222874	0.925055639806996	0.556344289662648	0.913336320850481	0.356352833924	0.276950866865456	0.414290614507388
1	179209	0.537599629273474	0.672435221059079	0.298456244982353	0.972312057859882	0.452166488263491	0.880268145730972	0.27191942767547	0.226510932279441	0.35039857607161
1	179597	0.711685311450579	0.834566601203957	0.164902767110837	0.779176153153906	0.423285445211412	0.853445864083357	0.251115375242905	0.273204777931505	0.258806874862344
1	179753	0.783447947314973	0.935396575714116	0.991395635135655	0.91634007368827	0.995008317937671	0.927131846967113	0.96888588964702	0.80161297666953	0.981012176000694
1	180123	0.0468801375440252	0.0330532092177725	0.984004546694574	0.373631690476934	0.0860500814505326	0.0898649251774124	0.155729457378301	0.0664519687369	0.695364013392082
1	180336	0.82629459593804	0.663995253468313	0.344852534874361	0.861049943201778	0.751447048457158	0.644067920700369	0.608870522929504	0.906577001641572	0.331857325822329
1	181466	0.624723887587129	0.469777065327991	0.66069590795857	0.74543926267347	0.959695093994463	0.601960495899179	0.984921440261192	0.89905565279292	0.916668745572144
1	182057	0.415608718149287	0.654376354524707	0.773532338031544	0.730907610561115	0.883700488572262	0.804096660177026	0.743413736935506	0.640281041061182	0.57634028501847
1	182696	0.123663347151216	0.0835483193743811	0.288391101491598	0.138480213041054	0.29928469547954	0.0626801319271693	0.89833621536363	0.652030239247474	0.955413413997915
1	183655	0.56005754694165	0.733893554404595	0.939456943606164	0.685799077652335	0.68691561935081	0.891293666603769	0.48205739992518	0.560903910346194	0.264817786125931
1	183848	0.65761867495396	0.803964278988827	0.558582615053291	0.610985154541828	0.960359155023627	0.688312985468686	0.933531795089674	0.822209771956987	0.788555439379287
1	184847	0.524835588852016	0.526057832685474	0.42691434150584	0.722611140298674	0.848788740729395	0.511749477232134	0.82986759201304	0.649043008656346	0.654500594886416
1	185783	0.711697724400855	0.722605271298676	0.548063573130022	0.516020754779635	0.760865471468626	0.462939524821997	0.730129217747248	0.862399499858034	0.453371563421777
1	190481	0.347961819420641	0.505564045706757	0.231046507788983	0.29989108893105	0.602376142769831	0.316770780509701	0.651374315544041	0.75423325498111	0.40576611424078
1	192523	0.45466622703271	0.482969911451226	0.822398911128055	0.744822796920811	0.832558274997705	0.688349200270611	0.701508565275802	0.684757795333375	0.490994981566143
1	197163	0.168122338995248	0.0638024647678333	0.218800379448509	0.428779370709473	0.322215430907685	0.108205673772987	0.633153712773145	0.363441518110751	0.694104313913836
1	197462	0.168122338995248	0.0638024647678333	0.218800379448509	0.428779370709473	0.322215430907685	0.108205673772987	0.633153712773145	0.363441518110751	0.694104313913836
1	197480	0.726788213269443	0.174237149245	0.877239571746527	0.569563801862892	0.292542898454569	0.563423049507356	0.183669446308452	0.100946035785738	0.515400775775136
1	197787	0.763849993698757	0.663493786849278	0.806366500919806	0.746133364181292	0.777397961503001	0.785633372225723	0.599431696463134	0.991018282908558	0.314310532805602
1	197963	0.763849993698757	0.663493786849278	0.806366500919806	0.746133364181292	0.777397961503001	0.785633372225723	0.599431696463134	0.991018282908558	0.314310532805602
1	198236	0.131310638446385	0.0487237114347377	0.155039538239847	0.377133662780296	0.300742653287367	0.0965748771327941	0.636490993215348	0.417666302640039	0.560919832893538
1	199485	0.218539891310763	0.411095101327217	0.604123916568014	0.43004338431748	0.28213883035629	0.853443435475417	0.151364158887192	0.0788696507298353	0.315954528056818
1	200612	0.997686665102532	0.694248540612406	0.270804293810735	0.117423824221857	0.258490051049853	0.266138801275913	0.247742379790008	0.151665192509124	0.313422997910807
1	201086	0.0442772760388008	0.0304818805179804	0.240958699910277	0.504173862685634	0.0607688496113646	0.0727283012855363	0.124872074289524	0.0560384129194831	0.356976111992282
1	201161	0.354773621782272	0.309800872602254	0.943257035686782	0.526051469487925	0.678793283434503	0.505856765648886	0.585021822347041	0.773408017454338	0.33754124494296
1	201650	0.024668817520681	0.0127000095012106	0.0512998239667282	0.0356019354236575	0.0402424325886884	0.00610539349142223	0.67122366493002	0.609400038162195	0.433434957549394
1	202392	0.587404706391524	0.472633441463496	0.2288482727378	0.197882794536767	0.591266912753805	0.245599208295778	0.753999315866549	0.453436885755399	0.969742214341685
1	205622	0.192897055179659	0.17410008865801	0.785245105673516	0.729152957858697	0.583244432437617	0.385396784205412	0.550156756399696	0.278928225359102	0.807068035736999
1	205710	0.298128379079716	0.36212468038682	0.906790929258415	0.756651171220962	0.349069562420793	0.751373821896704	0.203363936127684	0.275014172969789	0.131986091052575
1	207187	0.639614054478886	0.749060222047045	0.438505036987673	0.796434098791582	0.764513530482003	0.947017850525963	0.563771826238482	0.343772384384287	0.557344033894341
1	208251	0.397507726056862	0.335664753774238	0.858011237641978	0.68895884408425	0.67123465878781	0.398898109221354	0.657992731833374	0.361982781036422	0.986358691935144
1	208851	0.650482977657824	0.904369485030581	0.995796469816512	0.883654917294027	0.763223584999139	0.926383262649972	0.56342015844318	0.885817635241265	0.284737480308633
1	208903	0.258754437453936	0.308205021550562	0.707104136921266	0.989563291358986	0.38584465809141	0.52836891209314	0.267427819941028	0.125675720639114	0.492641059644389
1	210823	0.6842647863742	0.508128138315141	0.798395969127691	0.761129472009379	0.472239187516776	0.613296751693331	0.323152740036369	0.269037441037003	0.257109688031393
1	212440	0.320087186331985	0.0768825276268705	0.298441679213655	0.670796227082157	0.395153354907894	0.172035766543037	0.572502672158329	0.304336755682869	0.895151054893095
1	215174	0.219295080199494	0.0298095364899813	0.415927780866955	0.276609832340375	0.0933195320093601	0.0480691634307907	0.285310277627369	0.299445758657228	0.280655152166149
1	219840	0.236444581221298	0.258905768280353	0.789527741460211	0.485187397493646	0.511671200891548	0.42021686107027	0.437300901773944	0.452203879908692	0.337054658945186
1	220860	0.484788020024448	0.269728779392243	0.886293145975506	0.697751906429646	0.528487948299235	0.625258597610258	0.372112260783483	0.161629875588698	0.791740282901376
1	221441	0.616657622713296	0.743209956333489	0.465793096711143	0.79958670999662	0.795071856686986	0.985066952044035	0.599336335232726	0.311985871802278	0.930837104014605
1	222616	0.820444227702988	0.597787167479196	0.384895512111699	0.371461544714103	0.410118610005304	0.914845379238121	0.238442725744488	0.185146534961442	0.361909544623155
1	223037	0.237727035918202	0.116277782354953	0.77795942026445	0.865142582481993	0.333735247831605	0.283288904906395	0.324565906199852	0.134190758535055	0.834270027486782
1	223306	0.211834219348795	0.153149668379601	0.372608317231147	0.561215823896634	0.467053816001954	0.228231957905799	0.57799242658875	0.463561801384002	0.414708710654227
1	223623	0.604366852180283	0.824168603036543	0.34357834925427	0.0733319523409886	0.0609330993553546	0.376258986830603	0.0372003629865339	0.0209310498072491	0.172538558271077
1	223752	0.489240896165636	0.907165948733956	0.36771250764734	0.750613295258065	0.648735174392001	0.863278626802789	0.445853510388166	0.204920713763135	0.829121372708603
1	223800	0.652321103137458	0.737569735707925	0.70917919316636	0.809290580096207	0.930718995527176	0.584231813915178	0.929363588675571	0.769258384324975	0.783996632849674
1	225129	0.461964845313729	0.175991192325926	0.527458096150948	0.344857110384689	0.482151109726595	0.147324238954272	0.832152560493237	0.675517832730942	0.693939273575337
1	225675	0.987375252684965	0.946359447871239	0.143826762793196	0.125006753105199	0.333574903942002	0.243571016999993	0.359879315131348	0.159656346738267	0.905567008028948
1	225936	0.334008693360666	0.430182237892708	0.941206740492307	0.378646670214723	0.836382164667905	0.387627869870786	0.946504049508425	0.757967877137422	0.927487856767182
1	226046	0.695065676782251	0.861198591892747	0.659893144033007	0.72102817920141	0.968263488883639	0.892462485372041	0.888505995597404	0.907427953902723	0.646360473373995
1	228318	0.10624926691686	0.0370839824592909	0.330343214461713	0.247994770703089	0.256684579498425	0.0699817782330178	0.68089313547373	0.402490290290487	0.864874444433728
1	228432	0.701044917316972	0.442846810264113	0.734429874075639	0.876661740392233	0.821807240246408	0.660437548158322	0.697129392611725	0.414873715419463	0.747228436188699
1	229618	0.53108094772149	0.896006409989051	0.267353407524419	0.505216663123682	0.693363470857528	0.597851608047499	0.556250148124736	0.286594832885291	0.763496710392866
1	232666	0.3678258571932	0.998276440129033	0.538389926343265	0.336272771049342	0.565011074597986	0.718782730090161	0.385968732802092	0.450920107160578	0.286979488182839
1	233534	0.189522146176433	0.0867553495544899	0.167943995505075	0.0717983332158534	0.244149173778301	0.0427083104881137	0.966068110815806	0.810401202623044	0.896000269670653
1	234710	0.25102186309123	0.333986290290937	0.446623124667192	0.709465424575389	0.388286187123584	0.822477499265618	0.226765151684269	0.0878886624767824	0.682926722123844
1	235122	0.533795561370623	0.573989354354623	0.783121637078677	0.811886534762299	0.910266600819613	0.643382727866118	0.850149930166371	0.680673513082057	0.663160168802671
1	235189	0.552787247361225	0.682184591574938	0.437290918031037	0.843102668140631	0.824319717805083	0.979451530427508	0.636749290089387	0.343812113023637	0.977157127122671
1	236680	0.450815763497754	0.53351450716575	0.414049708192957	0.763539374643285	0.971106798370447	0.685647814657075	0.963087469626695	0.884278508138703	0.805283552683858
1	237838	0.281273225077914	0.238071662879898	0.560172352499278	0.553801195232112	0.430701083191894	0.794660090960652	0.261124584156217	0.16961669762217	0.301775867028832
1	238792	0.155044574521594	0.145206980572045	0.734747365717613	0.949562392252428	0.304385393021619	0.518318836682012	0.200999687182474	0.0764878065891487	0.938821304454574
1	239657	0.399376311638566	0.375415699496995	0.917699753353238	0.402747723982257	0.67855430564792	0.366654140321602	0.703860623663103	0.766151101521015	0.455579157315639
1	240061	0.733978529920364	0.96198558295161	0.273735789322716	0.553686404149097	0.763565466015852	0.687972547649603	0.608389067176373	0.557087869663363	0.461106852393838
1	240180	0.352215029655508	0.0693941504505675	0.121590857507496	0.479169973168888	0.453885746155348	0.12307714618534	0.883052648848183	0.620665267094007	0.995354079151229
1	241299	0.811088471258303	0.358132256682275	0.11427817329789	0.293315929521337	0.553719561081047	0.243261655153327	0.693480346038729	0.394871925727575	0.860236274164639
1	242504	0.418837863285679	0.0920342748016727	0.120697589003402	0.482929305989559	0.496870855654989	0.136098572571063	0.920041363767269	0.683739620333248	0.982507638742792
1	242678	0.465203177232205	0.374482944490149	0.221885993868642	0.798715598226911	0.619346342918778	0.503543154727289	0.513825189419958	0.90355973231375	0.248802615273292
1	242911	0.285061594845018	0.25160198210817	0.824597468045375	0.94219971467883	0.381031515525479	0.607939522338142	0.246181455743565	0.141228430733176	0.524735591992922
1	243012	0.352215029655508	0.0693941504505675	0.121590857507496	0.479169973168888	0.453885746155348	0.12307714618534	0.883052648848183	0.620665267094007	0.995354079151229
1	243303	0.527426841084829	0.400015968299112	0.24010838032682	0.470342300056511	0.732173161164772	0.293086397293528	0.911903847760015	0.933044581318054	0.668956079273671
1	243470	0.352215029655508	0.0693941504505675	0.121590857507496	0.479169973168888	0.453885746155348	0.12307714618534	0.883052648848183	0.620665267094007	0.995354079151229
1	243574	0.352215029655508	0.0693941504505675	0.121590857507496	0.479169973168888	0.453885746155348	0.12307714618534	0.883052648848183	0.620665267094007	0.995354079151229
1	243619	0.276268782089311	0.0567328920728455	0.103234978000301	0.436481536149587	0.393389194360593	0.102193706767418	0.850394053707366	0.581710951715813	0.840580928297621
1	245038	0.318083892201334	0.0782306373353691	0.177302361254676	0.57689309675011	0.293843432215467	0.112928608957326	0.546645980074112	0.273678703117715	0.835222891421702
1	245112	0.352215029655508	0.0693941504505675	0.121590857507496	0.479169973168888	0.453885746155348	0.12307714618534	0.883052648848183	0.620665267094007	0.995354079151229
1	245435	0.114518545263249	0.181534527109307	0.738213271265743	0.614313042099186	0.460388888105683	0.434443322182429	0.373137888404185	0.210917141647686	0.614135815284018
1	245788	0.750420255095454	0.511538914602337	0.842303245606833	0.238965825206807	0.407345458164446	0.859116470817222	0.238760764202432	0.104868588408167	0.516892461202223
1	245871	0.278336297194682	0.0488841065928553	0.0618099214166791	0.498648521312836	0.266410958296309	0.0843086280460043	0.612256815965727	0.497205019496084	0.430361894747446
1	246084	0.352215029655508	0.0693941504505675	0.121590857507496	0.479169973168888	0.453885746155348	0.12307714618534	0.883052648848183	0.620665267094007	0.995354079151229
1	246174	0.621818286907974	0.463189810717443	0.461712503677604	0.530797973221276	0.936263988258693	0.728245414762762	0.861430453924655	0.585202568297041	0.957852661767189
1	246425	0.0708172722143547	0.0131459360310838	0.535105614459727	0.366726024704888	0.0597617606105275	0.0479516443901721	0.172931523453999	0.0768171755555943	0.66390577606325
1	246561	0.953311597516646	0.572792612391889	0.478399041699372	0.281756994774466	0.593226808653224	0.345495871676444	0.602912596686338	0.391013697700556	0.540353169763184
1	247065	0.241427836266548	0.141863376621555	0.650480967472242	0.753453047526025	0.239927469618154	0.21271931012462	0.265125240141886	0.135519737947584	0.419160780709188
1	247357	0.373918590603533	0.21890822313316	0.634991887940265	0.844106746865162	0.516078528626077	0.349709920567828	0.494749128557412	0.336912718836831	0.427641290746379
1	247484	0.197362366234151	0.176790763406277	0.707517964633337	0.489905717978468	0.102623843526136	0.672685909253082	0.0496274493747727	0.0215975166889495	0.275954890401587
1	247683	0.111799155265489	0.11278111039051	0.815664179268825	0.265819879981059	0.376918614529446	0.132748602839725	0.656506854117139	0.362121721250453	0.997342195774215
1	247814	0.700998233322323	0.766890792290001	0.514461174016139	0.5089490803853	0.929144359220275	0.578471470122778	0.930232948744175	0.847345593875192	0.729775390410272
1	247850	0.867578529792631	0.967344049537787	0.583677177860737	0.671010500184007	0.980442644508433	0.775264986170835	0.950960521581676	0.786999443579096	0.84770491973166
1	248261	0.417299161471318	0.442977279819103	0.114375143823677	0.0830524254137699	0.420981071700142	0.132460248227503	0.75689950930334	0.462283195482669	0.960598749997484
1	248737	0.700998233322323	0.766890792290001	0.514461174016139	0.5089490803853	0.929144359220275	0.578471470122778	0.930232948744175	0.847345593875192	0.729775390410272
1	249083	0.186075239098752	0.373464721796408	0.107918805138874	0.121751285111813	0.524839996559665	0.17312666655038	0.824928182783264	0.729323359487158	0.633005866783528
1	249256	0.532578267404873	0.577704288835905	0.619195962242527	0.616586077353041	0.899957455706474	0.548172356610807	0.893775080448296	0.768430151599186	0.734054414490652
1	250096	0.626158719958073	0.718251006102807	0.704388239955992	0.490910601030035	0.900639043302365	0.505157734780101	0.933115431077374	0.899858656345946	0.737935901385047
1	250479	0.538867975118127	0.739731160791378	0.722291350305371	0.771537082944638	0.967854429997971	0.72295278813832	0.93625275357288	0.727846658818365	0.890738551206202
1	250624	0.538867975118127	0.739731160791378	0.722291350305371	0.771537082944638	0.967854429997971	0.72295278813832	0.93625275357288	0.727846658818365	0.890738551206202
1	250718	0.890810363759901	0.926458121395789	0.938776341968193	0.946807030693297	0.895043176642204	0.895991398522455	0.745181875996311	0.71639908022808	0.525358040943475
1	250934	0.437983235283591	0.594742107119133	0.750028001842204	0.949223808659135	0.871383726714686	0.744804052355504	0.74034507316891	0.447762861797233	0.817269477957237
1	251145	0.32211871984613	0.159995808574835	0.261821440907545	0.475430134885081	0.529953634043589	0.195930079699943	0.762876827420056	0.53574171076268	0.742236061164192
1	251256	0.216547301962643	0.192515150629528	0.465788094846922	0.72985522184966	0.503346619488082	0.315722665019408	0.511069089442729	0.255895856645984	0.731898138488137
1	252095	0.325596164688276	0.190127741093471	0.290776884262523	0.200333279018157	0.349044067692509	0.10475499401272	0.717383404845109	0.733624027026583	0.484458186204174
1	252243	0.358565852025136	0.225383235382248	0.471724353757093	0.682197473991404	0.538978551856669	0.277723273463996	0.61016446877185	0.320784067279583	0.888105339303514
1	252841	0.378814327357385	0.21716747958567	0.209074237400978	0.28437610548368	0.603871157228469	0.202908719151032	0.889710592297482	0.863442490956152	0.64015557522734
1	253289	0.059340221610166	0.0211707025333844	0.0939414136646688	0.119559237579796	0.0889336163480267	0.0199106651479375	0.573654080047148	0.329599837357461	0.767678510633899
1	253940	0.107401888222263	0.0412520877444416	0.1595592136327	0.599111075945254	0.293611458752095	0.135205594657067	0.474780293586326	0.255603228904233	0.57632118536604
1	254004	0.803522037667513	0.686186241730576	0.409780747337808	0.507663687558004	0.839467361588315	0.495031238640746	0.828261767907841	0.846145973203706	0.549585442158052
1	255333	0.392116974199589	0.504908646246252	0.742768276801385	0.755291063833805	0.499087931400053	0.840210577715978	0.312349632716837	0.133820950448646	0.905460224415741
1	255849	0.937999691848939	0.821531503329936	0.783778548283787	0.628198061147821	0.900059283131958	0.632843211560513	0.836934721785398	0.916364221074661	0.566548415030049
1	256039	0.606037554224211	0.264750817445243	0.357546346411482	0.0356402685060111	0.104241991398667	0.0508044533149055	0.309037773368392	0.434851116336861	0.163908034576466
1	256194	0.887373264783054	0.774954941676887	0.536921044964004	0.72745506378653	0.965990345362628	0.658207958731846	0.964461358432932	0.986680612512994	0.788226093188941
1	259953	0.00330492870812579	0.00157913536783574	0.523591722534291	0.16489562552371	0.00174272954862632	0.00685609213174924	0.0203748056538383	0.00552623711509473	0.992114982961202
1	260010	0.453514697912313	0.163789128481709	0.681350273454851	0.41610260554555	0.32071589864898	0.131132330137016	0.541824881599739	0.343731635227257	0.637165368795373
1	260496	0.425650315747145	0.157635448789599	0.953526990751965	0.85079631242012	0.170591805765869	0.263991146879004	0.152044735911579	0.0795155525195221	0.515282298014492
1	261830	0.723117521393175	0.484596723035214	0.617045590888426	0.608505591582759	0.401925844523587	0.884324624639097	0.233512730745733	0.127968037508482	0.545087850350918
1	262205	0.392798400680058	0.361814685326945	0.2942699204033	0.446338375122859	0.692897035278664	0.325364345068971	0.783197729469302	0.942148172600684	0.49458662294304
1	263787	0.901475828620194	0.796152381761436	0.672774275608097	0.892884021133346	0.974621779196369	0.771312749925052	0.935369511030252	0.716383541597402	0.939378752105628
1	263895	0.555246612940431	0.661961962588546	0.399225423946307	0.161937219486017	0.529801556935762	0.403718137719023	0.469180537616417	0.219820345261206	0.83560988091272
1	264845	0.42877213253747	0.451801448786632	0.167436031475023	0.0206773617545399	0.118543224867604	0.12736267580654	0.170448576389191	0.0713891657913271	0.473203389478201
1	265099	0.261827606982178	0.353004247481628	0.142540877884714	0.0130134108511161	0.12367446982271	0.0884889282115011	0.238574332018302	0.0951695803104089	0.652426968080994
1	265611	0.70179007676966	0.868113493702435	0.988184631969342	0.903394484028484	0.83759377498326	0.943720213483572	0.655918553575003	0.931737164844846	0.358737885707909
1	266159	0.652578060791092	0.651103003277137	0.98282563191687	0.868351103991254	0.988735255925056	0.793779252633403	0.972227092121517	0.887557422414941	0.838456813989213
1	266733	0.897039796325477	0.616971334565301	0.561940576360723	0.945282151074012	0.907133052980876	0.574911495048773	0.88743709833964	0.634696286395211	0.871544536933625
1	266943	0.158850775109623	0.0916531987619045	0.730862879216553	0.148863780676816	0.267687339763247	0.0800662330094361	0.642038246054431	0.49576333668615	0.560606965429189
1	267251	0.771744818396044	0.503395644653258	0.465189403828685	0.821742852971962	0.829585920733215	0.445275892029611	0.860178747541103	0.602089670963414	0.823729165458426
1	267352	0.895381283194187	0.635481108660959	0.440629633249503	0.655209413242109	0.884495618852801	0.429892392836043	0.985020691307091	0.898813969190995	0.895942896763597
1	267925	0.8321277809561	0.975950771177102	0.921249412456417	0.804606095423337	0.848422350399723	0.831390522455675	0.684488735909909	0.976406068024552	0.385230115821593
1	268235	0.0353571548941933	0.113223305074026	0.00343436299607728	0.000408569907477935	0.0077477481388668	0.0041940562014615	0.156083951879372	0.090813583190545	0.459598362767595
1	269283	0.810660138013851	0.935602644438731	0.791348797874988	0.825361494764395	0.816470865353593	0.922920560171222	0.629221533129026	0.678682048192633	0.411261205242013
1	269680	0.0813115511498665	0.171534704881601	0.411860732677079	0.529745132579742	0.413184016425026	0.344918965004963	0.373252342979287	0.51401101350008	0.192517402511125
1	271416	0.0806544173767128	0.0505774533242066	0.326586132376161	0.217205649844223	0.159749193055333	0.0531078694810606	0.487354870168433	0.33852990973292	0.417144450660554
1	275147	0.870679929468735	0.942788275866901	0.326852396017694	0.124949055589389	0.279697091103543	0.436202790092861	0.199150249912311	0.083767099175304	0.502048220157778
1	275504	0.956539158155816	0.339983768505803	0.558206670599632	0.325030603046369	0.47506396477798	0.219314770703507	0.608040813683857	0.641908211923718	0.355639647456775
1	275624	0.518560941452716	0.53156710185027	0.594536990948929	0.559296018316976	0.705895721803007	0.486558539746548	0.633053580206888	0.902430427846503	0.351704532811467
1	277613	0.131129805920166	0.109943385037964	0.242321857823886	0.198516670880353	0.24791232097367	0.0895790015048284	0.534597204175119	0.791283600994703	0.268080616699552
1	277659	0.149013791204669	0.124657100751257	0.726822509185541	0.857660381762095	0.183117367130724	0.286604639046753	0.156248636551633	0.131292795316255	0.181310749771695
1	277847	0.0688328083965782	0.0246429487272654	0.155999463164463	0.115786803206237	0.133148843154358	0.025270643639711	0.740629584425463	0.578753798253189	0.553840500969084
1	279435	0.323166463788371	0.192160888289856	0.0447295285195298	0.0179621690073452	0.0756779823481369	0.0601429823959088	0.186776182810501	0.0784833114125713	0.487790829777505
1	280584	0.0457444182645988	0.0510616270253769	0.61489032150534	0.202961639303575	0.27740807414713	0.093526537181996	0.591673931521624	0.307170397612679	0.976650619314736
1	281863	0.130156095108812	0.100427741500077	0.00176145146377935	0.000347925747009712	0.0045483438453478	0.00356794137064598	0.101990129510414	0.0328033500409932	0.769870314613555
1	283155	0.42957844779124	0.716519261032977	0.629895819044424	0.32265942096396	0.390899810509144	0.600734621311091	0.255637232907837	0.145256385356012	0.351444373284565
1	283900	0.581971559830255	0.299207291134546	0.00866383690410249	0.00305403084669864	0.00847269940018684	0.0245874553253794	0.0358851675774001	0.0128082070921268	0.344519958671515
1	284815	0.0937900505056676	0.0891274323541433	0.548852189873626	0.308290721923941	0.435228670842515	0.156115851202952	0.696848532394881	0.413415318305727	0.757488737676708
1	284989	0.0908868987155488	0.0309997688329062	0.0775167501209879	0.0545529862996488	0.109643792408882	0.0163321672451346	0.865633997958495	0.978464993577325	0.591811573431399
1	285111	0.0635292269945878	0.0225796848816976	0.0647762097793026	0.0427206186894088	0.0843365238411027	0.0119263792186284	0.846518537957695	0.936697189395541	0.564285976941577
1	285729	0.257866470069692	0.238353485414902	0.989879741802841	0.924723389520318	0.325720571742731	0.491047503612902	0.224792415434117	0.135300235682833	0.309978628649108
1	287160	0.218885545218559	0.198750929975128	0.840388108867933	0.844988118077905	0.315521744925588	0.349806376984595	0.263770737763233	0.192415374435881	0.269353364091308
1	288548	0.253063673800725	0.170478493629049	0.748250458478923	0.958335960225926	0.449602621438903	0.411350621157439	0.373513174619282	0.225580908947049	0.409332140780141
1	289260	0.147691143656541	0.0625309336376293	0.0720528309415895	0.0246453659210919	0.0992951430062012	0.0156558756608012	0.802120058227517	0.584347281293411	0.749633645050418
1	289857	0.779028632092693	0.511215027295755	0.696969964521813	0.493322269556824	0.791101106776158	0.96787771728241	0.594820351430626	0.315496168389913	0.784936548785293
1	291135	0.386290664500107	0.244389316286297	0.305707812588704	0.291996320298551	0.503616884208067	0.170393570174081	0.789951119044134	0.959458272357743	0.49925473105918
1	291602	0.197047879565771	0.194623718867276	0.914619690567326	0.956785177069654	0.299563733817762	0.412308604735019	0.223781653078971	0.140747883295654	0.293060180864879
1	291796	0.714459565811189	0.580273555836882	0.412674618816884	0.49411099418048	0.675624686220069	0.449761729779143	0.61944913645702	0.602464901079961	0.440637797543325
1	292013	0.297776470495999	0.140938139677748	0.297371617568659	0.294789081127867	0.477694230334899	0.127385114577949	0.919225721584157	0.699880845719254	0.921437529211334
1	292468	0.679318277588783	0.353524634818448	0.857875467775367	0.839797956269691	0.580851727918995	0.510084603464666	0.466552631787542	0.441911895121469	0.374883829961024
1	292520	0.129389287016103	0.0637125869923446	0.550052568970648	0.387674301147898	0.0174853953049137	0.50840919259231	0.00789841980661397	0.00214012920989239	0.416853606032236
1	292581	0.0302120538806628	0.0544945900575399	0.28276778274463	0.185499891553487	0.291580850046127	0.0982208065740681	0.604646785737155	0.491430295978498	0.425726166782012
1	292671	0.0763023312009323	0.116509919228343	0.558608004931104	0.676106013026733	0.130401902671691	0.226357996650549	0.123901825807743	0.14984193293629	0.111269949891966
1	293313	0.0567342878084942	0.0577573394173501	0.26857079402286	0.1272672144418	0.316734200075296	0.0703687313825278	0.875914327430387	0.721966998551008	0.684256993580533
1	294899	0.865249848983864	0.979051069572568	0.325305371826482	0.518165598964631	0.751697145148987	0.591692967345409	0.632136865281938	0.389459089591305	0.746037370327697
1	296724	0.54779843331405	0.880435963260072	0.748508567395997	0.607551656633017	0.599662425029057	0.848362027154675	0.400135735482374	0.317754968304115	0.311411772130475
1	297946	0.580229945989642	0.642971541639099	0.820843506208131	0.94760568199052	0.849109671910217	0.692832092022352	0.724326937252034	0.531915802259538	0.571254913565135
1	298086	0.719174309112463	0.551476908081973	0.277231364053435	0.286713595551584	0.688375041103393	0.299249726111557	0.819407712075003	0.533142376247295	0.976394158414341
1	302575	0.158406406233991	0.0544162835517555	0.726873612817858	0.453629740212692	0.198040581155679	0.109353515097916	0.349007029510847	0.163009500408755	0.79169076308353
1	304281	0.38801355940013	0.458630100209175	0.354415147639975	0.874540255938721	0.617476935664214	0.642987298300552	0.455664904425719	0.804577452311193	0.212192945020585
1	304565	0.762479732134726	0.993829557743981	0.865681347439156	0.388027679217691	0.511520961163683	0.579838129737087	0.368444259202558	0.472644762833927	0.198847844986095
1	304984	0.411978916163726	0.658562753111724	0.499942256055678	0.959005956047064	0.499389996369147	0.867821269223962	0.310590198888463	0.942484203518747	0.127047613773732
1	305362	0.147919016822221	0.2254510284359	0.270247847015868	0.5182005471948	0.482687653078819	0.305097405631213	0.494494468713902	0.597544873613822	0.26614333289977
1	305431	0.503175152331873	0.771145800071127	0.711586752170337	0.301259364851463	0.226641955588451	0.707304058187782	0.122587523661652	0.102611483930262	0.159985865083419
1	306663	0.0657985774887549	0.0304366863441976	0.601609384287145	0.166544847257744	0.101600962596082	0.0369956599180373	0.39192861984211	0.19240928307863	0.775195356256356
1	307266	0.205113061737853	0.247720100443341	0.88142550495579	0.925183035272598	0.363746931887223	0.529556465613381	0.247991766774988	0.128670567809413	0.393921551167682
1	307847	0.858327907126524	0.97703981572481	0.77221645284515	0.421128919867405	0.658580382026706	0.660831298793078	0.494176246058489	0.432593041720427	0.33284542994812
1	308370	0.743587826093815	0.842573396997974	0.700062742970709	0.258730219125605	0.436660588293248	0.591674131595547	0.296574440965114	0.195937920724314	0.316082352491483
1	309185	0.178149472161865	0.231529884868361	0.56068521971388	0.842382047055831	0.217513527615246	0.569447906054968	0.127837075897819	0.198654127691396	0.0894450560980783
1	309970	0.889592241952443	0.930812360573503	0.992832323648638	0.814684304445085	0.986078897727271	0.910712369584206	0.936465223942228	0.834445182502921	0.752415989946065
1	310925	0.940508559594733	0.779537017560825	0.592566801787789	0.255787594522888	0.674486894127093	0.36190649834554	0.703352541943563	0.523199601538834	0.545376517388653
1	311064	0.663822561286971	0.581744090979562	0.749739784176282	0.756410178992526	0.794198566005644	0.917320039511145	0.601371737709457	0.343564510377499	0.808949063158483
1	311610	0.942355594074272	0.95417549032381	0.362645206988416	0.493176134536194	0.743804712116553	0.667527362326931	0.590661086246961	0.430938570473586	0.568270077188862
1	311769	0.854331466990987	0.795147812841623	0.976104764081317	0.615940812506624	0.990649320197188	0.889419154422203	0.95585671536848	0.770814894887386	0.967285370081032
1	313381	0.786347503627126	0.891115618709762	0.894563915443221	0.969606803950265	0.886467299241564	0.99498281719081	0.725291960367671	0.805963685247321	0.462445804832985
1	316941	0.958608123552879	0.852565245055505	0.810476206412993	0.587032036053039	0.931042024695543	0.841296928341258	0.817365414959323	0.525682874666134	0.940440811562124
1	317402	0.807140781174933	0.549705313213821	0.559397894268316	0.71758422599991	0.932935176197188	0.519593523383921	0.989416524503855	0.940950813229495	0.906821925113062
1	319963	0.958608123552879	0.852565245055505	0.810476206412993	0.587032036053039	0.931042024695543	0.841296928341258	0.817365414959323	0.525682874666134	0.940440811562124
1	320474	0.441766819764296	0.432478513870679	0.717522344320283	0.914847602988497	0.646775440879751	0.764891350461068	0.457331393729929	0.264715195919324	0.65771142581016
1	321057	0.552749050761068	0.509018389584391	0.830209752942902	0.872673881031052	0.805132118517452	0.819523384503168	0.627872787002635	0.36110789726084	0.832548603840837
1	321615	0.958608123552879	0.852565245055505	0.810476206412993	0.587032036053039	0.931042024695543	0.841296928341258	0.817365414959323	0.525682874666134	0.940440811562124
1	321897	0.958608123552879	0.852565245055505	0.810476206412993	0.587032036053039	0.931042024695543	0.841296928341258	0.817365414959323	0.525682874666134	0.940440811562124
1	328445	0.665920597780215	0.738299052893618	0.926603674279514	0.837414175481962	0.877175329093223	0.964069544671397	0.711707020131732	0.857116840604202	0.413233120466727
1	331177	0.342048697614477	0.300304962968079	0.915207355437652	0.931614829222666	0.414136505917839	0.533168923118956	0.291290628547748	0.118126935944517	0.9843626872472
1	332266	0.815640656563718	0.697914623651108	0.678814468767757	0.336178560924075	0.624686158279962	0.734778004045362	0.440693464104612	0.22472460544687	0.596290569399856
1	333482	0.505132261419582	0.675737260227375	0.922674801260135	0.444379667682798	0.527820335903907	0.751885708358491	0.34670246862031	0.324346179563571	0.243946973693301
1	335469	0.47795244135831	0.398713824265669	0.951228121196283	0.805288496270885	0.824294487098401	0.558174855239514	0.755035668790979	0.49880351855936	0.802824694639728
1	335990	0.532469350132272	0.425350415431318	0.906667329661262	0.407558009635582	0.468796256602112	0.969606255759566	0.282041274597909	0.149157758561144	0.413157509935987
1	338744	0.815640656563718	0.697914623651108	0.678814468767757	0.336178560924075	0.624686158279962	0.734778004045362	0.440693464104612	0.22472460544687	0.596290569399856
1	341196	0.376401673330023	0.293230780933284	0.983200577464165	0.99076714162528	0.669068417065447	0.582789703738153	0.533954331536214	0.277387405453432	0.876384364936843
1	341924	0.552951964261238	0.37884145438766	0.832232542582169	0.862064183409863	0.814401208243564	0.693807096460922	0.673671343984283	0.377637478028347	0.84538419982971
1	342259	0.714005400953549	0.607112925124205	0.801494151806469	0.419171246577174	0.640940953604942	0.8584127891091	0.438645050511735	0.245681226124279	0.505838364333594
1	342966	0.927857062288384	0.973966359328268	0.599977074259449	0.367875925494139	0.808957269678902	0.616805517157936	0.6985531119544	0.428267801145751	0.704269861420717
1	343125	0.948414694447086	0.963516380914992	0.611004684511994	0.956302044852032	0.941790123518481	0.91494646231401	0.826704424500967	0.888423930819451	0.561055501567616
1	343449	0.585282281352522	0.557084929638593	0.665872296295929	0.423018744173687	0.329230177498648	0.981898000710242	0.179919097270662	0.0869620151703298	0.375873028053229
1	344235	0.376372023337071	0.165564209308183	0.405978494311409	0.315154181627289	0.533187415160294	0.169458156579439	0.856212835501621	0.857907168139405	0.613272448153739
1	346038	0.863910066495442	0.952509344460584	0.467481300529701	0.621391465873136	0.67328855543232	0.783754836760151	0.481419501548073	0.293420167704621	0.630567647673703
1	348970	0.370626960207233	0.299926147548408	0.872162745492395	0.717484099771997	0.587197369789371	0.418653311553858	0.528531402588088	0.291710660325661	0.760913886895424
1	349310	0.743547757689047	0.868050940848979	0.352351613530757	0.265835874797886	0.733858905938468	0.504724361988666	0.658625166959564	0.362606023137765	0.8707433340371
1	349489	0.692437158076868	0.461464405344859	0.31891678429947	0.193596325149622	0.493618344172692	0.253005068644906	0.578272981877732	0.340290173289316	0.600597943268614
1	349786	0.918958186969436	0.448081123636811	0.113637876183858	0.0261299293154467	0.0583310108341403	0.0773268787595421	0.113473603420841	0.0490213873051748	0.37398862401918
1	350432	0.969230385607016	0.622592379469656	0.134124324344384	0.133954769418755	0.249051388038739	0.232114405998991	0.260556984697441	0.101419137093527	0.822785955978226
1	351212	0.970242445745926	0.719427503121218	0.266616065941443	0.154797076594924	0.29547697010846	0.292358171064795	0.2734992578531	0.115979725412934	0.617508654370098
1	351393	0.970242445745926	0.719427503121218	0.266616065941443	0.154797076594924	0.29547697010846	0.292358171064795	0.2734992578531	0.115979725412934	0.617508654370098
1	351689	0.856609866155028	0.986744320234722	0.937384060008731	0.884083220709968	0.894927354262894	0.970691106596937	0.739176675956712	0.671318996991799	0.544874092290275
1	351832	0.970242445745926	0.719427503121218	0.266616065941443	0.154797076594924	0.29547697010846	0.292358171064795	0.2734992578531	0.115979725412934	0.617508654370098
1	352602	0.970242445745926	0.719427503121218	0.266616065941443	0.154797076594924	0.29547697010846	0.292358171064795	0.2734992578531	0.115979725412934	0.617508654370098
1	352807	0.770901633547875	0.501166030097083	0.470724253246188	0.587677985728869	0.586166098303246	0.43076960680723	0.518559415402848	0.548265505634193	0.301727041807325
1	353230	0.970242445745926	0.719427503121218	0.266616065941443	0.154797076594924	0.29547697010846	0.292358171064795	0.2734992578531	0.115979725412934	0.617508654370098
1	353328	0.921266932005928	0.592741536796884	0.206453148515624	0.113746113397763	0.242504588261408	0.218087583539367	0.26378730130408	0.109453375935429	0.636297116663028
1	355246	0.482454701887447	0.843259690831216	0.267874046347083	0.399428475008644	0.472965652300979	0.599872099943949	0.327011843275692	0.139885970807673	0.700205407852969
1	355397	0.375189237715425	0.343765061411775	0.652309667984981	0.440786916591057	0.794659604654395	0.358739236803983	0.910791134772819	0.83440250911036	0.72298599665427
1	356907	0.761048699847453	0.967400243751	0.325698949260694	0.247041911420216	0.526541683703287	0.386512974551989	0.477663979782415	0.249810315528826	0.613411969217999
1	356942	0.471389883498458	0.100390178221569	0.0158870632973247	0.00317748910028566	0.00349067537775895	0.00809934076701859	0.036771480697767	0.0900893767825122	0.0352639135814237
1	357001	0.891804543117325	0.499325287957222	0.0598074894290033	0.0326329484652856	0.0592810290745678	0.105630010177518	0.0899928404158426	0.0618477849354756	0.178622489216867
1	359382	0.782334385145617	0.50273925630765	0.677336112256017	0.536127657829939	0.85415296038652	0.379758455818109	0.994572661106361	0.993169689603536	0.918323533659574
1	360888	0.910828217692404	0.540239256979422	0.113952274260298	0.0964470024683737	0.185632365261437	0.189497120961818	0.212591821045809	0.152660421025292	0.243448344515299
1	361200	0.448595042595584	0.769678203184975	0.475798989900454	0.279632242970774	0.29987833450221	0.56045325271029	0.189804982712261	0.125665270533905	0.255116483990426
1	362150	0.561954385491748	0.255129437150416	0.127222426620361	0.0882843511400268	0.191845939271878	0.0885816157223633	0.39746695950223	0.509443660702847	0.211742494900178
1	362211	0.370626960207233	0.299926147548408	0.872162745492395	0.717484099771997	0.587197369789371	0.418653311553858	0.528531402588088	0.291710660325661	0.760913886895424
1	362763	0.343212164695878	0.596223483330818	0.445165090098526	0.221997420482923	0.165671463063724	0.602938076791147	0.0903119293803365	0.0508243336979009	0.232670599890099
1	363510	0.844773043276038	0.955803098874576	0.799953122144603	0.844378364859994	0.980267121090578	0.80794680276726	0.939870336984727	0.754723807787937	0.898197340415395
1	363817	0.859179341301867	0.841882316242961	0.936550144734212	0.906804231575576	0.597277141345738	0.763368559569333	0.40877608284293	0.625838314743678	0.197141582022769
1	363886	0.929762477437383	0.808106527139868	0.826835155300839	0.671875500068261	0.970440055083043	0.665351115169384	0.97243751480805	0.841448941676271	0.883784506250829
1	367150	0.0546653570344349	0.0776625265448405	0.365530240018523	0.362055787602372	0.140602364387598	0.102702963460922	0.245662917605143	0.203902802020668	0.227032319624339
1	367914	0.691913426078853	0.697568775848722	0.311518438679382	0.461785861720992	0.665747386427945	0.496514722133344	0.574240195202155	0.535669173764317	0.435310112940698
1	368476	0.924407682893241	0.946252083755278	0.891473390948297	0.599927079337451	0.942218832005829	0.836752789777127	0.840464600571376	0.556634852451047	0.918836549038599
1	370670	0.147739207678261	0.0517261022795893	0.66889877659443	0.639419164015697	0.107262650940989	0.140820805045231	0.14067255749069	0.0718809454762179	0.532378661261958
1	371410	0.875016059495642	0.707856469115278	0.194337595312772	0.0267039015955142	0.0426480722109477	0.362118791011129	0.0255917220690672	0.0080351914169167	0.419185929112308
1	371484	0.812708187254569	0.921619702221499	0.397623800787882	0.279557752544209	0.742860243244942	0.578265831378264	0.627219369026168	0.34019253739877	0.956682401249018
1	372172	0.453545179362005	0.407584550911527	0.671723467996319	0.540071477248675	0.491405679754435	0.898672747225626	0.302292639501774	0.145998121622991	0.505594736244737
1	372205	0.486660780842009	0.291984126292562	0.900662024181784	0.821157270147083	0.659365586314945	0.615383292253642	0.510021597891506	0.247999043648901	0.832218073816837
1	372809	0.505005349017346	0.314947996952059	0.740662129679039	0.582444242590551	0.537927197084626	0.780798389719407	0.351723126113361	0.149839349579664	0.800908836718907
1	373097	0.435626521555379	0.243172749748333	0.835908213523417	0.632489804171743	0.487539220850236	0.679854655725089	0.323013293049288	0.133073002275924	0.863682947391236
1	373685	0.666315435491166	0.47166339765442	0.680699932180787	0.583191423527741	0.704210047488597	0.91103998836099	0.498725600005295	0.238643093520003	0.93325522334585
1	375468	0.570993980835731	0.361498795010912	0.75749376687699	0.464056639472969	0.553626506681902	0.898204410270091	0.354777798370093	0.153973932413481	0.744058913675585
1	375499	0.435626521555379	0.243172749748333	0.835908213523417	0.632489804171743	0.487539220850236	0.679854655725089	0.323013293049288	0.133073002275924	0.863682947391236
1	377334	0.299007505983747	0.436209949770383	0.988986922855156	0.706012476091534	0.915002259658404	0.639210295265693	0.86155512711148	0.585902172400387	0.979718496529907
1	377825	0.630379343394107	0.569277630286551	0.505754123118145	0.37077537692953	0.625278613968344	0.785526244678559	0.43242788798161	0.212157010168723	0.645494981834938
1	378101	0.313295288216737	0.206377900479462	0.888563717053694	0.84103229177437	0.692201662392244	0.426344653954933	0.662016578578997	0.365918934019357	0.869881805875342
1	381773	0.473320878045103	0.238857456416389	0.896533826864357	0.538911258683593	0.459823246205676	0.709596076091829	0.294460088110253	0.121927796767034	0.712718125314307
1	381817	0.520496479575611	0.912747555653032	0.791579379869969	0.650637922189086	0.992309501771255	0.981105434718407	0.953444917343732	0.76304654019508	0.923191293943931
1	382112	0.891812947758035	0.440405550939332	0.757763428639295	0.639633947298024	0.76437839495179	0.797266031621203	0.581166478661589	0.328229773610938	0.793513712182213
1	383526	0.552712161611944	0.29336700602905	0.804734873988193	0.471293483768836	0.492622928018537	0.808700115693724	0.309756465513169	0.127469456371723	0.783505312098416
1	384584	0.570993980835731	0.361498795010912	0.75749376687699	0.464056639472969	0.553626506681902	0.898204410270091	0.354777798370093	0.153973932413481	0.744058913675585
1	384674	0.706517202157604	0.397438987501992	0.696200250574215	0.480808182638273	0.614440491174403	0.893496655853741	0.410228067151796	0.182333051282162	0.93036211311154
1	388705	0.515845912612015	0.246924273482018	0.836447586706924	0.599068240384411	0.486836231211332	0.674408233706889	0.323395478169714	0.133221992274027	0.90065996824448
1	389095	0.765092767133795	0.588135799418073	0.579106212841505	0.447644575728811	0.669949772278459	0.928581992458684	0.462177578274522	0.221075653237027	0.740033355596167
1	389215	0.395863437615817	0.612524382076564	0.27676504098371	0.769210553608068	0.551544355119342	0.932030191211794	0.351366080686604	0.171999466204808	0.738861121856161
1	389577	0.394557245513348	0.245912922107515	0.741489677690824	0.56981799914041	0.232957273654089	0.619284060573795	0.133543705677238	0.0455283957033279	0.731385076347988
1	389853	0.507929550110383	0.38105872331294	0.830316542398688	0.612631843079984	0.678783826181659	0.830259085341089	0.480132295809769	0.295177056958372	0.475046802652934
1	389949	0.384185938054079	0.274505495984945	0.863253565912903	0.889099968549546	0.678581682114507	0.588605556128641	0.542631856833504	0.273742383554736	0.791079252936148
1	390211	0.782645320669612	0.79284701307473	0.685033672996206	0.744546884652822	0.978749265460428	0.903289823767498	0.914934589292004	0.945905717637215	0.673934512940869
1	390415	0.635335076447064	0.448314913765667	0.859368342817284	0.471430078042195	0.6544644150793	0.953725984518642	0.44567905355569	0.2916706950008	0.415617278566217
1	390542	0.713884171379861	0.813841962425958	0.627411974936242	0.831932263099919	0.950464418515958	0.733202120783182	0.889892049531503	0.814073963107446	0.656642924828462
1	390744	0.832933739110666	0.973867045486925	0.779780451346959	0.416030754174158	0.865283255768344	0.704199553438477	0.744892905533735	0.57851654221165	0.558551696690817
1	390770	0.832933739110666	0.973867045486925	0.779780451346959	0.416030754174158	0.865283255768344	0.704199553438477	0.744892905533735	0.57851654221165	0.558551696690817
1	392131	0.239375007709599	0.16635255088689	0.615003467627485	0.717045555882351	0.210304499199112	0.468555331164673	0.135798592841838	0.0796492793430717	0.253604051917024
1	392316	0.832933739110666	0.973867045486925	0.779780451346959	0.416030754174158	0.865283255768344	0.704199553438477	0.744892905533735	0.57851654221165	0.558551696690817
1	392462	0.832933739110666	0.973867045486925	0.779780451346959	0.416030754174158	0.865283255768344	0.704199553438477	0.744892905533735	0.57851654221165	0.558551696690817
1	394129	0.49921628091488	0.593224828582151	0.760986108617863	0.668820047632656	0.543357392516415	0.959217950007631	0.343498130276432	0.479121134844735	0.178845792453327
1	394552	0.404663021706888	0.261641702120339	0.955870210918422	0.946318599087588	0.764820240068267	0.515845026290331	0.694618872133389	0.394080632821716	0.906850360401694
1	395787	0.0750832530614395	0.246211973304915	0.0382311538315454	0.0956772738337337	0.103030423929395	0.130584771275606	0.142379873468864	0.558347555885527	0.0693182613444548
1	395878	0.686088964020453	0.453807481500737	0.963460723980975	0.322483143648521	0.503930210603257	0.940748417591711	0.310896474723615	0.195873375072116	0.345857717563159
1	396021	0.431822964180158	0.5232849030205	0.816200472736284	0.380611456889455	0.754110340193838	0.365057681968056	0.828363305082895	0.719594759921684	0.648384370465746
1	397698	0.507929550110383	0.38105872331294	0.830316542398688	0.612631843079984	0.678783826181659	0.830259085341089	0.480132295809769	0.295177056958372	0.475046802652934
1	398592	0.596950552048462	0.460063860898759	0.913314489025547	0.590145000749344	0.715295492626943	0.897237717561658	0.511681748230829	0.33578792461213	0.459147527693888
1	399766	0.836225015487626	0.925541638630314	0.884630236531567	0.475676403950538	0.598201644498727	0.823013131525685	0.401457846796506	0.36154553539871	0.27890394729316
1	400593	0.724717090317606	0.897232508155322	0.67047122386518	0.282425816655446	0.804865821192803	0.50555894157948	0.762516878675808	0.555971574808857	0.615540459314232
1	401107	0.465282939860713	0.384254232615514	0.924641539653463	0.555143098912285	0.405813061556157	0.766707653872029	0.244398797060633	0.129430566129478	0.381368061694663
1	401532	0.782448022626493	0.630210824441548	0.746726392441853	0.437344108506542	0.648698905529738	0.88605666366513	0.443797148301584	0.475796123437583	0.261190404752575
1	401762	0.915517246095729	0.424472065990405	0.57177162645657	0.969132279316007	0.963531612397997	0.623439865852857	0.979869913789656	0.841351200264352	0.998322904990665
1	401894	0.287165125914678	0.22910899563016	0.640433538942704	0.767436573833527	0.404503074832022	0.57975841858816	0.271389740095572	0.204063625241917	0.261833286956798
1	402676	0.930130304327105	0.649438163407681	0.641957360839685	0.637801737001034	0.980776272011641	0.950039439677923	0.915899977098099	0.800085153703526	0.719980108507171
1	404038	0.340515445420951	0.366332357054271	0.769560116363692	0.71632862348374	0.652984519494441	0.862556972244758	0.450147094808269	0.209120907083341	0.795024355045766
1	404108	0.0957552303889497	0.145071230717012	0.454112475512181	0.507904430887312	0.206704212280751	0.222352009352414	0.215009095654355	0.395824125227213	0.10752586792346
1	405583	0.672488340649797	0.409937353093827	0.375545366034375	0.453473934860704	0.812394958018701	0.339503356469843	0.978269208402559	0.83764765070456	0.947702314529383
1	405740	0.210928372181749	0.256419003663616	0.906195681556806	0.985561935196847	0.567019589987295	0.571901456285799	0.426316743202788	0.201222291803261	0.693207314057947
1	407205	0.912066914076292	0.790360919259972	0.645060334569852	0.585540786933808	0.880775430348776	0.592860726679227	0.826116745698854	0.630130220737856	0.661971007737866
1	408649	0.955937907364866	0.444703031061619	0.53081683771467	0.346561303541081	0.449814280552792	0.298806941102387	0.457184872136645	0.661201436701127	0.225650359254752
1	409707	0.244607900252908	0.268608695437	0.973682578238243	0.903764246107138	0.438486481939655	0.435594613540859	0.349719042936951	0.155033475023055	0.66991398672953
1	410187	0.955937907364866	0.444703031061619	0.53081683771467	0.346561303541081	0.449814280552792	0.298806941102387	0.457184872136645	0.661201436701127	0.225650359254752
1	410463	0.287776460955181	0.10452306668059	0.702480431717697	0.646222844042697	0.465664702308281	0.220355937612235	0.590322919893665	0.32343396081345	0.857613990612139
1	411663	0.924466188146899	0.709513949749308	0.626346161134377	0.368015217592433	0.8594754272434	0.842569830475345	0.698457072754413	0.507119276720321	0.555616488033646
1	411774	0.303727648937716	0.311839053111789	0.735102992068558	0.919789208114382	0.562329571915474	0.629961604494379	0.403534568342117	0.180535954894547	0.782474852472801
1	412423	0.762274074270276	0.741180747133193	0.376819029686931	0.359316717364298	0.627855094690996	0.68841248029683	0.454169335661952	0.210095885319307	0.837071522545044
1	412683	0.147451001576073	0.272138648248654	0.664313010106152	0.44776040696126	0.625412492744694	0.328627672862789	0.670574057537546	0.534660848006949	0.481726378860694
1	413335	0.300567695258982	0.150769494587076	0.8352636786468	0.96392227033692	0.544663757667426	0.435243089193007	0.466077385986295	0.2191051509671	0.807394969013882
1	413471	0.138200003156726	0.0822566070347984	0.664555240149667	0.492618476163715	0.398897530431791	0.175106567974049	0.571826362258402	0.294504206395432	0.815304186808838
1	413800	0.297155004352556	0.256006803959882	0.875872741176145	0.969361417803941	0.399269406321086	0.445096971266314	0.306333769202221	0.124402904153565	0.908187019065731
1	413817	0.138200003156726	0.0822566070347984	0.664555240149667	0.492618476163715	0.398897530431791	0.175106567974049	0.571826362258402	0.294504206395432	0.815304186808838
1	413954	0.823675526839292	0.674146939496604	0.295997592730822	0.334511389438784	0.549926710900554	0.387364831260098	0.505908198207009	0.269698269200478	0.61989831710542
1	414212	0.497837892207766	0.729028248103767	0.983229820886048	0.884013969165905	0.938244981211258	0.815643715581743	0.837379485625772	0.551823697823915	0.964791740981499
1	414360	0.270465805871696	0.273319562652805	0.807129042536851	0.925423454400614	0.561143011004077	0.616682824881286	0.406082475909046	0.180684692201322	0.820197043551898
1	414453	0.946467532517106	0.83293838497132	0.298104498537321	0.446965735628266	0.658220946705753	0.742261852780822	0.473466126506028	0.255625537522406	0.733314251224662
1	414782	0.396267944570408	0.339499678652919	0.545922857138467	0.725062858696246	0.461477780876216	0.744544400488401	0.291091963630128	0.117899696852652	0.984786856777844
1	415139	0.78346611347849	0.730299052931798	0.197276053136451	0.157324464517527	0.254152916346797	0.539936645410506	0.158095008983368	0.0563054953532045	0.689157155825151
1	416491	0.271541608931081	0.256145753401259	0.613743027567087	0.691153348925072	0.400785322653533	0.76186725027824	0.241003442748753	0.0937267672947907	0.993335916027121
1	416711	0.192801219836706	0.100656213751568	0.688536642409383	0.638129158042819	0.439295605888671	0.222964938706116	0.542654694216977	0.28118590790885	0.729391381708078
1	416915	0.390844130881575	0.37102984086644	0.512190100662583	0.627071881966435	0.477634384019332	0.889823617809177	0.291603152842663	0.11965332765816	0.969084193014309
1	418434	0.0655376762832085	0.0178501516950042	0.942340702148121	0.796706399187143	0.0112990515213246	0.0877616110110038	0.0168870082532989	0.00468227635508002	0.908221314540603
1	418615	0.078109707650788	0.0174183504094288	0.959161247394134	0.71190675165255	0.0364003308392598	0.0981089840264465	0.0554725437154723	0.0188807050425032	0.772666130955874
1	419950	0.172531804488805	0.030662214226824	0.847852502234917	0.656445042128494	0.0803224174440433	0.104015221485226	0.128205558769803	0.0590326219966977	0.579041360966234
1	419964	0.852569414909857	0.350804412471705	0.415172276216781	0.276266821036389	0.280657165954643	0.972439919849841	0.147950221327766	0.0581382838494052	0.766772331096845
1	420248	0.245374925364263	0.0487932326011345	0.921671798777077	0.990108235150341	0.0794250710690928	0.20598330473377	0.0752819635969994	0.0320313537994601	0.578002144759161
1	420648	0.57136442356895	0.44297818675684	0.322621818065362	0.488491123534263	0.346961388575108	0.998471113800423	0.19199072461017	0.0898386531581232	0.637896309201172
1	420866	0.923993094683341	0.55716446280929	0.461954006635008	0.538481604264795	0.248384946042593	0.907084471474893	0.128409455500798	0.153264142540905	0.202196150243488
1	421839	0.163953096147601	0.0259600906775653	0.859119321833963	0.412616552584214	0.0503968598187796	0.0541506189393558	0.129163739026753	0.0755905184477466	0.425596597147553
1	421914	0.0848098475961567	0.00455781601816249	0.583719837649566	0.324647371584165	0.0113289159634729	0.0175428346762546	0.0658411476444207	0.039023734906748	0.37667497740225
1	422095	0.230821027971462	0.064824565125246	0.411347287771388	0.315480289340651	0.337844914150602	0.0867298007230695	0.800813031899859	0.516817034578596	0.928478598484999
1	422239	0.103545525639821	0.0236411614044372	0.274317885108515	0.206399532464151	0.155118252326994	0.0346284028113357	0.675021512250795	0.376154319221788	0.896688949601293
1	422491	0.763705077662431	0.586573075069454	0.317653867819663	0.673393210717531	0.79392677201	0.543004051461728	0.718788348132893	0.709516339247782	0.49633957901714
1	426854	0.701010166530377	0.119894535415661	0.559253721414947	0.527237549025417	0.0794503460021172	0.41143928108864	0.0475126937727236	0.023736960694224	0.440564008306954
1	426998	0.089401772251522	0.0413524638801009	0.483794500256289	0.491159222335926	0.212828613616946	0.114015994619773	0.367843063855506	0.198628622633828	0.477163005805399
1	427069	0.0869826135611484	0.0490638701867533	0.512059334736288	0.534171595738308	0.226297673329968	0.13701447283216	0.343121593973132	0.19106789742295	0.435920523143521
1	427539	0.904044794627811	0.491880992209376	0.976312167167105	0.821054860780049	0.803600320032976	0.65938913527719	0.67183008505496	0.378160821704079	0.967046620632007
1	427813	0.190845163482586	0.0724917051349355	0.697254018191871	0.480415645197286	0.280486053950927	0.125731743767623	0.474946270092668	0.247647585508107	0.618762539216833
1	428014	0.317213367365573	0.0461549468709514	0.568143904402513	0.48480846862505	0.123992180022884	0.0643525166304501	0.309992934730742	0.143192591430869	0.76817248764358
1	428839	0.170306224996182	0.0609992197873543	0.69338987898161	0.429623547671242	0.283237022031407	0.115251084953167	0.514378211824092	0.252305698962063	0.984846166359743
1	429505	0.280239408862146	0.0743840949061726	0.719584928331028	0.921876447702184	0.365519466469629	0.257883218676854	0.387688116062241	0.168993080782328	0.918169472133125
1	429703	0.383111392310544	0.293375012933065	0.766832003735991	0.628547763363308	0.310657875103204	0.286448268472848	0.294853664050649	0.164130034158348	0.577606722349847
1	429730	0.39862728227488	0.745795902865557	0.0909882136985123	0.246421581630547	0.287828281580888	0.53617685117336	0.184495888712654	0.175221626534866	0.274264151067996
1	430076	0.15360370220279	0.0590753046366876	0.175233766584749	0.383365515313	0.380476095079364	0.115757075323623	0.738962003559674	0.542030835470722	0.586704236210853
1	430462	0.876705112175181	0.511182104397675	0.145195394689589	0.695226816212088	0.0357282543402218	0.703301623508759	0.0149519824929928	0.0746486609668718	0.0364508612221537
1	432102	0.112986528262917	0.0190584249062902	0.356530285202206	0.385536942403026	0.0671701531147089	0.0349418095008361	0.257527556062648	0.100862102552432	0.76251471417877
1	434306	0.334955235353622	0.615241737361603	0.536983760847669	0.84149522130836	0.474068825330001	0.792221908877826	0.296057987269938	0.955250263642256	0.119841387933296
1	434319	0.850936910558734	0.568476387985495	0.144175533349091	0.719574122965647	0.0493123153606265	0.739143829939712	0.0210151295888277	0.0956019805610884	0.0409706432568511
1	434762	0.829741764623962	0.892412541302008	0.182539947076513	0.317489275129336	0.610956603372431	0.504604228521047	0.503472355696205	0.284932100271308	0.70888236938172
1	435313	0.345017507642745	0.222824536252557	0.66407047301067	0.0992013285598318	0.205645400100852	0.092358528124603	0.417300474240681	0.946328347987074	0.191738356807283
1	435399	0.876705112175181	0.511182104397675	0.145195394689589	0.695226816212088	0.0357282543402218	0.703301623508759	0.0149519824929928	0.0746486609668718	0.0364508612221537
1	435420	0.632914132901978	0.522486686337475	0.378980053057717	0.843169525992223	0.551480724118043	0.879671676638247	0.354058677515594	0.270544258794166	0.4132933286134
1	435555	0.693933613985314	0.84873897460834	0.544395598841457	0.327920021940288	0.670076685754673	0.878331090145883	0.465865642706079	0.234777068176057	0.647697618368172
1	435737	0.530127018588059	0.405934127756225	0.54129671474481	0.876488608911106	0.545431513423227	0.761991299788747	0.360948670788596	0.252337184036817	0.463236939253976
1	435990	0.394556476836019	0.780439566987913	0.704767000281803	0.976397174730064	0.70174611684295	0.8892576177606	0.497819927783616	0.883739506499477	0.250067397505257
1	436113	0.192974839774725	0.550942821040818	0.417786119360428	0.68705107303929	0.440685596275017	0.804835509229182	0.268072819976693	0.852632636285842	0.113393975784659
1	436331	0.192974839774725	0.550942821040818	0.417786119360428	0.68705107303929	0.440685596275017	0.804835509229182	0.268072819976693	0.852632636285842	0.113393975784659
1	436638	0.074554274697129	0.0969579912563067	0.176696960306747	0.382295668658225	0.138704737234393	0.146025253018484	0.18390285670837	0.501030225466015	0.0766060878742529
1	436777	0.685483661330928	0.91308249236039	0.602056824807772	0.969056010981812	0.918665632765442	0.811216596272513	0.801096697363783	0.7977846038372	0.559267219965028
1	436962	0.522175510106792	0.218924908209211	0.530656002459518	0.675847454438245	0.222121626474672	0.521972305499788	0.136833282743806	0.0487916285777143	0.906536736371957
1	437174	0.732572969596392	0.993541271510318	0.416091641762555	0.350712954608965	0.419872551536412	0.585009851612593	0.283453845820609	0.239825281265731	0.236818686818929
1	437189	0.0196911914990881	0.118661984401814	0.356530522736648	0.382345572197494	0.2013487058905	0.182454904478358	0.24061708372033	0.179288935052446	0.245472109455397
1	438106	0.723067208377289	0.888464821330025	0.827316126319843	0.767001407762211	0.931190049040721	0.81234678564065	0.824299778560507	0.53730042893674	0.890641950351004
1	438386	0.583832141936346	0.437636505296795	0.388334072662824	0.859753511423907	0.403437978282141	0.821094944400394	0.238161162312725	0.22837398589005	0.285566856343079
1	438688	0.288491229191807	0.413626858697677	0.746185508394169	0.888520190052412	0.66524628340759	0.60752168891674	0.519593068202749	0.268815038876163	0.684647222241653
1	438929	0.618473451803822	0.248941026084233	0.39154662011203	0.738940178146068	0.591424935092913	0.255111326765485	0.734603535532094	0.442181577536783	0.808652896979871
1	439434	0.717394695711142	0.81118679877327	0.655289631120106	0.214365712292777	0.500789554695046	0.80163495771257	0.317295134158626	0.149864155814071	0.534252713345281
1	439785	0.684693877956023	0.727350863911717	0.455570699466237	0.932835702967111	0.832711182583014	0.969927105042063	0.648155813394406	0.471221599180834	0.605430922122181
1	440140	0.686785441770236	0.525865055836052	0.319456055380549	0.814475440636951	0.431942451853134	0.894358121019511	0.25563539724791	0.244268940855644	0.291747282325522
1	440434	0.360052459567719	0.625461906440118	0.437745941628022	0.677714639269219	0.638284059278551	0.923344630553297	0.431168241103135	0.199645970881396	0.745048327364805
1	440910	0.553423889553703	0.45200578782581	0.738701296892749	0.887344850178251	0.630680907113696	0.466181375056916	0.549630531929234	0.423397978511808	0.409264200748289
1	441699	0.742623418257137	0.799935442191036	0.28328184800231	0.691569816107599	0.631451369985021	0.799798542235938	0.436393470838895	0.357939237446441	0.420714162453273
1	441892	0.317920179691118	0.392404829349668	0.549226503728354	0.917467075555093	0.64341371432424	0.703232128374442	0.466683519350788	0.263335740910928	0.684157593760241
1	442025	0.154357479510609	0.214820998690263	0.652203934041286	0.792650529574609	0.421899575208904	0.449198736014289	0.326990408329792	0.138390004225775	0.97102731822403
1	442244	0.173504142078498	0.188419296995034	0.806063563955173	0.796927822448678	0.333769479100414	0.601566840445105	0.209561864898557	0.162997249467796	0.222984661788189
1	442513	0.915298103987821	0.775141000477721	0.327370189288084	0.56655949094345	0.91586690210551	0.49253305045681	0.978291367577067	0.839271468473521	0.942335747112816
1	442725	0.953850351269764	0.878653173932061	0.373303754021396	0.657113434696331	0.947968215129378	0.589243921118025	0.96503943747784	0.801763041064007	0.90836506591764
1	443412	0.109172554114937	0.312458949520546	0.787933308037203	0.875824303517394	0.359626412009322	0.550926175142322	0.239702030892275	0.181409171688613	0.242129489174155
1	443677	0.389272640544396	0.519340362742954	0.9074691608193	0.893215924650754	0.961269569056945	0.80725101153275	0.889717339654286	0.663339752900313	0.79973271982385
1	444540	0.939922253102375	0.692628609062113	0.421485603192428	0.618933606417078	0.914032932960714	0.53843977129541	0.930367887835284	0.729112261050139	0.904854473181788
1	444632	0.813332762906579	0.663096202599898	0.249185202663829	0.654687628786877	0.417983127580184	0.908510555944592	0.244525540062284	0.24306712392913	0.276159350850313
1	444646	0.604369441416988	0.87151998653241	0.69782652234116	0.923551851954022	0.992193759830595	0.803634013308002	0.98250510953058	0.915258952715958	0.86930144255174
1	444960	0.614731163354298	0.925224135411635	0.672980153718022	0.850677640493207	0.974128875601883	0.743769769069106	0.944455045632395	0.878089263202848	0.752768494232146
1	445233	0.426187422747039	0.604186378059493	0.861241302876498	0.919296301610803	0.977712462857104	0.888305688567299	0.914237788182556	0.719187359427726	0.795638252120675
1	445576	0.813332762906579	0.663096202599898	0.249185202663829	0.654687628786877	0.417983127580184	0.908510555944592	0.244525540062284	0.24306712392913	0.276159350850313
1	445797	0.258888074616969	0.255165658658201	0.502447733347254	0.880186275437142	0.382242011354478	0.535017451143852	0.262610912475753	0.140901422649624	0.576292826510887
1	446022	0.893022979141444	0.783939272021989	0.463194170555004	0.705749424215786	0.927098035986026	0.513055393375539	0.982404169488883	0.957303711391555	0.861674147326637
1	446183	0.868001853857941	0.74005925354284	0.283016020789782	0.29469208660961	0.736233596222351	0.336118127507337	0.840753705473218	0.588389102206119	0.774233391055979
1	447293	0.917740992494796	0.838447051428537	0.346057635075932	0.618488415682084	0.786324880721794	0.817796940869467	0.604271099994976	0.377334041796339	0.700640864768188
1	449510	0.936068810788846	0.918563115404462	0.136812510271619	0.411820882250989	0.340216727039094	0.58372582556124	0.217574142438206	0.25907701906194	0.2224575223625
1	449560	0.332634937565627	0.129945621867063	0.735565198831061	0.60458121712174	0.533569499191909	0.234694046356501	0.676299639422067	0.396553787318715	0.86646635457271
1	451464	0.936068810788846	0.918563115404462	0.136812510271619	0.411820882250989	0.340216727039094	0.58372582556124	0.217574142438206	0.25907701906194	0.2224575223625
1	452718	0.102159412883171	0.0637294638281874	0.0636784370653874	0.0677154351397216	0.169295401003569	0.0296570800018958	0.85334257953807	0.9812118891994	0.577686106891355
1	453120	0.398078278022165	0.457764547811665	0.905255558513496	0.660159017228753	0.809977671723517	0.506289340401549	0.770021926539762	0.475069971440967	0.972392641334907
1	453993	0.1816218381084	0.0998670207150778	0.482967796060386	0.628767082516622	0.296000528921661	0.173019649411399	0.397796448593724	0.190001611275942	0.632323468110414
1	454505	0.422322649616076	0.487191827685185	0.602792067949222	0.72696003804296	0.888013450388342	0.637704666594584	0.812677260841673	0.894723090630041	0.522068643560945
1	454535	0.28529773169653	0.151968242843497	0.595391806868815	0.611755140750505	0.494220647268859	0.243140897572331	0.595488141742841	0.315801590961208	0.949818734816999
1	454792	0.368223790233177	0.182847630897275	0.894620590985015	0.868516334611575	0.436273064611564	0.359500125007097	0.389954833001994	0.193604853439767	0.765841410244038
1	454953	0.680577834377948	0.520661826695321	0.491204240347689	0.386935412227579	0.417566109564914	0.950127872882829	0.243085070734898	0.0930444716487741	0.80799182618328
1	455765	0.628353797767116	0.44893572781492	0.467098356034367	0.836996293605114	0.932123003091148	0.559596245518145	0.951650560877139	0.808293443772675	0.821444498970299
1	455996	0.270256900957827	0.361006841574812	0.564470965769211	0.626857622185208	0.542930772498238	0.435020192421023	0.464203412114039	0.684880173329445	0.228721100511298
1	456097	0.875344881753502	0.630293212946858	0.837881818089108	0.698542057325116	0.949028793050222	0.947550999447334	0.838636305327503	0.560294777661484	0.866572292978795
1	463226	0.609096454114749	0.78721210451746	0.476157745654485	0.867672925533882	0.902148292192752	0.831871809597347	0.767481528035954	0.521433705276057	0.781234581970337
1	465096	0.958220277444311	0.657567113651699	0.975006261453041	0.496068028048705	0.945287162592019	0.874485981946291	0.839455558331179	0.610847551966281	0.727294145231828
1	465237	0.673071043760787	0.959768969085594	0.502741303463023	0.528610894315895	0.781583020354123	0.633100910547463	0.652811302509718	0.405199173222281	0.631186878786574
1	466372	0.266451100309823	0.224717736830656	0.749936079111009	0.785503872178941	0.651401522422224	0.412950385847487	0.617070952733547	0.368960342788752	0.627841500515204
1	467200	0.508688375054667	0.511000409807404	0.721334410577803	0.592506685253187	0.870068822751874	0.577322536649861	0.817499951420042	0.924626370860783	0.538997693006632
1	467322	0.349463567650326	0.549986359485463	0.189863434131845	0.137642491497267	0.472817286291799	0.390182595743008	0.41169293211507	0.183057281882436	0.885025044280915
1	467517	0.566174136158324	0.226549867254432	0.727869829100503	0.658226695261029	0.678055926585242	0.335895582893268	0.743087691715866	0.645628888825517	0.568497847680144
1	469995	0.878738422857283	0.695005156995794	0.283242933537861	0.490804253646292	0.692505005506254	0.452520776936218	0.640250898293531	0.52496524988659	0.451059768353403
1	470665	0.804918514889738	0.827276091100346	0.188275695783013	0.996419889213767	0.809620156849124	0.818298080756243	0.633943986014344	0.593677041174191	0.463533389755058
1	470901	0.753156786114716	0.841120733028075	0.518429160300466	0.822319151346621	0.907289093439827	0.812934494789828	0.780487565243115	0.582483547592958	0.620560904323447
1	470978	0.796843771667954	0.578235561608057	0.46342330846194	0.429913287823457	0.777417916502863	0.450071507756518	0.767629744467305	0.663088894983221	0.531428035411108
1	472391	0.449666374120454	0.625022571609319	0.610873990549769	0.72568123101804	0.604169098439785	0.984583619585596	0.397130163503519	0.280384359041634	0.352313951194565
1	472498	0.936637513513494	0.939432768631962	0.377035501071737	0.949491586751871	0.985223617135072	0.883804923555337	0.937748733374513	0.753290799638157	0.888151956866718
1	472732	0.626568077124667	0.578062485773969	0.38509269359028	0.951767738014494	0.703442934468621	0.815979127092145	0.508353480765567	0.31225408946565	0.637231669165861
1	473601	0.913298725617805	0.907131846314707	0.340315662273816	0.946429426113192	0.961835936170943	0.95076454509146	0.866684524520151	0.732757432177637	0.707631823909886
1	474387	0.77274151619331	0.983493478897527	0.611625744740781	0.816393136385008	0.80768738297143	0.855456116024655	0.625287431093886	0.943733243184586	0.333050717266391
1	474406	0.510604600625022	0.705360680382816	0.564334286759031	0.839076658326335	0.68281709265767	0.882250073218128	0.478586139862094	0.270506083453385	0.535021697281273
1	476544	0.274985853001241	0.511577797640332	0.593851873169189	0.786012725585564	0.452470052907459	0.855848394340947	0.273558159286488	0.135717636510718	0.44895390044649
1	477287	0.0300239327729428	0.0256737049115917	0.110588021511961	0.117324268448914	0.160652146051186	0.036774706112817	0.668148598341879	0.537156972171604	0.47538997259339
1	477309	0.015925673185888	0.0239149052766809	0.167094540728497	0.167013109451379	0.124051715012514	0.0483183152347081	0.39341496024448	0.323805084820353	0.296926772281889
1	477628	0.0533807862009566	0.14749537231652	0.720991292072635	0.222757123995216	0.47815955041	0.185965149267823	0.691272271852462	0.49534181804222	0.556215675279874
1	477663	0.285866059435863	0.469472141848019	0.546918059901271	0.883102479591044	0.660254719086668	0.860799191876065	0.457607041141998	0.230086746828072	0.63792485534135
1	477876	0.0731992762267304	0.156467730213304	0.825960280783564	0.232234571503527	0.510359935679246	0.185239882754771	0.755767541970641	0.469917988911369	0.790811886173854
1	478552	0.0953182341028647	0.379400784876775	0.932784980463594	0.880687154816874	0.271454724096271	0.707569103489425	0.152299494466309	0.30892530912583	0.0806389951218001
1	478577	0.943211026743315	0.516808134449584	0.299534183288781	0.719623380440682	0.911801321310524	0.470148593486958	0.994150037762101	0.925050090902601	0.950272914426016
1	479147	0.939333237019491	0.525408404462803	0.256499063957747	0.466055804694944	0.658541652607996	0.443221543812508	0.60169194548401	0.536200825319441	0.392794967656128
1	479508	0.602253147677991	0.693699870673926	0.461100967914564	0.918961771065436	0.845466613561602	0.935907081467611	0.667240726316821	0.38949415683447	0.863898970247436
1	480303	0.312236161953098	0.531693690721585	0.588209466094504	0.765356306058699	0.734626569884508	0.64337408107639	0.588099707681206	0.343687627316842	0.61845467110586
1	480540	0.00183278637031231	0.147324226032272	0.121036461990157	0.00329768836467661	0.118220946204888	0.0280002413062215	0.591281157838126	0.786619968317408	0.340637434464735
1	481814	0.727453763232861	0.847235531940428	0.222145985072599	0.95359255609505	0.310667525540732	0.84254210212699	0.170759460375016	0.780924464957033	0.0686842251784916
1	482966	0.53994671363948	0.420818212554213	0.561339185469083	0.771975432222674	0.426750254056038	0.567290910737086	0.293647364400956	0.37125282455051	0.235426645854767
1	483006	0.87881654449165	0.664786829180954	0.285837722831771	0.995693240198763	0.826514182671837	0.732910584469467	0.677621152318038	0.939674548495047	0.385881839627527
1	483463	0.55417071148196	0.659260233232736	0.466448739172452	0.659852293483042	0.820847485710021	0.634146037910502	0.707449075129242	0.521677657482545	0.644138484708034
1	485242	0.0428836698528446	0.0627082486457029	0.822737281996065	0.0901688817409216	0.179391478056746	0.0560312828824873	0.533901569028493	0.358779693292385	0.587438544888454
1	486440	0.223840579133538	0.0638390161150934	0.852417603656395	0.523609616814837	0.117633068869578	0.133575936573753	0.162840104367634	0.116706362161065	0.359927597418436
1	487641	0.234334056731925	0.0969079154024853	0.75695803128651	0.796414621502244	0.193877137672826	0.249583884170488	0.183723965554691	0.0825730715820384	0.663673579089422
1	488426	0.698198876993764	0.886316249911337	0.966825222726846	0.564688820387744	0.981982181047152	0.72892749873455	0.974279235756676	0.829237899919887	0.958633613064992
1	489664	0.352579553908977	0.112887972214699	0.689429147166871	0.652693215630997	0.174670280445507	0.20814152522983	0.184843525859229	0.138607242821036	0.348344611525033
1	489844	0.293694005404937	0.761143466614129	0.123665549539849	0.202882949284785	0.305667884663861	0.391032277601415	0.2367712271002	0.461577871453088	0.147804465571045
1	491042	0.160271467331809	0.285737308875791	0.555680194653142	0.103968428137332	0.565577187060056	0.167565412794365	0.935563412335984	0.865421187990377	0.734573121648549
1	491701	0.421543232827517	0.679647581831119	0.499878210332268	0.368777753827572	0.421569488586957	0.990627759877442	0.245616142011871	0.325060236027693	0.212780112025729
1	492528	0.629891561702892	0.307696130386647	0.368585433137268	0.697625585463546	0.197985197141946	0.404637744385289	0.137533900002768	0.270770969292493	0.121915371029045
1	494725	0.850157843157545	0.176210337020102	0.978998825295254	0.789495301036563	0.220375451118717	0.23765696414916	0.221332266406373	0.28955857417641	0.208537709646814
1	495164	0.0270496664923223	0.00869552950949159	0.529256783010846	0.574042279885425	0.0335938240915386	0.0614435367303269	0.0742014385622595	0.0247158697961703	0.542237614628835
1	495988	0.324683323407365	0.083069952827623	0.286308341965264	0.155236075894732	0.206479206145294	0.0410217630570137	0.818249771216585	0.67275318943347	0.671170404447221
1	496730	0.230423949569817	0.112936642187813	0.604762369599202	0.841674037249089	0.116345084033457	0.239537938101611	0.104401754923369	0.0387410433597993	0.7766176826411
1	496957	0.0189961516950725	0.00926943324336195	0.92253078857674	0.771045694906515	0.00872013707448104	0.0837003104387211	0.0132604246701302	0.00332591260285709	0.675863371122386
1	497166	0.219578006466288	0.0962251541023606	0.830673484538546	0.671124359906999	0.251425404522694	0.238200482738243	0.258784575207698	0.137757293051008	0.580843496928054
1	497991	0.340122307934822	0.567114411659249	0.896704981390198	0.739635728840834	0.921477803639312	0.703570421428963	0.842258162904096	0.569640039025827	0.936721330591507
1	498836	0.330260095072382	0.757509364654418	0.996429337944968	0.463832420733248	0.988459639410772	0.739250884977897	0.991974045665745	0.899773245767813	0.998045940848232
1	501627	0.963814492355846	0.69418509853189	0.7317100958718	0.762132684362043	0.925237664253107	0.763644213841356	0.826870028001997	0.671175570040222	0.624218159995267
1	502669	0.41094025957617	0.719800669650991	0.768813928363844	0.784933595109823	0.781264029672406	0.943549108650025	0.583841064057676	0.378671821813725	0.524195711430464
1	503836	0.068558029198772	0.105574859037808	0.790326483238875	0.159083895534713	0.175843544840657	0.0655233299793047	0.458323655512417	0.214357610663222	0.801784286781972
1	503930	0.124877266096212	0.151484196451354	0.729802582641378	0.194937553668785	0.241051769361322	0.0835480567136888	0.546672556206217	0.288571704642135	0.700424194174544
1	505029	0.761549889448556	0.61083268066682	0.955031240915157	0.861318340384225	0.640080273499132	0.51089863660987	0.534422780082701	0.62734844943582	0.341097150412143
1	505239	0.559370478147307	0.209736367646343	0.190759199870104	0.659701739671375	0.405441168406494	0.496481538713327	0.294158599257339	0.296495712651155	0.20734976909349
1	505948	0.791280398331515	0.469555226907448	0.669278825180686	0.544413468292783	0.528549049147283	0.774123604174968	0.344316705083016	0.243132946274724	0.319844015698651
1	507419	0.554146744266105	0.884852633728542	0.571168924650555	0.546503529738136	0.762882662708204	0.683934680077521	0.60887292229253	0.364889869978385	0.612321233284543
1	507706	0.769348617988945	0.406854930433217	0.788837322581949	0.309394650669825	0.14300622507675	0.168618474271768	0.170913510623557	0.95294241140943	0.0627878277179688
1	514679	0.819154124183461	0.464354307723098	0.334479303820125	0.67605693749632	0.81814560217942	0.76650449480042	0.656681717351638	0.597737868738049	0.425113615331066
1	514894	0.0911257274106911	0.200134830275973	0.534099786312932	0.300638350990179	0.159055043390018	0.142200028037024	0.220022054335055	0.32486513199925	0.126740964618404
1	515126	0.624845231573447	0.32804292709865	0.257197375108273	0.803279281885787	0.69784414913261	0.589885854830317	0.565062798334263	0.5186924013687	0.363644031246662
1	516438	0.405131009118859	0.795881605602341	0.965197109801997	0.954543456018855	0.892781553201372	0.950863151007493	0.73663493898928	0.667249169646795	0.48749497645977
1	516613	0.525459041133773	0.300418250024867	0.97391188837488	0.289597971518912	0.32552871206031	0.115395396264746	0.60960242122606	0.35244979287366	0.797526208604858
1	516944	0.810798967907006	0.496429772092634	0.261161829270646	0.931012130818591	0.979566563093627	0.711373603051361	0.974834645565694	0.836180209966506	0.910693504876045
1	517553	0.218153753741303	0.584498277522299	0.458978408678522	0.231414283933716	0.207934870037528	0.297537488369446	0.177069607341212	0.862100863448618	0.0679450216636717
1	518652	0.0878731022167497	0.205487057759832	0.972628759276611	0.276931969334196	0.135898235372216	0.120694601179233	0.208030485921548	0.157844582971136	0.228518141904606
1	518782	0.0706017762238739	0.243971110979517	0.988222296171965	0.417226645093943	0.087455706632071	0.197305695501568	0.0866223794693232	0.126131216097812	0.0813083713896102
1	519069	0.0428535773488848	0.201380016348171	0.507788108779189	0.265541056525228	0.0879032002283172	0.153386953350904	0.10507083742516	0.333527098074882	0.0478555016087372
1	519387	0.147367782534756	0.405830146712938	0.893524332213524	0.587188166368127	0.128403472664524	0.33113049569947	0.0939834543314619	0.169312897479673	0.0692039208314097
1	519456	0.216910384666307	0.422844146169729	0.667138988392315	0.34244541787445	0.282768752331181	0.215411696641161	0.320463866320822	0.224838477038397	0.313925725426004
1	519471	0.216910384666307	0.422844146169729	0.667138988392315	0.34244541787445	0.282768752331181	0.215411696641161	0.320463866320822	0.224838477038397	0.313925725426004
1	519537	0.158345570555011	0.326662400519678	0.762875456711346	0.413088467294693	0.168647085125102	0.204054854994175	0.179962221146103	0.15101171126468	0.193151702082116
1	519672	0.0706017762238739	0.243971110979517	0.988222296171965	0.417226645093943	0.087455706632071	0.197305695501568	0.0866223794693232	0.126131216097812	0.0813083713896102
1	520098	0.203981424481018	0.586780929620854	0.465829905981605	0.890866429448601	0.0986596190957707	0.711097437058597	0.046481221769342	0.070502763697076	0.0618392168305669
1	520313	0.0706017762238739	0.243971110979517	0.988222296171965	0.417226645093943	0.087455706632071	0.197305695501568	0.0866223794693232	0.126131216097812	0.0813083713896102
1	520997	0.293574762195953	0.405557145750947	0.129506722980828	0.877033861726872	0.716053162915915	0.725003785759466	0.540575245498768	0.983297512654699	0.271534429749312
1	521183	0.409590750411133	0.497994671995668	0.144596969837289	0.812350744111736	0.572185110289013	0.944325647950239	0.369055143175671	0.929537670447443	0.158688199848447
1	521480	0.316764736882911	0.426498446577384	0.122014050309125	0.951216022614756	0.561834023664643	0.834473851121211	0.366939765890432	0.965446426982011	0.158322313470729
1	521985	0.279607265534329	0.33937451273445	0.100229132476747	0.909494679763288	0.561828381205095	0.655139488434051	0.396544695920773	0.907404080500096	0.174193635559655
1	522045	0.820579461440045	0.912878764900617	0.691259233168737	0.268953412233932	0.835095727423139	0.434302020131786	0.882561219551126	0.818503832203694	0.674668525303528
1	522223	0.533075207340863	0.745430027904324	0.348053251683895	0.268657431528856	0.341489394453121	0.352762700418352	0.289372230113582	0.532357238820749	0.16947647426695
1	522600	0.333229636196848	0.390966887327272	0.117383415941243	0.903654289403438	0.578676480608411	0.809441870684432	0.384922199619908	0.878475849972695	0.167302616301335
1	525870	0.126818218391293	0.401348667848371	0.32623601663563	0.172842191845032	0.113883929485676	0.189847706447588	0.120399180161484	0.972757117020711	0.041077603008043
1	525927	0.37795979199882	0.428297761678947	0.167864976233673	0.868149650358682	0.657947047942024	0.617022496995191	0.507838804305495	0.861317318238253	0.245089870484307
1	526370	0.338649316681574	0.634831790465564	0.427084624956452	0.334360236813042	0.276981580571015	0.363602182738617	0.219499144277996	0.856496837107194	0.0883920942012183
1	527208	0.484885625513067	0.689781326431476	0.743170965948137	0.80476091845204	0.530324720216238	0.877655639149888	0.335916266585411	0.29273008732579	0.260665557148033
1	527584	0.716709144094975	0.414066151044975	0.651430172407878	0.635340153560917	0.260244160599989	0.383420902977207	0.196973355659155	0.314285137152871	0.165207317313208
1	528019	0.943110626821711	0.731692718020908	0.454651550086009	0.885496706203563	0.381614347806476	0.697996323798234	0.233202590826086	0.44093646350721	0.150759815235275
1	528433	0.373234112432574	0.678318445050001	0.847281353289815	0.882397863907459	0.362505262510494	0.828434777584639	0.207605983186257	0.410690469610937	0.100470179774089
1	528715	0.738653478780732	0.450192472766446	0.61780107562439	0.727508140782479	0.30878064329713	0.464684978233828	0.216884486857656	0.308143038279621	0.18914517884432
1	529253	0.0847001534692198	0.241627585784404	0.244081478536409	0.103491713570393	0.144732723182678	0.103749101304729	0.25201697531589	0.987767614932871	0.0990592749314163
1	529635	0.447158769441219	0.51059043821445	0.208845168748435	0.850296819837982	0.638223320428847	0.888156613618867	0.433374303948653	0.84615034651763	0.196596089543512
1	529908	0.302976729568303	0.246874409789966	0.774464630203775	0.993404122352961	0.296618367757297	0.427769189486132	0.216376683393989	0.0821796632953515	0.999144592545934
1	530445	0.788946497582648	0.947061936268223	0.206248398864879	0.987301994860322	0.5134105299169	0.924849641455754	0.31925601998697	0.459365641920236	0.217953111398371
1	530553	0.788946497582648	0.947061936268223	0.206248398864879	0.987301994860322	0.5134105299169	0.924849641455754	0.31925601998697	0.459365641920236	0.217953111398371
1	530821	0.881619885377012	0.688240663968779	0.700492742372103	0.591692366537084	0.690417740024491	0.566315630301663	0.566857626943661	0.827252499396921	0.310962334725607
1	530910	0.740020036546995	0.436068357262233	0.972487284021727	0.823071030239176	0.594620694345153	0.778798871907743	0.403872753937267	0.369236599220875	0.366302578900963
1	531014	0.788946497582648	0.947061936268223	0.206248398864879	0.987301994860322	0.5134105299169	0.924849641455754	0.31925601998697	0.459365641920236	0.217953111398371
1	531179	0.692881339779206	0.571295653087725	0.13232224373227	0.739209463653728	0.816083912390868	0.608488212670125	0.713158186500441	0.703990392335639	0.494379455501224
1	531247	0.801193241128096	0.405275851221107	0.244235680997704	0.683120423284199	0.142410738524267	0.660624471565365	0.0728510250925466	0.058477006468306	0.278977350845296
1	531716	0.37795979199882	0.428297761678947	0.167864976233673	0.868149650358682	0.657947047942024	0.617022496995191	0.507838804305495	0.861317318238253	0.245089870484307
1	531836	0.567231170964413	0.662530469071135	0.540249280238317	0.702635931457406	0.980667960595572	0.701878091029037	0.982972039258725	0.931888505788414	0.877722999051287
1	531856	0.965136271104721	0.944401885478935	0.168696184979193	0.890190751222556	0.501866179795996	0.941133314355143	0.309193121718175	0.262867797587932	0.356645018204807
1	532048	0.758533961654313	0.692985351048493	0.413496569590639	0.69928819714742	0.606646285566089	0.579141118680583	0.465464001983682	0.42628269615881	0.391881967198885
1	532428	0.37795979199882	0.428297761678947	0.167864976233673	0.868149650358682	0.657947047942024	0.617022496995191	0.507838804305495	0.861317318238253	0.245089870484307
1	532586	0.37795979199882	0.428297761678947	0.167864976233673	0.868149650358682	0.657947047942024	0.617022496995191	0.507838804305495	0.861317318238253	0.245089870484307
1	533517	0.358962341548373	0.363946348979096	0.380377561654948	0.877562564029679	0.875231469967481	0.584200019976656	0.821952560450919	0.623027379805661	0.661364499774806
1	534195	0.125787979581603	0.0942284199049622	0.949562125083061	0.637765642279958	0.144149353013762	0.181852728339909	0.163077627497272	0.059515879768011	0.94938845142058
1	534357	0.37795979199882	0.428297761678947	0.167864976233673	0.868149650358682	0.657947047942024	0.617022496995191	0.507838804305495	0.861317318238253	0.245089870484307
1	534432	0.571402232570972	0.437415696477219	0.328714066707687	0.858569627376151	0.344036824133654	0.689887645080645	0.20565300087034	0.117367245325304	0.503969985825073
1	534798	0.563921384755139	0.717183492197563	0.149227751136476	0.839049588925463	0.472623530300138	0.840397642540355	0.290669259368287	0.574797616837998	0.161273815064621
1	534863	0.788946497582648	0.947061936268223	0.206248398864879	0.987301994860322	0.5134105299169	0.924849641455754	0.31925601998697	0.459365641920236	0.217953111398371
1	535460	0.788946497582648	0.947061936268223	0.206248398864879	0.987301994860322	0.5134105299169	0.924849641455754	0.31925601998697	0.459365641920236	0.217953111398371
1	536564	0.952278475800061	0.98364757992823	0.161645802967698	0.984281511743453	0.483961810074387	0.945183880849545	0.294569924937568	0.364216973672144	0.241937121374959
1	538503	0.336865929506199	0.586017425673981	0.601513571866617	0.354274598955677	0.596203509559957	0.317977253137919	0.640469572046934	0.407155177914035	0.598336031176917
1	539103	0.213149895840276	0.411007529322736	0.642438101999144	0.45154680678296	0.41174723039025	0.302820771081991	0.404359542852198	0.226336211656283	0.481353359881968
1	539658	0.265404192665346	0.38702810077888	0.784692096492012	0.310545941032265	0.634820304316307	0.272305340922356	0.776125098871702	0.541112658382074	0.674496648253325
1	539733	0.336865929506199	0.586017425673981	0.601513571866617	0.354274598955677	0.596203509559957	0.317977253137919	0.640469572046934	0.407155177914035	0.598336031176917
1	540058	0.501656280323319	0.601452978325918	0.844247613271822	0.295246407186828	0.750711832307684	0.292301056215978	0.949657306129977	0.756769031632494	0.908211425068315
1	541751	0.263125761108128	0.370637362977493	0.986787337848961	0.34334107731742	0.506416248283131	0.23419230685847	0.631514646498618	0.437248059331873	0.525658499393616
1	543148	0.788106347898422	0.832279762264202	0.526653155440721	0.320032209725354	0.858951643244225	0.452384134551941	0.906297562454137	0.932870064698705	0.659026361837733
1	544068	0.0394809924438174	0.0257181522208016	0.821762369115934	0.649243126992311	0.0377583471108225	0.103258862776681	0.0554665700928385	0.0162948925582311	0.739360747042768
1	544813	0.452767637170442	0.173725975804317	0.776776325651907	0.273927147637535	0.0480603730796083	0.125650530981966	0.062149949781594	0.346047763692933	0.0405827888858701
1	545171	0.547176005170561	0.645022172346584	0.699555257518205	0.259584756713051	0.792990794237028	0.309846393669351	0.997264659137288	0.943351139273953	0.977966108048704
1	545856	0.777656881797443	0.559258321436196	0.254360452506555	0.907957303692971	0.269821506356858	0.684285408732104	0.153054354272338	0.145203534611389	0.263392614129875
1	547263	0.437720325641753	0.288341876020612	0.53291430309923	0.997654034936146	0.778758124073413	0.571120106789857	0.679756022572416	0.380190026168374	0.960328756583869
1	548319	0.542252535333729	0.704661290902311	0.535334039876573	0.214818166985554	0.649631827758347	0.237963297315073	0.880790167587207	0.617600386924049	0.9848161231479
1	548483	0.370681259815116	0.586639640908964	0.427958421305816	0.650882728436215	0.474465533065866	0.458126583614048	0.376627552580036	0.199191059115608	0.508015766309239
1	548499	0.661294460606794	0.787498170206973	0.312793821081563	0.743810123166966	0.661992913104477	0.55618805174436	0.537548783867206	0.268875290808413	0.818341612815942
1	548999	0.0428599105159667	0.102221407814786	0.0528767636079712	0.28390656236503	0.348195221728683	0.19333661059413	0.447909751048353	0.916950113685773	0.205356404540801
1	552777	0.198165338091468	0.431869786856614	0.31102007243667	0.840825454487818	0.441359375252233	0.613411642126325	0.295878632068011	0.510749298537159	0.139754755382076
1	552796	0.05436340759874	0.152312427438684	0.0709798102448271	0.350295522812467	0.36959905533635	0.273762718746655	0.377346591251417	0.949647180204807	0.163639742212725
1	552933	0.304171263383275	0.437854073654392	0.218693136194378	0.303760001588622	0.565430928298247	0.348641500556187	0.560982003114474	0.649275980662973	0.35682322341469
1	552985	0.625437498741598	0.731941009671768	0.196038186317382	0.702442961443636	0.719499015385845	0.853112112868466	0.520797951563995	0.433907912846406	0.456847895929994
1	553285	0.882043939150378	0.837941242562626	0.552942746023485	0.975743084545035	0.869198924400278	0.739779013533484	0.738534198718911	0.444757294924661	0.949270175236225
1	553789	0.587666687640142	0.831993300247474	0.941998327586874	0.250150892484521	0.730153179420308	0.334387320307929	0.832846318692242	0.873885145536669	0.572285388836597
1	553991	0.389927932055568	0.592457159287217	0.392945556188432	0.161353373660592	0.552827744667335	0.223866744427003	0.733777477772503	0.69604585605913	0.524658096220004
1	554693	0.962338082519916	0.760066058375048	0.530480048796072	0.12540869268749	0.341569506340022	0.42174681612305	0.259667815443597	0.121388976875303	0.706336445300674
1	555109	0.764642177293051	0.737102116970231	0.726853705939364	0.871999614497455	0.988009472622732	0.793700943897243	0.96961790264171	0.953168895607643	0.815245672075341
1	557507	0.759908063611414	0.933880092352868	0.710495834615282	0.245363042573412	0.743467885156372	0.325177954207335	0.871980305793496	0.742338968964449	0.711777563055883
1	557564	0.451845317739279	0.356470810277493	0.918301575619741	0.988796151560269	0.808029426082442	0.619144373474041	0.696067686007303	0.395527521808661	0.894095469662175
1	557774	0.98764153658174	0.719669454311023	0.426772353964917	0.081483352496255	0.217745857475109	0.406063509909276	0.153647450372675	0.0539812984088899	0.975494836587263
1	558220	0.884700009756767	0.715611611121399	0.549658132389639	0.27996151449778	0.493231010768033	0.653697556736282	0.333109276880828	0.145968205007424	0.893224823031959
1	558379	0.434255764524412	0.364510398139707	0.94989303535436	0.999705006473125	0.78449492573198	0.614447789919058	0.665268086972219	0.374349215798677	0.800598523520246
1	562625	0.494210490394662	0.852344018959384	0.619636980435	0.957272235263976	0.734836424097939	0.908867201563966	0.532243156170115	0.34588527511425	0.478793427341639
1	562761	0.944382648175067	0.583766063322245	0.62202859453188	0.27411227185992	0.412343427553646	0.791767139053217	0.247167736366818	0.105225774341679	0.809749593945573
1	562975	0.481192655278029	0.514171751989343	0.636211801937713	0.177631269730457	0.590906243374035	0.170350245071068	0.981769918048751	0.989720916009458	0.850245548359497
1	564476	0.704905036073939	0.898702812403513	0.377210776909875	0.201566096033158	0.613345658539812	0.40528739883974	0.572617462360735	0.31910385515973	0.812225262526397
1	565080	0.598633138489732	0.935763746982319	0.661715266300158	0.887785013111908	0.449631654501329	0.953656376519759	0.267356352263092	0.550761558137004	0.118299544865606
1	565302	0.585296607365247	0.82267481760356	0.0531196023884964	0.205730125333299	0.238964099629534	0.445979293196281	0.162597184816927	0.116534560115531	0.351816237521653
1	566941	0.737857556179575	0.631676250682002	0.992086418180925	0.562829238074475	0.845007929892538	0.4659000568205	0.865912760806821	0.718465436284278	0.721458304321235
1	567457	0.971697244435073	0.947555610214623	0.489936540358909	0.82034822963472	0.934295419976312	0.939936417071208	0.809659399887827	0.522908045319133	0.961970599993862
1	568429	0.599933721715714	0.693690353943171	0.350762547367607	0.219094561746916	0.664585153675547	0.348472138047355	0.70486692626993	0.43534016095205	0.831255678165852
1	568766	0.182942102189625	0.136661633946029	0.353520953774726	0.244888249284427	0.426995506970836	0.115081109295557	0.859907944146763	0.624981587452974	0.763068461608581
1	568924	0.949858605144709	0.999769942252977	0.84345906963795	0.820542591549813	0.868204287708356	0.984827486270248	0.697705988058942	0.712356907365733	0.424438105146475
1	569727	0.375498607538732	0.475083623051476	0.0845342395941001	0.0295025604132725	0.207814920343714	0.0838975430818876	0.456428329640815	0.230474136806937	0.818471076443941
1	569781	0.635476024330349	0.566438270388278	0.460016556119148	0.243012412917465	0.721589614763437	0.28998830798534	0.898178332948731	0.66788499877462	0.826286797855177
1	570322	0.583671751074275	0.420781799173894	0.671494189709768	0.900872942062499	0.544178378278533	0.617481568399855	0.389223999830606	0.170558883528919	0.963219869292919
1	571205	0.364457564956331	0.14302681205342	0.735202124804974	0.652259040960881	0.32195096527241	0.199329040505648	0.397436391600215	0.191261106341388	0.815635863615734
1	572053	0.917907506118631	0.659950030177462	0.379761348164608	0.0986596030300686	0.356394381130898	0.170269729859891	0.506531078306869	0.245847401065191	0.821445981045206
1	572161	0.994116771515822	0.668593683351661	0.855768791132496	0.586720270230165	0.705189396266574	0.542243404057409	0.597589557465792	0.999305849798414	0.3128287588556
1	572328	0.75369971609469	0.405164572933057	0.851346464935548	0.217377223314698	0.453879002837995	0.147731856063299	0.767249310902013	0.917955901343822	0.480027429391284
1	572586	0.579027818990262	0.453454031408993	0.736107661451331	0.638791668897929	0.659205298478855	0.403122647457726	0.636843666540848	0.372903896959938	0.806341658561389
1	572643	0.877948973214062	0.733445931902852	0.371438821921778	0.179694006083004	0.360253720710189	0.310960407292312	0.335540910278475	0.139709990315865	0.872885783078583
1	572773	0.917957342225176	0.659088321155571	0.99290637747082	0.48336852532563	0.745845762758466	0.498076384234179	0.680096241121034	0.860237190940292	0.382775236125801
1	573738	0.58555284064019	0.417305898843614	0.934911219270472	0.924525606284044	0.754982546340027	0.652338456375898	0.610170316984119	0.334507920497242	0.737247228215026
1	574162	0.762415194503086	0.638787150563498	0.900139827173327	0.778904449499925	0.87581468061868	0.596671639493016	0.815039847358667	0.627517283257145	0.714411112388811
1	575678	0.718098093099954	0.487067696832945	0.923403584236237	0.492150723157476	0.725798769847454	0.335610507589131	0.823319069606847	0.652717796912469	0.69910974370587
1	577323	0.981668284388368	0.742210649389276	0.821681086796241	0.496146881577892	0.763480381163919	0.498927226730523	0.704880246481988	0.930748592114979	0.403286296881033
1	577493	0.548428552052598	0.642472736883643	0.133420158077735	0.275581187400689	0.444004371283272	0.36523588850344	0.394996468810089	0.374404087816438	0.351015906549531
1	578991	0.52547885360768	0.776920993803208	0.147925397455523	0.368403648235248	0.374344425922078	0.499709048703569	0.264950507931493	0.405621401557304	0.19216644616482
1	579884	0.482969159688488	0.647785096861913	0.815047839942715	0.7558068705068	0.897816155384146	0.655038173500171	0.821047950303909	0.720064685562695	0.582444986876648
1	580914	0.634276575021721	0.741027985660032	0.649586175140993	0.909313062684644	0.953442776286079	0.818998322031662	0.86859316756342	0.893381652396436	0.599876575436206
1	581414	0.827640801746919	0.425763074766135	0.610069960295018	0.850469045887765	0.396893871137599	0.470890174457211	0.294594337681501	0.295418139511005	0.288996155120869
1	581476	0.83354410526201	0.806190675860402	0.102804115432111	0.289655740304031	0.0923442997377435	0.657164495765877	0.0444137259033338	0.0798920746269511	0.111961139382935
1	581634	0.76596185611422	0.521750469924131	0.323887989554733	0.968797820573527	0.233872879817903	0.672529790172792	0.129690233567364	0.256005877633895	0.124075782514312
1	581969	0.579027818990262	0.453454031408993	0.736107661451331	0.638791668897929	0.659205298478855	0.403122647457726	0.636843666540848	0.372903896959938	0.806341658561389
1	582136	0.425450548824594	0.285129983544707	0.910013533063107	0.635836299046643	0.512538196353253	0.345462553405395	0.494026501868234	0.316267018111323	0.590439417829801
1	582166	0.266644264394857	0.142385665356217	0.99809856740258	0.448636791223857	0.265442084913044	0.170821125956968	0.351719611282018	0.218475456714552	0.526373643181535
1	583573	0.739334468737737	0.435258422287673	0.515509848653352	0.657295657120173	0.358771445738509	0.383306181344308	0.292315996447538	0.285875527752812	0.292591157692917
1	584008	0.624916757512194	0.379134978473129	0.612750994656034	0.612833044548611	0.391740296699187	0.346141673809211	0.347972433470817	0.283108197306172	0.379145719940916
1	584156	0.782802789509825	0.910356878812768	0.445800419583876	0.163816836136413	0.481282565895565	0.365626603942395	0.438559683874011	0.237627361070748	0.704863206764151
1	584213	0.825234049044915	0.44577541776406	0.154529405780229	0.290523461002561	0.053674742850151	0.902040669392189	0.0220229564056037	0.0227079506216509	0.187092883132513
1	585048	0.386028442972125	0.324233771080046	0.956044534517603	0.547064755943901	0.585484855213651	0.30948995520731	0.635678593841845	0.342831779179504	0.98494982193483
1	585995	0.912264564544018	0.53215937329042	0.183233500837093	0.124359872691414	0.0731461654606799	0.668547255043279	0.0338851341059076	0.0137798326950205	0.569086477356462
1	586205	0.472752789892216	0.394011235050043	0.852704313683882	0.593265036907533	0.640557526515334	0.361975959104381	0.65254610527093	0.36352791355113	0.93713515542528
1	586899	0.315092181455015	0.562163374751993	0.200025750285528	0.0578484593724496	0.241808329894665	0.16068180361666	0.329065969115985	0.258097434974089	0.395642150910593
1	586941	0.814990518426478	0.792163294120664	0.964163203051913	0.704117659820344	0.916634220081823	0.999051142238564	0.775076996554126	0.675990625417586	0.595294505879239
1	587094	0.442664272801128	0.352934037253368	0.876691647914604	0.932330976710765	0.547169066410338	0.580821972050653	0.403119091232569	0.182222439025105	0.963178874509483
1	587232	0.673024941342007	0.564015612814957	0.315032669673901	0.459329856976926	0.823550008106525	0.499484861618946	0.797581205819141	0.524948348077429	0.878647492529821
1	588464	0.495461759683334	0.484479343973076	0.754454087115707	0.760710695067144	0.718733056830702	0.521575460372127	0.627197013471704	0.335781021089782	0.984117774397944
1	589142	0.804675670964552	0.823488222548622	0.522706534566785	0.895823145711472	0.877857762217009	0.790860789656357	0.737405236217037	0.49328407836648	0.760425454333421
1	589688	0.700045239405618	0.545774772931145	0.109244104339494	0.176277982692833	0.35560896313192	0.306900876241436	0.333002156378028	0.140501067295227	0.998251440157312
1	590536	0.211273199854741	0.253541954734703	0.511855003290498	0.180214294415973	0.51592470161451	0.146347157942047	0.915030921298924	0.903488138439404	0.67915016648852
1	590666	0.52658642448001	0.966580781610223	0.557427796198789	0.41837648923844	0.468794844343573	0.482258799341134	0.360410470846264	0.367170574238388	0.230991385946415
1	590903	0.633251891023846	0.283065177307347	0.346378481942618	0.814383187134772	0.808007860455506	0.388912808487919	0.890759353771655	0.638169633663142	0.880273640976315
1	591584	0.806229049030378	0.962937076622953	0.780382434674111	0.74311651034945	0.858032734313417	0.809296623153422	0.702894805453211	0.875599851742473	0.402972910038623
1	592867	0.0699474518300758	0.0169983931906901	0.536418637149354	0.862890084138903	0.118727346203979	0.158095792695136	0.144727775103208	0.0507428563275293	0.674895775393282
1	592984	0.821162835244705	0.512456388428852	0.949732626029577	0.77741653946048	0.567638675595622	0.62417048336125	0.410388596105751	0.184939323429545	0.997191833700771
1	593706	0.203875449995902	0.0475497929679216	0.341788013120795	0.147548390407932	0.138363731360862	0.0706057721740018	0.326069720886603	0.829003720078241	0.14741402971375
1	593981	0.246156750370489	0.200795724477355	0.596728193933494	0.211999227008795	0.541094762503693	0.161085275786477	0.9072468236948	0.84932008539094	0.707228157447383
1	594051	0.374248797040671	0.189919433914809	0.954192658263168	0.838031000844765	0.385056549027014	0.326095303812302	0.353742624605569	0.159570046918075	0.873343835014536
1	594166	0.241291080994296	0.163649628570924	0.489071309110484	0.0522577352366146	0.241754253811532	0.0637785327718894	0.683609858600228	0.747502298630291	0.40151328631537
1	594258	0.0714588784675852	0.0317053910368728	0.74240247808207	0.630832180905285	0.12279111851204	0.14173148980666	0.163461640664669	0.0588514989283065	0.989399990496373
1	594446	0.318463257464391	0.299060986194774	0.816027218008599	0.139885283192416	0.474041129415996	0.181511635700945	0.69579362137638	0.883709690186978	0.395788346698426
1	594718	0.287132080601617	0.172750075142123	0.780298722052091	0.953842521123026	0.240796294573738	0.389513537605785	0.177671548507737	0.0634631266874047	0.9056120809598
1	596257	0.223546424294203	0.123969284236542	0.884139685498841	0.910918599685498	0.205788839061817	0.290428022258118	0.177752603905662	0.0634128119482827	0.893822092377434
1	596314	0.287132080601617	0.172750075142123	0.780298722052091	0.953842521123026	0.240796294573738	0.389513537605785	0.177671548507737	0.0634631266874047	0.9056120809598
1	596487	0.194866856454475	0.208258709430108	0.772511563286521	0.591885096356822	0.149811129290893	0.667478488446319	0.0769481688349907	0.0380585310513597	0.258902268765846
1	597037	0.848639858249945	0.413582865825308	0.644334249533276	0.491498340374469	0.2613912662856	0.682871641070007	0.14739836888407	0.0511039758511371	0.942264282424545
1	597076	0.634134609880887	0.60060714296285	0.992532191166635	0.524694395178865	0.861421406310469	0.463303374237742	0.898947424838778	0.779164036394252	0.735650086567674
1	597319	0.428151859296508	0.160245130166934	0.661647576040488	0.536915409515328	0.133076666444037	0.154486656479743	0.167959926084632	0.113543235106176	0.384241952249075
1	597595	0.0513204705602492	0.100779112706664	0.285485553228014	0.019495761809748	0.224149301233784	0.0411253583385871	0.9002982433307	0.648402947853142	0.996347015405838
1	597988	0.525883407451589	0.182205645137161	0.956674691355888	0.138983437926861	0.15059738149465	0.117004139268379	0.240088757116815	0.934756698374712	0.09185020973066
1	598774	0.921169717397914	0.616501650265226	0.974324670407508	0.78460240888677	0.74793653554899	0.70520181278088	0.583621345562797	0.301963997754928	0.835439486875534
1	599461	0.729459584516743	0.36166463209776	0.825593967188064	0.533768962953894	0.50709586120605	0.391105283676877	0.450956282482409	0.801555758299208	0.228904501679724
1	599650	0.855526619694594	0.975327436099092	0.465185024681755	0.695114901892406	0.755395432764548	0.891389038236797	0.557128033930119	0.768735378016731	0.286856052085071
1	599730	0.669529176173844	0.654926043278437	0.786922745289286	0.388547883575623	0.696174604076002	0.547688161660276	0.583298819247586	0.783266274909723	0.305950162403368
1	600201	0.558591342419293	0.166657417234724	0.801229506545249	0.71382430622146	0.358336878227867	0.447927510784494	0.266289680352923	0.105474856359683	0.978249246027349
1	602162	0.503966647387355	0.405032094783758	0.920668993293877	0.29747974663552	0.688825725279712	0.314192008126416	0.794248408952726	0.925017060899213	0.497837600008422
1	603851	0.765882360072134	0.940247115827201	0.813119250435644	0.946697092904049	0.970262218718631	0.92800961058337	0.889074131280534	0.952982919684083	0.628001357528322
1	603880	0.401740820748009	0.395768990203769	0.641449479671164	0.282320460449705	0.764558637961861	0.29103794324981	0.980229514005179	0.849527673851135	0.965939397565083
1	603998	0.119355918401012	0.0383133866842525	0.74229697994885	0.763109006169907	0.156920574710626	0.160905927993742	0.197195353940639	0.0718228998277059	0.822054690767273
1	604028	0.241126970706139	0.32273904182153	0.505626595718508	0.267660135823844	0.705138972003987	0.264014594830424	0.924440454286551	0.944263552473727	0.703554456118446
1	604664	0.528110344273155	0.456013202595354	0.924172261136822	0.316960732337049	0.766264960087431	0.344614756558545	0.880899281195976	0.877083992068247	0.622395237157839
1	604849	0.859437847189179	0.879411200911193	0.307015356167712	0.808858580504681	0.592991993901778	0.747866106525701	0.407258542258032	0.184365144762215	0.951095992660435
1	605176	0.102606065168598	0.031507865742493	0.760473214202219	0.409048522710597	0.167494222052994	0.0902534393103493	0.333835675074037	0.154840946516984	0.791665482551799
1	605713	0.698380718388819	0.383698021651698	0.951665869666718	0.844785938241535	0.427074704540817	0.495509203113522	0.314738837032654	0.12961378137149	0.955583378714795
1	606019	0.50566996230368	0.312913693854792	0.780281735443412	0.550156283643172	0.359239482216149	0.210585732771564	0.437712798337218	0.218093195219955	0.814081219592192
1	606267	0.258908249821292	0.0731185394246067	0.742145627821444	0.399948727946325	0.165334885851949	0.0689877905429174	0.408778947500235	0.181360311780641	0.909152818759756
1	606437	0.0379811809428597	0.0215259067907763	0.132277286657135	0.204896764623315	0.173710852932079	0.0472922807046329	0.592181825139328	0.428697576139844	0.465252067639161
1	606579	0.186830647130773	0.187756471282445	0.0863236129570547	0.131520014133104	0.345259366590005	0.103195748976599	0.716145741727847	0.797249681267673	0.456159639070878
1	606634	0.539589344661802	0.946804129274648	0.56137852601411	0.404169089567043	0.521596855312297	0.675669739043782	0.354222950976969	0.49920976517889	0.229426702892361
1	606705	0.939817405377046	0.64158882414011	0.45893562075023	0.463777520710355	0.348285155327729	0.956097589776194	0.193195823124806	0.081366176575055	0.749949370354502
1	606764	0.14180173516542	0.0631299787322883	0.561664352759391	0.27002881734467	0.181913291269862	0.0621837399506028	0.497936062239419	0.238024447693189	0.918663421268983
1	607355	0.170349113136557	0.0913007582371063	0.788923990274558	0.718015189487085	0.109837336803849	0.168322900230392	0.126282992951428	0.0441294008534011	0.944456689044311
1	607398	0.220008798919316	0.0562969996739699	0.722515906729067	0.606227136717631	0.101626415899797	0.0886169413255005	0.190287852691096	0.0690118468610307	0.9132620622997
1	607559	0.282228007039085	0.219137740592173	0.133209039281844	0.138252057744948	0.461086667992196	0.153188512139203	0.761885919405632	0.490141352503881	0.854979100322593
1	607706	0.605819780438675	0.332700352325316	0.272001312016202	0.404077188292064	0.720619171991711	0.247451291107047	0.99912174877851	0.967719236123265	0.994602116550943
1	607865	0.732892028390381	0.726855453460886	0.355769152608213	0.567433419121274	0.800442915033488	0.561395384026624	0.716748948938352	0.710321047894581	0.494231842186263
1	608068	0.598072576436578	0.520684673236566	0.0872395830918293	0.15101806888506	0.360182464098007	0.268782015017319	0.369923017798106	0.181595125981073	0.758745563089468
1	608512	0.644917862892212	0.553954967789688	0.22577724993362	0.43676894669086	0.786273371945346	0.417177138927769	0.816748637492454	0.645785789036617	0.69762859753139
1	608689	0.905426375251784	0.757013010287291	0.34140462178357	0.647138120153372	0.912551889190611	0.635625522923151	0.858844430299598	0.639436670912758	0.810715424330634
1	608889	0.598072576436578	0.520684673236566	0.0872395830918293	0.15101806888506	0.360182464098007	0.268782015017319	0.369923017798106	0.181595125981073	0.758745563089468
1	609094	0.374973709605431	0.254362484799788	0.0181577512502654	0.0206347686057956	0.0896569660459177	0.0572486093510307	0.235696994669467	0.0903056584221008	0.963661543144862
1	609311	0.644917862892212	0.553954967789688	0.22577724993362	0.43676894669086	0.786273371945346	0.417177138927769	0.816748637492454	0.645785789036617	0.69762859753139
1	609446	0.644917862892212	0.553954967789688	0.22577724993362	0.43676894669086	0.786273371945346	0.417177138927769	0.816748637492454	0.645785789036617	0.69762859753139
1	610223	0.278673734120349	0.648792536655782	0.532060333592226	0.38344579637218	0.649333179564505	0.57176404313768	0.515841293212095	0.742829760554532	0.288526690026513
1	611089	0.448975569598284	0.215837729820895	0.0955302637005606	0.394994639184221	0.676864134514888	0.238631053187777	0.933221594410803	0.816497600886585	0.791972141138462
1	612952	0.168194631583193	0.255687097729654	0.342860482009383	0.413366235418644	0.443302149304926	0.254097782667496	0.500848861976242	0.566518747546321	0.279960992784692
1	613195	0.871956568767511	0.450723021820441	0.200358248688565	0.0858394614309894	0.15087675592177	0.180631843246624	0.172807230576215	0.0950450171610272	0.303929196581894
1	614273	0.932155606421213	0.945010610335238	0.551077810904318	0.694831092862895	0.830105612220239	0.91239566732478	0.648104299005115	0.491796229929899	0.578744422685331
1	614977	0.0219398342980123	0.0393634548834925	0.0322049734518052	0.0242460779649812	0.0567897118403883	0.0145819584004131	0.454467517146647	0.977314598149024	0.211018395810645
1	615209	0.139678070138546	0.0717798107510517	0.346679052438083	0.516908579397284	0.22063554981279	0.12274391694538	0.362459072556289	0.154810604271119	0.83724567354976
1	616831	0.179321548531664	0.260090993535678	0.254210198221562	0.220407094891662	0.196612377753663	0.104884943942167	0.357616594128235	0.519324532283085	0.18030491851791
1	617071	0.526452715107046	0.480945651337796	0.399720169238713	0.495614988411955	0.286739186895198	0.940420494173055	0.152199255591692	0.0533752882990264	0.979802804993883
1	617402	0.299776969136719	0.158612955014135	0.298483925860511	0.599099750564132	0.412307926692353	0.203433462980298	0.534256535717013	0.338936132975485	0.499305102688431
1	619000	0.67619713005218	0.805775290981005	0.592453737467183	0.724751221138971	0.898849537580598	0.826997611453601	0.762967950399423	0.874984904975049	0.485409944807505
1	621036	0.155459904951456	0.150666741268447	0.971153061958775	0.530174488804198	0.44787075846595	0.293449850226034	0.460138076740604	0.273139212711576	0.633805898163806
1	621591	0.614021816498326	0.395913546227757	0.981376240291162	0.617873075954986	0.435452240806675	0.69172604214154	0.276916530009767	0.120604439040356	0.575533512253252
1	622561	0.339970868357677	0.468905455708957	0.942446528286692	0.362404918019104	0.802315345468699	0.426028624541884	0.833955681747903	0.879475382490399	0.572818116526376
1	624529	0.823561487221002	0.319455003501893	0.837233111539214	0.901078340830224	0.402844173178936	0.581379071951018	0.269620740795396	0.634151834712284	0.136749689658175
1	624775	0.678115708959879	0.660701248496273	0.51826539272109	0.897964336502079	0.591961979548176	0.690954474343647	0.417498750827629	0.188619950588085	0.789660952140469
1	625204	0.885051963725547	0.906448809438076	0.606708882746531	0.942206205192749	0.808103077528147	0.778537398948078	0.640297490757155	0.389299656216476	0.63280580623714
1	625432	0.930968712075514	0.995284176157129	0.772713126462007	0.944248240734132	0.940554461137836	0.744155552273139	0.864210250007022	0.625379559332354	0.777774749630879
1	625489	0.96524235737284	0.390912782556412	0.504777853617195	0.908480107034101	0.57076029005003	0.474847656159534	0.47315858145932	0.370677109511747	0.46407726420944
1	626351	0.797924067808057	0.591916975897208	0.470941557572097	0.884289767802688	0.315001932838127	0.650076698184875	0.188701693721879	0.332959972186089	0.149791558260986
1	626542	0.236467681204696	0.622646473422	0.716587013468024	0.427035410673946	0.377607679079306	0.372830165998833	0.317080525773271	0.541173971536472	0.148734647579068
1	626569	0.244182945437758	0.275242240456379	0.820251921551005	0.573921614324307	0.520766514138178	0.400955079811894	0.460341722721258	0.359907835453681	0.458496103900972
1	627062	0.466808112954282	0.0843607958102638	0.77039122430587	0.676659266767634	0.0192991608375763	0.243110317507555	0.0139440901822769	0.207834958678502	0.0124319854336472
1	627925	0.591857304474972	0.131239914880668	0.694577797006811	0.766277202105522	0.0279427806594865	0.328962315048214	0.0170543368313113	0.256348752160669	0.0126902658509056
1	628630	0.753400786959761	0.177210130684702	0.837782523438764	0.977508588748355	0.0906875646381907	0.466431923420353	0.0513696272549626	0.291556171770899	0.037523304865988
1	628866	0.284086566351931	0.078791564004541	0.555790725901553	0.859858048198962	0.0323131541710469	0.248477350999612	0.0241685461340057	0.00937849189403741	0.580982520974558
1	628954	0.445811858648067	0.122944417883219	0.516169889687019	0.963618073741222	0.101106842602833	0.345231776331447	0.0695734417492171	0.0596207385844984	0.257629924428956
1	631754	0.730876739364541	0.806112907734044	0.860003700838058	0.364239651362977	0.77079100114132	0.564401252754321	0.672423487209595	0.690628043098106	0.404079749613169
1	631901	0.655656779317105	0.208918464862271	0.517692639159275	0.728106365946167	0.13285129003624	0.427263446613878	0.0835892362529877	0.0440150785457113	0.456112535428083
1	632372	0.849968730065852	0.615053220547338	0.998300560956202	0.482750333835442	0.590794989385231	0.938329882828677	0.385984152840732	0.171872407313196	0.742986655319861
1	632602	0.922277610868451	0.552114465735176	0.819969962222651	0.34155640337409	0.541835249642642	0.993399168501843	0.341760436472811	0.147932505482093	0.704286520052569
1	632799	0.749934371865638	0.351264738126607	0.376696842415334	0.485347776809103	0.228938474960673	0.709922411728824	0.123910842448363	0.0451234308495942	0.845690788838897
1	632964	0.380376220156541	0.0973305322160338	0.597780336433666	0.993082019663878	0.0947682160150445	0.302915309146757	0.0703511737259228	0.0563681359248488	0.278359096165176
1	634228	0.231070493576659	0.183504939680926	0.230723656403472	0.0577124593234219	0.324636152377268	0.105104533959126	0.653879593949022	0.362301808350047	0.816000691497033
1	634963	0.573556319666428	0.334169313215988	0.37057418663886	0.923519439528392	0.400822667083963	0.520333508524691	0.282875988128398	0.213691788675911	0.390734257329385
1	635670	0.66399949671742	0.479956333899296	0.672207260336195	0.645447027533636	0.0481558730809005	0.493879808544987	0.0244521502821803	0.949209050034231	0.00666068492705182
1	635902	0.890465386593464	0.779928128281878	0.271894778068996	0.691271186364666	0.867975982012138	0.672400473099402	0.762186725415475	0.471699763940493	0.93888238215259
1	636788	0.390422089335676	0.96225445393541	0.18851078896768	0.517457698881993	0.0919266335010879	0.692991646687217	0.043289764976678	0.692973894535024	0.0155748740379775
1	638653	0.59915000721764	0.69760197925355	0.242658691787845	0.991199082046801	0.103922952741941	0.796468554492699	0.04761495495354	0.69439648881882	0.0172590487907319
1	642762	0.939563383365663	0.792204529218098	0.622198686122855	0.884619872551506	0.842044920567471	0.928079395079268	0.66305905980722	0.819527612879224	0.396530312008497
1	643447	0.798689374387911	0.49558694740035	0.407565806192243	0.357202165041537	0.682817876056614	0.384222497280117	0.690223535692364	0.511543479461553	0.532388070795287
1	643836	0.540558124307533	0.630404970498925	0.49997249445056	0.155745943930596	0.481745155383027	0.390331410008518	0.42184374129065	0.265241383318646	0.416167970857218
1	644814	0.958562580639878	0.689228691307759	0.91798172023596	0.287166665119841	0.613944035187648	0.82524524437914	0.416101169766742	0.188976755446909	0.765179898289417
1	644974	0.80314707529168	0.995568454604022	0.721707690772947	0.341767159778023	0.449381515857526	0.842786377145545	0.271990942371722	0.218857519919903	0.246554620084639
1	646492	0.97302886471535	0.583042271099237	0.254966111866982	0.339527547909864	0.404915432040664	0.456160326659359	0.307572066749141	0.21371923142157	0.305883219402353
1	646531	0.762775592661342	0.480591479430881	0.306972197303168	0.406137903729151	0.656915114304968	0.463082311066228	0.584939187783521	0.408183350339498	0.481430301206859
1	646558	0.483834925057327	0.513497180016155	0.702346560483093	0.4646756248192	0.203102890640661	0.906949334633898	0.100985602092058	0.0538387270841288	0.262511994763772
1	648156	0.446557989958255	0.368401080680761	0.858370585647031	0.946968741622261	0.733414737050696	0.579052946984512	0.614542809033102	0.3515859523637	0.675672568370673
1	648705	0.437076487513863	0.431148083445245	0.819130791646702	0.5018844760002	0.79082260307246	0.370806835915929	0.885189278336227	0.623044221246336	0.993617642372528
1	648863	0.597879162522352	0.658878026748078	0.657399950888929	0.186681283485835	0.633871331633358	0.37870726587467	0.625099479859566	0.372521475498772	0.636501134761824
1	652281	0.822567096781961	0.795420862506308	0.614393987586358	0.599639630484095	0.453465519037409	0.745296585800222	0.284431979145048	0.350325456682687	0.172033660908194
1	652305	0.228629534064245	0.410282704840657	0.692936017791162	0.959423676768934	0.288978262354705	0.568572570279013	0.180153435290535	0.0940561799931717	0.341769470497238
1	652684	0.98133308415975	0.734641862096072	0.912857794384858	0.82767397056407	0.847000261075096	0.885688814763213	0.674128232920098	0.515705028386802	0.595073049162932
1	654412	0.39470840649873	0.516708975135747	0.789351786289844	0.32350952396769	0.839697117661159	0.369987533736441	0.98065182476708	0.97026575744665	0.843990835829326
1	654548	0.307485111835505	0.35087232609889	0.872194589726734	0.180258205529925	0.617204851527536	0.231970981071711	0.833570156875459	0.978392817564586	0.547252063285592
1	655770	0.898120711598151	0.735478813341384	0.231004513000741	0.061347121161981	0.206493452437042	0.190276386917953	0.240376331080468	0.112989366709308	0.45465605964645
1	656193	0.849474682079033	0.560095712816675	0.796166625727022	0.384471590052238	0.630229548200576	0.964048954909306	0.421897529575431	0.195317448571029	0.723626589041205
1	657898	0.740746875570014	0.948114571448856	0.539039911878542	0.259370275481748	0.553078364091555	0.460041833847986	0.461197793512631	0.232002128942389	0.638376443298897
1	658051	0.42495474438013	0.208755778056636	0.274497043279484	0.340225700341308	0.490862420011533	0.152606104696894	0.829553514373647	0.647832078702934	0.72271938230723
1	658067	0.0774687706745504	0.0110568972484088	0.878143434781109	0.903753980166931	0.0553235382966416	0.186848221075464	0.0538443315329075	0.0163918169461395	0.986202055635684
1	658413	0.0887941388552102	0.0458757288719762	0.293551608112188	0.353782709100217	0.347021553953546	0.114390025398123	0.664524634440932	0.367736219103912	0.978779576235461
1	660534	0.693686783619217	0.92453864520396	0.89774316267275	0.871046777441916	0.704259016549083	0.815871117345833	0.509255358767832	0.981867641488276	0.249265961318957
1	662928	0.980975532900698	0.465596884718126	0.986079161933201	0.776718916967438	0.187166883213452	0.65456357017286	0.100620723651592	0.982517461033684	0.0334047933461849
1	663182	0.558925684988755	0.551557161898204	0.295191794523193	0.29780418821911	0.019766913564359	0.66138516212665	0.0079897482567227	0.332154447858038	0.00456112573185457
1	663474	0.86797592538438	0.649834176625783	0.846853046220444	0.277486248188281	0.356089120670616	0.383923524571108	0.289298616871019	0.696110597619322	0.119272921923596
1	663822	0.685485968300593	0.689305899479967	0.50328579287423	0.921493519880611	0.127331315756292	0.81394114492014	0.0597779113194309	0.870788984411849	0.0195079949358741
1	663874	0.53909696161645	0.982867466745496	0.420283428945276	0.795921619482679	0.230547916465437	0.878588526047909	0.117996224894187	0.81240021695816	0.043921162806379
1	664107	0.550059936653488	0.240946520978131	0.573450932281239	0.72564412331997	0.178624753958581	0.720773951958647	0.091866237829976	0.139483519787663	0.149169444529675
1	665064	0.295028216603294	0.608106679409454	0.189419589227472	0.357890880241899	0.385469030543963	0.44503634072095	0.292985805555701	0.637971614262293	0.151486419084122
1	666092	0.957470230098555	0.577243087439903	0.29215548762254	0.337934689396755	0.52763733296381	0.445227325093752	0.440747938121822	0.252333082722997	0.493381217339155
1	666158	0.73913198930717	0.331998647573867	0.877214052187314	0.883393891557457	0.514392875784431	0.643166650612109	0.354607986155198	0.354933194592115	0.315595857247263
1	666602	0.41449671129052	0.29702723827739	0.550881557006884	0.246133323679532	0.629081107657022	0.20181310919218	0.946331702805579	0.933318119327966	0.742756123866596
1	670382	0.679641154926119	0.763912598509332	0.904364590750161	0.42454435050486	0.293480468270951	0.951202177621881	0.156437605055172	0.190728658717794	0.127330739140299
1	670446	0.437802979379404	0.241956354084364	0.52526944398114	0.682881435409119	0.796029980128431	0.420432152050641	0.82958000090429	0.622867896618276	0.755294022285242
1	671911	0.759611419750907	0.890054282113381	0.547105862428466	0.414910041570414	0.674878781146089	0.703343175936939	0.500155100365475	0.421998617770458	0.440685194001053
1	672454	0.742125568610709	0.838878235832108	0.376003704330101	0.335060541834051	0.428400245147493	0.631198389114876	0.281219224889177	0.339462658115984	0.241520912943823
1	673785	0.660639535481079	0.983154922042315	0.155124614497309	0.23519916175824	0.314752247313599	0.569090351661543	0.199968955582291	0.150483920924401	0.353873203588305
1	674586	0.959705781190796	0.538947069347501	0.0601678206133211	0.0601407439191063	0.0155392367168358	0.468267391887924	0.00726021924601951	0.00883706331878334	0.144541435226485
1	675578	0.497658435728054	0.949847920983341	0.0248245489165523	0.0419831936854334	0.0190094802764122	0.308865403636621	0.0116547456625548	0.0202558858521628	0.0999451271916358
1	676195	0.179898688186741	0.28084104505247	0.15933695241569	0.356326857273102	0.502400252280319	0.251009943269108	0.595227246260874	0.889682160524358	0.308873793947499
1	677970	0.806868071315625	0.505821347874491	0.0791290237778601	0.0902603309326265	0.0317711162454439	0.51452095753641	0.0150997082699833	0.0110179704319224	0.263028014668638
1	678747	0.702469386595421	0.357511757525847	0.219363947662202	0.119616357472342	0.266135863992502	0.149747865636851	0.389613874153222	0.302266985347245	0.312562395387252
1	678934	0.312568189466271	0.0819777256738531	0.471844098521707	0.655179029632492	0.372901416401116	0.24069232763014	0.417122803519867	0.404811152190472	0.34983199953409
1	679076	0.785060079704239	0.435468764871121	0.913694118424766	0.781218029102779	0.556083317937943	0.859080514055029	0.359632075436311	0.475306650664315	0.245983144270232
1	681286	0.978871287958474	0.832496226878093	0.851120831580834	0.732721106963437	0.980093452860356	0.691374594225582	0.986587964677005	0.945397148507667	0.887378596288575
1	681554	0.682433911343918	0.906675193966586	0.787960629941482	0.250329574791926	0.625302528544727	0.373222314271822	0.618627049585404	0.337509979512465	0.77108183425881
1	681653	0.945432361573473	0.409141528762835	0.984129391150731	0.709064902283967	0.255781169670546	0.549355282632274	0.15795997003788	0.943373968933781	0.0573140776999637
1	681710	0.905963254028919	0.681333942607929	0.279160459152591	0.300205154634046	0.375302041712297	0.599228065508564	0.243085797805575	0.20188758242421	0.338738185023052
1	683186	0.489529893132285	0.196994967900924	0.862761981615299	0.927246854539038	0.256553580472524	0.479810463260041	0.170054277083068	0.282269787556926	0.153678314141993
1	683540	0.675452993186507	0.520967198549266	0.139895426490004	0.0945699686356871	0.284683264587573	0.139514296836904	0.446325520548395	0.266731424766613	0.620553480385152
1	683922	0.533252345496737	0.24487535699757	0.180520415854433	0.167485698314579	0.426872002610325	0.110162471910933	0.88958413130888	0.634457267517028	0.968928932944174
1	684357	0.105157626853746	0.293739516780278	0.873472335753114	0.238352938903221	0.683941465899645	0.269962015610691	0.869960631648601	0.658875276342975	0.810478709212574
1	684772	0.105157626853746	0.293739516780278	0.873472335753114	0.238352938903221	0.683941465899645	0.269962015610691	0.869960631648601	0.658875276342975	0.810478709212574
1	685381	0.720769584113202	0.303338691738637	0.315373899733651	0.137800767520569	0.353720838968694	0.100418081499801	0.754262879269923	0.606112248198871	0.552630341483214
1	685486	0.668580507917712	0.910407006553066	0.335709539940965	0.973677185316385	0.976651532016234	0.845787981924105	0.919510489205426	0.691585556519072	0.954499941064453
1	685533	0.270567723577286	0.460605153177709	0.0691014991619391	0.0383627167450658	0.118897051203143	0.0738516996990489	0.263913227480169	0.335329743240768	0.227754210687742
1	685874	0.61098532084976	0.257480766315124	0.273807412679329	0.105103464227198	0.306699569240678	0.0803966168777227	0.755436277648164	0.583331384622316	0.574532816587414
1	687977	0.136275889175026	0.327440416267001	0.252964394553722	0.440763973588588	0.373190720258423	0.34513264575491	0.327886782932607	0.701876356173487	0.140589120420497
1	689553	0.408561893979885	0.879928391460538	0.488183208636261	0.629137477174922	0.874752480344571	0.846615343697908	0.720636765441418	0.826116014445273	0.450499769581673
1	690277	0.584423764378348	0.812011028318825	0.711144825912261	0.452218183435957	0.723755364317965	0.61249927311669	0.587015464194607	0.302312751657783	0.911015889623349
1	690361	0.90146910650632	0.43681748145811	0.759838785955095	0.782081365190259	0.459042537256157	0.835823801530892	0.280127980405415	0.489306456491469	0.174015151209264
1	691127	0.980173560723111	0.545134645591722	0.704585445859056	0.716216191560951	0.537473055317254	0.961124482262999	0.338429596175019	0.576869047887514	0.194247764194218
1	691401	0.250724355126341	0.434921657693958	0.619474514250136	0.888032475483308	0.626130621482472	0.967718835901306	0.417917202158332	0.266325945830235	0.551939516266095
1	691775	0.851983876878501	0.583441492175229	0.419595106676557	0.351417568468754	0.640027542117865	0.284579642048969	0.762129606832743	0.495206869592935	0.730929075740854
1	696278	0.880130191693218	0.318965293264987	0.840825238054043	0.974871536790913	0.203202593107005	0.581803900512674	0.116726024520766	0.503454400221291	0.059499572200117
1	696296	0.867005815340336	0.823811101793816	0.299527394312113	0.140039145749916	0.377194262046766	0.253810378258498	0.407804010742191	0.18630880326381	0.72564295683196
1	697378	0.915225260758121	0.771699925503306	0.112642478429155	0.131394235205335	0.263324233062097	0.246579653528161	0.267094353193315	0.142253220587112	0.59234071327256
1	698953	0.623241705446128	0.48380549803254	0.511434493671059	0.467298608371479	0.858366462662722	0.396538894496882	0.9774066744554	0.856892552176282	0.924473126111979
1	701107	0.921396069746651	0.458113792186036	0.998494272047709	0.827018970769619	0.262869885345146	0.583147986926645	0.158670733631555	0.856241788965243	0.0598754203335799
1	701961	0.593930773707642	0.746902182338957	0.627286617822748	0.533729884464951	0.957616271751704	0.632639291887093	0.958526587601748	0.775750307331162	0.976723353134918
1	703755	0.125716124774091	0.468496329237778	0.250273952118124	0.640723148699999	0.387412261131427	0.628109282193548	0.247856889653501	0.734574038973959	0.0969079351597033
1	704109	0.0468616287102563	0.156000669594394	0.173445910711113	0.669054065851057	0.279314716360263	0.40144162005661	0.20873832112643	0.311594940088163	0.123669314890114
1	704212	0.340409940340033	0.732935296736731	0.509786502434862	0.733876705217364	0.612880957637339	0.74670178131478	0.426734432260669	0.788743582176262	0.194720502670099
1	706549	0.139081234496616	0.247604090628691	0.420217801406711	0.120872777524116	0.554730294306626	0.190581853573893	0.828228002513559	0.828608522539157	0.553858123273264
1	706920	0.789313729200413	0.628579995101852	0.695767816231523	0.866979227370611	0.306789676050742	0.743004984893449	0.173938335137827	0.488411855520967	0.0975742625760718
1	707771	0.906497804754208	0.87990166714881	0.90618563591327	0.907012999057487	0.99278609831145	0.786399570825235	0.990704981219923	0.960861007688033	0.895193333011158
1	708523	0.69211213560601	0.327768679588063	0.515715393783741	0.467033698132683	0.527241966879829	0.27946190665469	0.589804375191723	0.872806230906616	0.32129846377354
1	709643	0.667948751407381	0.604961754769655	0.51598918017993	0.302607586226961	0.537111623871779	0.448041866842443	0.449846459250173	0.576661296428113	0.237652224112502
1	710166	0.64836623505041	0.545196954007067	0.922515263885597	0.759052187087745	0.231805187349259	0.563581952116562	0.13860932956211	0.855106924031513	0.0469613941403392
1	710467	0.147771887712786	0.293715392481056	0.22739977430856	0.398367052447252	0.508176966292827	0.382361267806953	0.458496242187614	0.974963194108077	0.215642902878012
1	710497	0.5096695642338	0.723297428502971	0.901820006518789	0.564222388172178	0.644867340298911	0.811775267157763	0.448027838423158	0.349318354919495	0.347959316955365
1	711699	0.7554552935107	0.488971481690853	0.345127482998224	0.164777360457638	0.172032781701351	0.304425911256619	0.139477330665763	0.275499312173485	0.0776962113919393
1	711812	0.417527978870801	0.206118432550491	0.375079405164438	0.339532401298701	0.343804072198825	0.231564715489028	0.38717891732797	0.932897547420376	0.174475855136748
1	712096	0.169319933722502	0.163888317980777	0.266649261104467	0.262583342241048	0.573685608879599	0.209979574649084	0.808239022644188	0.910218046378002	0.52997458217302
1	712618	0.213566725968911	0.2958585204331	0.226183213591214	0.207085535422226	0.68625590272348	0.262533614958044	0.891204949592962	0.720031476664426	0.724265480825989
1	719774	0.906497804754208	0.87990166714881	0.90618563591327	0.907012999057487	0.99278609831145	0.786399570825235	0.990704981219923	0.960861007688033	0.895193333011158
1	723966	0.21782209311373	0.201673230416254	0.308214737859575	0.298029735002621	0.580421032582408	0.262165953683579	0.702356601063228	0.965916358002729	0.406135376761771
1	724844	0.745786974709137	0.863780809221994	0.745472502196911	0.665319738003958	0.8785952214409	0.625864470168012	0.802777508875215	0.756380375033765	0.538584947872889
1	725962	0.99110014074549	0.342778541732536	0.978716317604076	0.840827281608698	0.171901091508207	0.495864969294779	0.10382292732054	0.659691954811263	0.0424816881825565
1	726800	0.770958810095319	0.890539371466109	0.786231657063158	0.687554771068276	0.928952516725304	0.646980080489164	0.885088816164953	0.791915806553764	0.657861254598624
1	727782	0.494243790800533	0.884764609051235	0.84294266778332	0.0584259680870273	0.461347439710363	0.275105207532184	0.499513517944826	0.373640834103845	0.496993607432328
1	728544	0.831665848086406	0.834686277796627	0.930279298458309	0.491942031055679	0.854805551135918	0.89396180735372	0.684223091995297	0.499426403156004	0.536246720070854
1	728973	0.334790745346883	0.32028508060466	0.389064844570757	0.346035865438624	0.725513653680759	0.309103961284517	0.868025764818931	0.933521611594908	0.595435605884586
1	730948	0.342963819110972	0.943644441926094	0.484919263781258	0.722449380663323	0.807755940355537	0.537793320070479	0.743160147536747	0.500859629487553	0.657073199783365
1	731608	0.476080409686545	0.684684564443131	0.574681383867776	0.53124805782709	0.960124463572233	0.763827809735358	0.900695124140816	0.650514841458492	0.991191103642172
1	731917	0.50974207728891	0.738863883680194	0.362747417339638	0.714023966635615	0.844921410464946	0.45235305080557	0.880132714064677	0.61911888405111	0.887077501786197
1	732819	0.0970073646775366	0.504208247804976	0.88058569810585	0.471126887838952	0.730696010257261	0.559967964905908	0.620858390825709	0.553548358315924	0.405048259604662
1	732956	0.948306758520822	0.393470428329792	0.328294924173361	0.413109071347037	0.288535439695373	0.337196739344507	0.241959796307705	0.547423978113344	0.10363613656718
1	733046	0.0970073646775366	0.504208247804976	0.88058569810585	0.471126887838952	0.730696010257261	0.559967964905908	0.620858390825709	0.553548358315924	0.405048259604662
1	734158	0.44728624016586	0.824723268760795	0.410019227848456	0.667556469942093	0.809523602547779	0.464311727587442	0.806074154689044	0.551479862150541	0.735496230622539
1	736996	0.641200995155895	0.488673973021316	0.21851962785934	0.515063207042445	0.855290668730191	0.399105070994345	0.967370332821031	0.917649765906207	0.822791091408113
1	737717	0.354590021070394	0.882973075226303	0.883079668492165	0.846658077370618	0.553657620597386	0.837715865806332	0.35935487547467	0.589781687765765	0.169581596036546
1	738108	0.501270861340366	0.4218438463988	0.288861283892371	0.680390190431526	0.491291824113473	0.345778854825799	0.466720971568066	0.646377862400797	0.2347544359661
1	738557	0.226835123206391	0.565156497631054	0.825012163057308	0.705718806862778	0.889110605637419	0.921530082620982	0.732956970945124	0.737112591294694	0.500813166136072
1	741800	0.671837006154295	0.677353839402583	0.837417034119437	0.947732538340172	0.578591433317712	0.861005380473108	0.379610152348491	0.801650679685248	0.165619935082571
1	743178	0.329853071003541	0.927625447314766	0.471751805487091	0.830760744703145	0.838950542552553	0.590988921774986	0.75764395751425	0.557397927087815	0.603587184098122
1	746377	0.886735046530033	0.460790569567074	0.664528391196738	0.97510049172739	0.726429503489218	0.697009816158725	0.56026757225334	0.974329441028071	0.283201252346839
1	748146	0.943065462337966	0.592723914084936	0.525043613302346	0.7813126718012	0.930155822636978	0.514202845800381	0.988281619149789	0.994991100876066	0.879285476904232
1	748253	0.608652365648995	0.236102137565239	0.0812657236978927	0.245918540280556	0.472169217938461	0.128741682155445	0.897893951943465	0.64596833683628	0.910052595232719
1	748326	0.946152392021749	0.396552155171432	0.242371784675277	0.720282511265679	0.863828372637822	0.399206567070887	0.984724216923551	0.880793543738102	0.915213840789831
1	748554	0.362258695220292	0.883581324608279	0.886051632250106	0.455561083352856	0.884393254150714	0.983044103913354	0.722213027762051	0.463902793535701	0.679328071445082
1	748635	0.240633563390301	0.994706115892641	0.69059278521287	0.276826422596601	0.979755844258389	0.800642409403795	0.940525832936999	0.728272014087734	0.936504237437338
1	748721	0.846896008377123	0.287276857216882	0.421209768794788	0.34450836833824	0.370482498818245	0.187077155815148	0.495942107455525	0.860212930194768	0.237009913028835
1	748949	0.444705059923784	0.868579346560975	0.637400967860414	0.91236483768995	0.518946196395648	0.925989582666674	0.323827730482765	0.25096335864284	0.280081855376776
1	750424	0.342963819110972	0.943644441926094	0.484919263781258	0.722449380663323	0.807755940355537	0.537793320070479	0.743160147536747	0.500859629487553	0.657073199783365
1	750926	0.44728624016586	0.824723268760795	0.410019227848456	0.667556469942093	0.809523602547779	0.464311727587442	0.806074154689044	0.551479862150541	0.735496230622539
1	755399	0.334496253975402	0.997401302963402	0.486435472565327	0.812634256385152	0.857467592753889	0.624053028931977	0.768663707957009	0.506099390708076	0.719848670572317
1	755432	0.245021697116768	0.877341368049372	0.570973869233512	0.874308830577747	0.838818242747328	0.712467456407928	0.701868994527162	0.456058270559998	0.640272826383549
1	757790	0.63783789883064	0.540291327730906	0.90229426682478	0.936834329519241	0.933557541294459	0.749305225489377	0.848016044868131	0.680995002755731	0.723504604325676
1	758192	0.750669135100619	0.578620109078868	0.488833881755468	0.657688578655778	0.73869148933778	0.44177000332227	0.715759634550417	0.7025007075576	0.447544921547074
1	760741	0.0348019505984859	0.289569096007019	0.821474580926308	0.418032410458146	0.730742679577841	0.486512367455139	0.667244130917611	0.418038735539751	0.634618049345133
1	761394	0.822879270943235	0.751346623346166	0.394900384125152	0.631671415688634	0.595811398753029	0.416250846662074	0.541179148462702	0.937757548999147	0.268411315340296
1	761468	0.553421432257186	0.830097970827131	0.988278357505487	0.893646196126922	0.852838114741019	0.887122626900378	0.68222048349253	0.712718089248195	0.408585301695875
1	762201	0.291413111526562	0.878923977868548	0.683769234291562	0.967615017310813	0.962105483370669	0.6450671274877	0.962156349225559	0.891576454093156	0.798625297906767
1	762240	0.371502361795831	0.489913111120944	0.312077849604612	0.561459440697081	0.826460196305945	0.498988616059128	0.802820301306395	0.890615085873321	0.509954510458557
1	762345	0.245021697116768	0.877341368049372	0.570973869233512	0.874308830577747	0.838818242747328	0.712467456407928	0.701868994527162	0.456058270559998	0.640272826383549
1	762875	0.585544016893237	0.491877857177872	0.840103103346175	0.477572327924703	0.677792406122829	0.880666678952936	0.473545211488802	0.522627750478585	0.332703019771744
1	763691	0.542283518997875	0.854885120620659	0.347439271288309	0.743538880264575	0.86986310404593	0.579695655618731	0.815576068413302	0.523824982751542	0.922125294712211
1	764702	0.0517146455362783	0.623059404837397	0.594792611426533	0.337096485183809	0.593079331569858	0.651519442107986	0.428283984430578	0.931780019177175	0.193513081344083
1	765075	0.978322141494007	0.513593245402553	0.259097915778803	0.488031996243272	0.726369163446126	0.290335087935746	0.906548230625426	0.791051352151142	0.746113890278574
1	765174	0.542283518997875	0.854885120620659	0.347439271288309	0.743538880264575	0.86986310404593	0.579695655618731	0.815576068413302	0.523824982751542	0.922125294712211
1	765612	0.571989290403658	0.778545788344974	0.889644933590328	0.913272762624439	0.58080050787227	0.92501552367311	0.37749454807797	0.74893271118978	0.166583462399714
1	766776	0.654077338097518	0.590025957534179	0.848658050225756	0.362384767228598	0.660139690377003	0.973311713477568	0.450789178596383	0.328438032494679	0.489640684822037
1	766916	0.542283518997875	0.854885120620659	0.347439271288309	0.743538880264575	0.86986310404593	0.579695655618731	0.815576068413302	0.523824982751542	0.922125294712211
1	767816	0.594695972649543	0.501009683505757	0.942329859408124	0.578402850769576	0.634713130569351	0.798132145819572	0.439854584828155	0.541385759141804	0.290762360314922
1	767908	0.404667418443412	0.58812768088525	0.85136171694092	0.663986356503151	0.56448122695326	0.783985968522253	0.375146872608052	0.817632269917278	0.177468672405188
1	768161	0.60105963606291	0.528980685545122	0.449041173617168	0.288201736702711	0.167265848224038	0.903133214180186	0.0804051165298073	0.190072156993199	0.0934268960874753
1	768561	0.304160711406523	0.817575297142468	0.411310351408484	0.741289620498349	0.690625046139654	0.506134029236515	0.599992390883846	0.46723314873827	0.438334407363699
1	769275	0.426274949636573	0.732153557926349	0.513424353797305	0.870736995372236	0.832015310737205	0.402818748470263	0.916507258912491	0.894240092150951	0.704614245448353
1	769972	0.215646171440908	0.715585753778873	0.966840561518672	0.520032316301563	0.86382110438283	0.647249574672978	0.767128722431489	0.627067053935057	0.554950587823854
1	770064	0.595796990702076	0.832853382894607	0.270100095600385	0.690873791196373	0.673402138566765	0.661782543037742	0.510192563700491	0.31880432795322	0.488406050104874
1	770082	0.279065867939671	0.795569004789949	0.53984614918831	0.971762206040026	0.67346655204478	0.993183097375066	0.463892824929109	0.269572014022816	0.499223016523133
1	770282	0.405948265044225	0.988834618585321	0.676342306364351	0.516697879848586	0.507111448378575	0.74543526419576	0.329503295613152	0.899700721848921	0.143293820951612
1	770963	0.414854433476062	0.927776778356934	0.886997772137663	0.33220889033529	0.865899805626809	0.803772203452934	0.715870462890966	0.476327440682821	0.747077127401139
1	771817	0.0844122348702226	0.358073621190447	0.531285131198552	0.239646625223721	0.80266051787528	0.377801014076191	0.896701023059457	0.944422941182114	0.641121821203822
1	772013	0.818047167897876	0.695166866091494	0.660320220553562	0.988049123654404	0.915509237487454	0.681969313376263	0.840547412361344	0.78997882857996	0.621009277408745
1	772303	0.0844122348702226	0.358073621190447	0.531285131198552	0.239646625223721	0.80266051787528	0.377801014076191	0.896701023059457	0.944422941182114	0.641121821203822
1	772458	0.840348489044918	0.518072797471051	0.492145932941552	0.69784067566886	0.171293692912664	0.732816302526696	0.0869729664477287	0.220945329000048	0.0874500884981299
1	772724	0.26770920820928	0.700962568034816	0.963016682859519	0.740959813855437	0.983120778330815	0.987357877136677	0.921301086667364	0.952802461390093	0.695134891282917
1	774097	0.401800238471814	0.518218856945126	0.531179338010593	0.267583282080615	0.677310226366394	0.433936216847975	0.634552372869624	0.590529190154168	0.400871493836545
1	775070	0.603962861138493	0.796923601368203	0.880433986709773	0.87860018391309	0.631219360023312	0.813798218646756	0.434248119698938	0.759723909824309	0.22446390738903
1	775518	0.387919015619954	0.548370019667673	0.784223543838631	0.877802904071124	0.747854443205234	0.673375547994289	0.593653064858963	0.308222100140776	0.871821172128312
1	775649	0.465102437487504	0.364294830044647	0.807428726565053	0.331429381276565	0.610273638345798	0.33116518973853	0.644538141996386	0.951591957806268	0.355937832689718
1	775705	0.211175928317948	0.708108967979893	0.923147648257029	0.3960930710313	0.936164530577743	0.637491086719849	0.905797204131475	0.936190553588612	0.657680042982546
1	776241	0.767977411440839	0.59518537748159	0.716818704648754	0.546085566629728	0.556043464488247	0.86317631336042	0.359270406148848	0.287227783804154	0.400972084140831
1	777713	0.238481655552189	0.316067011654181	0.894800968643724	0.279070294377688	0.20105432352307	0.858934632670661	0.100675346565336	0.0408377002764389	0.395397020375603
1	778724	0.351123958002971	0.439708841884396	0.506243909318056	0.661717143445833	0.271848830895467	0.788482407333467	0.147432703928614	0.0505314644326376	0.831835817442959
1	779047	0.00634711196827306	0.0923862490722765	0.0341092210914835	0.00681324035361305	0.0716446678297591	0.0275504373346374	0.339296155920998	0.527998001578603	0.209071616666317
1	779397	0.113800018918483	0.0189829507406734	0.252621259282348	0.24239522135922	0.110556042579008	0.040306455142131	0.401446012736584	0.271203832988036	0.507908361679957
1	779812	0.99341238007964	0.694105242795316	0.726454782430995	0.856847363544404	0.399296319020172	0.835485129918452	0.234116610070927	0.977319895312428	0.0910687566532261
1	780337	0.478031073924119	0.873082119203416	0.557918999892874	0.437278759070977	0.818107404665975	0.711306975517673	0.672783507874683	0.562457059266063	0.542137515345217
1	780505	0.603962861138493	0.796923601368203	0.880433986709773	0.87860018391309	0.631219360023312	0.813798218646756	0.434248119698938	0.759723909824309	0.22446390738903
1	783499	0.347638457766473	0.923441061765283	0.877308707426095	0.728921003467671	0.977261456787805	0.867951470381314	0.916571905411734	0.82046680196391	0.745368062674462
1	784382	0.0293354303639785	0.0733708554266096	0.536915226764147	0.194955755693438	0.390761435528063	0.144033166938085	0.645432312403078	0.38163617885556	0.809276636976579
1	784491	0.0352829650287586	0.215636801589802	0.249618581113566	0.0410349327273812	0.425203278291917	0.110144759007016	0.885226575004958	0.791681670556826	0.697696330720777
1	785691	0.864691772878633	0.667489045266578	0.626977755887299	0.511099292278321	0.612657229819719	0.992586767774156	0.40493684616167	0.289287376952262	0.474021356079041
1	785829	0.0525354334661142	0.146989436488239	0.362981024346828	0.173631644712739	0.583267598048507	0.181686186408032	0.919140120323692	0.696890979787961	0.867829477953831
1	786874	0.0607808121829266	0.122323545897269	0.283384751565068	0.433820718690522	0.393131945547309	0.22221181987927	0.471864662947377	0.333871227787644	0.397083778021047
1	787215	0.27211315834179	0.544632844705452	0.369849346351514	0.530450893833764	0.382349225241298	0.456392411010278	0.285898136574469	0.766002532979231	0.115155661654651
1	787587	0.483778868013022	0.470649095490779	0.893746493616438	0.904733169722655	0.75692360190394	0.663844213887695	0.608358369485253	0.373903455849667	0.722723787276465
1	787697	0.607720270645077	0.53481767917567	0.0697258136678672	0.326239094510661	0.0742533310699002	0.579879687177829	0.0366434582881775	0.07430417169937	0.0963592898019272
1	788873	0.654324398389648	0.940704116901565	0.745351438276916	0.864727137125767	0.753603249253328	0.832261229904174	0.562348836443983	0.774726429816884	0.290884601676035
1	788988	0.393472277838763	0.808768173596414	0.641804036930603	0.883547757761551	0.558278855907265	0.957489640124167	0.356444836531929	0.949765793373669	0.151941817057687
1	789353	0.836634294660821	0.512024148769595	0.881030874550192	0.717197990225848	0.664644580832036	0.475860740725587	0.586117088699188	0.601129971027202	0.404233690202903
1	790787	0.0541710490076567	0.195294070066638	0.731232761698267	0.656647908318775	0.211547474194545	0.911488183893386	0.105917112261967	0.0343805685605797	0.756937620543291
1	791192	0.662865637743235	0.741566355746182	0.310991487586057	0.835077072365406	0.655200736551299	0.908551945800421	0.448595305006172	0.415226849235869	0.380642416756328
1	791439	0.70209409023242	0.719472022640865	0.775262773599047	0.826541804328237	0.733780385403126	0.822885428662263	0.540942525320959	0.665517237580263	0.331966810846879
1	793587	0.113207185241007	0.236455581612281	0.923790704633897	0.882194173649192	0.544184937307179	0.575292805841384	0.401934009622235	0.180519350662328	0.761789112531339
1	793805	0.0330194785729256	0.132700274508114	0.888559575398066	0.820945521842529	0.368144771866506	0.512281592717009	0.256083343279881	0.105038139241019	0.636672312565762
1	794699	0.113207185241007	0.236455581612281	0.923790704633897	0.882194173649192	0.544184937307179	0.575292805841384	0.401934009622235	0.180519350662328	0.761789112531339
1	796471	0.822924897323732	0.757180276656126	0.606995963913421	0.631993034447641	0.750399418722984	0.982167337866186	0.54640221804737	0.430783383786951	0.496047991840939
1	797197	0.771504351574012	0.812386927811826	0.605066554982323	0.549819894450098	0.81655764065481	0.938811581184553	0.628247944092872	0.441087597136319	0.618930892001051
1	798673	0.0970018894513791	0.227678161061285	0.221872345470494	0.132798674436866	0.490633190759604	0.159994123996461	0.799948314863233	0.902419327407895	0.522260342412059
1	802842	0.0929991646754168	0.19798661976777	0.763705853608108	0.994660056852176	0.311157560088784	0.521731214251088	0.205815608656598	0.160847963179706	0.21599763222888
1	803836	0.483517295496599	0.729700603224005	0.298274200802571	0.355330336982642	0.791556275696827	0.541549877257178	0.716232970794074	0.539353004758427	0.636516935225828
1	804120	0.0397151689085823	0.0714461424799451	0.434165751662262	0.300414338258879	0.177416859960542	0.0920042896642224	0.351673228635303	0.174633446906326	0.524369440586859
1	804969	0.630204622638381	0.868675639200436	0.295917664785643	0.38978735266734	0.726736987544561	0.612553431621212	0.590691798504465	0.440256018919139	0.552732303012928
1	806148	0.485450307294946	0.698652082517977	0.314534445097331	0.212959999801447	0.734283569334785	0.39869215774108	0.753075859861925	0.46816343227927	0.900483515742681
1	807194	0.133119640425606	0.320630515518855	0.0424968741013606	0.0901250371388208	0.27926574807269	0.207645192394705	0.324094460366442	0.267083589816149	0.370702740076174
1	807780	0.197578107493098	0.225045156416872	0.216736837761949	0.227857244513332	0.674616494709481	0.235522063403136	0.937285555126551	0.719352104845305	0.983228821014435
1	808732	0.0333074958003645	0.0941151876107633	0.381123938048305	0.242969249706626	0.446826508747013	0.163531412392651	0.69620261898236	0.420224840862156	0.725935700160738
1	808962	0.630204622638381	0.868675639200436	0.295917664785643	0.38978735266734	0.726736987544561	0.612553431621212	0.590691798504465	0.440256018919139	0.552732303012928
1	809178	0.630204622638381	0.868675639200436	0.295917664785643	0.38978735266734	0.726736987544561	0.612553431621212	0.590691798504465	0.440256018919139	0.552732303012928
1	811369	0.181076092548716	0.315796190370351	0.843875173764722	0.515533794430694	0.770963419041969	0.472954307941702	0.736826660265135	0.529124437395813	0.690385303117424
1	811781	0.910168705215644	0.68613842795547	0.507507216325208	0.751515083811972	0.753814282656001	0.888846911286688	0.555543867301988	0.345531487754729	0.663070872451924
1	812120	0.801700741699853	0.714325048180037	0.465242203776566	0.474239445879965	0.497891540900202	0.825573380933029	0.312586314493837	0.15399020628438	0.691918326630078
1	812218	0.133415565870125	0.213693981461636	0.694745623630472	0.570426563192767	0.710436771769756	0.425109930640148	0.689472951323516	0.406662604679085	0.88149727931262
1	812574	0.746009521247867	0.920194588157679	0.30932387317743	0.451978683126648	0.741104837349228	0.675998761756181	0.584464603366736	0.41182783987697	0.585285345596795
1	812774	0.701816164786533	0.910356573250721	0.641918891913462	0.933770015903046	0.810310765836557	0.763537384537443	0.646889885524248	0.831151744973017	0.377862404352295
1	813001	0.237468451026345	0.425868960090649	0.19309186373362	0.169813780888488	0.578808610454741	0.309218358059216	0.626026386313078	0.379971604135263	0.751718495439122
1	813208	0.996618199609098	0.548950671077785	0.99161511758822	0.842000131216311	0.689693058542719	0.65664291530547	0.530157481727691	0.318466139382099	0.679709923197802
1	814751	0.0436788029403004	0.0289930751900916	0.124317371230428	0.392045712525783	0.372060215750827	0.130429745316606	0.654710293019461	0.401095916204281	0.649119106376704
1	815910	0.867670227840352	0.927747521193243	0.366462545146521	0.5555733804089	0.744092765128528	0.840224020337085	0.550150587994419	0.372488228155254	0.58987965944599
1	818004	0.0522291816834185	0.0354985355527635	0.516943419964998	0.918044809487709	0.121714694475547	0.237636627942071	0.110573947776053	0.0363056193782359	0.928568381829126
1	818082	0.0333074958003645	0.0941151876107633	0.381123938048305	0.242969249706626	0.446826508747013	0.163531412392651	0.69620261898236	0.420224840862156	0.725935700160738
1	818672	0.867670227840352	0.927747521193243	0.366462545146521	0.5555733804089	0.744092765128528	0.840224020337085	0.550150587994419	0.372488228155254	0.58987965944599
1	821282	0.161974804053029	0.22191404173211	0.598834007184183	0.505911677836603	0.891219185787928	0.504237275833775	0.915025545873903	0.831541380207658	0.733658603125563
1	821772	0.802252323865191	0.959881509403193	0.381859908267736	0.510236791276925	0.829591529566721	0.742460120816121	0.679078536020078	0.445887849461717	0.718452103098326
1	823044	0.816650976982321	0.882993269933996	0.280844291503801	0.524953077704523	0.50865687378145	0.823702146817139	0.321778725676527	0.29571835433497	0.332897340629981
1	828756	0.978959317423182	0.794245152826974	0.52592220759559	0.701354380183133	0.85556626832421	0.988964401026051	0.67934125402094	0.417189784409993	0.798795916943622
1	830155	0.699150510100087	0.507110965909002	0.600961059873769	0.325008105969389	0.720359855834128	0.282005565753462	0.912839822293195	0.878328471230709	0.680445133861516
1	831063	0.764206592938212	0.642337197907721	0.556125986294112	0.622092045578938	0.800289004852375	0.81190109156724	0.623046812977073	0.503586210707578	0.528396828751577
1	834106	0.218950466172056	0.283865942547063	0.941979384318457	0.806801570038615	0.312365756455834	0.606629971433319	0.192357230925465	0.114194707681351	0.288790402879815
1	836373	0.116871236337943	0.20461787667	0.126021241002814	0.137515282348606	0.484421917903892	0.139299552239133	0.873940096447085	0.908146089326375	0.622683121754217
1	840039	0.160098524444166	0.152465423859201	0.76823698828444	0.796594561634093	0.335711141117507	0.414941269988126	0.25657935841455	0.143401337112629	0.546163161878872
1	842558	0.978959317423182	0.794245152826974	0.52592220759559	0.701354380183133	0.85556626832421	0.988964401026051	0.67934125402094	0.417189784409993	0.798795916943622
1	843072	0.978959317423182	0.794245152826974	0.52592220759559	0.701354380183133	0.85556626832421	0.988964401026051	0.67934125402094	0.417189784409993	0.798795916943622
1	843196	0.617270781581231	0.668717486782355	0.524925472599629	0.46463007717427	0.800769357212342	0.455577625406143	0.800066854794394	0.81030317076305	0.551755002299777
1	844884	0.362930396345175	0.533933068224002	0.174108315199752	0.213383699508128	0.633173478356209	0.373367672994245	0.629590816525297	0.36402400841172	0.826607447633458
1	846217	0.76440289679265	0.605047452983869	0.73972051359935	0.585701785880889	0.619830694955	0.963643921684293	0.412057184989118	0.195624587070499	0.855150523430101
1	846926	0.801981769421767	0.627939340507691	0.922969660926267	0.84825759850693	0.963414947280529	0.666330870696085	0.95302472253924	0.774100873786308	0.930883961892778
1	847477	0.991237435701479	0.695691408536487	0.7405045848014	0.742063156874746	0.960385833373787	0.626935079314885	0.96928718469942	0.802931156201492	0.975184337140984
1	849254	0.895736368359263	0.664845859535509	0.959125038046568	0.422526331867041	0.736945945608582	0.995550333536277	0.531132796663314	0.287429432209745	0.635456221927831
1	850386	0.852784023818715	0.778526349653515	0.256661457718621	0.800234037434574	0.57100366689563	0.988781690736507	0.367149961828366	0.329770444679324	0.360042918270743
1	850505	0.785179617411928	0.427605799111918	0.367366149448848	0.636002348976825	0.228390200175369	0.818948502889711	0.118378009104245	0.117545477326285	0.240230269771611
1	850785	0.740266025971806	0.853411190972331	0.563380706307319	0.641375310905325	0.983657660302941	0.701391746516168	0.992967837549346	0.912175200139507	0.974229938800468
1	851927	0.227465690337878	0.31159233563516	0.236140189428621	0.505943456793327	0.142681457634297	0.937757128370621	0.0665295594117711	0.0229172670108567	0.807587614372777
1	853481	0.745317760618383	0.85836148560941	0.551484589077578	0.576892452071103	0.799992441998785	0.907661739435916	0.609417897930879	0.502953450132581	0.506711418987548
1	854790	0.0814011489187927	0.152293393782474	0.587047502304791	0.361541295288875	0.593554793296853	0.262402730300523	0.724067060070719	0.430006558299306	0.945376413788617
1	856282	0.244816357389534	0.419694021645213	0.942822058138107	0.529587604917308	0.835011008339288	0.540774013911622	0.784087524023031	0.599988302171542	0.686446866937023
1	856738	0.993257266053472	0.950507342297588	0.306967741924173	0.416964375954362	0.657636846910531	0.70834968993974	0.480401365840367	0.237561592870533	0.886459061502704
1	857785	0.441343061461988	0.25610355142613	0.330104253130839	0.693702978442686	0.818033756182512	0.417154046485726	0.872123851148275	0.722602348390985	0.726964114590137
1	857834	0.396174397505626	0.906052167461686	0.929832717543607	0.664612941286141	0.333567629531839	0.651820456128234	0.202327785846474	0.633891360830069	0.0778773989755273
1	858592	0.844355617295486	0.52105615470605	0.388573075979611	0.882025954928326	0.970126939740815	0.737162249705236	0.936198299349413	0.724107284417422	0.963661298040093
1	860972	0.223642671892156	0.203469443047503	0.468660462202727	0.909248754130267	0.46300821208755	0.414586202158792	0.386292773869955	0.307801603909554	0.303344923456636
1	861283	0.434485338469302	0.753976319095678	0.781692997665043	0.88333139213201	0.832872996180458	0.960475114750332	0.648707512704219	0.536108730426463	0.450960799197699
1	861474	0.183444075653195	0.372721668037235	0.642515816194215	0.421288406312269	0.626476468583198	0.358123128957429	0.636411428295124	0.682035581724778	0.371641278914569
1	861547	0.311609477587346	0.668878533717543	0.58960768675823	0.631609157031718	0.284114462314697	0.996891857021591	0.150085085623888	0.125959841914056	0.175336662559716
1	861643	0.327708389632402	0.664665892958806	0.736162170730328	0.656190389061422	0.451766437848065	0.917488940029816	0.269994052962535	0.255219937459754	0.208294184805207
1	861980	0.122711148411675	0.254720546722942	0.573746701469398	0.30060918225291	0.547674375286851	0.236208811041376	0.697456606264047	0.624629446054412	0.460388623514266
1	862189	0.71331791243693	0.850517962181089	0.839667797141668	0.838472499849276	0.795682454524233	0.719073086838136	0.639923653181576	0.974158745171339	0.346058773102875
1	862296	0.300465673969342	0.622032000698219	0.842734399970491	0.974977892327757	0.660102653808184	0.833359260710185	0.460543798028904	0.416063992658308	0.308547755062417
1	862404	0.176245802490504	0.502809036892735	0.862837502584057	0.77883652316905	0.330161802417516	0.934072244381575	0.181120077394454	0.207425547787674	0.140635661996626
1	862569	0.720045522257566	0.723649719597207	0.737729011565529	0.849396490888324	0.794219047097561	0.62706705800099	0.672807704485424	0.959660971019945	0.379625377022667
1	863140	0.493349434777403	0.462724575945174	0.616876833802009	0.519841348149696	0.509309846750878	0.967239092464724	0.314723607255719	0.135580654892416	0.659957639568374
1	863251	0.465689431482774	0.88710193190786	0.82077813639706	0.951244377584033	0.799874293836341	0.927753689032996	0.607683730291848	0.580267073157945	0.377370844935958
1	863771	0.594056513733716	0.536903762769156	0.389158889946366	0.201842336004196	0.187504054508362	0.755979908606589	0.0957623305470372	0.0350061732655749	0.481146226231528
1	863823	0.723730489135987	0.500965944377105	0.779577010073541	0.885651401025032	0.668589473867463	0.617891893093471	0.51952445821973	0.542106646209225	0.368262248439679
1	864335	0.704832773997641	0.604145147426028	0.645014673175872	0.558418895459189	0.603987657729051	0.94565630919863	0.397808636581757	0.189189743843392	0.636362327862189
1	864827	0.464107752989424	0.219855816377754	0.185789304526539	0.347971970989609	0.599266290157369	0.209433704032215	0.860299673067851	0.930274240777825	0.584328901295997
1	866197	0.250192392620638	0.166793358368814	0.110357546691243	0.805004573113967	0.798726266012129	0.455102053168817	0.797167343781012	0.803042275646405	0.517814017268441
1	867494	0.556560161561526	0.651298952283367	0.605905659954451	0.344870302852121	0.764588302106054	0.511158922013133	0.697578059002672	0.687882852335524	0.432818625937683
1	868888	0.59877421679945	0.852034975055222	0.904724269904444	0.293421223721281	0.800455913870823	0.494159440677685	0.764774710398094	0.824758595096606	0.472990719002849
1	870310	0.556806891132699	0.637303963990776	0.635783752882936	0.461797643766497	0.818699136199505	0.600139432428921	0.721465236363235	0.825734049138874	0.426501770138869
1	871786	0.371566680808563	0.197980809874363	0.191995063648914	0.774549654326876	0.865640161492487	0.434044537580129	0.941056837231184	0.76550197801697	0.833781238800766
1	872731	0.967411046023252	0.566744205984117	0.564756841671991	0.793736331284327	0.914995999578759	0.702468892770588	0.830425472436148	0.554893555807098	0.832556172619198
1	873447	0.681019635834848	0.792283010075256	0.732975606332001	0.586834587313174	0.857585754080826	0.778864952476238	0.709480136195079	0.781374531461242	0.421430754458971
1	874797	0.37917493917383	0.425730358719075	0.618212390993868	0.383314917355955	0.801390186263153	0.378964864116432	0.892667633077506	0.85499348934428	0.675876350646146
1	874912	0.686070996402866	0.781071124902748	0.85984156312693	0.626546870689856	0.966621099791982	0.70832879473561	0.939688875910167	0.98931634679189	0.727223691423437
1	875907	0.967411046023252	0.566744205984117	0.564756841671991	0.793736331284327	0.914995999578759	0.702468892770588	0.830425472436148	0.554893555807098	0.832556172619198
1	876717	0.686430633552381	0.776963057777643	0.506971913956681	0.12272083846372	0.261883390020711	0.421729935177194	0.187499006583892	0.0701309806983901	0.664948332466826
1	876816	0.953133359726126	0.962652636195566	0.339645417726688	0.475108922680331	0.753993754076103	0.710356568597146	0.589506037877569	0.346703712565464	0.752985921666977
1	877562	0.311944124367301	0.259490607965786	0.0302500391082292	0.241796732023851	0.510681277734829	0.250489516685224	0.609211318483989	0.418726487862911	0.620776042333285
1	877840	0.735217356506582	0.856658366810292	0.714186278192925	0.55723168747147	0.841797054962268	0.797477454282584	0.682039796263549	0.661946820607013	0.425146828260701
1	879429	0.526643830055371	0.559553390362074	0.335262453709198	0.5268069719965	0.921304064100682	0.514796711676648	0.96768556703045	0.875002588826625	0.853262002167802
1	881739	0.936618157400311	0.582047371495129	0.311836524092878	0.898769645069486	0.993625637053526	0.899277356441176	0.966342807734514	0.843098308647863	0.849308687684572
1	882124	0.318039750439886	0.364519876265784	0.429902877027517	0.375537662321967	0.808152377614921	0.389443246841345	0.890289253454393	0.979052236022199	0.634107712690907
1	882633	0.738364044285268	0.955214147861443	0.727524920692662	0.321844051748885	0.893984274875457	0.46436578185596	0.962418856444318	0.95799621355569	0.782923896842195
1	882892	0.682092751872494	0.557276975094968	0.41707129186584	0.977990401622824	0.960817398075493	0.733262255508736	0.91405676626792	0.737318472075377	0.770328260847189
1	884146	0.595967425373567	0.608527746967273	0.840948952154893	0.708150304575558	0.806753687861748	0.742568623765324	0.647739651366928	0.909399893250487	0.363955777713283
1	885184	0.318039750439886	0.364519876265784	0.429902877027517	0.375537662321967	0.808152377614921	0.389443246841345	0.890289253454393	0.979052236022199	0.634107712690907
1	885985	0.828231877275009	0.529301822609756	0.377863393593662	0.918077810475203	0.982968991979029	0.760836593391199	0.964199550667864	0.807947967133233	0.926114006025622
1	887158	0.828231877275009	0.529301822609756	0.377863393593662	0.918077810475203	0.982968991979029	0.760836593391199	0.964199550667864	0.807947967133233	0.926114006025622
1	890883	0.828231877275009	0.529301822609756	0.377863393593662	0.918077810475203	0.982968991979029	0.760836593391199	0.964199550667864	0.807947967133233	0.926114006025622
1	893077	0.4173385917073	0.95066783444733	0.238582666485812	0.91783234324472	0.792923882890224	0.871599183926673	0.604393661713792	0.317502804165808	0.852309297315427
1	893461	0.318039750439886	0.364519876265784	0.429902877027517	0.375537662321967	0.808152377614921	0.389443246841345	0.890289253454393	0.979052236022199	0.634107712690907
1	893865	0.750043343940546	0.777424527686737	0.176449252120351	0.538886490640361	0.721657688587214	0.620322141623447	0.581190780963977	0.466893342938389	0.504626697627286
1	894182	0.828231877275009	0.529301822609756	0.377863393593662	0.918077810475203	0.982968991979029	0.760836593391199	0.964199550667864	0.807947967133233	0.926114006025622
1	895405	0.48324453377829	0.458402704394792	0.634196330165953	0.485759978914649	0.752660602344546	0.497109958800028	0.690538837618191	0.949331042670072	0.397172352110067
1	895470	0.663434081734238	0.501642009877555	0.331717900867266	0.965796071540611	0.984038888438549	0.764379000408851	0.966334395745095	0.825930427542898	0.871097835811895
1	896325	0.701461800232928	0.968846634445537	0.867766716560621	0.913796658483924	0.99089123814208	0.779414178082632	0.985372852670362	0.989218748817239	0.863818521533392
1	896449	0.419703041389801	0.328312046482986	0.36541596868345	0.941851804412801	0.835135440925525	0.633807281415346	0.728856956071434	0.435744400629392	0.817827777811243
1	896670	0.227530993309418	0.355265086675404	0.678110791599166	0.657314807643929	0.870357596893039	0.547645239144923	0.83903133588045	0.554061877990706	0.935305627764807
1	896853	0.997329764224419	0.855361398057109	0.797300060623892	0.336774289437063	0.863158295934461	0.621170489154301	0.779467725763944	0.489100839853965	0.83796159946174
1	897317	0.830376154097337	0.540261315429734	0.358220488817261	0.884392097898447	0.991134495738692	0.806618598108882	0.977283804882836	0.847197196280199	0.940599591640801
1	897914	0.406809557635806	0.421757656145833	0.365185851845713	0.406872447597767	0.827031895213202	0.515009474453483	0.790584971332689	0.660856079671221	0.56980164945057
1	898397	0.634693426513606	0.888238600091881	0.821468182255871	0.350044149508003	0.808134268923751	0.584092456109435	0.714696362125903	0.845932921923509	0.416739119137039
1	899668	0.98861751464025	0.95660887778113	0.221059288189999	0.864752804237244	0.534418829376506	0.913214249783936	0.337426602743953	0.480524565737388	0.223820452132386
1	899752	0.766400420059083	0.988662764453998	0.226310797141279	0.752405603093874	0.437993757177259	0.852274073652362	0.262486028508291	0.523724217815666	0.151684773716811
1	899805	0.611580001055078	0.966717450039386	0.51969390230973	0.349721809890392	0.315163732662078	0.61056488396162	0.193924950615323	0.177609448262337	0.17647589609053
1	900371	0.29366237103238	0.131030759485184	0.0202577814590788	0.134013134007919	0.340082539715681	0.0991131464531015	0.725677116141793	0.427886281724565	0.973238843572537
1	900445	0.620397294858673	0.81241681558057	0.902721191036669	0.568145476722436	0.728609502358629	0.869590894188715	0.528964304012053	0.278170098460544	0.673481727946218
1	900523	0.39462272431613	0.29952529460177	0.0556124904690493	0.247134401434003	0.338917205881879	0.161708070444498	0.494490264434358	0.695830339734028	0.282164648193003
1	901328	0.338681673425306	0.336730157135661	0.0138053157510692	0.167936092152754	0.192641356204522	0.19596532987417	0.216695381137266	0.246032175320593	0.234303403135078
1	902498	0.838812086330779	0.864488387006522	0.638324853295402	0.137919196059525	0.519594030937072	0.327167601610355	0.521005597345481	0.259160982263193	0.77694204243352
1	903232	0.309706415673181	0.296829767617851	0.0138641933333861	0.131469096460162	0.206807437039659	0.156934459186574	0.277958059283812	0.254761470062868	0.312862024974756
1	907683	0.574404499945393	0.192047894213928	0.830075524365689	0.880971561586674	0.382680747210077	0.664370462297789	0.238461410229773	0.461454792708072	0.148519505157452
1	909236	0.378412747067258	0.147466964960775	0.0603471140379409	0.951810183135887	0.634390815024527	0.462291756880875	0.556829453623426	0.783116303619012	0.285165243443121
1	911035	0.878031234883749	0.891158581202022	0.861519257165887	0.14729774465569	0.588115310763556	0.319296479277584	0.626709307427988	0.395903407015002	0.585275910119656
1	911634	0.485473336071085	0.441711243993822	0.982612071370057	0.356610757863181	0.29903857219145	0.973672641967592	0.159860363207981	0.135108644753462	0.177493531727905
1	914306	0.55168934064532	0.383194140256289	0.89919299568599	0.525334105655044	0.346634074377441	0.714434401026703	0.204988225988499	0.0944083637086439	0.432586367753586
1	914551	0.801630700141213	0.770016323787754	0.791170381890996	0.697137144656163	0.990422134752721	0.838987276874815	0.96549281497857	0.851537795596569	0.836966168148507
1	914690	0.801630700141213	0.770016323787754	0.791170381890996	0.697137144656163	0.990422134752721	0.838987276874815	0.96549281497857	0.851537795596569	0.836966168148507
1	914800	0.277241453397046	0.421971302039769	0.350164488566544	0.39008378856311	0.535470150588765	0.360846787174811	0.509758907595248	0.950203581455414	0.251938774276652
1	915644	0.70182509618867	0.538528118132644	0.608872631758538	0.725874557832317	0.989539952148567	0.988447678342212	0.942683606173883	0.773843500543273	0.828873280679285
1	915832	0.744122739154637	0.887162698023967	0.756996869237758	0.914178907171871	0.711139848633143	0.989717765356808	0.503037711237843	0.566786898220714	0.281372346644525
1	915870	0.22796064487999	0.272590323746621	0.0763910697188753	0.0471888174177176	0.264439819133765	0.0832291463610747	0.613115547212265	0.359639630800285	0.787203645134356
1	915920	0.592446486779697	0.783655130716508	0.367242994234498	0.900981570016819	0.667933410077149	0.84191220227317	0.467478844617719	0.418881003659586	0.313434631721486
1	916432	0.282080428769976	0.343823608409301	0.159703454657109	0.0647991908469645	0.289279662909213	0.0820613571355426	0.691665299419236	0.586229316211398	0.547095065523631
1	916617	0.5016456052818	0.563512095050464	0.532618580154968	0.468546420735166	0.731509139592725	0.363326019606211	0.792481342292037	0.855036549111608	0.501135231910999
1	916833	0.508851529881603	0.783448112704573	0.546171285655268	0.40544486540493	0.510157714056354	0.410494493561416	0.441617056283383	0.933274186336526	0.208162423491841
1	917605	0.680835631148176	0.172694553860597	0.584633368497421	0.226834932642539	0.507822229214992	0.990238300231811	0.313258516160744	0.137806729268551	0.853120270372566
1	918131	0.834876081951089	0.914617315741926	0.529029946801412	0.106323043044668	0.467187201704409	0.282431703785636	0.498828650987713	0.287706392291574	0.692582059183613
1	918319	0.878031234883749	0.891158581202022	0.861519257165887	0.14729774465569	0.588115310763556	0.319296479277584	0.626709307427988	0.395903407015002	0.585275910119656
1	919213	0.482273838292224	0.228907184390523	0.105073740240441	0.395809619304612	0.477843409878873	0.167722992477212	0.745687145433332	0.949668766999572	0.443981632224846
1	919309	0.834876081951089	0.914617315741926	0.529029946801412	0.106323043044668	0.467187201704409	0.282431703785636	0.498828650987713	0.287706392291574	0.692582059183613
1	919781	0.878031234883749	0.891158581202022	0.861519257165887	0.14729774465569	0.588115310763556	0.319296479277584	0.626709307427988	0.395903407015002	0.585275910119656
1	920099	0.626162803900511	0.168422012643731	0.67217101058061	0.182643746455584	0.23780635594427	0.934887168652922	0.121446965192638	0.0413463368925612	0.991841082147319
1	920243	0.625723693611414	0.223156394035404	0.792490427361838	0.106987926910064	0.293703291099075	0.749231277906442	0.164450708073576	0.0575855571479807	0.849174471998045
1	921399	0.0252654478834281	0.033749995280548	0.0149578946757573	0.106463790257395	0.15388810132033	0.0464340146665366	0.521979518629274	0.992302059918214	0.256474531357523
1	921888	0.856901478387376	0.846883115790022	0.386662315611139	0.0809400509478594	0.316368628951304	0.276566644190492	0.30878526220215	0.175957415428419	0.566012379209806
1	923111	0.763491972627331	0.214225850426923	0.139587829116789	0.643808855478417	0.748852657054361	0.304415780369116	0.920769424583218	0.919219568367013	0.687929703520163
1	924182	0.885169254676594	0.981081544716802	0.34828038095976	0.857805777870867	0.763214624292758	0.913820008010189	0.5643012793867	0.469705175806241	0.478237723450587
1	924511	0.844240583105094	0.493315404338209	0.65781790112696	0.372652987697977	0.748815611723423	0.809258894494447	0.560497407360073	0.613970832426678	0.37165999931544
1	927438	0.807815104017378	0.766332852457356	0.513660618404067	0.698703596382394	0.989086978023691	0.884712215557619	0.950854190010951	0.788434449328282	0.844090980664035
1	928624	0.266005789010067	0.0859633283348974	0.804655097714031	0.639062209617278	0.149473640393561	0.137873406589927	0.209574653654853	0.0910710030067949	0.73790970774431
1	930167	0.922878875839561	0.929971853721764	0.602469608135993	0.764808435539094	0.953106390526265	0.70444130684297	0.90832412987755	0.699453025694537	0.867398638899386
1	930371	0.450843519794773	0.23927243455702	0.414831898411111	0.272440269921038	0.64996033319218	0.856898018239127	0.447706452115186	0.229170245262871	0.604226995963094
1	930705	0.76364959646467	0.787086038813828	0.895950928763619	0.486395190249323	0.841260026976814	0.404382920016808	0.932110483897395	0.712277176363076	0.917527210486784
1	930778	0.446029827630446	0.480471696229495	0.668732610298572	0.445186081297679	0.699840372403497	0.296769403488712	0.844482700485172	0.610513340180493	0.74110228363099
1	931534	0.946817301936941	0.929272502503844	0.693616970671139	0.557263568604628	0.908443684259359	0.615975516077331	0.862545373165885	0.911531136027601	0.604887395587862
1	931578	0.41582990310073	0.293703640868859	0.322668124193717	0.667823352917807	0.945139084450992	0.932574378406146	0.831745215296305	0.606459427311977	0.710468819570246
1	932489	0.548521480095377	0.339294616864623	0.673616760402745	0.706224006586859	0.892447038633416	0.848669901202731	0.748154878215782	0.447446264023182	0.975805039280092
1	932541	0.368818333093559	0.439312205217375	0.778193406515093	0.296063161750365	0.685152195343993	0.246014557874061	0.930052132927921	0.706114589837084	0.988248925631902
1	932619	0.823109279540991	0.90554105300174	0.468728612490146	0.971281897875734	0.758229953158536	0.899013999658634	0.559713008285276	0.394243211045967	0.571074583843601
1	932929	0.640068491496885	0.53665004611851	0.284278137875739	0.0987459368284572	0.417015566119549	0.13750630882639	0.726554616654797	0.501389313429051	0.617110905725603
1	933606	0.465636881132014	0.383927215389691	0.955561334408786	0.181136705936012	0.462315523501079	0.593156701102352	0.319032708625022	0.135645637802144	0.69852606996957
1	934326	0.428414819112603	0.452240308372937	0.8653102790076	0.148857207793381	0.389172413374619	0.482098672959268	0.283675052463609	0.125805909059463	0.567682115152075
1	935256	0.830895081022	0.548500615917238	0.933313456934115	0.13375709131622	0.500719344746446	0.407259964590343	0.432797312931764	0.23118966271654	0.713678735209041
1	935836	0.428414819112603	0.452240308372937	0.8653102790076	0.148857207793381	0.389172413374619	0.482098672959268	0.283675052463609	0.125805909059463	0.567682115152075
1	940912	0.7127157971621	0.60459573256317	0.780360282096073	0.0998071081735322	0.439877569577816	0.353495156959003	0.398313637739383	0.176364583402298	0.809620741730364
1	943186	0.327532296054654	0.305313205650564	0.239836451791927	0.374807969838883	0.464770983925675	0.219729970147767	0.590040464477288	0.938169649370146	0.304878219083525
1	946287	0.428414819112603	0.452240308372937	0.8653102790076	0.148857207793381	0.389172413374619	0.482098672959268	0.283675052463609	0.125805909059463	0.567682115152075
1	946335	0.430826067447598	0.51937985925949	0.629012592848517	0.265923070652185	0.436314967159082	0.535054310498373	0.310943181767123	0.142769022109573	0.778667243875655
1	948070	0.209922938499562	0.249216061851719	0.959956723094944	0.472057431705238	0.455476738973141	0.940237493092199	0.272188470424106	0.109332292865269	0.983660489614018
1	949023	0.31268605544464	0.174762699009237	0.856790965250601	0.437198238598192	0.222912732950212	0.129384725435581	0.352226102482879	0.155535601787781	0.907896918172971
1	949794	0.248665193720849	0.367388889464056	0.756213126644982	0.117685608885401	0.173713576969023	0.47752916427979	0.107260783509138	0.0474555510371193	0.351683238782823
1	950256	0.238301587407928	0.373457554245118	0.600379616546072	0.151865655742197	0.22071897521619	0.489497042828216	0.14045649280153	0.0572018895416432	0.454503361390089
1	953031	0.617340697104103	0.816053986180908	0.700422777830185	0.84905623516637	0.66410686311975	0.871823871675295	0.460413382007762	0.358358363264524	0.355622791104229
1	954852	0.770791212289786	0.983102898800293	0.742046165314188	0.896723424203175	0.857034966338824	0.830670429303374	0.697067270549577	0.712550677270636	0.426257906371145
1	954959	0.650216805488253	0.768444395713451	0.875645089781847	0.488877720557833	0.756960509364075	0.610080863341624	0.630357812533274	0.825823075252506	0.340906878468164
1	955224	0.914868565778311	0.974667669852723	0.962625113994454	0.640963291454591	0.934267127027724	0.645610074116437	0.896993181410114	0.913075680965161	0.659213380658018
1	955381	0.878852451488799	0.663413133240295	0.85647786637499	0.517834968210859	0.93293045578121	0.820737337472935	0.825618273399903	0.536371448695987	0.933893441916806
1	955557	0.513195745576636	0.796441909054953	0.988803532189476	0.440866103719927	0.703290278875868	0.456538822345997	0.651961016783231	0.876171723037447	0.35661243762287
1	955835	0.770791212289786	0.983102898800293	0.742046165314188	0.896723424203175	0.857034966338824	0.830670429303374	0.697067270549577	0.712550677270636	0.426257906371145
1	956147	0.235689844152012	0.261729983229331	0.0370922777676609	0.0470416093101776	0.211652396022617	0.176658551077623	0.2614659240289	0.102869294689828	0.76798706321834
1	956687	0.402143654564096	0.200552264424759	0.338541959201122	0.835171383364163	0.833993670133914	0.470929255236306	0.84131927218722	0.60471756333979	0.822843271606073
1	960928	0.533318708552547	0.576527580721616	0.389817453238225	0.868906917524513	0.94461165487519	0.974621319640565	0.828127530963722	0.893323323187321	0.542351695936431
1	961985	0.45404833236983	0.500210064162689	0.969253248084534	0.0988207206782329	0.148477180726769	0.532112286605167	0.0843719421495099	0.042445374001578	0.264981217730706
1	962361	0.341965430162027	0.473049483600219	0.889939399440281	0.0936028403985371	0.181125437074398	0.391498000934452	0.12631224507846	0.0802195554592059	0.224345244349485
1	963470	0.341965430162027	0.473049483600219	0.889939399440281	0.0936028403985371	0.181125437074398	0.391498000934452	0.12631224507846	0.0802195554592059	0.224345244349485
1	963948	0.555981825497736	0.493109357504027	0.806541645884149	0.128148691475301	0.475864920927993	0.417999928673074	0.398477634086233	0.20659522083243	0.537112730758413
1	964190	0.38044928525331	0.524351789436254	0.448640388971833	0.85415913666637	0.943891840975102	0.799293545199391	0.853286434642239	0.90749026428715	0.575648837644368
1	965020	0.341965430162027	0.473049483600219	0.889939399440281	0.0936028403985371	0.181125437074398	0.391498000934452	0.12631224507846	0.0802195554592059	0.224345244349485
1	966114	0.692130845280747	0.99934609287917	0.684112900485527	0.15254153943571	0.488550596536169	0.22312415815629	0.623168817377789	0.406467764044999	0.557710021599449
1	966686	0.341965430162027	0.473049483600219	0.889939399440281	0.0936028403985371	0.181125437074398	0.391498000934452	0.12631224507846	0.0802195554592059	0.224345244349485
1	967884	0.759936599165412	0.767208850235511	0.894793651029189	0.199410868886945	0.658250950256066	0.383430285062789	0.655006410613579	0.357971844738426	0.936168419794982
1	968752	0.62255487773863	0.813892198947422	0.612775534700895	0.0585567899070254	0.22087988172696	0.209821424957136	0.242536926813802	0.130197373651988	0.373946712129868
1	970896	0.420838524744256	0.478509507167738	0.505078581981706	0.832804067082413	0.933634135698108	0.931994678179014	0.809039591922564	0.631243842391513	0.627692388005176
1	974972	0.635504042564773	0.729731267760634	0.562659273304514	0.152062986306932	0.298944361256615	0.464735897014335	0.208422450041282	0.076775538970017	0.872374238708044
1	976433	0.374216116789527	0.757975885010665	0.272775463758701	0.0472509306339104	0.273629043980309	0.24533164240337	0.280808961740078	0.143842299933877	0.628331260148754
1	977558	0.195365907324144	0.591492892290942	0.433112940468846	0.426419094994168	0.810172524945763	0.546407206262489	0.741003057460431	0.977395683635067	0.440155484131499
1	978363	0.888343308587638	0.903437065311504	0.368893708832911	0.0922298267916418	0.222342738290335	0.29967873262682	0.190847023969319	0.0776126178046684	0.799657743533502
1	978778	0.693332091465624	0.732934187968894	0.27974691082845	0.0755634691673066	0.297797577238468	0.138406473263082	0.474468434195922	0.327767984082351	0.533089650368631
1	979045	0.441841868738313	0.114524773715261	0.0305137268317123	0.0268841018261105	0.0636251833650034	0.0311656914331839	0.267136176002033	0.22085404290054	0.234509663440093
1	980478	0.0967994904651528	0.176882096737608	0.0134490057264683	0.00869480943477256	0.0444055686551654	0.0195553055885392	0.267319108682658	0.294440732568436	0.258204541785446
1	981899	0.836129368349354	0.767075431874451	0.321457256033996	0.0792000942852926	0.348819067957123	0.140830372780108	0.569254207436322	0.335451338227268	0.730393073487979
1	982304	0.0975171448886661	0.178788018422447	0.133436064672	0.217603992578735	0.603248230311317	0.197105975097851	0.907374378617698	0.950672727818996	0.659763398313035
1	982535	0.779990629044704	0.777012964069792	0.294391895148282	0.145401518715742	0.372522323086664	0.185321182410339	0.502860365539363	0.472235038022601	0.396367582051293
1	984479	0.528707040025426	0.729141019747224	0.240681544244617	0.32504800471469	0.72927351599235	0.627145637036111	0.587813810171546	0.304799529839717	0.847461097564282
1	991978	0.171060720994299	0.12169047174083	0.166985381591884	0.37666851688367	0.67816721817665	0.246483698002518	0.914878378367744	0.847124742033382	0.72331773024108
1	992263	0.913320747150202	0.790760562643696	0.597435232806471	0.0955825372357426	0.46440468255824	0.140806593228911	0.820051815406524	0.536165937810983	0.859092028206483
1	992331	0.280538282673434	0.218374966758907	0.158679137958986	0.441802578189361	0.820311866746264	0.351987789271873	0.971863537889207	0.922785555610344	0.820687554572395
1	993355	0.0852306443929789	0.0450544282537383	0.0279122596049811	0.0342843963541109	0.148337610197339	0.0317230288952324	0.690534667467746	0.593399543249295	0.468886085804755
1	993375	0.536496064422985	0.537162844945942	0.522708113328422	0.328411456136338	0.433662255925731	0.658269628970096	0.280768474330803	0.13804651760684	0.673279133368174
1	994290	0.304149720653097	0.241612002130381	0.219913719432612	0.438926402760643	0.807691937058156	0.377351862065386	0.906722853330088	0.939296933719831	0.65923234216122
1	994306	0.788863095101854	0.856831726425989	0.318493082592456	0.146048923622754	0.403552881892024	0.254578336698837	0.443333679417817	0.335527272850687	0.463691497186034
1	1002697	0.736098067610031	0.807897953880058	0.669001834945709	0.345609562682793	0.803699488052564	0.535412243301115	0.738604782226937	0.474942961188891	0.705220557546575
1	1003330	0.31858323131633	0.169809865657392	0.129410769336616	0.309284051217787	0.543757059758359	0.19541783540535	0.791372680038893	0.97497567155718	0.494788398975191
1	1003922	0.412691950871384	0.649685443818771	0.861201036894697	0.915194622365678	0.625599834485466	0.775074645397475	0.434384032298155	0.636086701801221	0.214150176272209
1	1005568	0.20995130729854	0.280178683847044	0.516917036413303	0.81091484578698	0.808975677132904	0.531230425288798	0.749646249266554	0.484808458081815	0.712792405812067
1	1005875	0.111760601288732	0.288909871223792	0.442101985761387	0.77548281225164	0.641913176598721	0.548951067338099	0.517452260291843	0.445407267476064	0.351109519812187
1	1007232	0.179244245191902	0.421102970532201	0.567876586610844	0.886380773127574	0.803951912143041	0.724396949539937	0.649298735496137	0.524085773530804	0.459581103323229
1	1007560	0.136663107682711	0.354507716942658	0.501283630952724	0.814037859901197	0.691971325918124	0.621357168228814	0.54519991848327	0.486505000455484	0.356466986348038
1	1007817	0.801711304897402	0.787528903595179	0.829303508277294	0.599568984425723	0.793065120453481	0.566794285916877	0.702684098818656	0.937168415421862	0.40121095757611
1	1007953	0.372194044831388	0.754858004817137	0.75313207368232	0.908144835062201	0.982134461379349	0.979791912806583	0.918464072179413	0.875950922679119	0.692228267246003
1	1008284	0.195140375671318	0.245507701537748	0.0793673126955873	0.119142103552377	0.196077541881906	0.104408052182075	0.357754396822572	0.639269441503853	0.194388934397635
1	1010158	0.563684466019644	0.885602311094864	0.714194156029717	0.257323920279514	0.33678270870571	0.374192726881516	0.27415703606421	0.343508215557089	0.163739955985867
1	1010355	0.594449705686201	0.56632077701416	0.646040980545143	0.302570661750151	0.554256637076969	0.657518816438052	0.388691507118423	0.185766333798336	0.81991129683004
1	1011718	0.256703733623092	0.405523663763531	0.492644102192201	0.941076724252545	0.824869387212176	0.687718970393474	0.690663058277808	0.54338341949855	0.503288159542301
1	1011865	0.136663107682711	0.354507716942658	0.501283630952724	0.814037859901197	0.691971325918124	0.621357168228814	0.54519991848327	0.486505000455484	0.356466986348038
1	1012709	0.136663107682711	0.354507716942658	0.501283630952724	0.814037859901197	0.691971325918124	0.621357168228814	0.54519991848327	0.486505000455484	0.356466986348038
1	1013174	0.478903304749685	0.565229336585033	0.236870074812377	0.416402659357368	0.785439092388813	0.419419320397577	0.812783100497245	0.799226276285496	0.574459187942861
1	1013742	0.295125033080587	0.323890489672299	0.615845067948286	0.362634503992456	0.319783000757492	0.877621170138145	0.175573151570301	0.0668588342580855	0.881600343884742
1	1020289	0.401832129720032	0.989331740027714	0.347369572904397	0.614288362934532	0.699909489831504	0.57281813674368	0.575382710317194	0.322666445406544	0.651441561731468
1	1021294	0.401832129720032	0.989331740027714	0.347369572904397	0.614288362934532	0.699909489831504	0.57281813674368	0.575382710317194	0.322666445406544	0.651441561731468
1	1021788	0.508024879922039	0.473064038832291	0.217181256384868	0.454485741583353	0.420843404240019	0.23900900548751	0.48882878345202	0.559563950564394	0.272325528922576
1	1022076	0.889532847646078	0.653852968352492	0.21755347558581	0.554549278620529	0.77311544832193	0.390289811585376	0.827048080761309	0.68170168153628	0.677792615056894
1	1022708	0.245340457041064	0.836246672796548	0.113185541864377	0.0405397083657419	0.145335860649182	0.214793361240332	0.145825511665487	0.155900696862687	0.230501373143129
1	1027055	0.198478772210438	0.795939161964789	0.678930553775946	0.708442517153088	0.645258971125039	0.750390912633774	0.458467364889952	0.366638107530782	0.339278103185368
1	1027914	0.158934277444741	0.790445501852038	0.856342043242781	0.471896677581532	0.911707558303724	0.772257291944429	0.799189216625558	0.827904866351797	0.514775039311467
1	1028632	0.86365391678226	0.704662528786846	0.159895486325566	0.147059176987301	0.4282771064342	0.267998083454259	0.461782056691674	0.225356538117909	0.696212512028616
1	1029165	0.845332995720741	0.53902601017779	0.540537983417153	0.433604792001585	0.980703632752684	0.858451833013977	0.928489574707799	0.786814984666726	0.763200370956918
1	1029211	0.227440458373566	0.388157485145232	0.732380892979954	0.546840866919965	0.893690022885261	0.50741402977329	0.91691893091922	0.694263965026617	0.861176550989684
1	1029528	0.899917946451404	0.492220348138195	0.439595925954789	0.810987103566152	0.988398799797808	0.822068822398098	0.962447521280997	0.841291428464056	0.833151414840013
1	1030958	0.648958286649487	0.642472680690002	0.06266960193262	0.239272302686274	0.332100636941986	0.231718639606552	0.370693120483155	0.159204480237182	0.865360188140276
1	1031259	0.392616068494904	0.899996585967247	0.265973078201193	0.807587778052731	0.823028815636013	0.624572368520377	0.715267946322495	0.433076908363549	0.756212627932023
1	1032189	0.252760344122894	0.948957788384992	0.525061022132632	0.984854518552607	0.870039226421673	0.679963466228684	0.762233252337322	0.65818960155462	0.528525441620278
1	1032511	0.257449749168181	0.821462396662	0.314984228891911	0.831890477795459	0.685070550336268	0.815775967248907	0.488731795385656	0.246444052893794	0.681172869363609
1	1035652	0.150924915791796	0.40296171469416	0.881584437898812	0.797434943922419	0.252858434203234	0.534338924160431	0.157946597366888	0.292009144764101	0.0886197173589928
1	1035686	0.259705272365266	0.485928789250108	0.785266862175193	0.695362231230054	0.457002222373077	0.519560244404727	0.335166695659034	0.526062233818888	0.164091404949784
1	1036483	0.392616068494904	0.899996585967247	0.265973078201193	0.807587778052731	0.823028815636013	0.624572368520377	0.715267946322495	0.433076908363549	0.756212627932023
1	1037424	0.296714717686822	0.928026490781312	0.242910434952515	0.61415500921946	0.595050102200899	0.596292517901116	0.447009073247566	0.217253100639965	0.67765880461152
1	1042196	0.532787075319192	0.78514121825776	0.83965996776634	0.706888916603745	0.50749331038925	0.981438608235013	0.31304915914473	0.385027896131223	0.183111383665762
1	1042319	0.248100515495135	0.416215414947423	0.974201997623038	0.936960235935604	0.403395123244324	0.582156176257355	0.269922745364198	0.262250550280131	0.202391994181728
1	1042886	0.588096986375957	0.751483025777167	0.446862242115014	0.590937770440135	0.606702235129678	0.548372077712994	0.477885101362061	0.870900959128107	0.237753718274347
1	1044349	0.655818907159352	0.917091387484898	0.551976255302539	0.737524591983769	0.644537927071533	0.766616395189793	0.4547516781392	0.842690918336039	0.225953369791083
1	1044800	0.852104124945405	0.618829089235992	0.214916850922643	0.911814652635024	0.653513624833604	0.606318627591948	0.506785789248933	0.963303146440707	0.249199751567116
1	1045552	0.186628425209263	0.290758764653241	0.353563870053273	0.292963795334112	0.444184541366182	0.172906720578042	0.662660642220777	0.540798899873762	0.465112445475578
1	1045981	0.855769762706777	0.882767437285981	0.303908732589454	0.59844330703616	0.617878369888618	0.530811610802294	0.498359341841072	0.771165698852823	0.26899878420998
1	1046041	0.247169211314312	0.275315659000362	0.322189137671124	0.839524551886976	0.283670512509992	0.427883711223611	0.204864610341615	0.474068315518211	0.0898774275838238
1	1046741	0.622392793028752	0.754024171410298	0.280460419954098	0.497652067059863	0.6278026920773	0.465395933589067	0.546572884454656	0.804029881307005	0.29945284677309
1	1047153	0.622392793028752	0.754024171410298	0.280460419954098	0.497652067059863	0.6278026920773	0.465395933589067	0.546572884454656	0.804029881307005	0.29945284677309
1	1047306	0.36651448783791	0.192665361276271	0.884481126300762	0.857554302625477	0.511234341537646	0.482216630396604	0.404176751974481	0.304378807835212	0.447768874886176
1	1048377	0.99735565651716	0.554483308468337	0.80007706702745	0.676208060359738	0.914708573047493	0.912878607276624	0.776329914707677	0.511614069691924	0.838051053073474
1	1052021	0.0132295621352723	0.0228517415010183	0.390393314372824	0.43555637963018	0.204460652874229	0.13827850718855	0.301964485188242	0.13988281756339	0.538429534946339
1	1052354	0.247434639868551	0.221739056985775	0.606629313475912	0.404226324640386	0.601953852598632	0.400013270431667	0.562111173117883	0.941524087309602	0.290909998204007
1	1052968	0.837640359703223	0.999822867223692	0.907834393165137	0.901719864757533	0.841434757738106	0.991909858019399	0.659570122921411	0.775307263399019	0.373350663343279
1	1054725	0.333215069581247	0.260062750520486	0.692497121588135	0.369971472218881	0.442622428407984	0.396537950900463	0.374102671714934	0.999037372336571	0.163493921969093
1	1055617	0.333215069581247	0.260062750520486	0.692497121588135	0.369971472218881	0.442622428407984	0.396537950900463	0.374102671714934	0.999037372336571	0.163493921969093
1	1055657	0.340005216621204	0.274068349451623	0.948724281548457	0.488748128335646	0.445866094921704	0.426182991449305	0.361896775849431	0.635355153424498	0.198498317983772
1	1056228	0.0250821003740674	0.0206879271109544	0.337815415054428	0.319516852888536	0.197543813088901	0.0855405642299669	0.423167267398192	0.19000495888207	0.900134185383356
1	1058087	0.333215069581247	0.260062750520486	0.692497121588135	0.369971472218881	0.442622428407984	0.396537950900463	0.374102671714934	0.999037372336571	0.163493921969093
1	1058109	0.14750085939622	0.160636720401993	0.921421053761098	0.798672525742852	0.613101011931164	0.510512373597072	0.502892548205641	0.295507013877025	0.679506284992654
1	1058687	0.56043801638536	0.344616207095336	0.93265237435635	0.392237836783016	0.308748202065255	0.405310832424091	0.234602494404442	0.997404031710492	0.0905870909383664
1	1060088	0.247434639868551	0.221739056985775	0.606629313475912	0.404226324640386	0.601953852598632	0.400013270431667	0.562111173117883	0.941524087309602	0.290909998204007
1	1060585	0.213957736601443	0.501483067169688	0.719307869659741	0.668261155864561	0.273167049726198	0.523355485818641	0.175255180068895	0.553020817189176	0.0688446180385204
1	1063296	0.365205757006542	0.168209001964635	0.911704366495121	0.48483080245788	0.183624877755733	0.365973192657109	0.133782679253877	0.669624088833919	0.0571656376512747
1	1064460	0.153887257602089	0.13536851313394	0.663242252848016	0.182982767728344	0.20878406259451	0.202751670883428	0.23251587672154	0.897845663117217	0.0932110161841471
1	1066843	0.0320555887937667	0.0484945770789066	0.479632477554879	0.479179149268011	0.437266409064833	0.232468738099659	0.523667951898129	0.262293335187218	0.946205044823167
1	1067878	0.15446600364493	0.175219287971068	0.346754897089917	0.715165254637455	0.875417874782135	0.509292446661234	0.879917914813336	0.650616512301921	0.787175959302761
1	1068044	0.0222617232340747	0.0598198720198253	0.0980990410936484	0.150496063527162	0.401431569119648	0.11363493411478	0.802499931911224	0.812821468005367	0.522152744737695
1	1070461	0.631709551669735	0.484116625395725	0.589987332181053	0.911015188457096	0.579657300632309	0.537803927653184	0.45282011645784	0.971336188940771	0.212716235189577
1	1072807	0.806628282002574	0.680621278155683	0.793733765244559	0.540119147861053	0.891916474716829	0.944938199130448	0.735610373125664	0.585110221355974	0.537702396998899
1	1073087	0.670519090141066	0.762869139792851	0.0627339947954887	0.0946741654798731	0.174594585543324	0.293660375728641	0.14535295691157	0.0613468822860914	0.692921579438427
1	1073161	0.0740830410699495	0.0521856988591989	0.172005455372554	0.373579233406948	0.489885068520062	0.166314494148071	0.775438679635803	0.495394860338345	0.889624187972555
1	1073660	0.517755891755386	0.253128443048206	0.679702380068975	0.855843309650896	0.455733441158173	0.677442265693572	0.29607202054846	0.229862213778554	0.385705382039426
1	1073777	0.517755891755386	0.253128443048206	0.679702380068975	0.855843309650896	0.455733441158173	0.677442265693572	0.29607202054846	0.229862213778554	0.385705382039426
1	1074135	0.189986744783013	0.55580456201006	0.80762039216866	0.894272810987457	0.136274022833118	0.792699057605513	0.0650925869597313	0.273125019581286	0.030344100399605
1	1074380	0.310184940455003	0.162590973203973	0.880873709180682	0.987104084774118	0.477571428098358	0.505639114008338	0.360086165934697	0.206754553694948	0.594735570147867
1	1074845	0.265302374431419	0.127729601646961	0.961962658774713	0.716292050305341	0.439885284171237	0.323187854649296	0.421830921015562	0.250931532633675	0.60863369465516
1	1076505	0.309303024347788	0.773522967788098	0.81301334127435	0.469156308822428	0.520313434098976	0.541568707491956	0.389567759444471	0.865667444814384	0.170104803053792
1	1077730	0.834490533257336	0.574621800209321	0.690363918642557	0.261057821257803	0.468557861370845	0.782026611205191	0.292595570230279	0.166634939796007	0.379621885963663
1	1079644	0.20472221400841	0.754513901465392	0.605631357091952	0.150114305000507	0.697072651988873	0.350676765920155	0.753252338251309	0.770029768820172	0.509911994686569
1	1083513	0.0843230566441621	0.21280539336816	0.496512949538298	0.275803661793718	0.48523442604117	0.187788328924192	0.699733531888933	0.40944653891329	0.787180318814323
1	1086131	0.195237399365316	0.607516461590744	0.717112656773936	0.419150315598524	0.351703729763127	0.440999222051372	0.262454178882087	0.726483528202802	0.104378985463393
1	1086987	0.196844265033867	0.665367519083167	0.643587979593976	0.0708278663437575	0.60018385707311	0.233326402525571	0.798142116118554	0.597105614113858	0.721028741632849
1	1087364	0.297567800171309	0.412936230330833	0.772018616303638	0.119918918298458	0.215705923749927	0.374180285973024	0.159649848654018	0.418467105008156	0.0698922114637262
1	1087806	0.781844848092526	0.266559190201425	0.0519741747766425	0.25676901489303	0.40756861728562	0.158875592964868	0.63211046355602	0.484366026160175	0.471710292676604
1	1088184	0.847190759618275	0.797150921887609	0.985085165523286	0.210163503821289	0.108151129959873	0.493158328576529	0.0609162120303827	0.500625331402551	0.0200212158537872
1	1089125	0.283667135232587	0.614472970949972	0.697392746292606	0.629592650181563	0.473318767424457	0.641062588271523	0.318038036437673	0.90108721966189	0.130427315918355
1	1089705	0.168345718311017	0.614685203229792	0.704121663759815	0.427153566384707	0.947096128946354	0.659722127752818	0.917227795096321	0.76710909621937	0.748783650039929
1	1092049	0.882796927565508	0.955712776364691	0.443980651846707	0.818791033759836	0.646969491040786	0.944831177739471	0.438640073666149	0.898828437165831	0.209277963814712
1	1093364	0.193144092052855	0.491371182357339	0.819325575032316	0.884233779020332	0.25740180102776	0.61470217301933	0.151052092246337	0.309253631650027	0.0795065804838331
1	1095001	0.168345718311017	0.614685203229792	0.704121663759815	0.427153566384707	0.947096128946354	0.659722127752818	0.917227795096321	0.76710909621937	0.748783650039929
1	1095332	0.949668063791016	0.931273333157011	0.903589652490947	0.22784281427473	0.155973595770854	0.65924730027551	0.081040964355211	0.32935030502638	0.0345916219837972
1	1095491	0.150389122147764	0.622067184120925	0.609851280838551	0.507365140859232	0.762989696610929	0.599219550920214	0.643446914807864	0.399936063793397	0.616595576897821
1	1096656	0.919015920008988	0.57045456217801	0.483580939054711	0.46385343858858	0.91135400669161	0.969850772874884	0.766471575407062	0.499480279696853	0.732870381870876
1	1097383	0.276109057401215	0.475124559609262	0.454883019162827	0.66241932440919	0.464305381859732	0.475698550671852	0.358563027845448	0.634171140020305	0.163692462364379
1	1097924	0.623043086821173	0.400081469968358	0.834164972252182	0.823964839442986	0.651126617404901	0.808462756706748	0.454772564214035	0.41460273525457	0.386530614571977
1	1098582	0.469252011918438	0.512986120627408	0.57317542813206	0.640515843759219	0.257664524143367	0.841720216658561	0.135981332223899	0.328197133340375	0.0659924211224123
1	1099222	0.228765274332489	0.264754944685091	0.52999357469205	0.92335071939885	0.456968370851538	0.601714288156287	0.31219680049426	0.334887768616594	0.201826369668653
1	1102314	0.274101441480513	0.790104996373523	0.592181503072752	0.716599811882785	0.265197896767374	0.774605608069779	0.143788080761282	0.867738309060036	0.049104705954087
1	1102330	0.128353383112172	0.491367312521981	0.405913805478265	0.524345365993601	0.127293261502143	0.498674428238414	0.0730172203000518	0.762211298681797	0.0222840245839228
1	1105105	0.560573564038777	0.580843166183975	0.765506620347413	0.386197946401702	0.818010060351541	0.540361333575783	0.757261350479878	0.725380324439665	0.489653182565043
1	1105667	0.304375849270103	0.651291357738148	0.886422527541895	0.85188709517346	0.396576153057578	0.960998270544375	0.227429071433175	0.461545565829043	0.104660965684268
1	1107008	0.403716976229623	0.297151111903954	0.344324658327347	0.126262527001188	0.428762123166456	0.140894798382344	0.739016273789275	0.69947517768459	0.477313201955421
1	1108465	0.172981142751074	0.171095895988847	0.316160225398442	0.052828458477785	0.2092958925142	0.0854284890355365	0.453632647272265	0.765153119736581	0.212829513868435
1	1112015	0.317030381945342	0.411320726068292	0.782677279410836	0.0837690711577275	0.165714335726329	0.222580846377492	0.165627743584566	0.671870365014258	0.0598231447089113
1	1112521	0.317030381945342	0.411320726068292	0.782677279410836	0.0837690711577275	0.165714335726329	0.222580846377492	0.165627743584566	0.671870365014258	0.0598231447089113
1	1112748	0.454016343583673	0.512330670118798	0.892598144641352	0.113274056254981	0.17523794495292	0.274069737611223	0.152940253583035	0.657957804365578	0.0545551494454413
1	1112947	0.693022205845081	0.656306780308091	0.228038142681139	0.851755013320806	0.211501441347738	0.557780555224052	0.12488056150452	0.968775062699574	0.0431146140998036
1	1113058	0.155315178512148	0.323482114037028	0.926885203557087	0.137474886874292	0.350278765888995	0.251221932353118	0.374282449469762	0.875124248376753	0.171495853935045
1	1113354	0.317030381945342	0.411320726068292	0.782677279410836	0.0837690711577275	0.165714335726329	0.222580846377492	0.165627743584566	0.671870365014258	0.0598231447089113
1	1113685	0.317030381945342	0.411320726068292	0.782677279410836	0.0837690711577275	0.165714335726329	0.222580846377492	0.165627743584566	0.671870365014258	0.0598231447089113
1	1114128	0.317030381945342	0.411320726068292	0.782677279410836	0.0837690711577275	0.165714335726329	0.222580846377492	0.165627743584566	0.671870365014258	0.0598231447089113
1	1114803	0.344496134746083	0.343346908967928	0.515013887499103	0.0264591618780541	0.0670555721223413	0.108325516563849	0.101298439782137	0.378751911009516	0.041962963581459
1	1115524	0.179262297186214	0.240266224127722	0.217084123294364	0.174824921599201	0.383320140903977	0.0947399455966704	0.874017402628364	0.619472959963265	0.841171165269572
1	1115603	0.181340596527364	0.369173622828019	0.972307938164269	0.090250780714014	0.256538409865558	0.223601929804223	0.277284814231661	0.96092007883759	0.110511918363367
1	1116814	0.712960559812257	0.833324927515967	0.711951663758781	0.282713948837069	0.363886256878845	0.583471156549507	0.236693639251608	0.69753126758331	0.0922062325622857
1	1117760	0.262846227330149	0.252209130881601	0.432458898872239	0.0152689184117169	0.0466126652106424	0.0635083835750669	0.103785596592546	0.40938221348542	0.0413858321800712
1	1119000	0.165828148771048	0.218104724195631	0.302168211167707	0.0110157308982561	0.0779771635293808	0.0564316608463744	0.203651421954106	0.360549181646354	0.104815649571575
1	1119640	0.38798563322606	0.273183258414169	0.667194778663167	0.702430199086374	0.88005415127768	0.500008585140297	0.897286803225892	0.691929688975923	0.840499120090211
1	1119887	0.811132761712894	0.20286505641955	0.252939083766793	0.081668995171375	0.0682408005965936	0.0540185920956971	0.181705557571682	0.636459854254386	0.0684417929831097
1	1120669	0.718913590584093	0.81294061418227	0.585506995009258	0.861077816526671	0.279355833630669	0.927112518100135	0.147642379608507	0.588970929618981	0.0696588523303051
1	1121361	0.653272584270447	0.994108110605519	0.912866257407681	0.683528190504649	0.514524020460607	0.752501835921741	0.334951399803297	0.725621773247689	0.143153177714391
1	1122091	0.409473438374294	0.420112357365859	0.509822024153993	0.0311140950004208	0.0911143088201289	0.126959267638514	0.126510775397506	0.334958968403734	0.0594801063189596
1	1122382	0.547627396764864	0.71783742267759	0.949375388219036	0.0971604017241913	0.1657558055556	0.350810384928222	0.121835063685881	0.435153767493359	0.0488024141566763
1	1122479	0.498036632367412	0.807295250293889	0.850978031602249	0.0857633737444447	0.306888351248632	0.365621639133111	0.247945776092255	0.356454061530177	0.137936418201237
1	1122728	0.611536217013539	0.403803269986266	0.399265489019291	0.915033331090366	0.785387941324922	0.414780681065072	0.818022828680058	0.686046757916585	0.655910134630881
1	1123201	0.013442818323948	0.0710048147106438	0.0223633699985751	0.00152162585762543	0.0549214605484471	0.00947864591336322	0.640522005895856	0.363466130308301	0.878709489960717
1	1123730	0.376101437888768	0.748099536346186	0.759864229358455	0.130789702320295	0.618040858657817	0.425757548348364	0.562274175813176	0.45894372434881	0.394045107917644
1	1127110	0.870882541386989	0.979087871681632	0.776445053796654	0.746686466282555	0.875739478579451	0.808061260259339	0.729960477451673	0.746942769186177	0.450435222735238
1	1127198	0.806090733427697	0.806663396635541	0.901077757723729	0.153375457526261	0.389567650442347	0.594642081535111	0.255710415912249	0.316731701252768	0.15818066511735
1	1127326	0.696032398265165	0.652785126922396	0.200751733564788	0.958584385522179	0.968121884416924	0.618391078662959	0.995879635682166	0.933126778562815	0.965483648140167
1	1127445	0.36042213255092	0.4293639852669	0.333113632997511	0.395475420672783	0.784355735908329	0.345222588534327	0.913480067595316	0.945376986331389	0.671227596601056
1	1127817	0.706736307578858	0.827174914352935	0.303528356141402	0.984307628512709	0.985972572664575	0.731694444818705	0.986363742579715	0.870517533186804	0.990638462393739
1	1129780	0.356142732000854	0.371820615100717	0.102227335930061	0.276104187997043	0.443589873348964	0.222999385398797	0.549469451654938	0.731188253660539	0.318900280685108
1	1129980	0.618361189322232	0.550145788807227	0.0918346427929071	0.38715948249241	0.434424009016936	0.328727407535038	0.410534120094825	0.553524336044391	0.260127270594858
1	1130203	0.244083894872592	0.43703268910941	0.672284146237455	0.110910569070089	0.535357042235045	0.231318632587435	0.686349814578574	0.797719975945658	0.394661070569015
1	1130354	0.181698816581958	0.860084935707838	0.608149911861383	0.196080895583244	0.76708676561871	0.524971289986873	0.691636326275564	0.687986514459572	0.476717630796649
1	1130452	0.557476595791523	0.750698951552294	0.998884069451493	0.89586764538756	0.561792212669132	0.891341931021377	0.362361141259849	0.55418242332151	0.176767837089604
1	1131273	0.537907520606496	0.83273604704096	0.555674166838808	0.804740845627466	0.955471256795951	0.823757919472343	0.871936080670151	0.635840726226584	0.785768250898387
1	1131456	0.0557771247688124	0.230613482412164	0.147196945878149	0.020261071300871	0.305765782564783	0.0673443076788341	0.869440539305853	0.604490917825695	0.959861887116062
1	1131884	0.353460108349123	0.439746968577632	0.303694028974067	0.773575773038588	0.462623737248287	0.53307633523308	0.336132391215918	0.760922358075065	0.142013582907095
1	1132213	0.443167200584762	0.424175882141621	0.437829370844297	0.426973532817746	0.816826226875222	0.46718247256903	0.815535477032843	0.777160274683825	0.549628245206863
1	1133745	0.158002484420064	0.308917812920411	0.224800490091361	0.564492725119372	0.323933714036305	0.438334633444395	0.237776780215267	0.911147673867936	0.0905121534085254
1	1134230	0.590757625835739	0.518863743378694	0.238222858342262	0.603161989688138	0.625603235250802	0.469450986663814	0.541254111979821	0.822195906391149	0.291632941817306
1	1134878	0.576458927639502	0.417776596159018	0.253202238582013	0.668490472452477	0.715052873494818	0.43626095698344	0.685914883822276	0.994804878929094	0.388589471259549
1	1134950	0.563060570731795	0.530603923492982	0.772566136029934	0.604313291054535	0.751663637374678	0.990215961638924	0.54774803333071	0.301185089482255	0.63494067448743
1	1136982	0.460798857406937	0.408569193435154	0.0938779585689425	0.0124193834740549	0.0942490441841718	0.0516674654067221	0.271660454549086	0.127770218878641	0.487024689776627
1	1138342	0.124749023269361	0.161684486862854	0.101769840100794	0.166628049465095	0.304770969840137	0.131062331933525	0.50905762950277	0.803695435014204	0.270283956427806
1	1140450	0.918998427910731	0.690884797407908	0.935317085182966	0.862220041960427	0.704669746033475	0.846156519691117	0.505510347543938	0.63672801420742	0.3119028417023
1	1140623	0.227584611055832	0.33224753824543	0.110999463320464	0.0343685773966502	0.180127529770462	0.0894946813534336	0.366013112052011	0.220514162746232	0.563257777201029
1	1140683	0.932178997615128	0.962296073633038	0.671323159414394	0.861983149827428	0.970978900381939	0.950644525629002	0.888987146862271	0.638437561406429	0.944768289738042
1	1140796	0.128308973313805	0.178662451212551	0.109556275595207	0.146279524306954	0.385147120657621	0.139833816256247	0.648219891649479	0.736838533961081	0.407911244661034
1	1140934	0.207320129976818	0.421477312666637	0.0747973739948534	0.135124070337999	0.302963873986805	0.218817744884276	0.344766652286798	0.405850761093967	0.267731111556106
1	1143993	0.661845479866627	0.41928446372636	0.375029457663414	0.348782773045947	0.599371112889017	0.307661670681683	0.659339514411701	0.883187682847233	0.362542130656624
1	1144293	0.233449374049076	0.985953354607839	0.738076013652279	0.840118397172626	0.460840658481326	0.61330686995104	0.312984576874533	0.892167849035371	0.127732001881322
1	1144388	0.178809301523898	0.869215492402677	0.655686893776517	0.929376427360204	0.393127551941475	0.747141864037579	0.236589802270779	0.831126847234547	0.0898252718973119
1	1144431	0.102425081017813	0.503890312112661	0.328248408383708	0.636819437095124	0.470950619161196	0.749676015271322	0.298282630292418	0.933912359296738	0.120477905136615
1	1144622	0.117333861556084	0.395931345218822	0.391990432405833	0.865903773975909	0.332063657987921	0.694977751002378	0.196261653259148	0.565004703482343	0.0783760447757656
1	1144736	0.700572894213818	0.646617449405409	0.967308675610326	0.720477591508698	0.808366180145909	0.896135054005661	0.621150574684507	0.414977656552556	0.535456305252729
1	1145010	0.413293269521037	0.523016802339901	0.568390404518831	0.896285274106687	0.467276215473242	0.609641762821132	0.319552419171864	0.616171990002183	0.141697821607264
1	1146527	0.252072222615454	0.48021568240047	0.177166343839368	0.0484603285501048	0.290741388356115	0.237123160082505	0.309644695430402	0.12646582283338	0.934237699241075
1	1147714	0.480216174059082	0.30210510843439	0.981052375185136	0.656352747406155	0.545513092375627	0.723335151555518	0.367112820411409	0.158395924483805	0.966214920185795
1	1147966	0.498965895200002	0.279918578976405	0.952599951703506	0.570374707035587	0.482033624588425	0.755608909247458	0.306786473752027	0.126778194153662	0.995742380561946
1	1148080	0.444525529831403	0.238088662309504	0.909858672399775	0.386097211158849	0.222668125735953	0.761928800497171	0.117120521726197	0.0385402207777642	0.784364479320038
1	1148101	0.769845448275258	0.496085857211996	0.725762046252266	0.485394598912695	0.597593430899612	0.986320351367912	0.39107939594248	0.192631265733781	0.77924991158239
1	1148968	0.50081132371994	0.421431297845555	0.776605935434831	0.168072668291203	0.319502008842933	0.224520340199874	0.361375841146159	0.799888443932004	0.154907884143637
1	1149321	0.469999437712396	0.284285530370804	0.583045741969994	0.488565611197609	0.639883996970741	0.271189334749573	0.787201307791049	0.639901735894614	0.648503177348401
1	1149753	0.565985964312328	0.450728413898564	0.834630835545446	0.836360111457005	0.768945714375126	0.710885945029831	0.607936152975312	0.348441115987388	0.659771418892636
1	1152586	0.317631080015087	0.356456414854906	0.10729648844694	0.00579686897844987	0.0664810996093591	0.0368927821803956	0.243079499730709	0.12687706247611	0.388241062171506
1	1153177	0.985901892126367	0.491154793276338	0.555498264704655	0.907685032292799	0.245440406523277	0.664479524495462	0.138074283333104	0.338001868033135	0.102631899190346
1	1154106	0.12686608596425	0.195979413692739	0.569578633037725	0.619628714671183	0.521856701611475	0.331255464213189	0.519867200979189	0.296036393480363	0.566964622420922
1	1154300	0.515288036987958	0.633912112517524	0.635480849167251	0.904706609657613	0.696220049226497	0.817838200868595	0.500287640502241	0.57900385460024	0.274957730370685
1	1154322	0.646694901757459	0.405626761798121	0.873880644719655	0.433506063755233	0.552083587506965	0.95343535902929	0.351157530298608	0.148254428318948	0.888284220745689
1	1154492	0.0940610234935492	0.0764565893618107	0.470454714363783	0.329139802323945	0.166943205971281	0.111931220217204	0.280313195998884	0.16088042016164	0.539685007669351
1	1154544	0.670503224099858	0.392803918663714	0.784918236930465	0.488454185166636	0.507093241213846	0.873829665787266	0.31658723293133	0.131952478548895	0.994287256520362
1	1155002	0.0448876189888026	0.091444194621441	0.142955917886522	0.00322012855352161	0.0573268461441132	0.00935085104722518	0.680112801828838	0.615320888475829	0.441807262186515
1	1155026	0.464730105633399	0.276112700237067	0.837764251470508	0.5912358205676	0.295572867613968	0.640978224632466	0.175527120982779	0.0637537653604189	0.690427387131515
1	1155251	0.0953213284799659	0.316808194507189	0.00775421431298427	0.00037114554888381	0.00953469790728834	0.00973262997325805	0.0918177804605868	0.0390839517534881	0.620171789148829
1	1155740	0.304409277774659	0.121705304761703	0.541344501511627	0.80209490174429	0.469736090534191	0.295600520080648	0.487260411157106	0.261441575628784	0.767340353213651
1	1155767	0.498965895200002	0.279918578976405	0.952599951703506	0.570374707035587	0.482033624588425	0.755608909247458	0.306786473752027	0.126778194153662	0.995742380561946
1	1155940	0.498965895200002	0.279918578976405	0.952599951703506	0.570374707035587	0.482033624588425	0.755608909247458	0.306786473752027	0.126778194153662	0.995742380561946
1	1157178	0.852044772176256	0.858828967905615	0.91517793578356	0.556980989580118	0.950286618193685	0.844542102587681	0.855710471123099	0.579959430647403	0.990082644561903
1	1158573	0.0337657167254112	0.113525083036907	0.51635561041725	0.628577853931766	0.276060469688394	0.300365183493844	0.247249725229417	0.147752015215163	0.324791187276029
1	1158966	0.708579196036247	0.870626152651229	0.925181918242383	0.892580184598477	0.909344255065152	0.985757817344495	0.762618279731648	0.895006377490174	0.480115097927823
1	1159360	0.739803750814821	0.911076843429369	0.822832500018134	0.264775099653893	0.794489877551416	0.44618712822379	0.799095575212063	0.730850804679428	0.542948920404084
1	1159612	0.258856783902019	0.56090902919368	0.815143587901684	0.584581770682865	0.390297064941649	0.906206827832054	0.224147465974925	0.202470378228621	0.194515895192191
1	1159810	0.134538747035268	0.280308370226147	0.603685066754628	0.85953232624246	0.160307965579405	0.574613320414776	0.0888516323148524	0.118535834969632	0.087874521310166
1	1162222	0.738588047446432	0.271977810553141	0.543780554191758	0.950100642946443	0.451400428595473	0.455216600723023	0.354154721832828	0.416089595435626	0.273519122081047
1	1162447	0.508542299714217	0.621383947483164	0.321077418986	0.283474202768955	0.060964720869087	0.824195924527864	0.0258304687955255	0.164535096918752	0.0308695708749983
1	1163842	0.57532119435753	0.667983666370134	0.757601163786854	0.211685658749415	0.35612304997442	0.567526838758037	0.233407170262731	0.13190971463971	0.337658242918751
1	1164328	0.225954170090991	0.313370814935666	0.604580892755117	0.414850817529361	0.38849238715453	0.889501291285866	0.223437241977649	0.189409025593024	0.205805201860158
1	1164467	0.00494128713375064	0.200843611867301	0.31199109909317	0.991477982588343	0.0303094810978593	0.822425382097174	0.0118969236649773	0.171934621176034	0.00546928931038585
1	1167335	0.576332921956388	0.624449660291951	0.332100017262567	0.112554125119007	0.496727201585328	0.185621761587098	0.72792578791861	0.447262844322662	0.876365396829668
1	1167601	0.011572047743031	0.0339106202696727	0.00280891422404753	0.000749097439282727	0.00980889632287514	0.00177743488824452	0.439646232226967	0.369479922596179	0.414595853776662
1	1167844	0.915283410788976	0.998375859069152	0.570844239765179	0.664695738749365	0.758420442455143	0.749258303998564	0.584453974168503	0.833032177835754	0.32422215908472
1	1168048	0.111619016234932	0.16735102937767	0.481923512506858	0.845964520181967	0.467825292677029	0.635927091785466	0.3142645555563	0.177468759229372	0.39804243340994
1	1170764	0.211060532515298	0.250905136518324	0.664704554401023	0.419860846736466	0.52672769480864	0.235976407423044	0.662092614440704	0.371980112848034	0.798060691563221
1	1175988	0.400909122790797	0.912747382303147	0.758437184149219	0.710175488558276	0.922616843252053	0.861679056020202	0.797677277096855	0.729396179825303	0.591855763051188
1	1176795	0.323186790378635	0.381670604484856	0.740603658442779	0.622645054948936	0.47179973364403	0.860707930255787	0.288597944380685	0.160529515385153	0.388613787833988
1	1177048	0.323186790378635	0.381670604484856	0.740603658442779	0.622645054948936	0.47179973364403	0.860707930255787	0.288597944380685	0.160529515385153	0.388613787833988
1	1177307	0.323186790378635	0.381670604484856	0.740603658442779	0.622645054948936	0.47179973364403	0.860707930255787	0.288597944380685	0.160529515385153	0.388613787833988
1	1177348	0.584185438665155	0.911244315140262	0.537160236224109	0.489258035912024	0.693537208864974	0.607352001701897	0.552536199510214	0.291905451725348	0.706067205110985
1	1177361	0.323186790378635	0.381670604484856	0.740603658442779	0.622645054948936	0.47179973364403	0.860707930255787	0.288597944380685	0.160529515385153	0.388613787833988
1	1177680	0.323186790378635	0.381670604484856	0.740603658442779	0.622645054948936	0.47179973364403	0.860707930255787	0.288597944380685	0.160529515385153	0.388613787833988
1	1177746	0.921600028398275	0.634466556520104	0.386631072046557	0.0851689715926666	0.174253369572967	0.46895533713941	0.108725885711755	0.037338930572678	0.92731526581395
1	1178349	0.122592928047432	0.488561956227469	0.167634121251115	0.354689284388641	0.446642240539541	0.437344154500827	0.357341477498084	0.981783507227807	0.1544908963372
1	1178608	0.0933190837417933	0.07275956586118	0.210815064960039	0.175314915227103	0.299490321632271	0.0800277365333624	0.736440424355433	0.51055169986025	0.72496063023249
1	1178984	0.270884578679505	0.345127337378329	0.263541364925878	0.763449569182026	0.532228914240415	0.478892405016056	0.428208384513811	0.575363426171656	0.219660514269315
1	1179391	0.449004431154104	0.316591535744183	0.145983943129795	0.280716697988631	0.568284633814462	0.168326878600811	0.938530150338056	0.981580907115356	0.725761094465686
1	1179444	0.971829863687942	0.838253722243755	0.655565711150507	0.151822451995976	0.431009803955736	0.302296926223473	0.429291135768259	0.303516967218722	0.369032697678284
1	1179960	0.0573703063811443	0.163314018668656	0.153197228095606	0.358628895310143	0.333396290242646	0.212808472232183	0.395810609168551	0.461871623718279	0.224124649397045
1	1180026	0.342054354570237	0.494312125365832	0.699943563547661	0.710014277428453	0.530390999632148	0.900648547043005	0.334618076244766	0.258736790709349	0.284645791328247
1	1180290	0.105629418393912	0.101133409772568	0.290349296847039	0.201200291318694	0.262446162754564	0.0806282511341649	0.623312862832999	0.351192528948551	0.858607766423996
1	1180352	0.378637264704694	0.480888457391313	0.574090399647331	0.798918192519499	0.819295840380553	0.992414445977703	0.629989332939084	0.62216408976844	0.383132016313952
1	1181940	0.0498670064788018	0.185789821849643	0.131815965177511	0.318305962404587	0.26618840322091	0.211655451735797	0.30157516292584	0.536321981083303	0.140028671959234
1	1182098	0.420336622154111	0.456795029421748	0.81481207673511	0.761443489968844	0.607304278926405	0.791241454072487	0.414154222143065	0.224751316314064	0.506042022198646
1	1182566	0.251214649407082	0.370253358722473	0.617453855557412	0.821206955550007	0.473143594891251	0.73908334265848	0.301473241481782	0.217396449224638	0.288117932312496
1	1182624	0.14398554709787	0.497256662810499	0.210366582814925	0.127606331096531	0.687667678434254	0.34413796952761	0.747042703965494	0.473906463407509	0.851774000747157
1	1182848	0.342054354570237	0.494312125365832	0.699943563547661	0.710014277428453	0.530390999632148	0.900648547043005	0.334618076244766	0.258736790709349	0.284645791328247
1	1183042	0.353254730223021	0.509052693365841	0.118727476276264	0.0101826546145716	0.10646655338879	0.0658832529261589	0.255299367349364	0.0989496707520896	0.91627472059655
1	1183386	0.342054354570237	0.494312125365832	0.699943563547661	0.710014277428453	0.530390999632148	0.900648547043005	0.334618076244766	0.258736790709349	0.284645791328247
1	1184249	0.210570414842074	0.432784840861203	0.14305927562591	0.177510781315897	0.483589731203833	0.229840904439259	0.602008793910919	0.726317122093485	0.367349214696015
1	1184726	0.744105603103445	0.378084779734361	0.478870479496013	0.914420213183436	0.147143325366126	0.568895316737297	0.0807995194349722	0.121616303458328	0.146860102101275
1	1184827	0.742374663421395	0.959027273287773	0.728559767867467	0.852069539977002	0.992337961446915	0.948656747273332	0.955264439829214	0.93156696229379	0.779938699727834
1	1184945	0.127596880681607	0.283580699568072	0.14764090079264	0.134366107446997	0.445595739606853	0.16207578413784	0.698392583773702	0.821816480622506	0.429517654730845
1	1185596	0.342054354570237	0.494312125365832	0.699943563547661	0.710014277428453	0.530390999632148	0.900648547043005	0.334618076244766	0.258736790709349	0.284645791328247
1	1186614	0.342054354570237	0.494312125365832	0.699943563547661	0.710014277428453	0.530390999632148	0.900648547043005	0.334618076244766	0.258736790709349	0.284645791328247
1	1187501	0.342054354570237	0.494312125365832	0.699943563547661	0.710014277428453	0.530390999632148	0.900648547043005	0.334618076244766	0.258736790709349	0.284645791328247
1	1188491	0.378637264704694	0.480888457391313	0.574090399647331	0.798918192519499	0.819295840380553	0.992414445977703	0.629989332939084	0.62216408976844	0.383132016313952
1	1189375	0.81423098716091	0.819749334485625	0.616572543678008	0.261433848475122	0.201281058397286	0.532307733379403	0.120510586974659	0.173404652615812	0.0932746301780847
1	1189421	0.342054354570237	0.494312125365832	0.699943563547661	0.710014277428453	0.530390999632148	0.900648547043005	0.334618076244766	0.258736790709349	0.284645791328247
1	1189617	0.342054354570237	0.494312125365832	0.699943563547661	0.710014277428453	0.530390999632148	0.900648547043005	0.334618076244766	0.258736790709349	0.284645791328247
1	1189925	0.650242734625835	0.562708230004881	0.592456216213001	0.212241885893348	0.311949086504964	0.685778424804743	0.182581882493668	0.0667148359602307	0.701700165671672
1	1189992	0.242369807450239	0.659696871935194	0.133297523759654	0.391861718743147	0.389025882326714	0.545157331606027	0.266021438539619	0.648497103802897	0.132233497015169
1	1190164	0.342054354570237	0.494312125365832	0.699943563547661	0.710014277428453	0.530390999632148	0.900648547043005	0.334618076244766	0.258736790709349	0.284645791328247
1	1190703	0.259727415117507	0.423440217950134	0.105061856552332	0.296692202095013	0.579827552614587	0.33646414766947	0.594048399079433	0.705509600056152	0.367090148742444
1	1191656	0.378637264704694	0.480888457391313	0.574090399647331	0.798918192519499	0.819295840380553	0.992414445977703	0.629989332939084	0.62216408976844	0.383132016313952
1	1192479	0.342054354570237	0.494312125365832	0.699943563547661	0.710014277428453	0.530390999632148	0.900648547043005	0.334618076244766	0.258736790709349	0.284645791328247
1	1193082	0.342054354570237	0.494312125365832	0.699943563547661	0.710014277428453	0.530390999632148	0.900648547043005	0.334618076244766	0.258736790709349	0.284645791328247
1	1193418	0.0832857369934317	0.0641305122986675	0.364339147613045	0.833151358773974	0.10501458439565	0.186002361970105	0.111392079077161	0.0473732090926382	0.374405206160336
1	1193672	0.29222918186158	0.307329689289623	0.538818931123216	0.289926844267895	0.504758627859653	0.200934787133087	0.701697778065164	0.547987363527971	0.599687894685273
1	1194051	0.342054354570237	0.494312125365832	0.699943563547661	0.710014277428453	0.530390999632148	0.900648547043005	0.334618076244766	0.258736790709349	0.284645791328247
1	1195238	0.936524706210983	0.855777853820106	0.307837751244244	0.796304345056076	0.7498918372118	0.695120583923318	0.58907261454417	0.738933390573524	0.350861917089216
1	1195350	0.42533684854344	0.404652543127508	0.207119022382419	0.133073149943539	0.539277826062304	0.17369444026731	0.853595979100865	0.618288729699532	0.756807196517815
1	1195542	0.129164923140412	0.131264620171141	0.333602413037624	0.218884203185331	0.318751131215697	0.100566369542943	0.662017020205283	0.390087008051201	0.839532172137662
1	1196290	0.086742885580023	0.371609643507038	0.398605028147737	0.373056200618393	0.698111470888207	0.448684795364756	0.651113297802814	0.848131224708842	0.356857177423666
1	1196940	0.129164923140412	0.131264620171141	0.333602413037624	0.218884203185331	0.318751131215697	0.100566369542943	0.662017020205283	0.390087008051201	0.839532172137662
1	1196986	0.557880612071484	0.812213232082301	0.746740462571079	0.655568397759796	0.951711724857587	0.674412303777349	0.919917314985906	0.7871170901917	0.738383021604508
1	1201396	0.070151761060674	0.115254161062357	0.252057104138393	0.629422757599233	0.372166062274361	0.317769646689513	0.344610545202405	0.356162952187194	0.221577435014352
1	1202376	0.767342746454485	0.799045082217436	0.490766337180089	0.947253576416006	0.475009092199653	0.799696968485208	0.296089397725509	0.491100283028449	0.186745179959655
1	1202502	0.855262184741355	0.658132715339919	0.95410399350429	0.941465564002812	0.803333772382071	0.689190850448264	0.660085963193412	0.404895502345766	0.780852641260434
1	1202919	0.604929656401767	0.581376419046546	0.799517025402691	0.82758416060194	0.525715031009587	0.634343342107433	0.367226028467138	0.423658792943893	0.28280214255368
1	1203027	0.804259809155211	0.92951773590121	0.541043046584723	0.843592765266717	0.492302937659598	0.858025617564285	0.305415010284064	0.929721898205922	0.128759490822738
1	1203417	0.731855958523739	0.93700573909217	0.361087247827578	0.999128013771904	0.470635077811684	0.872964213554227	0.28691682163564	0.537449040239316	0.167483374061466
1	1203627	0.187077279129402	0.239859300026817	0.0320092383517008	0.0242679628457312	0.194009412179245	0.0623017217645398	0.536337784901046	0.264666285751929	0.902699008888578
1	1205599	0.361778526587856	0.347091874598114	0.218402279993675	0.0222468750577156	0.156721844302962	0.065238259028839	0.402043582109971	0.301656701185507	0.33110588686563
1	1206179	0.0963379259763178	0.206477077742267	0.239305321135208	0.324513663033586	0.5275787262028	0.217016767348197	0.704229747094872	0.544006195901662	0.52497483020928
1	1206633	0.636315214187658	0.627139597443907	0.880150698394879	0.817106691303555	0.402524860918179	0.687869610935728	0.250880911412531	0.243332122105152	0.193098837005959
1	1206646	0.895769057033345	0.981669979906838	0.539194661578392	0.822704972088106	0.864446794917109	0.854822917681127	0.703705865172439	0.804054593321268	0.441239293980636
1	1208826	0.199269926110469	0.0922194738666655	0.851670198643974	0.764208134743885	0.123194360217131	0.400898517136806	0.0795557302366717	0.028548729176316	0.78368042731364
1	1208938	0.214049787120616	0.678505509261785	0.139641588303567	0.134338554341759	0.445877701512159	0.36845330222177	0.395000708176683	0.350302548422934	0.374717764768215
1	1209662	0.679965968449368	0.976542584030694	0.266132640963114	0.125733713311062	0.195651266093599	0.379528012605833	0.140972870373468	0.117556657670268	0.295270155671192
1	1210628	0.0861648219104253	0.0112801137108002	0.147363717857991	0.379100030214842	0.0715962616720452	0.0417197341924625	0.238118495993792	0.113680922514294	0.668165445526336
1	1211281	0.0109825599747344	0.00496185108002369	0.00632286054945654	0.0978179682391949	0.0264386861314467	0.00914274461490143	0.294464479813336	0.320075456703201	0.190569566932974
1	1213602	0.630255414737754	0.155839854235999	0.667209026326776	0.884624851568923	0.253227676014198	0.256106993642976	0.248150490839736	0.186329749017112	0.381949501531529
1	1214221	0.306669394927143	0.77097615347363	0.946118548085353	0.539904064632147	0.204972189126846	0.875437683989322	0.102644161602429	0.135601433627908	0.0947795682603715
1	1215837	0.0566830484484968	0.0513932129208936	0.977731634681532	0.373403538704712	0.0971284440590311	0.0963674089121843	0.168994295195774	0.0668389790932167	0.808722345347394
1	1215922	0.823613297756209	0.220648504612566	0.629934574916742	0.930016259995664	0.399471156166237	0.368168534547968	0.343175716187132	0.329554413560896	0.327070078243932
1	1216790	0.256168293640187	0.0538129411302809	0.544857053289163	0.660475497373012	0.117466679828164	0.121399684042146	0.175075395691653	0.0923004373608713	0.53344394550545
1	1216821	0.550432026910014	0.1028518261982	0.63067369843402	0.7504728293259	0.177064746864039	0.188449312305167	0.201925426898784	0.195499807370233	0.273937968950336
1	1217472	0.775161194759364	0.2887312538677	0.498050816051829	0.393256296819999	0.215493218671203	0.226950747369333	0.222644413430664	0.79656594211349	0.0936003095293774
1	1217580	0.538730275904462	0.927649271327128	0.164314405504909	0.203226872019455	0.309082578421724	0.490151496640198	0.210921011909107	0.174522726878484	0.328490058060793
1	1218099	0.0558154765181412	0.409995135303673	0.133484906394888	0.0419228373395463	0.102512826449048	0.108199447272012	0.163951440152754	0.626871807026773	0.0758916585686971
1	1218864	0.6932826942298	0.897387313570094	0.740540223173501	0.0854720075863778	0.201798203385569	0.262068816757758	0.186232654511397	0.163724076660399	0.182810847588265
1	1219320	0.239349171861615	0.0667036487947169	0.199958140834856	0.227866419995755	0.247758318870455	0.0527038729049701	0.824481203001641	0.539046064721727	0.876242427736485
1	1220469	0.289758531557462	0.110087050605529	0.647798122435998	0.50789142472536	0.233437906227976	0.113468440015243	0.412275954010078	0.201706621901161	0.61160085428143
1	1220517	0.289758531557462	0.110087050605529	0.647798122435998	0.50789142472536	0.233437906227976	0.113468440015243	0.412275954010078	0.201706621901161	0.61160085428143
1	1220829	0.376679421157115	0.100337073238801	0.393947277747919	0.169730082459615	0.128073787117681	0.0651490875344126	0.318540003572694	0.66727165287911	0.161978307736202
1	1222132	0.856675823631117	0.787064838835841	0.678099639798567	0.906577720026141	0.931859567374413	0.849560432173364	0.817259238016609	0.790968240241059	0.58603217952932
1	1223092	0.905770678296301	0.621681089282571	0.840326969583598	0.811497110830716	0.86556991948666	0.518194412833194	0.854047916731483	0.574554143228312	0.951496218638958
1	1225411	0.538085414019018	0.50252444265123	0.875031460524281	0.744689724363747	0.87161999038666	0.943771153697159	0.704385622974881	0.411233693057862	0.80587034375341
1	1226581	0.765632115506612	0.930227303000302	0.543459026701147	0.110007764895574	0.456905105799453	0.324632579101488	0.441856576749671	0.204165468146699	0.781195673299742
1	1227493	0.688824700232987	0.499271239398979	0.222681242237977	0.792288845019102	0.873659646379029	0.586813661162352	0.817521361139065	0.910756420884724	0.54273476509734
1	1228801	0.439746584300482	0.327978865321124	0.163680454648818	0.175285036494156	0.492610580072707	0.175455001190703	0.750582703180794	0.486367369554241	0.827214236996638
1	1232995	0.84729553532125	0.970504078952208	0.179085482859044	0.104752308336547	0.181319524264054	0.427761518040913	0.120003998023626	0.0399595210273908	0.920405054071119
1	1233096	0.298148747494779	0.366383550821526	0.143578669679923	0.120713991466259	0.453593380855971	0.168884278167343	0.693005645205787	0.466869598884833	0.712100490010821
1	1233829	0.669756142451886	0.528127136873069	0.220540126213233	0.102480987970306	0.278193521086761	0.254943438299652	0.278952628907515	0.134657708058654	0.470904706027967
1	1234076	0.669756142451886	0.528127136873069	0.220540126213233	0.102480987970306	0.278193521086761	0.254943438299652	0.278952628907515	0.134657708058654	0.470904706027967
1	1234335	0.669756142451886	0.528127136873069	0.220540126213233	0.102480987970306	0.278193521086761	0.254943438299652	0.278952628907515	0.134657708058654	0.470904706027967
1	1234380	0.938675682757934	0.86610091783945	0.874036238417861	0.639693459332939	0.819191215767583	0.983292890168594	0.629962345772077	0.34167282095012	0.809028433270527
1	1234462	0.669756142451886	0.528127136873069	0.220540126213233	0.102480987970306	0.278193521086761	0.254943438299652	0.278952628907515	0.134657708058654	0.470904706027967
1	1234826	0.384117683314711	0.109487717443911	0.10280089254319	0.0289354739465481	0.104874079677545	0.0251758997273002	0.564851820464747	0.37991468111549	0.483044231638631
1	1234970	0.55114200194812	0.141926024116191	0.122932533336367	0.0199526227346516	0.0581574128474989	0.0217338843870467	0.329456249970407	0.258882336888475	0.275763784869817
1	1235549	0.55114200194812	0.141926024116191	0.122932533336367	0.0199526227346516	0.0581574128474989	0.0217338843870467	0.329456249970407	0.258882336888475	0.275763784869817
1	1235976	0.370902385774689	0.38495569624351	0.211362135418068	0.828501822371352	0.842304927775957	0.880781829744833	0.668175140886329	0.74766149317394	0.386103437063582
1	1236639	0.284266261340015	0.274080750325217	0.236989690747483	0.623691391538022	0.696719427498541	0.916266749683305	0.490456451238934	0.427235084783987	0.333251087331021
1	1236953	0.00243808992690238	6.72091684483332e-05	0.129686522941003	0.314412170252744	0.000634905136657903	0.00396047659626464	0.0114791835603399	0.00284727174741032	0.851713310477663
1	1237312	0.0947829276155224	0.0297658126563799	0.953302693921711	0.909490864572452	0.0204826055300279	0.119551868179551	0.0252377694255076	0.0067089379106188	0.772740608444539
1	1237399	0.904416133772397	0.752025438689127	0.30630420392276	0.407490591753537	0.442773803160476	0.864726311202256	0.265449218830206	0.145430306011149	0.567711916418148
1	1237495	0.553978642802246	0.217867468049056	0.533811776598782	0.426909376505844	0.493185952293885	0.153218356344012	0.832224398671565	0.544923605575646	0.963335209835587
1	1237514	0.553978642802246	0.217867468049056	0.533811776598782	0.426909376505844	0.493185952293885	0.153218356344012	0.832224398671565	0.544923605575646	0.963335209835587
1	1238041	0.953170743022626	0.962748046508299	0.52666465631819	0.949223564867381	0.886731671782903	0.851996989003058	0.738381485046507	0.450637544212274	0.912022525781534
1	1238179	0.968772911120047	0.722858617426807	0.908573799796205	0.261810908461915	0.737658174465786	0.599601941581456	0.61017883853635	0.339963893707393	0.861277614574591
1	1238265	0.726905412266084	0.954767993553553	0.733514969573785	0.347642215576317	0.722166648494261	0.550517243563806	0.614879318953114	0.565697743041735	0.461690230100639
1	1238455	0.704048875625178	0.881193136074141	0.12975641925453	0.135244181565637	0.209199129043765	0.459468632816311	0.136425268078326	0.0523723365800777	0.80055134467344
1	1238986	0.440790020162488	0.585385128533496	0.768858999112672	0.170895451512974	0.678435143831536	0.288796974564104	0.82126333649742	0.745078158443023	0.569746189058405
1	1239038	0.572047823416276	0.472881212903386	0.460995883111517	0.185244428433662	0.472234976960944	0.314475475152783	0.47099001886248	0.397564525102109	0.330058461223746
1	1240140	0.694662696006819	0.447822065408743	0.172922560722959	0.0855474461031982	0.271685311351489	0.130626763332803	0.443579962497606	0.214840944813038	0.873606705809685
1	1241208	0.239343276214633	0.37801298671941	0.743357563987472	0.751125052821676	0.411248027840513	0.793178790528296	0.246210318517361	0.119020408685858	0.438559325710831
1	1241370	0.437154663454105	0.962760353565472	0.209912865082021	0.22532498427314	0.299243492039479	0.3367255354221	0.253214161589891	0.107096187611198	0.573687811713884
1	1241557	0.377679975261506	0.237147654231915	0.330826220366104	0.107219158611823	0.250590254634949	0.155847776104449	0.351497417750677	0.495620657807846	0.180022156367856
1	1241922	0.832346519607629	0.963109083701021	0.444530446903224	0.0580270545066655	0.155067029522547	0.251675551356848	0.140577933785164	0.0542919412262547	0.503463328890442
1	1242550	0.680873879297409	0.719888557160588	0.364582082123599	0.299224272890506	0.327510052832362	0.606903136386343	0.203894846785478	0.105848182040683	0.567849610275368
1	1242977	0.76250849003083	0.303645227416135	0.462994777174942	0.402961228380454	0.614038891100995	0.269060694719042	0.746396867109008	0.825700444936776	0.452470077857362
1	1243087	0.993651161280595	0.511669898089637	0.570211300134572	0.601988868041735	0.830017172068162	0.461527854201902	0.843770920588113	0.793304181131692	0.585481211427066
1	1243133	0.759307901444956	0.963748304255627	0.869620114907891	0.950124162267434	0.936513963391321	0.763052001835266	0.849228082607439	0.9239534470524	0.568474515130844
1	1244133	0.935607978429291	0.397345493490409	0.638147954021112	0.601654003891727	0.75150963272497	0.300631862608577	0.933587488220208	0.759458040756728	0.861253152304772
1	1244166	0.894143691667396	0.550072419574219	0.897803137801397	0.89421195799884	0.878429241906273	0.605973710450875	0.813912508688194	0.528661665341248	0.852155438244639
1	1244347	0.619488325798929	0.242113274405735	0.443804302330917	0.41838281209398	0.599263107456381	0.185089615758074	0.941422579334378	0.736262865096508	0.961934943314326
1	1244440	0.905762052388665	0.488970286675256	0.938033339255547	0.161516965252919	0.205498700536983	0.865108398049258	0.10317679132542	0.0618402556256883	0.22240337726421
1	1244722	0.742046015347364	0.703015709907786	0.862910364528187	0.663900480116921	0.918298324838087	0.84264427049808	0.793425056765407	0.612432625684657	0.613901568291845
1	1245016	0.391797522011236	0.909853687498488	0.834336399712781	0.483824801838982	0.98114435016013	0.838944968573618	0.934225103404975	0.74316493237291	0.839280272069241
1	1245150	0.52518097567077	0.927027735920619	0.905535590667415	0.724538517172075	0.980550879513882	0.9034073567058	0.920171882415435	0.871264971414815	0.697221582828281
1	1245317	0.762045990020558	0.905330818431015	0.561284560649724	0.167067146125061	0.439446624389895	0.601433668722584	0.296811627075317	0.120799960192805	0.763404876873195
1	1246074	0.673018377728013	0.451020752238849	0.364160297144483	0.889696577817277	0.840019354677944	0.706957736755857	0.705556684606574	0.857414897289698	0.406632748572892
1	1246182	0.702769679895895	0.798243309398598	0.695369775954779	0.416220169945397	0.794861254469868	0.935971307204324	0.600899708072221	0.329418484069465	0.718302197941015
1	1246347	0.612066540576333	0.936585375234778	0.954695576155689	0.754247967140431	0.965513776537564	0.906950079306372	0.879703311086771	0.818925646953225	0.63616940786252
1	1246416	0.766408699108844	0.397578111225175	0.39744438314567	0.723782016247913	0.865620604254826	0.803764726928031	0.715450619858323	0.963169310180376	0.419896985983032
1	1246763	0.918995496533389	0.792554270800653	0.362619354337275	0.668705970535355	0.593024483375502	0.501555038964478	0.484445181133119	0.755829679255329	0.261486049273442
1	1247021	0.633433886246409	0.780873704392621	0.935838388347693	0.569941974246962	0.924191753873371	0.931639572720287	0.791450353412569	0.590790350895605	0.633576524786455
1	1247333	0.740899176654553	0.676844587012859	0.861389629594174	0.653919500822279	0.893830932209266	0.812496404846274	0.757864285569504	0.551874667728518	0.611586548747236
1	1247888	0.640443102326183	0.89129973675219	0.874738307313528	0.527533639003903	0.883494481342841	0.97586389060045	0.72098761105022	0.537477811763014	0.558609692168901
1	1248175	0.53246852931453	0.959638598414037	0.904468486258308	0.677846446319843	0.963078625325981	0.996096380332251	0.867954814743291	0.810855292760222	0.618882045223244
1	1248435	0.883195378953706	0.539349744865542	0.781691962247039	0.904682090632146	0.914736610138492	0.643180238684315	0.85882553818667	0.988748699352304	0.582658347270544
1	1251100	0.56672329022257	0.674229767492198	0.994852045227833	0.503392129920988	0.86937865703042	0.85673242886021	0.71075979900272	0.433092769268335	0.73503049075982
1	1252445	0.860376979127708	0.689104686863274	0.324280229630906	0.983941424889978	0.549801705554603	0.734775550578849	0.369097319225412	0.397964319564652	0.298850704680132
1	1252785	0.997729965592786	0.668768765678758	0.282270261795896	0.831823206460998	0.497592735640046	0.838365317797023	0.311256838645622	0.250284835567934	0.377648467851979
1	1253302	0.664424163524369	0.946042416774217	0.170993333207627	0.588657999907851	0.47068344663817	0.891708421067548	0.28595229461682	0.266658673066847	0.313163024056164
1	1253401	0.317623277208163	0.676815823616936	0.149168446581019	0.315655684391364	0.564842039430518	0.544197162361575	0.434397789190274	0.373210826077785	0.399735121704426
1	1253767	0.679652679609092	0.864897591333387	0.15334038694152	0.666319068515366	0.328177335194997	0.991472350107571	0.179170992323788	0.23339377948743	0.196461469530161
1	1255256	0.626225233264541	0.894484152286952	0.348495033172912	0.737906291265806	0.8792035783865	0.964619881505528	0.714771034546277	0.49094350733297	0.709399368458342
1	1255394	0.20638145300888	0.517758301209729	0.0972793695787427	0.220648186360411	0.468039998608668	0.410010441751849	0.394367899157322	0.366746326812713	0.352681087799363
1	1255607	0.177671851116372	0.236192725812359	0.106179009621302	0.133455498959256	0.559374457343811	0.160584058150367	0.951445026648382	0.779268607827194	0.86474181115276
1	1256505	0.819068031826234	0.49035437145374	0.336698985293912	0.980177466194253	0.374347301957229	0.632893167797956	0.236582234878832	0.218040603619213	0.299816471373627
1	1257412	0.993397487530459	0.576852471348454	0.138772541480265	0.403513713414911	0.0980755132442355	0.929192016552779	0.0432886243490478	0.0507112047729662	0.175773926638664
1	1258326	0.254409858630663	0.231085864338757	0.279590211354186	0.764395603969825	0.330165734780128	0.322246893269022	0.294055210012751	0.42807555290993	0.153657976189286
1	1258424	0.240842501626602	0.206548270850522	0.356139497168884	0.99858245157837	0.293957903751963	0.401038816444459	0.222297321454971	0.256745071524181	0.153497652866295
1	1258726	0.194993573245523	0.166404988895209	0.298165457364016	0.933646293939488	0.237202337947004	0.339189145139325	0.190200312861535	0.242304443088746	0.129496740135035
1	1258972	0.810368618408711	0.292034737650284	0.603020623711087	0.427944264054452	0.181505609100405	0.603598975067032	0.100462302443332	0.0331463017226631	0.654655420924808
1	1259070	0.834004091224046	0.875596157118308	0.460013592029461	0.902600577596075	0.764018650873592	0.913374976316634	0.565277835128996	0.603075643211921	0.384075168765572
1	1259468	0.254409858630663	0.231085864338757	0.279590211354186	0.764395603969825	0.330165734780128	0.322246893269022	0.294055210012751	0.42807555290993	0.153657976189286
1	1260194	0.248185355340174	0.203725360388182	0.343661594278897	0.994828355733245	0.323743633241847	0.402717408759735	0.249683205048985	0.266947493992393	0.175452286008526
1	1260778	0.253159587029539	0.201297794688506	0.344413559618898	0.958469802030978	0.260769969073474	0.399963762244272	0.192476266149526	0.230583124808831	0.13738233723132
1	1261922	0.83253970545531	0.855328071166117	0.335393024562852	0.812858153402246	0.60115906932411	0.920912520737924	0.396228553237634	0.376059841909588	0.352110803672941
1	1262584	0.902764972032069	0.994417082352378	0.250307767939587	0.325150993944553	0.260014716584936	0.58007980840938	0.156974494470143	0.154932444027144	0.255823120745
1	1262781	0.548646486762565	0.212980589187798	0.503639786225473	0.680303133806555	0.152575840783804	0.461945903650447	0.0938792412129942	0.0304305508395297	0.983038235817747
1	1263143	0.555657773681245	0.500891566921803	0.169158905731221	0.565521512707052	0.57569654513777	0.435262031951327	0.502773094417678	0.753326176669863	0.276380412580965
1	1266097	0.209786392575102	0.137316690140796	0.0356743303964748	0.205422149933105	0.31202946034801	0.103829255790793	0.62873482804095	0.815981940674469	0.366202464292194
1	1266723	0.708305125070977	0.727459370424951	0.433976011941249	0.921612661177465	0.657003485276457	0.941410071847606	0.448640228500473	0.365934235178492	0.434164190020921
1	1267987	0.871555701202233	0.867105678324053	0.828709946946128	0.54086401823615	0.843866350001264	0.883817600647052	0.669969947885234	0.527304169660214	0.48577691300238
1	1269913	0.555657773681245	0.500891566921803	0.169158905731221	0.565521512707052	0.57569654513777	0.435262031951327	0.502773094417678	0.753326176669863	0.276380412580965
1	1270120	0.349106572089214	0.230285535549799	0.114339297499265	0.5200062714247	0.54091196955127	0.255724637954033	0.648807191762405	0.899318642595184	0.352797755174273
1	1270617	0.455355064851655	0.389802987524	0.18316575699451	0.722123328721996	0.583753940399362	0.456313191218645	0.498972858741252	0.948699042300983	0.239319846228631
1	1270741	0.747299179144355	0.849692032933986	0.186715426045339	0.151696300453792	0.142307246367222	0.626141567608325	0.0744233161271822	0.0346230315521002	0.533241522316944
1	1271213	0.555657773681245	0.500891566921803	0.169158905731221	0.565521512707052	0.57569654513777	0.435262031951327	0.502773094417678	0.753326176669863	0.276380412580965
1	1271513	0.589188074751761	0.575471098246189	0.171051289345123	0.635578463548708	0.504477840865165	0.507840984531654	0.386278653154891	0.732415264454789	0.196798072863228
1	1271871	0.770724102588077	0.909205622195424	0.234614851447002	0.968437883058378	0.663556998277175	0.979283567286914	0.454087030543171	0.633891033443622	0.268954291419012
1	1272635	0.689567235364007	0.75266502796835	0.315978681784404	0.941269088104797	0.728488567733012	0.810603949803574	0.536918071278345	0.33195935891022	0.656861264606535
1	1273049	0.596899577293951	0.941183164388473	0.554016873057011	0.675593001147034	0.926802429532523	0.830315135887596	0.811679090325967	0.730511834151462	0.613721936445801
1	1273298	0.160303423517248	0.0760124135357231	0.444763735152487	0.788586229819839	0.0419171769917314	0.128948768756901	0.0523274508230048	0.0672177183820314	0.0746198747881378
1	1273739	0.484215347053397	0.410797708110626	0.437387782931159	0.468304412790535	0.648198095562598	0.295428752544034	0.7569220163069	0.829321555161636	0.463370307012631
1	1274931	0.21456164530058	0.0980756951221915	0.667729661764725	0.706831576637223	0.187773541560826	0.49967439677394	0.114708183004813	0.0483166066702632	0.657632688992857
1	1274981	0.604553262246411	0.955054900051649	0.160062681329018	0.146938707194795	0.151579296862295	0.592676422711036	0.0820546764365236	0.0426157365939044	0.470194977889783
1	1276658	0.197545580405313	0.0567568349946009	0.695498861274521	0.226876030068466	0.00941031615528288	0.711609449855554	0.00347322507639472	0.00137084365280336	0.483367536160234
1	1277209	0.726502511347191	0.66245960143967	0.0981107997642177	0.281764965079087	0.0736834816295098	0.76806604913159	0.0325652189742554	0.016432649375766	0.432827697462262
1	1280474	0.986031024383413	0.449392564980913	0.686645760032334	0.814455132605359	0.234348691619038	0.604360500348869	0.135953709385271	0.160496425006193	0.206562481021366
1	1280624	0.604553262246411	0.955054900051649	0.160062681329018	0.146938707194795	0.151579296862295	0.592676422711036	0.0820546764365236	0.0426157365939044	0.470194977889783
1	1281853	0.225488884146631	0.542121761755628	0.444713827200771	0.302960844687972	0.71790843293565	0.448907492554425	0.678929472150398	0.700560244650739	0.455475506291378
1	1282224	0.25219851756549	0.161129329260418	0.881856682697059	0.6052515415113	0.118745270944627	0.522508246991913	0.0657854367219653	0.0197343398912943	0.787550501348081
1	1285218	0.140689747487931	0.268009412394186	0.229491589498421	0.413634944209816	0.415482672160623	0.323101902667478	0.392028573408925	0.948123254543455	0.172118135373674
1	1286462	0.983080533226474	0.736186849368537	0.169145663139284	0.863646305284535	0.209790514359795	0.800155964855764	0.107609956914608	0.170567294650086	0.146177287634001
1	1286480	0.922817997451473	0.28402208827761	0.992988544045858	0.571888710162226	0.216197812819268	0.293958288623236	0.186965254566658	0.638890845583078	0.0878464333938505
1	1286972	0.109917921814177	0.214971420535217	0.630106269307714	0.223223088568265	0.621864920406793	0.20525244709577	0.919613175777484	0.724002892552102	0.808250184123174
1	1288724	0.184894585300204	0.462350991993858	0.712320181064387	0.602598209002277	0.401593992250922	0.527079157705546	0.281709277545375	0.595718979054723	0.121633340554552
1	1291559	0.0858435861579118	0.223479996392808	0.973562550984986	0.731925255352372	0.20348421039168	0.736756842823508	0.10634354255538	0.0534810585378654	0.284396591199947
1	1291712	0.95116181740427	0.734182401299408	0.0412434803518599	0.226516100407902	0.223385670849174	0.422022435934001	0.154843911275235	0.0578037827586836	0.867841768636528
1	1292861	0.152376174360218	0.360380523283228	0.680340746121884	0.504320595654339	0.0433234678244819	0.831182590241564	0.0176139024275864	0.0273152844004127	0.0433354789638252
1	1293119	0.355777786846398	0.642081534739782	0.789528517248965	0.638159252698578	0.726263712625685	0.783579867784718	0.539223833893433	0.287642358493355	0.836256759536158
1	1295391	0.301381489021326	0.401094408832901	0.689388424417575	0.520812196143472	0.394315293520372	0.888176916081409	0.227746299047001	0.115257158483572	0.602554914299747
1	1297711	0.0712742812923573	0.1718521300939	0.333771448487244	0.667933505459424	0.67962075487075	0.464562395458317	0.613628937252605	0.427191474808965	0.505338712909656
1	1297889	0.988792737194646	0.825408979360802	0.890799342949849	0.633808324759843	0.57433140251348	0.720770922905862	0.394376197148091	0.877848214590953	0.17280612393628
1	1298547	0.141864413245853	0.186959207632545	0.134435630255909	0.151098635685194	0.558804850532174	0.176098150482005	0.886803407691052	0.637438862846041	0.929736954135294
1	1299166	0.189728057407558	0.245345857742995	0.147140871605554	0.168279182425141	0.593426995084277	0.212317259521254	0.840302443960945	0.565029228437661	0.942953113300421
1	1299794	0.0541795972318507	0.00738073195897211	0.197803580263683	0.139542148033484	0.113053367686445	0.0264257511103611	0.590377388346418	0.414577750809649	0.59285594640614
1	1301578	0.0501081785674666	0.086920684347904	0.104771209486287	0.122110644411908	0.203491795243399	0.057292544639609	0.608173987672428	0.726416103444546	0.335538528157799
1	1302052	0.411796235046866	0.353495566004386	0.613810854682819	0.820086462737887	0.449786859163281	0.429733479177744	0.364275343234255	0.465346051066936	0.197689233888442
1	1303056	0.232094165155311	0.207335094026748	0.145020958372458	0.172927461953353	0.259440845379776	0.138527107300088	0.400942296309652	0.686939659578839	0.214776698057919
1	1303253	0.138761673034824	0.077279807940148	0.00261643390359243	0.00399710534698594	0.00774219368406133	0.004597140400558	0.143562142815144	0.1875147352373	0.188411698217997
1	1303455	0.56176638022522	0.331424786604027	0.717180844487993	0.791294617214195	0.646989456449935	0.381899474452298	0.640432595002736	0.4666021650936	0.500729715206123
1	1304445	0.547157510534635	0.320163383888828	0.873044751506521	0.961509302626169	0.557028798716713	0.472836764798002	0.458688191611885	0.273777803383314	0.477992423771173
1	1304546	0.4293610498866	0.321101637140852	0.0234258477264175	0.0643249650407302	0.188388065035321	0.0946154215790703	0.36904102563705	0.195199639386109	0.668740152597057
1	1304829	0.737574293358523	0.411568048585149	0.248033111375722	0.308966242321537	0.383854800705838	0.214274281855171	0.469880261718084	0.440042491479122	0.300870695248784
1	1304952	0.4293610498866	0.321101637140852	0.0234258477264175	0.0643249650407302	0.188388065035321	0.0946154215790703	0.36904102563705	0.195199639386109	0.668740152597057
1	1305530	0.166815101655699	0.0697835906760964	0.0202129927297649	0.244365676056677	0.12058148189423	0.0761553687538352	0.261595720788006	0.912420917225523	0.106847402787691
1	1305844	0.216101865271926	0.0926031464753082	0.0136976722712687	0.297802804782119	0.0951777648696074	0.100225998252452	0.160057789303351	0.802429661702977	0.0628243444887575
1	1308354	0.303032970820254	0.0925877593910237	0.0201762981143836	0.0239122593693181	0.0855617859416592	0.0164170556185735	0.649694647640023	0.365304155377324	0.764398977296744
1	1308966	0.19651351720446	0.157469982023412	0.103588324582096	0.282335409585361	0.663408850828636	0.268203252980563	0.835645925245794	0.768923025048083	0.583385922984963
1	1310115	0.517584469755194	0.616216324121547	0.193089125682291	0.416002925674783	0.688846033800998	0.51744215059974	0.590873251300932	0.453284217174484	0.536073138772059
1	1310552	0.856381750674316	0.425093864558903	0.501800073642738	0.780136946691319	0.607285774928982	0.342067826403174	0.626958175843839	0.614199399347964	0.383240899200473
1	1311383	0.94854094996401	0.931641085930679	0.543065152489876	0.464695939560868	0.789197335167002	0.675054404260898	0.646163821313503	0.350461746668116	0.939836649047675
1	1312278	0.392515001187125	0.3497092931255	0.267875304090334	0.198898759042295	0.613189501753137	0.218817906980353	0.86094464640075	0.597415542471002	0.931548955451082
1	1313814	0.91044904350721	0.910584858226268	0.49618703306998	0.992023353607631	0.876857364469484	0.723811306042359	0.756097898106755	0.455706024739359	0.907284166659303
1	1314362	0.336613644602358	0.261912822986645	0.366164964357028	0.384334496604309	0.284907372741189	0.184310707022277	0.362284552372691	0.737379200965847	0.15791079414769
1	1314848	0.856070606201239	0.537587387051052	0.905412202560201	0.957442480972304	0.57245466543152	0.441756621163978	0.494662056537744	0.320763452343656	0.453239565845529
1	1315505	0.328890421371813	0.203181979804844	0.0676190819738395	0.277924296426354	0.60115753218227	0.231748903229522	0.803799366351727	0.512765157751062	0.979839997085401
1	1316435	0.417018842800419	0.628223387113491	0.247159883291419	0.24870412983967	0.563458034296429	0.428461208118588	0.492592144534145	0.340589651087768	0.543223676872408
1	1316720	0.513144805215375	0.578963333171967	0.308333347204386	0.198908106806872	0.604896590238573	0.320886683988672	0.649704524968651	0.372088609100407	0.873338699192845
1	1317479	0.457111065009713	0.856609970509851	0.0604147992281397	0.122695017579029	0.117681114051439	0.367885566646649	0.0795357645686158	0.105226674164313	0.166510830300178
1	1318679	0.309318826563715	0.339362558535747	0.224684468885536	0.0979599577090473	0.456723930067541	0.160041967198464	0.728028075189937	0.426035788023563	0.948225246805093
1	1319112	0.457111065009713	0.856609970509851	0.0604147992281397	0.122695017579029	0.117681114051439	0.367885566646649	0.0795357645686158	0.105226674164313	0.166510830300178
1	1319751	0.788640024927343	0.58895912353058	0.255649320036775	0.23370249960357	0.19112432492772	0.949105401681302	0.0935357284536968	0.0296787693248904	0.875818501140238
1	1321051	0.843278586934096	0.2287649065545	0.488452102751407	0.512748802969008	0.115991755962778	0.527661824042151	0.0637173933780953	0.0277151673669939	0.560284455925708
1	1321372	0.849158668677923	0.44649479946658	0.765566281868921	0.708038039037953	0.566589078228932	0.631132290993778	0.407410386566157	0.180497972605868	0.881472727822502
1	1322237	0.980853937316978	0.699712823046416	0.129178470419516	0.156041274882005	0.134050181022874	0.60309240486985	0.0706010420226214	0.0326529621116465	0.534079924192576
1	1323107	0.980403186431167	0.84148383330961	0.292772000933734	0.219021842411394	0.449379738837348	0.405696997622303	0.376349458062032	0.165701492472529	0.747047636338467
1	1323367	0.701633583415765	0.698828018324416	0.330615133702074	0.561230070459876	0.20755274591195	0.987301202086532	0.102924286242862	0.246631140174149	0.0970750530616965
1	1323811	0.656589310908381	0.68031934843178	0.36224930137521	0.276048631188362	0.689418366941201	0.404908341824327	0.67834557739222	0.3930516776752	0.903373833823564
1	1324777	0.417191781441286	0.0819893104824126	0.0569890168600133	0.26747818210924	0.444854100846224	0.12735283112291	0.83779068325108	0.737793570412142	0.599458816507928
1	1325571	0.417034615642896	0.331981423980403	0.343888534573332	0.451609165599959	0.627082717482382	0.243167219065616	0.824726906552213	0.70997716207713	0.593021982184085
1	1327774	0.978516549045998	0.382891474387484	0.872479551313572	0.768049404708415	0.60034767346385	0.28893883752489	0.689032576396947	0.407223116047298	0.880346315466077
1	1327977	0.999477185324947	0.937025778800175	0.726462284118592	0.484186978941467	0.753479232340033	0.796579383388159	0.568281306129194	0.386346689583502	0.480931128468199
1	1330502	0.519168878666412	0.119735529484705	0.875006357668581	0.524277163904602	0.147779355134897	0.551735661192688	0.082414671610165	0.0425426162036333	0.475991016059059
1	1331100	0.500243026252668	0.523665941390798	0.356622310133499	0.422969425877221	0.826302661435205	0.418991113470075	0.884880434901388	0.893806108903202	0.62630730399293
1	1331415	0.734166278353105	0.392931265668021	0.737911248025534	0.781188812703218	0.785290236857118	0.421290022925901	0.810420287868124	0.580704448014754	0.782773124463567
1	1336687	0.541235170504816	0.48615345556535	0.428454986873341	0.353041863365273	0.608572727167473	0.483319265083907	0.512346974172755	0.546771905822811	0.297306740408478
1	1338564	0.541235170504816	0.48615345556535	0.428454986873341	0.353041863365273	0.608572727167473	0.483319265083907	0.512346974172755	0.546771905822811	0.297306740408478
1	1338589	0.665566577702685	0.396502017060117	0.959676756496156	0.796069782980217	0.470913047172229	0.685377781873682	0.307655797768035	0.866209421319445	0.133550660503635
1	1341736	0.585970257338406	0.859177570867254	0.526852747481475	0.366521887373992	0.205350511923857	0.52947612223812	0.12373558490205	0.718482414087007	0.0491493047670378
1	1345520	0.328642205842412	0.409827401945324	0.488975109931708	0.841422307488467	0.740326777407529	0.845094017019839	0.545164779533371	0.56999304445919	0.320691618925694
1	1346144	0.296583630303751	0.317708721538837	0.577978082480904	0.8879132400372	0.823042549849972	0.738766370870966	0.67101730786686	0.383675486936004	0.778515245351922
1	1346717	0.4809026592337	0.651737459552675	0.848590437171006	0.422436755811814	0.678757018783084	0.687214507051968	0.50870062206979	0.314688693180839	0.49708505786935
1	1347096	0.353330679960381	0.429474873338083	0.577244674795784	0.998926430847414	0.90953880782234	0.768612957767161	0.796429287798077	0.632025550099599	0.604465345763204
1	1348474	0.507360687235539	0.201685226551547	0.676677528644427	0.33446092855065	0.247116754374767	0.932404924369002	0.12721298509938	0.0607725453640311	0.563028823526837
1	1352061	0.632988432355231	0.828156087286559	0.839358092013794	0.376897764651481	0.711230911807647	0.573643451919156	0.589027768883056	0.421063181613146	0.473266112426969
1	1358608	0.257507173748592	0.310812678962682	0.657212446841213	0.984805567760869	0.809891831721148	0.698186455070346	0.665890821951366	0.367479948101679	0.922904799096032
1	1360126	0.285716517334785	0.370328465724808	0.812643433777316	0.720021487408775	0.733036597231896	0.905736481885971	0.530480076947736	0.266172882604254	0.775522570703013
1	1360177	0.192931076392795	0.24571988020593	0.731618093102067	0.90421889095906	0.663162551323595	0.694226887847183	0.48983127007412	0.232508192103759	0.895554734455038
1	1360960	0.496769004643398	0.470742828838868	0.421305744070018	0.87883562827617	0.983342498264943	0.727946166612041	0.9791397729833	0.960322871154961	0.839144908655088
1	1361581	0.722774487330028	0.565645573846145	0.991409117760808	0.729050326116321	0.85318390011631	0.885966804553711	0.682856124412797	0.394768588471688	0.914366206326374
1	1362813	0.257592167526979	0.375757408435332	0.912255097280788	0.653115707404941	0.43805597675457	0.835418278981906	0.263646200038748	0.108359477971065	0.64891694744113
1	1364944	0.42037364656575	0.280359220924687	0.711641965567421	0.449325413482856	0.344128848960876	0.994289627236517	0.19004377444149	0.10438072086606	0.512878215662967
1	1365738	0.94027808220119	0.453507002429733	0.472910399222008	0.986196641799898	0.918344005861744	0.581713217888524	0.905043721153166	0.854936603468555	0.671037433063162
1	1367023	0.848731356748818	0.682390814570834	0.847787257867379	0.988807183725403	0.911110566813784	0.765465209858222	0.800201776971737	0.533244937018936	0.864944806115195
1	1367452	0.355657104728907	0.379579791848322	0.551519686196836	0.914132254117456	0.907591836364967	0.658645381753669	0.837070144868988	0.618999221250287	0.707051720958205
1	1368540	0.0848204778956673	0.123973248368686	0.541426502020174	0.942843610392216	0.469181099607231	0.478653986090919	0.36227189402821	0.176313380441844	0.557460147457529
1	1369906	0.345969369667833	0.330593451917758	0.507207126306971	0.598654498028489	0.790998456948159	0.386919580342933	0.862717397292708	0.587067002719685	0.953953301778125
1	1370095	0.769588746387744	0.920945888794295	0.428440299646658	0.432398056287451	0.803802783203584	0.659123485816401	0.672219187286309	0.40581713709403	0.815255492710381
1	1370275	0.55573861170392	0.6728237480587	0.977014525306536	0.762141007752321	0.870337051765157	0.992211413266383	0.70076842356368	0.400551585619072	0.978344488768356
1	1371328	0.353330679960381	0.429474873338083	0.577244674795784	0.998926430847414	0.90953880782234	0.768612957767161	0.796429287798077	0.632025550099599	0.604465345763204
1	1372650	0.506245081634788	0.605604562139256	0.939258808763201	0.977732889656802	0.796354638427389	0.805138322138475	0.619311911375814	0.411014936270096	0.657849260885087
1	1373683	0.506245081634788	0.605604562139256	0.939258808763201	0.977732889656802	0.796354638427389	0.805138322138475	0.619311911375814	0.411014936270096	0.657849260885087
1	1374074	0.506245081634788	0.605604562139256	0.939258808763201	0.977732889656802	0.796354638427389	0.805138322138475	0.619311911375814	0.411014936270096	0.657849260885087
1	1374135	0.763381708598321	0.665310030677876	0.616332509035244	0.340795900515861	0.465030159543348	0.921846660086467	0.280218720694804	0.11156493860931	0.793218723924884
1	1375096	0.295113181110362	0.272229804720689	0.575433769891428	0.361774988728485	0.587967549378143	0.241957598281837	0.756017373563876	0.598037725377166	0.636367008566283
1	1375473	0.450446556318941	0.548323176876318	0.901924796958539	0.845217367421666	0.818783698542447	0.874018534421582	0.63722365675811	0.343565106970257	0.965779118193823
1	1377134	0.295113181110362	0.272229804720689	0.575433769891428	0.361774988728485	0.587967549378143	0.241957598281837	0.756017373563876	0.598037725377166	0.636367008566283
1	1378886	0.817331770427624	0.692605291377999	0.519412038785734	0.781398243322099	0.935289120479588	0.616009198707162	0.917281001335968	0.710854303942497	0.884088421374838
1	1379103	0.462013149519018	0.556146090757198	0.888635964148424	0.728308605721227	0.787200978677926	0.93789214536773	0.591358303128013	0.308725405331283	0.825219182007323
1	1380211	0.0814406737421951	0.0856136143951585	0.362847669350009	0.260434762839675	0.2731545672365	0.123273087964208	0.467008092032297	0.35076696835461	0.480870954167219
1	1381184	0.129168155475186	0.184238968037329	0.174395566755273	0.142095154738675	0.535090910916211	0.142467204351308	0.980935637269207	0.862407473621051	0.940155625864567
1	1381408	0.244652611032504	0.353882986489632	0.240334335579603	0.274486433431579	0.736205405645162	0.298270754115116	0.908958513832557	0.767364358063739	0.76968465857131
1	1381479	0.242248950256225	0.274331431701269	0.241929780387067	0.222417280633536	0.659613929732696	0.210188715956974	0.983679477824612	0.871518639898231	0.922476928509902
1	1381752	0.0464149370446414	0.0501756955860054	0.198425945460881	0.23717335944892	0.304062335445243	0.0893753325165916	0.686347117039237	0.386183994929122	0.906189209869206
1	1381925	0.315812208205411	0.132771132788495	0.151952102093443	0.206936081372221	0.406544326314157	0.0901233642439534	0.980209758258239	0.972054002425171	0.841969552618929
1	1382395	0.235235001803819	0.092278407224833	0.0699697041642722	0.320432184287672	0.444654388538518	0.136011010338707	0.795844644537527	0.967361180657408	0.505631707619671
1	1384126	0.311649686762094	0.139104629186501	0.121641695503247	0.324452216131153	0.569490455305361	0.175730209251571	0.911550572651612	0.874843461721232	0.703432858328731
1	1385314	0.232740298818893	0.230641305954408	0.0385090148039694	0.0356902573341371	0.19766355787128	0.0769480743959088	0.461313972407566	0.218676454799107	0.960008174957582
1	1387889	0.919920603497336	0.46734049712317	0.580644988948957	0.200224405812377	0.384375317704595	0.888914065785786	0.220466908052976	0.082258368147333	0.836639068732894
1	1388160	0.138325828561582	0.108336650080766	0.239657663835617	0.328866550770387	0.539995462797633	0.166008722715346	0.884528482857731	0.62067916920378	0.970308903858862
1	1388552	0.799208915598868	0.386800149138161	0.812807887483694	0.992368682935806	0.755331747297819	0.694296532546104	0.596043203993839	0.738209221180259	0.357635531758692
1	1389786	0.138325828561582	0.108336650080766	0.239657663835617	0.328866550770387	0.539995462797633	0.166008722715346	0.884528482857731	0.62067916920378	0.970308903858862
1	1390503	0.358770812760425	0.113718772162701	0.101047081545404	0.200298593048529	0.459263838707232	0.123131504630272	0.896398289500969	0.6434956921083	0.907813897888474
1	1391012	0.687598963160898	0.742310105318791	0.510714973441196	0.438210309410387	0.525871376811307	0.701696730020783	0.35311001446957	0.210872631859702	0.562455252194186
1	1391752	0.730954141584074	0.54417578735531	0.236880222957143	0.51198525295811	0.0972941258190292	0.902658073583957	0.0430471159389691	0.0994980051915005	0.0872260289273186
1	1395425	0.0496496165329407	0.0188801687837034	0.578753321146426	0.470800090317646	0.0933646880939759	0.097810920164224	0.159660475638786	0.0836694985728676	0.52751766672422
1	1395652	0.151888412134996	0.242990211502311	0.242466119897109	0.428673598970897	0.748213102547986	0.335414033136219	0.863236092997151	0.817849227763055	0.608938833089713
1	1399467	0.609413601338818	0.537056928442873	0.164399265894993	0.354118421746782	0.0811191376757199	0.787200568858622	0.0360456099093214	0.0399157277301005	0.182450281365763
1	1403446	0.690076225028083	0.321906900160857	0.417862665378147	0.762633931312856	0.984903388800112	0.817804688809797	0.951618288739961	0.767412770227547	0.889901953965971
1	1403925	0.0793873488640387	0.057008016239993	0.605104880490299	0.680649578334392	0.329217210788951	0.25854093423456	0.339678875458739	0.150360939024364	0.883403955710139
1	1404148	0.146768058599078	0.0562003846116841	0.760995354369376	0.860645946266482	0.251201337918873	0.322635768202853	0.210446857223226	0.138237335507005	0.424869681860062
1	1404541	0.229523729568536	0.0343995736676319	0.102134906715839	0.511191878732037	0.518446649082682	0.156895661851062	0.873650813131671	0.681116030921112	0.78505548579084
1	1406472	0.209480749385692	0.08088282595984	0.705428349885079	0.717884701348354	0.336653111420465	0.299091789964167	0.316377316605181	0.261338279839394	0.369982682712122
1	1407166	0.0416946018416034	0.0656298475268096	0.0909787166302819	0.225622434086146	0.330539165809924	0.106598031221058	0.661219297819049	0.635494482296497	0.412726297664778
1	1407441	0.268303221549885	0.0711543585970475	0.647256312544243	0.79924373408433	0.280047575899172	0.30754848226106	0.247695702270237	0.258447345502887	0.268900184425269
1	1407828	0.116638304710423	0.180929080828281	0.190522373661822	0.362435800019748	0.667470484517279	0.262036279486759	0.856685170466304	0.813797191014313	0.599761564831798
1	1408329	0.229523729568536	0.0343995736676319	0.102134906715839	0.511191878732037	0.518446649082682	0.156895661851062	0.873650813131671	0.681116030921112	0.78505548579084
1	1409103	0.928693702840884	0.902688882146348	0.0188659952722267	0.0445566939838941	0.0270858969056533	0.191325661781333	0.0239968189052105	0.0160364019935425	0.30577842946794
1	1410548	0.229301935669368	0.0598112461286374	0.624220802024268	0.616107573507368	0.211526568988608	0.217706863870984	0.224336454028893	0.273468741078514	0.223843864943387
1	1411143	0.49294177712139	0.175337168298783	0.10336218811056	0.244712895203051	0.485220136159283	0.204599635669134	0.657259617368586	0.443924720762603	0.559688491106268
1	1412261	0.427743921762372	0.472735402065712	0.173060831555965	0.417786526773115	0.0995134957455518	0.844372533393183	0.0446894671168545	0.0349302617501036	0.271437824197771
1	1413353	0.453353051959775	0.212370295910361	0.491155837479648	0.565020367013704	0.74877153345063	0.353091551361235	0.836475333755116	0.820761481340712	0.599897638390918
1	1415335	0.814178857334453	0.671809717496345	0.247764705064116	0.366545199344497	0.759887374535866	0.448467643039579	0.741735279269666	0.439860962612651	0.925768816988566
1	1416018	0.779658108939701	0.976588676928088	0.309362399310854	0.341760999751751	0.355811597467957	0.558856602240783	0.234882580697593	0.281631671905573	0.231812890955029
1	1419850	0.629017268777938	0.874863084602522	0.639276345198681	0.748011453496481	0.910010877735884	0.932527633119913	0.766362705795876	0.66039550457791	0.593319722633324
1	1420073	0.677339940185569	0.763907638481476	0.341838245257015	0.971030995051263	0.237573562605104	0.743477253067525	0.127525722341694	0.432916087138266	0.0751998891638061
1	1421934	0.83762935036982	0.974037785480582	0.715979277499839	0.557865503590721	0.607315969112838	0.89754200086465	0.40327834207056	0.762357987904527	0.181055874004809
1	1424528	0.903068597790318	0.77999562096602	0.124666909468858	0.178981126336551	0.172710324526729	0.581906547394825	0.0963700606772176	0.0512858337685311	0.467093088119602
1	1424666	0.578734619754717	0.661564617102221	0.730583693050355	0.190526604151037	0.467436784617519	0.440058618792902	0.377826900679044	0.401474658037314	0.230158132429247
1	1428889	0.875933674830049	0.713197668995641	0.657097834796465	0.80541561177436	0.955038495751573	0.608915687530421	0.968031065489515	0.981301957108635	0.802823308329345
1	1429060	0.88370622885303	0.419007832619395	0.226652047769647	0.594994252918176	0.779637413725255	0.320487156501125	0.948926891292779	0.826332657652372	0.794867511468545
1	1429095	0.290061318217548	0.957247529890414	0.456963045402446	0.263981229801511	0.713431075867935	0.723388764924655	0.537987451448788	0.352277233659822	0.610503572449323
1	1429312	0.987046798232149	0.353238549904232	0.194078341765045	0.536067802825286	0.730311167070437	0.259157683151529	0.987550748471607	0.882008799757702	0.944058901919838
1	1429373	0.807005566384045	0.2794246324199	0.218122108742152	0.481875025824668	0.547809384216056	0.163066503085231	0.914119341035226	0.680198314475085	0.958032326233712
1	1429552	0.753634473959315	0.498625841080637	0.701996198208239	0.930661383917719	0.862803609064457	0.522914171269108	0.845141731717292	0.597622727763321	0.855021587366924
1	1429925	0.167198683456755	0.654641644067866	0.236479331485653	0.168526379992496	0.587941922346366	0.461720696229044	0.500643359773074	0.383817909375998	0.487140154220746
1	1430179	0.291823982160448	0.816236781191606	0.914431900010379	0.695476601507573	0.710002644083251	0.773952477134646	0.522827428460915	0.631301786591142	0.280855165366326
1	1431252	0.41515740142539	0.955611644243518	0.714486912619617	0.305376299492811	0.855970370833082	0.795938457220899	0.70287844403635	0.401367548679322	0.931490483339545
1	1431611	0.876757215260961	0.838305587504335	0.87650578166463	0.918942534833516	0.984183327906283	0.947040837913956	0.926536787146857	0.735276376950785	0.817633952326876
1	1432465	0.14410266059391	0.444982423341225	0.0321457212936908	0.0609507494935323	0.158931551510951	0.196744764536482	0.172424903872043	0.184380726541386	0.237951056712339
1	1432635	0.529698031605776	0.863541930004185	0.134449691048048	0.233481955764542	0.127684690901863	0.684136901235142	0.0633500925161027	0.0971908004767116	0.138909971338508
1	1435771	0.549321709044269	0.829669731367293	0.451768932630355	0.952065220322583	0.669569297103348	0.819340357171789	0.472056026681099	0.62098787157883	0.287824526951041
1	1435846	0.701084632406481	0.820143466548167	0.301711949191046	0.563723222122833	0.457132756275198	0.812158563988288	0.280493166719426	0.468197666030657	0.181817225274444
1	1436941	0.507767938702846	0.823143520047993	0.914507849834439	0.503844053842475	0.904170624828574	0.829605583194601	0.771387527005524	0.708820724765277	0.514619912990624
1	1438511	0.901765048847452	0.936691276237803	0.676483238421255	0.573420000163505	0.30755516476774	0.989300324970197	0.165390622728106	0.666625790867364	0.0597934526265069
1	1439548	0.849479977942446	0.729240276744278	0.693676844233997	0.668125516266951	0.215450857670718	0.726549716644352	0.11433753062106	0.300775258019309	0.0562598669493378
1	1439582	0.508677353785368	0.731561558135773	0.350888392680629	0.122836356019179	0.36408137963342	0.463510553261479	0.266494514325658	0.170708799488685	0.311070951351631
1	1439716	0.837211019593294	0.976314035403427	0.767692171474782	0.62818423847873	0.483954548942602	0.998278211162552	0.293872040122775	0.67796725308299	0.122560920973616
1	1440420	0.621904691205171	0.80147899407921	0.816016441091918	0.564544631562964	0.502452293322837	0.93738081352702	0.309784159849413	0.67982103906303	0.131222114145879
1	1440987	0.90204668116789	0.991578982245383	0.89208793771522	0.546326308027655	0.356835757226522	0.974156664735415	0.198944191769653	0.396415134565081	0.0956666194494971
1	1441225	0.983988417717308	0.733241533331766	0.531512030342117	0.507312216261733	0.503011780592037	0.882415666106113	0.312679135546239	0.153500101188022	0.498233988596421
1	1444967	0.977243942894563	0.932013664671999	0.797770384100556	0.497267928477847	0.178394418883298	0.914628430691854	0.0865665869310125	0.446287876332093	0.0318328254780689
1	1445147	0.42554747321546	0.792337131609311	0.461983585165976	0.36226800271688	0.835667972880542	0.758903928889182	0.682985565874606	0.404873211033959	0.73062458206674
1	1446990	0.214113158366125	0.48466469811805	0.0560726982651801	0.0739145644017901	0.252455507323007	0.25616025529538	0.247203048577418	0.150107077941969	0.481061125965152
1	1448374	0.326392849973952	0.458387438983368	0.375744496453247	0.186477282978903	0.561603281619085	0.450595912097461	0.476447646447971	0.321458361182291	0.419995144782741
1	1454990	0.275004733383231	0.595989854971496	0.469871320580258	0.191583516269859	0.749268161511889	0.496102842921563	0.686414038212602	0.460047923062075	0.597867575303224
1	1456653	0.183809138997926	0.459933278867516	0.979356427205036	0.261952991406645	0.735785316271182	0.43624005099712	0.716561417378857	0.881971313217321	0.434299616197138
1	1456989	0.183809138997926	0.459933278867516	0.979356427205036	0.261952991406645	0.735785316271182	0.43624005099712	0.716561417378857	0.881971313217321	0.434299616197138
1	1457170	0.588005340542337	0.739045735636407	0.503378031406282	0.923088136068827	0.761191950295544	0.787322560243297	0.579292747498336	0.357526472396109	0.693040115492536
1	1457284	0.098806102574718	0.28211766061317	0.34075352677731	0.112656321962749	0.583613783798868	0.179334864599466	0.928804441160711	0.863408861845033	0.746524448296729
1	1457806	0.775519824593407	0.950023439943448	0.457976880723253	0.643143329334931	0.820607461311767	0.754441110426742	0.663213824655866	0.433493464548049	0.592226029931389
1	1458154	0.560451467653785	0.643147358568812	0.320582445766746	0.921831162417746	0.618728294930895	0.885387468181893	0.414866610331389	0.453604419920605	0.314057926352182
1	1458224	0.553958471892875	0.508172524497214	0.782435387277408	0.601069505525156	0.747317412530125	0.591359097359623	0.626553468895331	0.789147149167235	0.370770713411544
1	1458325	0.869735739249951	0.922732557095362	0.452475358531531	0.885663940795422	0.973130678635994	0.780151974572879	0.928197987641279	0.826374552561049	0.769970651090554
1	1458699	0.525506011169715	0.647420369396405	0.675915530227536	0.742556393474798	0.941864402065541	0.788650540235929	0.852127536477654	0.771861693868231	0.651363803615609
1	1458926	0.364601802394466	0.447337467865012	0.398280601635551	0.725546343057462	0.424828841369387	0.874099234572014	0.251162230166328	0.1091764401933	0.78448955123631
1	1459829	0.349713317784128	0.938717246040118	0.457305910251947	0.405345355293885	0.853734224880554	0.872629792440783	0.685393836526215	0.537201200055249	0.583561577765271
1	1459918	0.213576183064651	0.487428316812993	0.461724948580361	0.222422423336463	0.802271998289097	0.473800247678418	0.785296811839948	0.605580362200508	0.605358891396938
1	1460528	0.466905312042021	0.600298437913463	0.608003980414501	0.682282956892134	0.799210951385342	0.582979564475811	0.702276390107168	0.442977469497301	0.794394056835952
1	1461089	0.658485574111769	0.520491959845771	0.930993327936183	0.994286263654756	0.464866139786768	0.607400759587237	0.317917419609597	0.80495488121224	0.144664424436743
1	1461848	0.546794050267231	0.844008256378326	0.750869905815337	0.337981430178887	0.699449202153122	0.727611336328426	0.521180345718832	0.480784630815212	0.33446336928013
1	1467780	0.827296755014272	0.696827205102408	0.809728246993206	0.88581691611449	0.589904821751712	0.672543227777764	0.419763597285032	0.464780218066803	0.242851720811787
1	1469258	0.660420489411232	0.567260193774415	0.773753566575816	0.899802240847251	0.824342945824961	0.951006871126577	0.637767564111664	0.614317454734181	0.454413960322367
1	1469501	0.672378566217543	0.794553425577812	0.298017207244603	0.30403027577028	0.472435502497721	0.701585423691378	0.306308826799613	0.258596734620455	0.354159377396255
1	1471474	0.739276355369142	0.399014129942319	0.421919536993456	0.990714403608015	0.0878891921629242	0.68988596319828	0.0412060716343693	0.286495588580151	0.0302257004684612
1	1472223	0.50960484491797	0.199569292187109	0.579472435587133	0.510986991496281	0.0327348238044595	0.333219961100237	0.0201330807268826	0.416148142752688	0.00993072244235642
1	1474515	0.479288115154418	0.832574515289253	0.668376409435485	0.380207784458445	0.782565913093316	0.787118050041333	0.605555088867137	0.486947649361781	0.429868507423401
1	1474917	0.384264160924405	0.118655052866783	0.932086474637499	0.493963510157729	0.0693988536676799	0.338062956834888	0.0460422728928875	0.634108987928639	0.0176370054142285
1	1476349	0.698775802569419	0.365321314632957	0.409016811340937	0.53695879917728	0.632198259145679	0.262879217266835	0.790391490742212	0.59397558451114	0.710580015298489
1	1481694	0.896867744929277	0.804878045194744	0.577257602004684	0.962562444049726	0.853118756059769	0.93560386663671	0.678005938334028	0.727700126332458	0.44085150168512
1	1482641	0.82451628851202	0.988832203654039	0.622401516365622	0.866511264087665	0.902260598709636	0.954040674451462	0.751873010543522	0.559490315633578	0.592116268852353
1	1482897	0.777085663225176	0.686320445440067	0.311575788962706	0.4554287151392	0.451255085369941	0.504548376751036	0.334754142367717	0.3364144221528	0.222735876355017
1	1483156	0.807007575868991	0.984789689323672	0.519059603219037	0.650480489365757	0.476029045390419	0.600097466432466	0.329739427566702	0.973181076038802	0.139632041531757
1	1483784	0.72853656938179	0.449749738877988	0.311741805409994	0.650781710205167	0.970959508594039	0.925891633232706	0.89107425933413	0.995852592599623	0.633675992969085
1	1484255	0.0452777507166882	0.126085235966925	0.190957525815939	0.038122203980925	0.34789594399183	0.0793399105552118	0.89248509663814	0.742995624817608	0.705326729487139
1	1485573	0.180266812725382	0.268569318618308	0.131779139158464	0.0236867350378219	0.210291996563478	0.100619666419303	0.400232437421683	0.245305633771903	0.42296675448071
1	1487091	0.533522049023816	0.686092401547921	0.51935019176149	0.220100121201036	0.61509081531399	0.480954833604229	0.521475973777719	0.406251429960808	0.388682129187215
1	1487299	0.156322760487354	0.234542363621683	0.131776893254435	0.0339451641926909	0.248763558737281	0.122485517680886	0.419165425011063	0.282377571131559	0.386796066632331
1	1487471	0.502663297027197	0.748892497621555	0.530903676779739	0.309478046270981	0.787552864084184	0.629437242170269	0.662542932217714	0.437091852818786	0.588899502376722
1	1487595	0.69180269315461	0.99677705788537	0.412505974197739	0.290790998869018	0.541481190338843	0.763732700567728	0.357162100777012	0.171954233758654	0.567501619094802
1	1487748	0.0512934020224955	0.108766334666461	0.114190201440794	0.0516393165838458	0.344121475736277	0.0696980627124955	0.978355727217697	0.92414315656477	0.845729004268984
1	1487944	0.041800880930862	0.0382302608789805	0.163538625777743	0.0715288707086989	0.1723441106547	0.0303093992991116	0.855285051607937	0.577098985714246	0.98035764770361
1	1488230	0.180266812725382	0.268569318618308	0.131779139158464	0.0236867350378219	0.210291996563478	0.100619666419303	0.400232437421683	0.245305633771903	0.42296675448071
1	1488402	0.478920054008345	0.531088862142117	0.500931222285891	0.412363087057979	0.726695300409685	0.599998858919012	0.596114523811627	0.613220401030746	0.353655932730012
1	1488822	0.232426523387761	0.236852872286343	0.111300497994438	0.0285650976196336	0.17370343747448	0.0972024256399984	0.328327270723284	0.240990038631088	0.303675019272249
1	1489236	0.0452777507166882	0.126085235966925	0.190957525815939	0.038122203980925	0.34789594399183	0.0793399105552118	0.89248509663814	0.742995624817608	0.705326729487139
1	1489368	0.843641315665506	0.941609409667298	0.646617606629204	0.64140819030656	0.953844072519012	0.829413381309273	0.866915937725939	0.612869691470022	0.824487785013684
1	1489955	0.880844001573531	0.934178128208282	0.547573428674267	0.533273885129869	0.742528979666314	0.807234082295954	0.553538846820671	0.329157983893862	0.565101418641785
1	1490633	0.631349610774531	0.447299580599414	0.181602890448488	0.28084609772254	0.641449011452958	0.318701935168034	0.709229906061243	0.475473599755192	0.623714244893149
1	1491045	0.97722880179375	0.994965629592147	0.792527670758338	0.866968192821726	0.965286371098142	0.992622693633955	0.873227748944361	0.734380094388629	0.6691192910349
1	1491469	0.53176294608622	0.558450097787559	0.763159415913398	0.529891957635867	0.832054803077188	0.422362683291779	0.891298085922651	0.760712863101302	0.68872298527844
1	1491921	0.293245824906929	0.207004103183895	0.265932755511594	0.388902109557757	0.661474573884588	0.22749865202918	0.933338258967067	0.845160217145726	0.738177995484007
1	1492652	0.886894511522674	0.941115740088609	0.682376203056324	0.881610522363823	0.921056910173376	0.958660222898891	0.783955074815381	0.57714002895868	0.636557169701274
1	1493543	0.602731916658559	0.728757812411533	0.492177210914582	0.70755053076729	0.671347239415108	0.994894866685361	0.461747614839307	0.230862837404652	0.652978388978256
1	1493842	0.602731916658559	0.728757812411533	0.492177210914582	0.70755053076729	0.671347239415108	0.994894866685361	0.461747614839307	0.230862837404652	0.652978388978256
1	1493872	0.520348624591502	0.392858116629646	0.112722914226479	0.181694593994896	0.513228872463048	0.222009269951302	0.667715449983165	0.379954356079664	0.782852305947423
1	1494211	0.704216445919998	0.444629603492764	0.19509188509785	0.256748249881394	0.561702614026305	0.292609751898084	0.62313675801117	0.420545028507624	0.533515292417263
1	1495063	0.550733007280994	0.441439885964056	0.610962697301147	0.335282761518209	0.214920516062356	0.861961520446439	0.108893098377848	0.413015647915951	0.0653326960439701
1	1495110	0.345307624548301	0.641760407069619	0.508164931845407	0.177991635669735	0.672387384310081	0.460540234348673	0.6069823429879	0.431087798155952	0.488199072508592
1	1496606	0.124890661076077	0.159218491087224	0.244543766562214	0.182322341237879	0.568337468022839	0.286195570220814	0.642742576278632	0.67447675240459	0.379529577520664
1	1496766	0.422972842126979	0.459203533610031	0.399723207043991	0.395132572574324	0.759152785840226	0.608989404110777	0.633739016702215	0.497507335218002	0.460798106848105
1	1498050	0.347022983409567	0.602215434597441	0.195622158477965	0.12124950912026	0.462630496705331	0.35325856437018	0.425473380876877	0.193043731905426	0.983866590484867
1	1498549	0.523112498524646	0.876737384022713	0.548394630324648	0.360157825842028	0.647692882509369	0.975833535930503	0.438500469854117	0.21587016252171	0.838690175483175
1	1498827	0.90292633856091	0.814497635396953	0.593610805891635	0.581394117912795	0.48926603965821	0.69665055420618	0.321579521212687	0.625069106629266	0.173313345085024
1	1500228	0.81036187888931	0.90461162492032	0.517234599428478	0.526344821749663	0.434498387884407	0.617594133599046	0.289086860986346	0.646029342594042	0.147996274119495
1	1502839	0.871083760482315	0.755590792044573	0.54841176147875	0.600883196813216	0.887374747566636	0.447427302143868	0.968713925318823	0.801093330877041	0.974547514531743
1	1504044	0.924863307643573	0.588473306441731	0.60371694958528	0.566257899842353	0.837326447472214	0.361776636063551	0.98954301894305	0.942072899389533	0.907134371241407
1	1504279	0.502755365508053	0.478791408725426	0.171961239684248	0.160944926744599	0.441068019926961	0.152047619363202	0.723270169596789	0.605617888157839	0.577698265240584
1	1504509	0.917613317337643	0.807826868742598	0.881133968949164	0.725621492551578	0.993533425097307	0.784580270820471	0.994601853560223	0.957153550299424	0.934045139193125
1	1504599	0.924863307643573	0.588473306441731	0.60371694958528	0.566257899842353	0.837326447472214	0.361776636063551	0.98954301894305	0.942072899389533	0.907134371241407
1	1505019	0.943666108943062	0.612611062525369	0.61393580110065	0.587509301228562	0.859096311302571	0.383928464788455	0.998249038788787	0.96419514384013	0.973368313092147
1	1505103	0.378370551758338	0.105506874693514	0.33333779778172	0.276049598726006	0.18077341842068	0.151675870338388	0.243330665235242	0.918694782768895	0.0971189334224367
1	1505328	0.786650636744123	0.404636874384383	0.702360813620929	0.594600852663939	0.673726855930029	0.277268057360119	0.835565492468199	0.604090532521158	0.80969271690616
1	1505453	0.82134667703995	0.731676788204728	0.72518188678572	0.681637727939663	0.892404921247573	0.471966275754643	0.950572226226019	0.973479205570448	0.750336992765044
1	1506047	0.924863307643573	0.588473306441731	0.60371694958528	0.566257899842353	0.837326447472214	0.361776636063551	0.98954301894305	0.942072899389533	0.907134371241407
1	1506406	0.94901059506565	0.667455875970211	0.676436551844555	0.667699053982211	0.882878933552144	0.429348250236548	0.982329278606922	0.91502416255642	0.886269699562715
1	1506778	0.945720287509819	0.628637621081723	0.471352154902556	0.655501029727236	0.852287065866619	0.393616700710432	0.969347126136068	0.95818959617157	0.812958428556395
1	1506994	0.951649191977197	0.823294820319074	0.949384073987156	0.968390518236454	0.998231887621056	0.860194220625939	0.997671804183229	0.971467414473817	0.950836218339381
1	1512232	0.652512256504552	0.520399456610257	0.41016285868671	0.322369875642975	0.335337196751675	0.541146504071582	0.22163451776564	0.3381798716581	0.124253395388943
1	1512292	0.429635224797103	0.394180659237587	0.429169442876099	0.550995712388721	0.654961400276385	0.725900209310526	0.473540241063932	0.646233830085237	0.240854606361906
1	1512630	0.552611385579394	0.64113119860548	0.994325974717271	0.535854288046527	0.811388902356553	0.523083196928291	0.75933192631075	0.785155418589639	0.51155044406348
1	1517039	0.726794751352358	0.919264942863449	0.721000168155686	0.89844993117506	0.190564203743526	0.798022847637751	0.0961076964936154	0.321714067800009	0.0438636465125823
1	1520831	0.732937463322125	0.572576322164669	0.22834763866399	0.362652129693332	0.748516368762464	0.350365323429603	0.840128588334068	0.564510580622482	0.949323415543366
1	1527562	0.505970690002352	0.157536774437323	0.16785394782845	0.197931010597017	0.160629213774166	0.192878273499458	0.177125593839392	0.45641269802444	0.0765296387599188
1	1528529	0.442993118593115	0.119127516478585	0.242911794512777	0.0927976551191235	0.0374774818728405	0.100991000339311	0.0559874141567648	0.49452428638348	0.0184142399395902
1	1528556	0.769132866771371	0.39027053588388	0.728229468276409	0.872563642001016	0.160345031257093	0.826662033463925	0.0778061920983371	0.405009461091387	0.0447710179919749
1	1529544	0.598443690944999	0.263895140886046	0.389113077725546	0.599729225478803	0.569976063089299	0.533777588462942	0.444095567583579	0.73039236539065	0.209154853777394
1	1529880	0.449487356469141	0.174795085628351	0.410413631011974	0.363264161268326	0.26031498659631	0.336177837055848	0.213941077046458	0.75815680757465	0.0799493182406603
1	1530603	0.901026151173643	0.525390077343756	0.472186050234909	0.584569444833321	0.270373777831713	0.881964997043376	0.142865436440711	0.328243927040836	0.109842801743429
1	1530914	0.94211342328801	0.424171134333781	0.653292281404684	0.388178687455078	0.0955890898442095	0.500204960937972	0.052514249889239	0.443144715584437	0.017678344156359
1	1531457	0.660000685049156	0.9204762034289	0.864235169696819	0.613557741332974	0.522600621090646	0.738220138619048	0.344108716627892	0.41788675489253	0.196402758083666
1	1532482	0.357824531356219	0.869298095288131	0.619806169724194	0.642657024810774	0.390514718690124	0.849965561632345	0.22676593521896	0.15906328987192	0.254067264114116
1	1533269	0.507944129974145	0.801166897915533	0.526838314743797	0.618358632489192	0.81706262897982	0.609501912266849	0.714074519395266	0.878237148210275	0.413736723082228
1	1533536	0.422372117369698	0.647412970023206	0.606323780414255	0.637934316360384	0.807570877322467	0.538692971903635	0.7422559666477	0.648029392105693	0.504988402995107
1	1533750	0.251031020918208	0.629282154010042	0.082264295438748	0.23602548776049	0.172947438004093	0.400646038338569	0.117993882510159	0.395840090561153	0.0741590065069822
1	1536724	0.811914121422341	0.770312442535134	0.50000636818768	0.453043879680721	0.221497418998416	0.637026125378423	0.124225727153894	0.31061247115346	0.0614345411043758
1	1538665	0.873715130261785	0.609711124911233	0.129563874180663	0.429205979223158	0.657905432649484	0.461204536479965	0.587544141077521	0.36312550711608	0.700733714180533
1	1540722	0.301325176581038	0.294685222116614	0.0668124334772267	0.144233199330975	0.373370491544194	0.123994977863027	0.683915793863428	0.662234645581406	0.482970987903544
1	1540811	0.814383298722468	0.75819179846694	0.233683303205589	0.48200121604948	0.722605646162328	0.474378888951232	0.664964727862499	0.60875641372409	0.494129164030325
1	1541147	0.489541099387031	0.341532884698171	0.0827341832966404	0.117587835182369	0.376624227601704	0.152149441977164	0.590876229186811	0.408535575371455	0.490609888428418
1	1547593	0.580388498518859	0.723555434346961	0.780397109613044	0.714326021252926	0.835290135760008	0.736382483297291	0.68898415679837	0.897956492963161	0.404004366293741
1	1548555	0.56336184657072	0.538544122050792	0.206465726659096	0.103166441140006	0.386056336893378	0.197975910618099	0.501175557244417	0.251811664469058	0.894641107158977
1	1548731	0.543865381885302	0.39774381096339	0.203521802218896	0.149881801175135	0.495051144275749	0.195898142213688	0.696595375818669	0.395466043749759	0.91903164302565
1	1549122	0.306917208177083	0.0203173531250641	0.0104983486356372	0.0289268523017533	0.0399995473681854	0.0115344028367552	0.378295162730093	0.326709587756376	0.275533061846965
1	1549789	0.449316669209354	0.372817333727535	0.540400740367963	0.534600605455987	0.598255009436936	0.30889590137541	0.655891560647424	0.690854287298755	0.38706322132005
1	1550217	0.976367696999511	0.782049510163257	0.234202294787875	0.122420125847775	0.196197364972245	0.342526974673328	0.15080254750777	0.0779035515143005	0.317326049924724
1	1550351	0.10518413050854	0.149553618616344	0.156459714019606	0.224613579199221	0.520998027019333	0.146649076589724	0.925650915997715	0.75671345599654	0.784843818963304
1	1550655	0.863064894086014	0.723301392834766	0.757143805366454	0.826492525532678	0.819491864448464	0.760480828378182	0.660072194606256	0.721992111542234	0.425712070100027
1	1550696	0.674494682842219	0.589723754403357	0.179575012498653	0.235980394030839	0.420855075238872	0.275203387497034	0.443423853901218	0.337274443647213	0.462830259968589
1	1550920	0.54747348169006	0.762622675540442	0.485114891915539	0.464560037607788	0.567137822668192	0.683473047553864	0.395097261522886	0.175168148222056	0.989184574540125
1	1554140	0.364280491801926	0.187679288411118	0.894730798365097	0.927632447632373	0.674301005010765	0.63376814197398	0.520341857369104	0.344922626035897	0.590100004760932
1	1554812	0.758044290005131	0.900054347196525	0.93502860604586	0.742744337476397	0.983038140804309	0.950772065040287	0.922680873787034	0.733685674827473	0.804773500201721
1	1556007	0.193622460782127	0.0314573070854777	0.13357955510833	0.275773307124227	0.258416830377526	0.0607444789111695	0.771101238256644	0.535491271270236	0.764865214495233
1	1556199	0.00311208944827681	0.00889083838490757	0.0247999285170193	0.00571742997746766	0.0179969623127261	0.00207260631218677	0.737965523734706	0.5555508357245	0.569989527232636
1	1557253	0.28395361769024	0.808141481620737	0.555308377143908	0.859185290562983	0.564269664049957	0.992034147470291	0.361197863504075	0.179540723730741	0.529521528547262
1	1557299	0.00731135324360807	0.0526624028060801	0.145782826041871	0.120938352516919	0.0359255239546412	0.0381873399383751	0.118945657882786	0.176138246821359	0.0901340016778856
1	1557526	0.430143074778703	0.764775451704502	0.603213230903524	0.978738435806902	0.761097658839277	0.866988813046739	0.566417510728806	0.461340257725097	0.397657972862265
1	1558753	0.619518309913608	0.283342364848377	0.681419223839402	0.900581963484881	0.594063087642416	0.371786384972814	0.576970540787026	0.298537929929913	0.983239267190431
1	1560072	0.278443183768455	0.268747075227819	0.260500837938099	0.099935900753963	0.297929265700781	0.224138632041747	0.332013092410958	0.345451758357037	0.215029822806823
1	1560578	0.31299434400372	0.251913595616817	0.22814137359514	0.073605565211539	0.221662033472412	0.13437264239655	0.339802405605177	0.468612368067738	0.17819157677212
1	1561710	0.278443183768455	0.268747075227819	0.260500837938099	0.099935900753963	0.297929265700781	0.224138632041747	0.332013092410958	0.345451758357037	0.215029822806823
1	1561832	0.278443183768455	0.268747075227819	0.260500837938099	0.099935900753963	0.297929265700781	0.224138632041747	0.332013092410958	0.345451758357037	0.215029822806823
1	1562036	0.0768280496433549	0.110499204015757	0.269372262585429	0.0426135404387913	0.246641218513958	0.0649769334042134	0.689614318854627	0.829630883816783	0.393896028974873
1	1562650	0.211313691150432	0.295413653587041	0.0625378318566259	0.0190637552728429	0.135635532114231	0.105137930398056	0.231318336397733	0.106045973735212	0.465873797367681
1	1562790	0.278443183768455	0.268747075227819	0.260500837938099	0.099935900753963	0.297929265700781	0.224138632041747	0.332013092410958	0.345451758357037	0.215029822806823
1	1562998	0.93187477488828	0.669686883989131	0.302368577273554	0.149215009052382	0.280034090792657	0.576491041088758	0.172249081109043	0.0768859694511483	0.670215120868562
1	1563162	0.292166240457259	0.188785175475693	0.13109188186694	0.0377173078917851	0.130571160805917	0.0911451164436967	0.248018151768059	0.231668473352809	0.19781545960376
1	1563273	0.308346952146011	0.306160430153734	0.256917185419437	0.0928788964823668	0.299599148606909	0.215648887635488	0.343650013020789	0.324872561952733	0.238588977850131
1	1563383	0.278443183768455	0.268747075227819	0.260500837938099	0.099935900753963	0.297929265700781	0.224138632041747	0.332013092410958	0.345451758357037	0.215029822806823
1	1563459	0.278443183768455	0.268747075227819	0.260500837938099	0.099935900753963	0.297929265700781	0.224138632041747	0.332013092410958	0.345451758357037	0.215029822806823
1	1563671	0.278443183768455	0.268747075227819	0.260500837938099	0.099935900753963	0.297929265700781	0.224138632041747	0.332013092410958	0.345451758357037	0.215029822806823
1	1563875	0.278443183768455	0.268747075227819	0.260500837938099	0.099935900753963	0.297929265700781	0.224138632041747	0.332013092410958	0.345451758357037	0.215029822806823
1	1564058	0.192750391634631	0.196009027597524	0.361029133800987	0.109873994876979	0.296685819616498	0.154055768514989	0.435263895355995	0.824251659051507	0.198428857272588
1	1564174	0.494503936811279	0.253798646411407	0.554308797370112	0.832440251138972	0.415042009752082	0.467016220525151	0.313306979336285	0.194783310484305	0.350419738561164
1	1564541	0.278443183768455	0.268747075227819	0.260500837938099	0.099935900753963	0.297929265700781	0.224138632041747	0.332013092410958	0.345451758357037	0.215029822806823
1	1564710	0.261891121558804	0.281214320253676	0.330966945039746	0.241101913638251	0.703746194291683	0.309529413204483	0.82814362090257	0.68715014324309	0.614630648145863
1	1565881	0.422692476053516	0.360832298768012	0.361417744453523	0.301082418087817	0.64881535419399	0.414794521803154	0.611929335819775	0.544185402750018	0.399425656810537
1	1566050	0.101284117898424	0.192994363172901	0.0592650382921321	0.0331605189938701	0.27627087236184	0.0998908141917606	0.55864153450249	0.280854208239143	0.913236414450725
1	1566334	0.280097798536127	0.269635719171385	0.309029728742675	0.229547741732139	0.642594721603515	0.295194351744448	0.747923299624811	0.654939638883568	0.508624692455671
1	1566494	0.280097798536127	0.269635719171385	0.309029728742675	0.229547741732139	0.642594721603515	0.295194351744448	0.747923299624811	0.654939638883568	0.508624692455671
1	1566620	0.280097798536127	0.269635719171385	0.309029728742675	0.229547741732139	0.642594721603515	0.295194351744448	0.747923299624811	0.654939638883568	0.508624692455671
1	1566846	0.197813903923628	0.109537971940607	0.416779091842175	0.266342956903867	0.453549825462356	0.171127064169254	0.68612721814533	0.826585506358169	0.417427451438904
1	1566942	0.280097798536127	0.269635719171385	0.309029728742675	0.229547741732139	0.642594721603515	0.295194351744448	0.747923299624811	0.654939638883568	0.508624692455671
1	1567259	0.114460254403285	0.223217387775112	0.0567225849176716	0.0306500991383639	0.259221844330361	0.0961449173564281	0.533115314266681	0.263471598967222	0.965908129182338
1	1567376	0.428350944904371	0.370464297299032	0.401997593079208	0.318856327398116	0.664015258176756	0.411979779382457	0.635360319215608	0.63027797025192	0.385542170259954
1	1568258	0.720955964159804	0.435799150788811	0.829498065187347	0.976778849357183	0.705169012266752	0.563983842259954	0.586201330665513	0.33293661330512	0.794324973733632
1	1568523	0.237092868916569	0.220776950315741	0.269896077092066	0.213024249957098	0.613932427841789	0.254409882336694	0.775540231744821	0.702560555307128	0.522994578449476
1	1569090	0.677701020568809	0.870152075747573	0.387965950791715	0.289985999542403	0.509661865824438	0.643921826459592	0.350088673420018	0.260523512604318	0.432584640903861
1	1572348	0.641489077241566	0.711799800028201	0.260545419377245	0.259786783523038	0.573265764181079	0.42334881816325	0.507944418758137	0.291703020748196	0.707523762137907
1	1573092	0.862107214068608	0.362497364211233	0.566594139520203	0.730431752662525	0.148348487539603	0.82296339771774	0.0711463313312301	0.295769613336576	0.054215793051561
1	1573156	0.926172164905851	0.60564157777586	0.687313340486738	0.696481356435046	0.923664890367754	0.566991895854964	0.927251451232051	0.978055239441238	0.697917542267321
1	1573237	0.962520534891237	0.996296912154923	0.719393535646239	0.51705052868841	0.709385304233384	0.792788112679554	0.518647692201713	0.460488023387816	0.344392035276082
1	1573658	0.811948582941967	0.283166119801949	0.53895421722945	0.608798393914915	0.311356325037105	0.504040071739635	0.209698726659818	0.722890439882815	0.0786993832092388
1	1573724	0.708744588276481	0.728437733702246	0.486516034004664	0.421000395243457	0.85979879638634	0.572958323098976	0.802850980238374	0.565079381994063	0.70128682005255
1	1574241	0.586108867040104	0.711699185068456	0.92311640770863	0.961641671576462	0.912657517171763	0.807123954447574	0.791311670222194	0.495293976345549	0.983161000786948
1	1574398	0.701418683221478	0.667430711584341	0.586768774430657	0.491617540577375	0.868526758621267	0.60125302741774	0.799770182739669	0.640134333114724	0.599913471279052
1	1575318	0.553968060010631	0.15832147915669	0.800668822836888	0.768166876242747	0.154366344252446	0.582717784651085	0.08446986919926	0.14785818542755	0.126671174200425
1	1575390	0.837382953513299	0.45923638595537	0.373016031873834	0.197979384929106	0.22603207053586	0.642424105773771	0.126819244732269	0.090446536915671	0.346402326553529
1	1577109	0.470987517208208	0.523116820462735	0.531758069910144	0.388424910746843	0.882706159567518	0.437217315118316	0.971743108545645	0.811250101998845	0.990720515985383
1	1577337	0.512536967977891	0.118950406744365	0.481980712196352	0.457366793910042	0.0868280047112329	0.783313213724019	0.0389850949835991	0.0608491100998272	0.126862628841695
1	1578994	0.507834993332716	0.0783884847262903	0.905112458305089	0.612089063334432	0.0385779505174063	0.182942968478639	0.0366272813357634	0.215374023428425	0.0345772330845401
1	1579422	0.753235874711629	0.309392447357781	0.732545270072017	0.64965119131959	0.42261132629946	0.956896955075544	0.246737536333416	0.441419778213017	0.163206866883652
1	1580134	0.746113874281481	0.165608649105581	0.841034728432931	0.452566547811809	0.0545071881543257	0.218928357234611	0.0472041530149532	0.646928585547005	0.0178608035474483
1	1580254	0.597365498529166	0.101842693218672	0.702238821308495	0.602122387896935	0.0503718406707993	0.482054883378879	0.0260455682442278	0.0416263647650616	0.119103107984034
1	1580969	0.881524471753977	0.317420906514157	0.453989762634688	0.591487972866778	0.102185598626258	0.711148365371136	0.0483791115338195	0.0901329916936649	0.108671416995602
1	1581606	0.936018849132677	0.54889612715021	0.484656762381809	0.309519488408153	0.552373283756838	0.682370375427865	0.381328516378347	0.267317478621446	0.476235011193046
1	1581859	0.217486321562272	0.121211816374904	0.440198180387863	0.735538239252243	0.638842578832628	0.351936688187746	0.661618246408376	0.384368584124732	0.86749293859458
1	1582248	0.686698483430697	0.683511666135477	0.998027977062833	0.769811031723384	0.938507969283478	0.988389647521288	0.815613035027746	0.523538990053853	0.933978351755875
1	1585430	0.525888800564818	0.10797304908025	0.940436670738608	0.883490895851365	0.161658186018053	0.535410286254993	0.0928668055879414	0.26452278455993	0.080598086967114
1	1585517	0.293032621618965	0.115666228933278	0.595679130339775	0.569840758467493	0.181518463364887	0.63919726704389	0.0980089044525314	0.0402038231606776	0.656720983029188
1	1585637	0.561579792521873	0.749023160397025	0.838451013644583	0.882459199319046	0.607080014663445	0.851987363067682	0.406735050422137	0.374507419251822	0.278388088171312
1	1586257	0.804624162616629	0.231174374677934	0.36229191271905	0.414041605571469	0.463850339762203	0.222026323182982	0.58415988299596	0.858560122966355	0.301235020176214
1	1586313	0.585276358292046	0.249211649798846	0.895168227132956	0.888297573163284	0.36497859087882	0.728725917592509	0.217172729003718	0.429210189000769	0.142513155379461
1	1586415	0.154307294731458	0.035932618128796	0.953918038530768	0.797323032085655	0.12947870346148	0.410007636820411	0.0831299395910968	0.0522948948108106	0.369980998445294
1	1586469	0.696402885277082	0.312221076486075	0.267690676263511	0.0674090123847642	0.0631488048955596	0.453067838594321	0.0347030377237539	0.0261429852943445	0.267813118481575
1	1586531	0.232790170852321	0.0281282901388912	0.818492670671241	0.848411181135125	0.0580832889709713	0.411789171182977	0.033390388250943	0.110219285506086	0.0585937921943299
1	1586966	0.73169595721428	0.902471698839454	0.730805043911059	0.712390524004517	0.638821793819515	0.965897826366735	0.430093842652528	0.399477102373442	0.288110136546001
1	1586980	0.619982665681936	0.981847430307938	0.632775771083393	0.947420134030254	0.251332240620245	0.975621283618804	0.129425948583439	0.907853828903694	0.0459569355941721
1	1587200	0.218620880918434	0.108641618225886	0.995768240937802	0.5524721090025	0.431387602652709	0.833169524900927	0.258633224899331	0.130016988864539	0.632332458260249
1	1588102	0.711004145468613	0.821285303935087	0.505451374485153	0.216721293904811	0.323009453972801	0.533361263398241	0.213126426104479	0.147380630886241	0.256153226643551
1	1588335	0.289942299862491	0.275653443693852	0.739247879595101	0.940777693073597	0.561665657023008	0.506226549198326	0.447246674059525	0.288424872509535	0.426332891518567
1	1588616	0.470905364555512	0.329001891650915	0.122344050911734	0.0363705286558905	0.146491688828661	0.085924268848233	0.297084383973566	0.231322511227329	0.268151030842158
1	1588776	0.289942299862491	0.275653443693852	0.739247879595101	0.940777693073597	0.561665657023008	0.506226549198326	0.447246674059525	0.288424872509535	0.426332891518567
1	1589223	0.791922685346862	0.971187261616628	0.452066633784659	0.254147516457046	0.414934387934894	0.489755115474725	0.305201114863511	0.21008749801813	0.310667061782438
1	1589456	0.289942299862491	0.275653443693852	0.739247879595101	0.940777693073597	0.561665657023008	0.506226549198326	0.447246674059525	0.288424872509535	0.426332891518567
1	1589737	0.229356180778717	0.319771568194712	0.976563443415409	0.905664387910773	0.643649855050428	0.597593602710784	0.499033904195767	0.257555185674415	0.659414201040871
1	1589752	0.216380250646399	0.237245405525325	0.922660695235991	0.619734134322113	0.456034515023296	0.326832043400918	0.438836732320524	0.215632605570618	0.842570626021887
1	1591374	0.566910044532074	0.826772624695866	0.796435156368022	0.95155070691105	0.639521879414481	0.867695344568226	0.436367123665833	0.442276511844583	0.270506120798172
1	1591438	0.566910044532074	0.826772624695866	0.796435156368022	0.95155070691105	0.639521879414481	0.867695344568226	0.436367123665833	0.442276511844583	0.270506120798172
1	1592184	0.761995072189874	0.23676253794549	0.965813960844385	0.841022265345297	0.0653225314776163	0.800043846189679	0.0281169795122223	0.511227304973946	0.0121503630121975
1	1592439	0.685657984045987	0.940981397841888	0.69163590381958	0.638327612624891	0.91682254672244	0.515252864378349	0.957435480524529	0.970986027667422	0.773859987031316
1	1592580	0.701365380919766	0.121518082945722	0.893099741587311	0.611267008981315	0.081775860376267	0.30762915216342	0.0589096923134028	0.678835116885234	0.022188853665096
1	1593238	0.885296925473845	0.382345499179151	0.790072554199582	0.847818329923537	0.0937782628565292	0.66124355680254	0.0450869280598543	0.358934575716088	0.0275555278979052
1	1594436	0.422580338729143	0.575654633041704	0.86572085722722	0.792429087894783	0.326739246465273	0.74301394184954	0.18798944010657	0.191947581113397	0.160084369571889
1	1594628	0.566910044532074	0.826772624695866	0.796435156368022	0.95155070691105	0.639521879414481	0.867695344568226	0.436367123665833	0.442276511844583	0.270506120798172
1	1594750	0.566910044532074	0.826772624695866	0.796435156368022	0.95155070691105	0.639521879414481	0.867695344568226	0.436367123665833	0.442276511844583	0.270506120798172
1	1595355	0.886232840375707	0.951779505007908	0.130603751616254	0.60543205619986	0.606455456058934	0.903961199743292	0.4020709407114	0.187612580567734	0.870829658827326
[truncated: 169,382 more rows]
