# Supplementary material for: Association Mapping of Germination Traits in Arabidopsis thaliana Under Light and Nutrient Treatments: Searching for G×E Effects
Source: G3 (Bethesda). 2014 Jun 5;4(8):1465–78. doi: 10.1534/g3.114.012427 (PMC4132177; doi:10.1534/g3.114.012427)
Supplement: Supporting Information [file supp_g3.114.012427_FileS4.zip › File_S4.txt]

chromosome	bp	Nutrient_Dark	Nutrient_Full	Light_Low	Light_High
1	657	0.99926308349034	0.182706104814036	0.547124308366181	0.967755532113812
1	3102	0.656227691104059	0.909241936045682	0.365284668411566	0.196903077906848
1	4648	0.937152663668609	0.762201968349102	0.52801455868317	0.426311257540029
1	4880	0.169100800530187	0.554135843495447	0.401982929314255	NA
1	5975	0.267287349757365	0.813199949074098	0.245038914320172	NA
1	6063	0.759937271084373	0.176138548672798	0.921853772071771	0.296285237700374
1	6449	0.497591135826117	0.695268211838344	0.0228139852675825	NA
1	6514	0.781198653799052	0.723064075262142	0.288697144424566	0.130517980751019
1	6603	0.613096062161615	0.0356963361891167	0.312298124384963	0.643807285079906
1	6768	0.184993269365111	0.615134037864387	0.799272109043353	NA
1	7601	0.574299458503874	0.578022128642289	0.601935867952154	NA
1	8193	0.692699937560909	0.634244656548618	0.380441484646509	0.392891001613676
1	8617	0.860530182767569	0.792123313090189	0.758338875583278	NA
1	10219	0.683348943301981	0.579193709146195	0.542923313269171	NA
1	10449	0.574299458503874	0.578022128642289	0.601935867952154	NA
1	10969	0.551672314562061	0.720870634410759	0.908078786199952	NA
1	11493	0.648093278918647	0.971747732292974	0.53737279574871	0.265890748469556
1	11696	0.574299458503874	0.578022128642289	0.601935867952154	NA
1	12584	0.900540664180901	0.953168560388388	0.800721543597444	0.907881351498979
1	12659	0.0838418839675197	0.816223310333727	0.584647379107572	NA
1	13045	0.357727839248237	0.0708315012768486	0.556160555459506	0.343337516751239
1	14385	0.0403208379336107	0.937385967561771	0.442602074627994	NA
1	19819	0.378599664526106	0.88689935419726	0.629863900528438	NA
1	20892	0.216497941676378	0.952447340857742	0.665807492523306	NA
1	21043	0.780257814502226	0.388625683498359	0.972159683623278	0.656590448003291
1	21128	0.313276344972545	0.958761400999536	0.445518130825814	0.475603076225336
1	21829	0.215500490847525	0.671767433408083	0.309723348099834	0.621120048297214
1	22522	0.143146772227916	0.897534467865424	0.11826480921014	0.553423574147855
1	23838	0.502289359719862	0.545870835575765	0.677387808633922	NA
1	25315	0.0981621464051402	0.760894366845598	0.471507949195322	NA
1	25365	0.0981621464051402	0.760894366845598	0.471507949195322	NA
1	25773	0.422982794052863	0.997484263334248	0.325226776397546	NA
1	26288	0.574299458503874	0.578022128642289	0.601935867952154	NA
1	27265	0.417497902684078	0.781444813483831	0.868875116143012	0.586300492377007
1	28948	0.70620965090779	0.41453366458508	0.971033276696968	NA
1	28978	0.731706230297622	0.390931893773357	0.928627512976965	0.466131338766451
1	29291	0.240138699929129	0.0641081337069747	0.191359454841904	0.887083289267818
1	30529	0.502289359719862	0.545870835575765	0.677387808633922	NA
1	30683	0.502289359719862	0.545870835575765	0.677387808633922	NA
1	31515	0.55969124714386	0.399043390231342	0.906494799375573	0.49381891851686
1	31926	0.235902266465793	0.990825290751782	0.533224763415074	NA
1	32210	0.413778826530558	0.782285849784248	0.285831566956815	NA
1	32807	0.476063568714833	0.167982035297046	0.8422236260118	0.266044914581127
1	34125	0.502289359719862	0.545870835575765	0.677387808633922	NA
1	34599	0.551672314562061	0.720870634410759	0.908078786199952	NA
1	35856	0.896484166962927	0.507968401116724	0.801386337617735	0.816855610288764
1	37072	0.856856585696764	0.208179982774925	0.467226877138685	0.0626476332734077
1	38946	0.526500661930332	0.490247923456169	0.538643143068809	NA
1	39751	0.572444878998734	0.564986340356537	0.588713165305853	0.235899058561771
1	41178	0.80499887025833	0.596686891844994	0.27187153301345	0.25889069605042
1	41427	0.591542693053711	0.389708715935402	0.49416173710632	0.394067929287533
1	44567	0.194715013666385	0.364394908912397	0.645121605112173	0.644622724898547
1	45075	0.72268970490212	0.376456377270276	0.283544071039532	NA
1	45580	0.216497941676378	0.952447340857742	0.665807492523306	NA
1	45683	0.847261530229353	0.166830420241551	0.96383565805491	NA
1	46373	0.714563229996746	0.171593237569143	0.909823438057837	0.274590549801852
1	46499	0.46375961091484	0.188673522919239	0.301248735062278	0.868942767574273
1	46912	0.508086690956524	0.931460328686594	0.0535906466074298	NA
1	47577	0.510269919384035	0.683129150207558	0.732414533689702	0.843886045962009
1	47692	0.683348943301981	0.579193709146195	0.542923313269171	NA
1	48118	0.768729034204345	0.72258178412362	0.503023538135522	0.546353180271042
1	48181	0.749735868687782	0.868519815490359	0.716368160817558	0.888055264465324
1	49080	0.381406403469826	0.49031748083033	0.188063250368982	0.769209195625194
1	51392	0.534352267657145	0.759168986202215	0.911557350802603	NA
1	51706	0.140428574769797	0.0916384094361957	0.445294841595083	0.419822988970685
1	51878	0.502289359719862	0.545870835575765	0.677387808633922	NA
1	52202	0.660641862356294	0.692443913369821	0.695983710648776	0.821481664148007
1	53183	0.970168663587359	0.792188338841473	0.998160221808914	NA
1	53729	0.350875715521472	0.895865086576936	0.82366598222424	NA
1	53901	0.774848212939668	0.434872459588668	0.82597512456867	0.906864696466291
1	55684	0.699788079476769	0.875837176701233	0.359246584547271	0.148132457640969
1	57136	0.467063790594954	0.699646283596613	0.383423392688577	0.880498717722603
1	57686	0.441499135163191	0.33618121424917	0.695355283773094	0.671940439673353
1	59637	0.964925089775666	0.34966854049835	0.642176296357498	NA
1	60083	0.367999814204644	0.184600776412619	0.638443294621374	0.426492449262036
1	60772	0.273769348016791	0.6049764974575	0.723950112964585	0.9689684156866
1	61122	0.740714253205618	0.448679455760488	0.917842260498656	NA
1	61266	0.0317962497976878	0.363680852773657	0.523354235664459	NA
1	61405	0.273685935528287	0.414094784698219	0.509345512981048	NA
1	61661	0.216269470105989	0.957287364237408	0.939083863594463	0.830375664448495
1	62259	0.985030982080881	0.454655160056017	0.996625519924022	NA
1	62935	0.502289359719862	0.545870835575765	0.677387808633922	NA
1	63084	0.59005823936455	0.03835243104455	0.994442351945407	0.146023843381795
1	63645	0.834758936489432	0.0401407524793393	0.991723694234093	0.277231966656681
1	63759	0.845800415792016	0.102602263794644	0.796722577731834	0.48946556236472
1	63915	0.485807381391756	0.279540775921743	0.558517045604004	0.297788870948864
1	64149	0.264779818840751	0.0363167053957152	0.843458313531265	0.128764267257309
1	64651	0.01039426559154	0.682157876985153	0.327713209951448	NA
1	68340	0.818525274294384	0.801919915895742	0.364649009589148	NA
1	68880	0.907083527186343	0.717164182566373	0.727170629646432	0.609071797567243
1	69311	0.938983235221282	0.647230526434316	0.535921278354048	0.351616133032624
1	70933	0.655197829568272	0.759983173596668	0.391047829773038	0.69287174759947
1	71326	0.859384250163295	0.355166378220082	0.707298462358814	0.310602404164581
1	71348	0.221868695559293	0.685556849871863	0.39816029422892	NA
1	71868	0.366048326343603	0.133495660510032	0.405837364346814	0.725487207562536
1	72138	0.372443207729104	0.464247527332299	0.610682346603397	NA
1	72756	0.999307290456101	0.643433382311516	0.559971265663038	0.851803393394538
1	72894	0.649538337793175	0.601903044978493	0.560816057288016	0.388322286105541
1	72924	0.502289359719862	0.545870835575765	0.677387808633922	NA
1	73047	0.772982514502428	0.800440609956562	0.638613342700282	0.422372110029274
1	73467	0.747296224639354	0.389381534002995	0.291110984734886	NA
1	73691	0.435805118380919	0.464206202782184	0.572139263391982	NA
1	73851	0.544851066711083	0.399300422671745	0.8730000699187	0.369311796702136
1	73989	0.544851066711083	0.399300422671745	0.8730000699187	0.369311796702136
1	74169	0.345918165873492	0.600138908076384	0.521716828861901	0.889049564958897
1	74707	0.502289359719862	0.545870835575765	0.677387808633922	NA
1	75481	0.116953074959773	0.5114686979009	0.0426687024911239	NA
1	75721	0.0065526255296071	0.978736115355682	0.0102173220286847	NA
1	75899	0.625680953523336	0.97912014639375	0.665590767338293	0.646616550883397
1	76188	0.186657307448986	0.294896773202359	0.105023848297803	NA
1	76217	0.99053429032341	0.451519655797837	0.991681132876378	0.379369201429635
1	76847	0.343331907630024	0.441523876393522	0.628625503474866	0.622944983912253
1	76879	0.840382871342628	0.420425878481945	0.715964838739527	0.993509998673815
1	77127	0.742940022690516	0.0795524523603253	0.382321609920912	0.822096714408779
1	77140	0.0522424434155747	0.107984857013767	0.619278339166734	0.213305304662807
1	77243	0.733071978070799	0.383969368353477	0.366658688745322	0.180762520295073
1	77458	0.17361913949088	0.181600987881877	0.065401372811689	0.4795234514146
1	78803	0.610182619987162	0.481401455417246	0.573562595420387	0.270614238779786
1	78975	0.468287489783361	0.799063910692474	0.918477589079193	0.463134740015445
1	79418	0.190812657050864	0.962858039852943	0.898891763900922	0.509376094592467
1	80216	0.60635702361006	0.733485334163065	0.762727180743416	0.884416334121758
1	80374	0.405652145802174	0.42932242100127	0.564054712561869	0.861902627050969
1	80400	0.860316882039168	0.842288159145209	0.976396875043454	0.844113479548432
1	81068	0.203708329439118	0.439895915267147	0.0915386534350348	NA
1	81496	0.908852761270413	0.808446931986006	0.978923177666698	0.942589781178264
1	81854	0.315551911386254	0.0365089811007499	0.14631552182866	0.763755476100931
1	81869	0.239201669924061	0.00704972105971515	0.13455353402367	0.970216348748388
1	82197	0.906248763808842	0.47880543500586	0.206522757785188	NA
1	82290	0.945091672426549	0.357485116553462	0.401758839976866	NA
1	83117	0.264005116028872	0.84337106774673	0.811508202998178	0.304095102523694
1	83177	0.990535041567459	0.522461042017754	0.942555244987435	NA
1	83219	0.502289359719862	0.545870835575765	0.677387808633922	NA
1	84144	0.607693477074334	0.575712112464984	0.115766085946918	NA
1	84379	0.551154081503463	0.518299472785511	0.115507207417526	NA
1	84558	0.863006004634829	0.586286035152522	0.484330777063073	NA
1	85561	0.788452599986738	0.98915919848192	0.880933846324436	0.866293438204891
1	85860	0.502289359719862	0.545870835575765	0.677387808633922	NA
1	86656	0.567352080651734	0.802760981974344	0.79064935588467	0.788771522103336
1	87060	0.244008242701218	0.0552735156560475	0.330007843344867	0.839718844530664
1	87791	0.809946916440698	0.27816962242204	0.599455545195727	0.980248749026663
1	87985	0.451142145215001	0.654000735357549	0.770336284689425	NA
1	88300	0.883525036582218	0.44358685418597	0.471022360515838	0.614032789835504
1	88658	0.461263312405424	0.515001837261715	0.782181163083561	0.836406729805575
1	89312	0.473756270962127	0.358948593402695	0.689446906581829	0.683732380528892
1	90606	0.791728744289698	0.371422389643191	0.713995140950302	0.655864442217004
1	92353	0.47845193246396	0.855677061448092	0.776797264986144	0.444338898920795
1	92866	0.795031276536237	0.510470252529042	0.903009133954043	NA
1	93562	0.457218254016689	0.532724064851787	0.558526907509522	NA
1	93740	0.502289359719862	0.545870835575765	0.677387808633922	NA
1	93800	0.132194229540604	0.895283991760139	0.931280623645394	0.407853057296302
1	95018	0.502289359719862	0.545870835575765	0.677387808633922	NA
1	95225	0.278142351093538	0.937734484916057	0.984247872052347	0.5170607266779
1	95386	0.719879709757983	0.744796487349032	0.368110571908556	NA
1	95749	0.332242050454204	0.645337506357755	0.390800620521005	0.923335935915851
1	96521	0.329715227539936	0.492313940970185	0.375904652696999	0.283826688488414
1	96726	0.502289359719862	0.545870835575765	0.677387808633922	NA
1	96770	0.932932087844617	0.539323973527639	0.816297442827354	NA
1	97473	0.795095528807937	0.177958051111279	0.132394827109032	0.619674421642947
1	98317	0.47845193246396	0.855677061448092	0.776797264986144	0.444338898920795
1	98617	0.974182220775473	0.806302342332925	0.876265011880781	0.712960795227257
1	99001	0.636360385730075	0.999114118141856	0.343331367921161	0.338424288142606
1	99456	0.840238657741751	0.855321575753714	0.858487789181608	0.702199028029833
1	99757	0.509196672857347	0.640941129408935	0.833958672991368	NA
1	99785	0.441545405555817	0.226018603093823	0.67445605857272	0.246167877729761
1	99805	0.837637643134385	0.679318981460352	0.885806482457987	0.392491858942832
1	100267	0.463702364107642	0.154920344811474	0.884743795492393	0.237206420424546
1	100314	0.634248858321345	0.440395608897082	0.970366834692356	0.534827499076643
1	100501	0.753054690672954	0.820868737473348	0.654905543240334	0.300151198324738
1	100832	0.817398440855123	0.664045541938633	0.701326941773021	0.301092622051763
1	103175	0.666887054098178	0.118800777186281	0.586078189525712	0.656423898381213
1	103453	0.98754066880824	0.859276849015998	0.164023464687011	0.12714289430034
1	103654	0.326559695516818	0.934639028809809	0.295818934204695	NA
1	103749	0.326559695516818	0.934639028809809	0.295818934204695	NA
1	103963	0.93379921660383	0.491478103316935	0.324573497518148	NA
1	105029	0.520387071467135	0.574185348483935	0.12983725649467	NA
1	105064	0.15982125360043	0.916083740725171	0.204648278502885	0.415245908105453
1	105282	0.771984491011192	0.393699279068464	0.300502473054757	0.0472457762238779
1	105894	0.706210787565045	0.402247294108973	0.304376698556905	0.389512799828793
1	107585	0.309294337261158	0.44043488661205	0.15092746531767	NA
1	109472	0.338775519246496	0.905373742906873	0.567196535045054	0.640936605400302
1	109627	0.792593193534968	0.246687008741348	0.262871140965387	0.52830409734601
1	112907	0.378006772098544	0.810512285234231	0.179000324835174	0.154737591508088
1	113076	0.514774664178719	0.816760193812441	0.509639626425102	NA
1	114187	0.487637880267996	0.163786716107945	0.21309822420518	0.571410689059241
1	114648	0.478887685795473	0.582654672913294	0.711236562929449	0.367970136711653
1	114737	0.56006620924664	0.94271591138943	0.318550131811099	0.39779877743357
1	114915	0.529687274799937	0.923591906909385	0.734193958141695	0.639572118376468
1	115320	0.302456579683745	0.95231008586895	0.633060683822883	0.567481132716799
1	117199	0.193766348069642	0.749799041576872	0.683695041296426	0.748908111431668
1	117379	0.527672226936594	0.964204193224529	0.186752735892345	0.208784218863886
1	118192	0.508902697046301	0.38721001475536	0.206215332342014	0.126819242168595
1	118441	0.889978078054519	0.240237323260746	0.3102768253287	0.0880934226730402
1	119003	0.2389989025615	0.275236196280101	0.205190115635498	NA
1	120328	0.755538088846114	0.635878420290643	0.783097947257001	0.236097998336502
1	120376	0.258613885444811	0.113121713183228	0.398041249215034	0.139519967319662
1	120456	0.690151509320605	0.836293117453047	0.641049500707685	0.898451644121904
1	120787	0.650767531757025	0.448989479454666	0.22319731331912	0.111006168577836
1	122005	0.682645044383847	0.634566334902136	0.577492522849801	NA
1	122503	0.663059952731623	0.317875335627236	0.277273256823758	0.142544639831791
1	122809	0.983819088229408	0.962746375047159	0.922845318910637	NA
1	123313	0.742982263679585	0.298315977912804	0.569974578594002	0.250433099111662
1	123924	0.729606802431939	0.510947371371349	0.253282557982601	0.134332704147398
1	125155	0.361177749643617	0.269234439496021	0.242682023949989	0.213738886518882
1	126251	0.154980847350742	0.464581077854305	0.221188430546633	NA
1	127093	0.571358536347711	0.631856354626947	0.690156847092322	0.624923237932487
1	127891	0.650767531757025	0.448989479454666	0.22319731331912	0.111006168577836
1	128116	0.819721800619204	0.624568672755538	0.952356842079418	0.863206753491703
1	128366	0.894611315226047	0.157956359725766	0.887621542260301	0.322840026839723
1	129025	0.729606802431939	0.510947371371349	0.253282557982601	0.134332704147398
1	131281	0.690571076714959	0.971867461951506	0.694392961779914	0.813521950800236
1	132276	0.376434802466379	0.745063795673622	0.517722889380374	0.93416887895411
1	132773	0.161319282469614	0.902123882790402	0.39902835586961	0.986930292215495
1	132898	0.317751812985026	0.798122250949372	0.771586870708287	NA
1	133144	0.225143626885405	0.390089015156472	0.52254872985664	NA
1	133186	0.239384720442699	0.607842585008257	0.579416049043523	NA
1	133607	0.358597792422201	0.955159346183405	0.561682174865553	0.907375715107943
1	133626	0.800248026248002	0.530503927672718	0.985401560841822	NA
1	133701	0.239384720442699	0.607842585008257	0.579416049043523	NA
1	134063	0.130995937085352	0.829738389490423	0.626242009099641	NA
1	135519	0.14936511265707	0.854943993020703	0.914595547909181	0.587072775048627
1	136188	0.800602740743456	0.888856325697913	0.899093942952883	0.766552829087161
1	136211	0.146248224968299	0.992885077165199	0.51708881379803	0.749535864145704
1	136399	0.858786611078931	0.115117820126803	0.391532223471635	0.133559151967826
1	136467	0.258860754419316	0.527793510164641	0.46706360227962	0.735374028359153
1	136773	0.375397356587395	0.40596762892322	0.513806351867036	0.472130242434951
1	137104	0.571385659122102	0.656157065778503	0.334381897349097	0.329792449654877
1	137134	0.839249485796013	0.473699521678499	0.478023091772105	0.375129337808428
1	137545	0.464571483409461	0.955222020066156	0.478046105770395	0.362409388841476
1	138060	0.975022636575713	0.978578621391815	0.648873387675801	0.938197351259418
1	138335	0.536308096670094	0.231887006413285	0.871713101133688	0.368271018216256
1	138627	0.393746984897562	0.176727558141784	0.589362736837864	0.836263627991704
1	138875	0.251634959845747	0.608830052334088	0.460294109087419	0.590139798212683
1	138989	0.802994410336381	0.39548836953128	0.745316876765222	0.839252081077749
1	139393	0.188252364275371	0.672656560047752	0.867281531237478	0.650663760028417
1	139832	0.218030867879365	0.609426938247327	0.815042445032535	0.650701743150259
1	139991	0.284537977473009	0.83027980825772	0.739269395691398	0.769622929122902
1	140005	0.284537977473009	0.83027980825772	0.739269395691398	0.769622929122902
1	140671	0.319356541928713	0.691878292644681	0.815874053096823	0.944219292090663
1	141411	0.831441161765214	0.125546193418873	0.402979178777988	0.645989577674448
1	141556	0.274213490028815	0.989268602052286	0.725309829638344	0.804060355337162
1	142940	0.156873710286711	0.344686843011813	0.779078972590254	0.683876573504906
1	143199	0.927075864188636	0.144003182979574	0.566288817177272	0.270393908852811
1	143272	0.644670349566445	0.138618122837006	0.577248167974931	0.150267931538499
1	143471	0.578940071799694	0.696101095790975	0.947118237080229	0.877403859200534
1	143509	0.44307035070757	0.862028204292561	0.940454184273415	0.546761221136288
1	143704	0.134555672884485	0.997153245931585	0.866684535189501	0.986417519604226
1	144331	0.0147383152456226	0.737402020908454	0.185459144781744	NA
1	144392	0.0147383152456226	0.737402020908454	0.185459144781744	NA
1	144410	0.270167107961023	0.389343559048588	0.589140547153465	0.658353604374386
1	144832	0.607613437340989	0.642058886161021	0.974879490976957	0.976676225065428
1	144872	0.755406401238876	0.418646812878039	0.488437416689365	0.235939439378795
1	145457	0.245590170829838	0.735923716497092	0.791948829984404	0.545872838744965
1	146220	0.62137156637382	0.316750376485034	0.130221239277557	0.0270724459933467
1	147220	0.501717222578303	0.660964972177489	0.916834704129206	NA
1	147236	0.198751238070571	0.41630773373066	0.399238349905617	NA
1	148601	0.738785369321925	0.66514971896181	0.729430412079959	0.597574044737253
1	148990	0.502289359719862	0.545870835575765	0.677387808633922	NA
1	150430	0.364264412194445	0.795963904556149	0.946988856740408	0.697455644802405
1	150457	0.172191661859814	0.329751124784102	0.929531572781446	0.293404134866316
1	150992	0.459070862010402	0.630313853352075	0.512125475651603	0.882588345201343
1	151942	0.690339731180461	0.762544511114119	0.914162599310416	NA
1	153104	0.738619259984095	0.584212038880968	0.687677900072002	NA
1	153232	0.445152049956356	0.491998452418478	0.998095632675001	0.923420125424198
1	155442	0.0147383152456226	0.737402020908454	0.185459144781744	NA
1	155984	0.949605895768709	0.738063846653796	0.318178370021582	NA
1	156619	0.379862523462725	0.892027410625845	0.933043013346741	0.809286850192252
1	157491	0.606695369017547	0.920820655578879	0.602256408179369	0.727617798937044
1	157974	0.575566357328048	0.48409687452197	0.220245499933045	NA
1	158134	0.0147383152456226	0.737402020908454	0.185459144781744	NA
1	158305	0.433390213806417	0.875868025263978	0.891908317739208	0.76887148908954
1	158640	0.626874809331813	0.623035410100136	0.695815957012919	0.846819322026509
1	158910	0.298980259591413	0.924722970075063	0.749203219884613	0.632907172163726
1	163082	0.8557428343417	0.707984965739023	0.62170265043498	NA
1	163492	0.99867989424399	0.905744665478017	0.885993005291134	0.976509873397533
1	163569	0.574395581914015	0.968208333172624	0.807444111847037	0.933715384755228
1	163766	0.334370568564772	0.0537277057586225	0.515398613730006	0.704479274173669
1	164085	0.0455431568107057	0.862111035274656	0.836566179090692	0.438079924967602
1	164310	0.8557428343417	0.707984965739023	0.62170265043498	NA
1	164375	0.904560709420021	0.285288410502788	0.851924186021091	0.559886007233356
1	164393	0.502193840039657	0.457558915376336	0.611577245947315	0.68004892512685
1	164553	0.914625571476686	0.379876384606288	0.505550456005862	NA
1	164679	0.563347532376544	0.514102044782109	0.760701690446561	0.187719852363632
1	164815	0.8557428343417	0.707984965739023	0.62170265043498	NA
1	164969	0.738613831654271	0.632259415462676	0.684915452367164	0.319644837383914
1	165386	0.915491436534713	0.439312979821638	0.573299402520823	NA
1	165397	0.0147383152456226	0.737402020908454	0.185459144781744	NA
1	165625	0.334370568564772	0.0537277057586225	0.515398613730006	0.704479274173669
1	165984	0.563347532376544	0.514102044782109	0.760701690446561	0.187719852363632
1	166030	0.327528345791758	0.313052661104992	0.708189538483922	0.235792420996281
1	166386	0.781227576456812	0.0432671580948977	0.664396448741927	0.624498406385625
1	166850	0.342268219479089	0.785574844940939	0.469696538218906	0.989004332590487
1	167493	0.563347532376544	0.514102044782109	0.760701690446561	0.187719852363632
1	167692	0.424563342830445	0.49401532283746	0.596216223831956	0.90641960566137
1	169429	0.395911248749727	0.723871480787395	0.628610325696305	0.969693594703066
1	169883	0.748849618544731	0.472369673795802	0.606946943332465	0.278999474780226
1	170066	0.0854604811368721	0.933194712348164	0.633141992420795	NA
1	170122	0.0918110648344588	0.944684398043286	0.0589071026842966	NA
1	170319	0.387268264045663	0.717731761748762	0.660473840557397	0.621664458965564
1	171538	0.751497608949164	0.51896841270535	0.718605938596595	0.861221683719353
1	171664	0.156578365205041	0.898926706625886	0.750531636191198	0.880505446456479
1	171736	0.406799806042931	0.839427283511729	0.76942525987944	0.9109247464068
1	172182	0.294410932149651	0.0801728584013028	0.458999383895374	0.827727424182228
1	173042	0.319510814077805	0.0946225234334843	0.739974841484543	0.988038945147752
1	173373	0.012089500965391	0.804826077905148	0.249803743936013	NA
1	173531	0.834535122034768	0.464956415099674	0.6561814435614	NA
1	173644	0.207850448166093	0.617449260115694	0.533682873828989	NA
1	173963	0.170215477253551	0.0376681357197153	0.889594034869713	0.926853551584592
1	174791	0.929435815432697	0.0915290447878292	0.89326575087784	0.431509397726524
1	174829	0.859555405915516	0.104866089536552	0.781604671466762	0.535972367053519
1	175125	0.261728617982259	0.011920538654642	0.862876622285133	0.658088329710888
1	175723	0.458486358409712	0.0879238962151797	0.595052190276492	0.63964342229805
1	176636	0.429013486714547	0.0817000784037833	0.536871949876002	0.609266940232274
1	177232	0.78531291685908	0.85722038402004	0.601769271709258	0.674998624008596
1	177611	0.291982557498431	0.331016541703959	0.969719841827492	0.417190738974142
1	178094	0.806887267855811	0.212462103014891	0.745064022465214	0.776143957531581
1	178636	0.847975819259602	0.1468607986625	0.803594746430693	0.613330201449971
1	179209	0.429013486714547	0.0817000784037833	0.536871949876002	0.609266940232274
1	179332	0.134933052649552	0.284787085446896	0.743976019820673	NA
1	179597	0.379595962437099	0.0335371253405488	0.57840255316267	0.586388329498199
1	179753	0.742352561083649	0.833048675336864	0.751281251937738	0.686147714436605
1	180123	0.123032476240676	0.638675358634343	0.178362376389196	0.223856307790112
1	180336	0.989164443162545	0.0875000154913791	0.733418888444008	0.249323920475517
1	181466	0.730921553824183	0.311449140695561	0.701243535805165	0.270465733121053
1	182057	0.755136894426194	0.872466016947342	0.930018364868221	0.498082276653654
1	182696	0.495314518151266	0.808148338572029	0.218907961342759	NA
1	183655	0.277198149943607	0.630966965114458	0.472387104827867	0.544403316374318
1	183690	0.0255490072565038	0.433104365976161	0.67521180563954	NA
1	183848	0.701457734550807	0.773391502412232	0.583253856279178	0.947999835689538
1	184074	0.348104038411105	0.941986496607988	0.167076115235012	NA
1	184847	0.792273470265757	0.229805579904855	0.544506922581828	0.961822948414504
1	185264	0.388800629371408	0.0944680846802938	0.121735891703952	NA
1	185783	0.808140754858151	0.637674466714069	0.705142497475282	0.674534239113583
1	190481	0.879543593397206	0.220379914157752	0.933516548249038	NA
1	192020	0.0926626566473283	0.955749822602006	0.809302492385844	NA
1	192523	0.853091863652187	0.794696863211268	0.918214829515867	0.88689423502206
1	197163	0.888453365779051	0.140148643015968	0.605910362764819	0.223735849562078
1	197462	0.888453365779051	0.140148643015968	0.605910362764819	0.223735849562078
1	197480	0.178224145309744	0.650673894508301	0.620949391851502	0.127021495844746
1	197787	0.696690526718334	0.805291392831013	0.784679570562847	0.712824484738742
1	197963	0.696690526718334	0.805291392831013	0.784679570562847	0.712824484738742
1	198087	0.773603447718999	0.190241332342163	0.450887083878947	NA
1	198236	0.667226407370468	0.115336975753898	0.523143938018884	0.235212434485712
1	198692	0.78345964690614	0.198173913227782	0.686200482930338	NA
1	198923	0.78345964690614	0.198173913227782	0.686200482930338	NA
1	199485	0.056783348313336	0.285611632754787	0.205983803406061	0.901608668643314
1	199514	0.229907772941115	0.246893287102845	0.38264875826643	NA
1	200612	0.393288496431834	0.955217348454583	0.526185073914343	0.590622069710772
1	201086	0.225992857788094	0.221662215290645	0.947221992980311	0.920705200233716
1	201161	0.455453739274401	0.515944487721357	0.592197997993419	0.215506852973455
1	201650	0.679817470923972	0.0591728259990593	0.36447276344423	0.117637106709202
1	201754	0.229907772941115	0.246893287102845	0.38264875826643	NA
1	202392	0.81289063219809	0.146717378424459	0.195937437027202	0.426110163169844
1	203023	0.229907772941115	0.246893287102845	0.38264875826643	NA
1	203108	0.833332120707209	0.453385767053213	0.564460754838576	NA
1	205622	0.391782528837819	0.585673275659458	0.0886127681108741	NA
1	205710	0.0252759979452583	0.893072250316329	0.148002539213557	0.263791170018506
1	205871	0.43878145298028	0.463020398060733	0.647754677678213	NA
1	207062	0.342194797592724	0.423949673698878	0.42199715883271	NA
1	207099	0.245030758803109	0.867810549015759	0.160120172654651	NA
1	207154	0.670038704254076	0.736434913583162	0.188735270441106	NA
1	207187	0.439157246305687	0.988146113920028	0.613846972138087	0.52652162716104
1	207938	0.26718039608792	0.247929346190416	0.689504204538466	NA
1	208251	0.354717342646225	0.815398662802383	0.405966846600212	0.354517663898461
1	208851	0.392003637356013	0.863701782264803	0.463724789446448	0.492078756866064
1	208903	0.066940905035039	0.468776934394068	0.189595995867322	0.779118059606709
1	210424	0.40660916075083	0.434892498200563	0.930521464803325	NA
1	210823	0.0980871769805638	0.839042538755134	0.276047414169527	0.750600439576272
1	211861	0.16131129292597	0.397654989278196	0.0335957712625301	NA
1	212440	0.66949038533402	0.16569166228521	0.541730289472002	0.323505325996862
1	214841	0.624951479989461	0.615956863030869	0.575592571724452	NA
1	215174	0.436281902345557	0.979514609087128	0.404232645590679	0.585265709490553
1	215591	0.302525651173866	0.954638880164225	0.482217074243723	NA
1	216233	0.75847827683158	0.824305531178713	0.671952851481507	NA
1	216654	0.89898208816561	0.397653376576619	0.961885899868411	NA
1	219412	0.160969364077211	0.462425316354339	0.426954354203272	NA
1	219840	0.419973227194989	0.0622715514029974	0.361958103679807	0.990866717213672
1	220127	0.624951479989461	0.615956863030869	0.575592571724452	NA
1	220860	0.383022133018443	0.895578870550161	0.89625417015018	0.74060997659398
1	221441	0.252184317376226	0.0726202869805152	0.649000672369643	0.511542671109937
1	221965	0.624951479989461	0.615956863030869	0.575592571724452	NA
1	222616	0.334081186528458	0.209104661698448	0.811305687934137	0.958944954137226
1	222932	0.624951479989461	0.615956863030869	0.575592571724452	NA
1	223037	0.392312850639353	0.749111074099033	0.485919345265065	0.826236647945403
1	223306	0.208940099704446	0.771756906621534	0.464566114746651	0.788120540496247
1	223623	0.131981426415586	0.160941993661523	0.321801311637772	0.892985602119552
1	223752	0.98102849232695	0.159105938003045	0.745383901363698	0.715588024124945
1	223800	0.615345825807206	0.912143039197959	0.782509936014139	0.582387804598511
1	225129	0.121055755284233	0.899918585619526	0.628629995200873	0.777657366332866
1	225675	0.353046000593329	0.252149367555634	0.7695160924298	0.978560665332205
1	225936	0.422631032787414	0.404035640292082	0.709330362398928	0.722339332998257
1	226046	0.611592732193675	0.212273319074432	0.947192739964088	0.395512891622903
1	228318	0.531076191048259	0.677900575141542	0.912066553954957	0.747349298608975
1	228432	0.361028985710433	0.616168933111264	0.535952314979606	0.605597386369743
1	229618	0.227049989661817	0.310035892776286	0.508719847871231	0.836322893304268
1	232666	0.436336146291012	0.695688578631453	0.749629483006439	0.736411693483397
1	233534	0.16282392019652	0.66203499396914	0.0799442457931462	0.178741043428355
1	234710	0.141880041871879	0.152574647186162	0.00582226512477644	0.0582958286772058
1	235122	0.712041609686396	0.541048614795516	0.618501306022216	0.8474071275884
1	235189	0.468505527903809	0.216680148806062	0.045968555690739	0.143241673050683
1	236680	0.722179786671572	0.129120438485993	0.434218099187277	0.792208740747045
1	237838	0.761887279717767	0.269839580589145	0.974963717146523	0.615533175134204
1	238042	0.723468139264338	0.747574059362032	0.955439783409099	NA
1	238792	0.232580453087059	0.159556471800704	0.00763173976398742	0.0489418451048754
1	238928	0.813247165675274	0.973851293510275	0.0565256197751998	NA
1	239657	0.626723083829646	0.390936919456216	0.314603905514063	0.552814986102053
1	239739	0.415592648717528	0.544244358591348	0.63148543318655	NA
1	240061	0.672964496657879	0.116891642757919	0.17081376727229	0.172529641038672
1	240180	0.510764432564008	0.354987452542496	0.844972133312787	0.875760394550977
1	240440	0.0193749860872209	0.499222790985477	0.254062888294929	NA
1	240478	0.976944263235485	0.587680862864949	0.718375683667368	NA
1	241299	0.348571806706231	0.379677027959348	0.37659365843742	0.235223904726644
1	242504	0.634534842296314	0.465429693536991	0.462493632191613	0.439629254278382
1	242603	0.451142145215001	0.654000735357549	0.770336284689425	NA
1	242678	0.941919898567774	0.529426455556422	0.407224944944019	0.275721388084584
1	242911	0.945740945926371	0.97424581445504	0.667179572065481	0.825505866726486
1	243012	0.510764432564008	0.354987452542496	0.844972133312787	0.875760394550977
1	243303	0.878770736286322	0.281500821347498	0.523696327767365	0.657261454632412
1	243470	0.510764432564008	0.354987452542496	0.844972133312787	0.875760394550977
1	243574	0.510764432564008	0.354987452542496	0.844972133312787	0.875760394550977
1	243619	0.444088191876828	0.315715359304854	0.932415668676463	0.96640025623617
1	245038	0.511561300560031	0.434909148412068	0.946231770720773	0.884480184694965
1	245112	0.510764432564008	0.354987452542496	0.844972133312787	0.875760394550977
1	245435	0.441808582383599	0.287328707157742	0.202044732054642	0.569238597628638
1	245558	0.537195560828357	0.872722373212572	0.23646961981619	NA
1	245788	0.976840222485952	0.835845395923904	0.798226064298069	0.561798856149932
1	245871	0.44846918583598	0.105230668077704	0.576717155560285	0.785267965235159
1	246084	0.510764432564008	0.354987452542496	0.844972133312787	0.875760394550977
1	246174	0.823406723928452	0.189705339781141	0.257785279185908	0.577082309863584
1	246425	0.225657697217091	0.672137575511642	0.0843195199782268	0.184248303327403
1	246561	0.368265033174544	0.553911637553395	0.764412459140186	0.855768717515244
1	247065	0.129138743864275	0.453143443842378	0.108323365653581	0.433902303296004
1	247357	0.30633416459781	0.556165207069585	0.213993698896614	0.494044758888786
1	247484	0.206061037285781	0.364619560044367	0.0542819926809116	0.181874673386993
1	247683	0.265000641757732	0.176561664667343	0.00664087529543862	0.0737382593618902
1	247814	0.497068876963894	0.271373193126711	0.795857126703581	0.86428503030518
1	247850	0.243768480361619	0.244410824463991	0.599794946500561	0.94505227087666
1	248261	0.766220941814048	0.377541856392419	0.988438192845679	0.822829118572194
1	248737	0.497068876963894	0.271373193126711	0.795857126703581	0.86428503030518
1	249083	0.283977229695945	0.238343862835313	0.935391999024534	0.565926891599256
1	249256	0.466418487375658	0.746280129649592	0.919575630512542	0.760063261949844
1	250096	0.303610560482646	0.457086858231652	0.332210879630696	0.521457799795128
1	250479	0.335496164643223	0.429146932619975	0.389740304823539	0.655323876885194
1	250624	0.335496164643223	0.429146932619975	0.389740304823539	0.655323876885194
1	250718	0.0552328601371066	0.667629126730789	0.215918943124151	0.264283211732879
1	250934	0.478001650282668	0.878649097328487	0.449977322828942	0.323677793626994
1	251145	0.406554461238267	0.133931823452544	0.593596644723381	0.89311826282345
1	251256	0.766902188074103	0.0932696003429147	0.799819797556102	0.572830535048241
1	252095	0.166802952817686	0.16982923061147	0.400087030748795	0.884935920484606
1	252243	0.337705098489622	0.078267544235798	0.583274657340166	0.596538668821415
1	252841	0.786937936426804	0.505688582500298	0.627059762896817	0.570452689030732
1	252953	0.421356001726418	0.656686671832924	0.796717292255107	NA
1	252967	0.75672119760169	0.472409701433405	0.843960912251036	NA
1	253289	0.57797632819544	0.0557596656200878	0.90587263174738	0.452201611813722
1	253378	0.723468139264338	0.747574059362032	0.955439783409099	NA
1	253940	0.654482819428255	0.562905054459206	0.810066062280612	0.776606712304726
1	254004	0.556451506364681	0.438894594411581	0.885916687819984	0.944909444538617
1	254311	0.392076705730654	0.501823356393136	0.544197666844156	NA
1	254380	0.392076705730654	0.501823356393136	0.544197666844156	NA
1	255333	0.995690500557983	0.675790368854468	0.259683306042317	0.107608005929747
1	255849	0.930988162046929	0.68604288555904	0.356877302833979	0.400578428215505
1	256039	0.490234477197861	0.974475662092308	0.570363717261448	0.622055350353245
1	256194	0.524836873438632	0.398328137526565	0.367456713716244	0.72172342672327
1	257452	1	1	1	NA
1	259953	0.428018420921764	0.869392466473091	0.000285824848424677	0.00138854909843026
1	260010	0.623361720809039	0.594563027614394	0.0921059413004675	0.139130638122904
1	260496	0.37204809580775	0.926050855406202	0.0138425589149751	0.00650496209447653
1	261240	0.60782383566844	0.150288329733155	0.922092863761412	NA
1	261416	0.60782383566844	0.150288329733155	0.922092863761412	NA
1	261830	0.418073426263281	0.673035354000833	0.0537551944315333	0.0399254453286493
1	262205	0.805426991507723	0.27071264258794	0.706824768068711	0.429730130664385
1	262864	0.642827103278923	0.917801650029158	0.0114441679616365	NA
1	263787	0.339612864070644	0.686681116229876	0.814632481719404	0.78795938333962
1	263895	0.219269595337537	0.923515857940241	0.857003075052315	0.597514823331122
1	264845	0.267043871295936	0.481955095555065	0.893032721449177	0.944153970097937
1	265099	0.246181985600514	0.451866103184241	0.957952823047822	0.972767740582503
1	265611	0.162366397318298	0.96395315300355	0.500685627388379	0.504691675845384
1	266159	0.424167672693871	0.761507713309259	0.814974468663788	0.876008727355366
1	266510	0.595404150623502	0.508275400359814	0.578866342266196	NA
1	266733	0.554793656340103	0.593388561906067	0.923612157025804	0.737266573988273
1	266943	0.387022785269377	0.319332734099316	0.0499263540873414	0.238495707718959
1	267251	0.60766656895765	0.536721341020527	0.98496769623355	0.81683728668628
1	267352	0.439095889180566	0.203938759344106	0.899391642913142	0.741187221256789
1	267394	0.60782383566844	0.150288329733155	0.922092863761412	NA
1	267458	0.675767367888049	0.222539812185971	0.985164421315231	NA
1	267925	0.302473382107236	0.979511721356036	0.560924441148493	0.421205319753561
1	268235	0.0417392786296064	0.0391660993443519	0.711458133615158	0.336650650874567
1	268853	0.466491462211649	0.0182296139987174	0.474573100910326	NA
1	269283	0.255648381398261	0.919416699450414	0.586787139261278	0.633682138363385
1	269680	0.0593546931220793	0.65932144356802	0.0201987205775827	0.128582058117768
1	271416	0.165069160305343	0.771980480319972	0.154024777734199	0.182133822023764
1	271873	0.835524986649661	0.220782497068632	0.721162558909611	NA
1	274180	0.726535508631056	0.145822580408017	0.569631569711878	NA
1	274842	0.726535508631056	0.145822580408017	0.569631569711878	NA
1	275147	0.876172556787881	0.891400976747237	0.597196987754614	0.998648018808705
1	275504	0.231663029954713	0.869174009511254	0.37881421181718	0.124465059894647
1	275624	0.0971691392884539	0.690434272135858	0.472552189949695	0.438586891386815
1	276649	0.726535508631056	0.145822580408017	0.569631569711878	NA
1	277226	0.726535508631056	0.145822580408017	0.569631569711878	NA
1	277389	0.972421535058095	0.387979283242782	0.831761827419823	NA
1	277613	0.0600852669038076	0.275112785435984	0.0839764184339542	0.0745506174096358
1	277659	0.0313911380875164	0.743699178277266	0.0978859956581774	0.121715053570754
1	277847	0.0679930675497509	0.975389364952068	0.0421277789037726	0.260185034202341
1	278080	0.809380316509207	0.27256147587811	0.825816193085046	NA
1	278383	0.451142145215001	0.654000735357549	0.770336284689425	NA
1	278674	0.0444792713761485	0.363854587602113	0.235031414782306	NA
1	279435	0.530091932731829	0.157134238368942	0.506484862811569	0.591859733442283
1	279531	0.726535508631056	0.145822580408017	0.569631569711878	NA
1	280584	0.136172638892886	0.431509174858632	0.143429007628853	0.644325125128707
1	281038	0.903481661886428	0.330138126006017	0.273095718702833	NA
1	281312	0.903481661886428	0.330138126006017	0.273095718702833	NA
1	281863	0.288334873487585	0.0932185793623798	0.555794470013319	0.810480596858118
1	283155	0.34706902836125	0.139928406771722	0.223298406157801	0.991715785312831
1	283751	0.726535508631056	0.145822580408017	0.569631569711878	NA
1	283900	0.895882341612291	0.13279874096281	0.733336218526109	0.764929047530851
1	284444	0.99460271093216	0.092525475467185	0.622415525683384	NA
1	284815	0.288655324203237	0.500242173754711	0.0291030347542763	0.142416847071041
1	284989	0.136739856424676	0.667869435809945	0.0918468335777717	0.219599504012063
1	285111	0.067326768146873	0.619663551127786	0.0765799982081761	0.274220221334099
1	285729	0.0806322398215767	0.47780282332173	0.176883270189887	0.550704182096419
1	287160	0.102883296955107	0.896113995962648	0.158502278415763	0.164601091766013
1	288548	0.0499480093488739	0.765331002991856	0.227858834479139	0.332431120506126
1	289260	0.161227523281686	0.319311093965901	0.133268922646204	0.149239220569837
1	289857	0.32266939396358	0.389362797009746	0.358576853924887	0.567235394517327
1	291135	0.0989086371303896	0.806773240918339	0.14693283877108	0.571008088479052
1	291602	0.0651703085083926	0.528462369628787	0.15363964824846	0.506531097372386
1	291796	0.33155566094366	0.474180855343394	0.718489192425336	0.481945338441821
1	291938	0.54009058564351	0.558491265107303	0.839018683396496	NA
1	292013	0.874038030959346	0.657596219298481	0.601558420753778	0.529996914593643
1	292239	0.616563348791221	0.336254157492374	0.691116499907053	NA
1	292468	0.691524138266125	0.457450584573045	0.187421860838258	0.320022227701242
1	292520	0.230916522320479	0.221176377743861	0.0204171598981531	0.0955621312638305
1	292581	0.157815749566279	0.796997104393379	0.0188519963043411	0.10231284989915
1	292637	0.25994090782746	0.290706460679208	0.420996563005612	NA
1	292671	0.202101334709254	0.950242583199012	0.176091542229992	0.282195494463241
1	293313	0.293054300794847	0.859155465267011	0.0476978165295676	0.118568727457869
1	294899	0.401967128556483	0.49912127135808	0.658058397278509	0.442903404996156
1	296724	0.372484767712443	0.632177386509353	0.645479699499479	0.809956755637805
1	296776	0.912087219641436	0.209594584670009	0.943892714806207	NA
1	297946	0.32096762740306	0.618761297670477	0.998263428816912	0.536573384165653
1	298086	0.116350721149676	0.931726310912346	0.736694647943144	0.650724054932424
1	302575	0.430316142859045	0.839124419201132	0.0500974276573161	0.0840632052503106
1	304281	0.51672171506933	0.506261013507738	0.295979711451492	0.276897691419904
1	304565	0.729606290255135	0.77097579996929	0.63674643208948	0.370068095857636
1	304984	0.522177295949323	0.691258110222073	0.266897512543843	0.226911492504652
1	305362	0.42525970507758	0.242588401239252	0.539611547465778	NA
1	305431	0.490173605084938	0.566190692053231	0.403894535178406	0.668034246726144
1	306240	0.451142145215001	0.654000735357549	0.770336284689425	NA
1	306663	0.305386503415633	0.724568046817993	0.03093355402664	0.0834069949968067
1	306874	0.451142145215001	0.654000735357549	0.770336284689425	NA
1	307266	0.177694513700653	0.70289892350764	0.188628310748554	0.287391208794984
1	307847	0.84695317035192	0.840978316738959	0.678410488823127	0.363218329802177
1	308370	0.662923047289836	0.616523778629484	0.590508650164986	0.717791283173242
1	309185	0.241612925505217	0.861947018295347	0.0878949708199783	0.133236038478408
1	309970	0.704528564214269	0.763115306049314	0.99327543573422	0.613011194664755
1	310925	0.948305324729065	0.746774958490742	0.851908397691553	0.456791722170608
1	311064	0.94686028490917	0.792000057345746	0.7850922540477	0.808416159800649
1	311610	0.992703804557056	0.763707060495518	0.756730291322674	0.271408591936542
1	311769	0.522481901952039	0.860520776859317	0.5414238672807	0.456898729305318
1	313381	0.14137987580186	0.923865234106169	0.603654810267674	0.657237090141207
1	316941	0.763985807599067	0.61773401218654	0.982867236953227	0.892899759844308
1	317357	0.311791233638027	0.703907456651204	0.596025322896421	NA
1	317402	0.843476518047156	0.671928111671675	0.896839805948907	0.574679115184199
1	318255	0.129120367579055	0.274755552197426	0.294667355793229	NA
1	319963	0.763985807599067	0.61773401218654	0.982867236953227	0.892899759844308
1	320474	0.751098638551243	0.643713622530455	0.549067070616412	0.701295932397117
1	321016	0.129120367579055	0.274755552197426	0.294667355793229	NA
1	321057	0.873258004506144	0.863113177129267	0.730541219871566	0.756923996648088
1	321615	0.763985807599067	0.61773401218654	0.982867236953227	0.892899759844308
1	321897	0.763985807599067	0.61773401218654	0.982867236953227	0.892899759844308
1	323072	0.0553419696577196	0.598934131485618	0.933964336769767	NA
1	327241	0.635444201116708	0.899521048305033	0.826163380689073	NA
1	328445	0.0839079743303688	0.575149998124289	0.531645895337008	0.898411008408169
1	331177	0.7270784118128	0.978726740562357	0.532217911472334	0.609523076304106
1	331771	0.769691711576415	0.756192218133543	0.426792823219914	NA
1	332266	0.730309021773499	0.884552645541247	0.699832188838586	0.714178289498006
1	333482	0.416740388302054	0.521443304253467	0.515418880722682	0.28854797024107
1	335469	0.944401134417663	0.454880862131288	0.681015599307211	0.282116937490346
1	335990	0.33814935970833	0.891049118823793	0.468602368144543	0.533020738904617
1	336311	0.97193823660795	0.657907516146953	0.804385460445217	NA
1	338382	0.351272119434466	0.799163954942303	0.423633601264059	NA
1	338744	0.730309021773499	0.884552645541247	0.699832188838586	0.714178289498006
1	339305	0.97193823660795	0.657907516146953	0.804385460445217	NA
1	341196	0.733275370905348	0.94081568909309	0.597864506680958	0.609290705567442
1	341924	0.972146392836643	0.945026028470113	0.738871600664337	0.826532846524616
1	342259	0.873395721197942	0.492141435850772	0.562423921836138	0.182578917860838
1	342966	0.996293361166762	0.671777274241619	0.842648372070016	0.415315353296203
1	343125	0.558849137843328	0.992622645767941	0.671939012555214	NA
1	343449	0.46001094408537	0.59246223755886	0.427248741445815	0.209375252883075
1	344235	0.478010868685746	0.401627007185242	0.630519011361554	0.449113533966991
1	345567	0.939138737739235	0.62080110847028	0.616308878003452	NA
1	346038	0.132944965284215	0.215862382472841	0.901635749952043	0.151215207809905
1	348970	0.570249733155371	0.341599362479731	0.0817595236183668	0.234526252761084
1	349310	0.630349369212036	0.50796215470848	0.531885258254327	0.478718269466676
1	349489	0.163729628937605	0.649684082379198	0.935434984697201	0.367812475405817
1	349786	0.349214347541998	0.87216311645889	0.92829871283778	0.615147230722152
1	350432	0.268530804063049	0.763297470611174	0.855594301385858	0.623942258543104
1	351212	0.231972064126348	0.84671951062491	0.956357705528176	0.507725103217723
1	351393	0.231972064126348	0.84671951062491	0.956357705528176	0.507725103217723
1	351689	0.15354361681587	0.986691608461864	0.661489573692946	0.781137636915394
1	351832	0.231972064126348	0.84671951062491	0.956357705528176	0.507725103217723
1	352602	0.231972064126348	0.84671951062491	0.956357705528176	0.507725103217723
1	352807	0.77669294222824	0.721162639077479	0.801932502903499	0.479485182145211
1	353031	0.938252342118331	0.928354472380063	0.885824680564708	NA
1	353230	0.231972064126348	0.84671951062491	0.956357705528176	0.507725103217723
1	353328	0.208829059460899	0.910127263859631	0.989626973932725	0.573480774960363
1	355246	0.471680147935084	0.382225257825154	0.787502978315014	0.336468635394245
1	355316	0.845746842660291	0.824490522171166	0.799558806745285	NA
1	355397	0.763394196888364	0.340308352529514	0.842117077615031	0.862725709244841
1	355976	0.299338879090909	0.5537479612699	0.894766583850381	NA
1	356907	0.346026408263666	0.677199577310891	0.266657654972481	0.311055155408638
1	356942	0.66443238434527	0.993799411682455	0.962386130783153	0.631566481495027
1	357001	0.298646771204791	0.764557710804877	0.72757034106705	0.511381701239145
1	357481	0.299204846692234	0.88600266872278	0.221611673831527	NA
1	359382	0.558355433441224	0.221719488089909	0.233995500224271	0.513709262708611
1	360888	0.449394351407161	0.542955078076357	0.735606555098307	0.849649107093503
1	361200	0.326007652606073	0.219061369996147	0.862102603424879	0.406528657245489
1	362150	0.224981160097462	0.956247632289436	0.332611221018366	0.258995901358076
1	362211	0.570249733155371	0.341599362479731	0.0817595236183668	0.234526252761084
1	362763	0.133775736261678	0.564117493179857	0.780989717696475	0.961236382231842
1	363510	0.61752872713675	0.837165936695177	0.720029932950736	0.578901450534797
1	363817	0.77871603433946	0.262490235371284	0.809056138870134	0.457140017835009
1	363886	0.474390739496494	0.915369175754045	0.58082337910887	0.389469151903889
1	367150	0.0255813549406244	0.595088327393538	0.0845745666022879	0.624338447776692
1	367218	0.723735536734548	0.646414264689904	0.227195276574591	NA
1	367914	0.411386918245541	0.972827406236666	0.900487292428069	0.379334235750573
1	368476	0.752368653602214	0.854059671627319	0.574037983466895	0.845316008065615
1	370670	0.702810322963588	0.659349084709623	0.0807182920704834	0.102806585769275
1	371410	0.633506003611555	0.246788084377964	0.140615894576362	0.351102974642431
1	371484	0.965450660442505	0.36105277022424	0.322719009336305	0.447918848294966
1	372172	0.454393154992108	0.634887926519649	0.115101496249239	0.196216877446073
1	372205	0.914663027750358	0.792074337235382	0.187076469485742	0.17035504191159
1	372809	0.583921651679475	0.692998420261225	0.126407792960518	0.164034935783867
1	373097	0.556871730292271	0.752640480069529	0.111255824235817	0.134634070108297
1	373685	0.683184384842332	0.620173946782794	0.183943141684599	0.243531902610286
1	375468	0.916733097582782	0.803737851449779	0.184388104506412	0.16057003416394
1	375499	0.556871730292271	0.752640480069529	0.111255824235817	0.134634070108297
1	376976	0.608675487264548	0.594005616076571	0.466316194148525	NA
1	377334	0.41345093462169	0.372325878948066	0.0739821365907877	0.310602248236285
1	377825	0.330478127297556	0.551981612149555	0.131792310677876	0.171726740991667
1	378101	0.466005911938845	0.669907645769915	0.128675846148558	0.190429911090743
1	379604	0.364179960920909	0.594180130638853	0.599011641109389	NA
1	381773	0.904726912989929	0.924805440248183	0.150306940038619	0.103464273379262
1	381817	0.615491680868326	0.354337283394569	0.746389989464875	0.912369975900484
1	382112	0.677773867867159	0.62036966627017	0.259578891986759	0.247067971448007
1	383526	0.874207388195628	0.860464740361976	0.171373196166215	0.124729654135771
1	384584	0.916733097582782	0.803737851449779	0.184388104506412	0.16057003416394
1	384674	0.733252786935231	0.58188314861864	0.16863829806981	0.200238509155728
1	388705	0.651757651786316	0.692490120057993	0.130995277790883	0.143909521230077
1	389095	0.621617709786935	0.445896693929661	0.194849054574468	0.289775347722546
1	389215	0.448366619297154	0.242571376879418	0.026019785742078	0.106491747555
1	389577	0.548668486534306	0.680485329568114	0.089909333869781	0.130517000982055
1	389853	0.468980938652453	0.796423762396629	0.391542086039782	0.402619238725779
1	389949	0.680945613650957	0.630740162685562	0.528704749509904	0.460753601413092
1	390211	0.964393616354947	0.953673917464402	0.869669766959636	0.808711250433666
1	390415	0.839381398437494	0.691219470482829	0.529904510906318	0.390127242223079
1	390542	0.726441774716338	0.995763367006095	0.781725929399285	0.782914969262011
1	390744	0.815626453320448	0.807299567813398	0.735311173079939	0.813431325506066
1	390770	0.815626453320448	0.807299567813398	0.735311173079939	0.813431325506066
1	392131	0.333381162263745	0.49637131789515	0.212872767712756	0.220898118233916
1	392316	0.815626453320448	0.807299567813398	0.735311173079939	0.813431325506066
1	392462	0.815626453320448	0.807299567813398	0.735311173079939	0.813431325506066
1	394129	0.875875162540468	0.657622442264511	0.668411327344116	0.555443576091209
1	394552	0.708427096801675	0.621637932061732	0.155231852379041	0.148022724992176
1	394881	0.608675487264548	0.594005616076571	0.466316194148525	NA
1	394901	0.0386408600290601	0.954670189920035	0.436203134396505	NA
1	395368	0.608675487264548	0.594005616076571	0.466316194148525	NA
1	395787	0.129590424318114	0.086238384153307	0.758631403681659	0.594128271074139
1	395878	0.782763792851141	0.892261687693323	0.385900001413431	0.350470473060554
1	396021	0.779301659117785	0.832222533748101	0.759253130682143	0.685080887982849
1	396130	0.332943456925866	0.327324038697576	0.305568050967673	NA
1	397173	0.516066996017009	0.437778127634722	0.390988911554516	NA
1	397698	0.468980938652453	0.796423762396629	0.391542086039782	0.402619238725779
1	398592	0.517316149971056	0.859023080526827	0.432551513323665	0.453386083424026
1	399766	0.687970198369593	0.316780355219538	0.529097295210884	0.892663392845328
1	399920	0.100810754420336	0.870543655347067	0.225332131470785	NA
1	400145	0.524682497589743	0.495812308879692	0.348719315436951	NA
1	400593	0.850699144986862	0.728486056519986	0.780098723741289	0.90307180379987
1	400701	0.560733944433002	0.58826419915295	0.839598730094837	NA
1	401107	0.462750464797999	0.870084398278136	0.340934212530371	0.399754696678245
1	401532	0.807958658311352	0.505401336503991	0.628704534736691	0.335611480137618
1	401762	0.444942039544327	0.750319195075112	0.903881164560242	0.54798073392198
1	401894	0.700830120537834	0.549919515919868	0.392581304631882	0.247240444447101
1	402676	0.887327199204181	0.976940218611673	0.984272513691578	0.820390452308662
1	402866	0.0607434081117209	0.619174491759049	0.415403089728394	NA
1	404038	0.664344109772306	0.665915799798415	0.203638301704414	0.252856985129184
1	404108	0.0155692144947213	0.637217702066278	0.0663870147066263	0.119066793534245
1	405583	0.236261951150309	0.985672324434249	0.500589657558671	0.72328186425365
1	405740	0.539417286812878	0.791373398997139	0.156560832304073	0.197098785313847
1	407205	0.746484404977311	0.714930838947469	0.842218621510946	0.999667842845229
1	408649	0.548634914042994	0.852222877514679	0.89779457547298	0.937603857780664
1	409707	0.82098008927872	0.838447601638525	0.190583191205883	0.208826207959381
1	410187	0.548634914042994	0.852222877514679	0.89779457547298	0.937603857780664
1	410242	0.636943151669616	0.618871881459818	0.412607370485253	NA
1	410463	0.439383314852543	0.777858857988639	0.101150988554708	0.123648208140683
1	411663	0.7066852443109	0.771698507647419	0.76847926366726	0.696814947077788
1	411774	0.577302773131564	0.550015111074963	0.53200403145375	0.616420256156888
1	412423	0.817911040885205	0.576236530774403	0.271827160532084	0.233948762405232
1	412683	0.193844054236207	0.942384689381984	0.205155933277808	0.414546229838952
1	413335	0.576100932589741	0.719486595448275	0.131719192541818	0.120910952485268
1	413471	0.156195008317813	0.719184157287421	0.0554513823349871	0.125818833418512
1	413800	0.924452926287252	0.666213021551048	0.192496594338892	0.211980266043435
1	413817	0.156195008317813	0.719184157287421	0.0554513823349871	0.125818833418512
1	413954	0.757409693599474	0.823331660600427	0.97513494599942	0.969728855813161
1	414067	0.0877592168028595	0.67560911706259	0.105770190771893	NA
1	414212	0.435476687097566	0.927655408252785	0.911090140525995	0.889288230559272
1	414360	0.618306343207553	0.629414707119476	0.157893395362281	0.204737017647527
1	414453	0.685939513163872	0.517702759734139	0.750595338360012	0.628966979530961
1	414782	0.704226361244205	0.410471214277965	0.168628662386483	0.223476774674454
1	414962	0.85691403254128	0.39781061344599	0.893148431814792	NA
1	415139	0.931077280458781	0.526773648511558	0.26637182995011	0.165738385756517
1	415297	0.0607434081117209	0.619174491759049	0.415403089728394	NA
1	415468	0.0607434081117209	0.619174491759049	0.415403089728394	NA
1	415588	0.0607434081117209	0.619174491759049	0.415403089728394	NA
1	416491	0.597722810016035	0.50130458353948	0.132280923213342	0.181067220063067
1	416711	0.380758236384469	0.829022340341638	0.0900248302669008	0.113067296479675
1	416915	0.674770704469904	0.398945255944605	0.165945137718857	0.243319533417392
1	417004	0.0758794913907421	0.809329997523959	0.0915815657290231	NA
1	417193	0.103258609486422	0.625090089356426	0.610528768207389	NA
1	417318	0.103258609486422	0.625090089356426	0.610528768207389	NA
1	417733	0.222344698530086	0.902612155985259	0.963138933715534	NA
1	418434	0.368352710499327	0.752431983973123	0.026819896981274	0.0461672390124027
1	418615	0.376137137541344	0.827655553878262	0.0354121814957844	0.0507701433809759
1	419133	0.545562757521101	0.565031922113363	0.352719875570542	NA
1	419950	0.870785425327865	0.720014164269025	0.159404758607677	0.0811266865917984
1	419964	0.728974664123237	0.986707097976644	0.286016040285775	0.0972900294763721
1	420248	0.789895518521691	0.877472551042314	0.127167133218227	0.0563202640627529
1	420648	0.451973456081745	0.958245397334331	0.402437384027441	0.131232050443597
1	420866	0.376467003987148	0.571180640047857	0.912656805442002	0.54447715879795
1	421839	0.3247633593963	0.562687915432058	0.0965824227602644	0.23714669462203
1	421914	0.276343147786454	0.750820239487651	0.0596607258025757	0.102201258739256
1	422095	0.287857955390862	0.710887748217491	0.175583547615332	0.288873879852613
1	422239	0.184842764233636	0.928131584622082	0.11400226973288	0.184898230708469
1	422491	0.779361182122662	0.582503244868668	0.575483142971811	0.461384259571855
1	426854	0.327578962383966	0.858274178473155	0.266278733515173	0.0941975020368234
1	426998	0.133119028736983	0.907994319370412	0.0424900280026474	0.0630053644909452
1	427069	0.120917898475208	0.925274762419125	0.0401278548545459	0.0673334031123744
1	427539	0.739145764214304	0.968707065747779	0.269855384330056	0.348680486815914
1	427813	0.115961598401736	0.749722347808265	0.0567995200606905	0.113061763578511
1	428014	0.488605092063597	0.742887654785605	0.108811276368141	0.10937440643856
1	428839	0.473757403079586	0.871627181994519	0.123491171967207	0.0858286725972267
1	429221	0.0729852986295224	0.923601027591802	0.976265078766835	NA
1	429505	0.16902986581621	0.813806292238123	0.0576217801680805	0.0666190776335901
1	429703	0.990704664984886	0.669753004006473	0.914201666521897	0.654022025876687
1	429730	0.762057442843137	0.404744919173794	0.91306395918845	0.819589638571282
1	430076	0.524282716523479	0.536104687137212	0.0713148630420891	0.0540248884727899
1	430462	0.158124855867273	0.592411546335968	0.934480129873558	0.558984861490672
1	432102	0.53349474455506	0.745628052378668	0.0617519542808626	0.0347895334411348
1	434306	0.234766538389446	0.816390078285929	0.421438563181768	0.65498319677166
1	434319	0.228478087246473	0.640055037732914	0.958249896091272	0.581399749380274
1	434620	0.201587860142242	0.949427318620906	0.944509228279341	NA
1	434762	0.646762878085424	0.393653229503132	0.858703151289886	0.78903987483621
1	435313	0.87332851950415	0.41513476040677	0.763128979265671	0.867845985901814
1	435399	0.158124855867273	0.592411546335968	0.934480129873558	0.558984861490672
1	435420	0.478069947799158	0.520985050401875	0.485046029055084	0.300001566274059
1	435473	0.841742411567195	0.291922108661954	0.365007611368572	NA
1	435555	0.217498923788906	0.784644335798912	0.317469840448023	0.50446833225271
1	435737	0.254243522282434	0.753736838155588	0.543722650188035	0.227775093130448
1	435815	0.150796751573909	0.950462358339126	0.254420266944166	NA
1	435990	0.248479961388574	0.984681026347058	0.369710780522749	0.517286968220927
1	436113	0.268368250744695	0.957217920763187	0.274563961008981	0.444422282202502
1	436331	0.268368250744695	0.957217920763187	0.274563961008981	0.444422282202502
1	436638	0.00696172702606546	0.309394300086797	0.0847675109862305	0.193676715072414
1	436777	0.204548846825096	0.977510064785161	0.592021071865258	0.953405237053314
1	436962	0.619236465574545	0.982668888113681	0.183089029135395	0.199614041354352
1	437174	0.578471254159717	0.800435051867103	0.462591330173807	0.200340215943959
1	437189	0.219210962009339	0.500708015050118	0.172192248730331	NA
1	438106	0.812903847190366	0.608349284645532	0.964479513906979	0.946564103342429
1	438386	0.465686106003962	0.503527260832141	0.368934263599643	0.251999789225383
1	438541	0.468428075089596	0.753241713095706	0.77450443182245	NA
1	438688	0.701206753739661	0.922138722846708	0.172513040408128	0.105692684279837
1	438929	0.199726423151597	0.589220300900005	0.702500556131382	0.907273597050385
1	439434	0.202007807884744	0.944398230499021	0.715095675181742	0.778697541712548
1	439785	0.494529753886196	0.556501669233123	0.550989525771745	0.466651546447214
1	440140	0.404311276407155	0.442784553059171	0.408197976891192	0.289382206604988
1	440434	0.175610523939787	0.650521960239057	0.124251201341921	0.334752988312992
1	440910	0.28484868590683	0.803666784784494	0.694962531533774	NA
1	441699	0.374514340244441	0.358186548611112	0.456665483915766	0.378649252978237
1	441892	0.973438402341813	0.696388943395729	0.260429945305571	0.212963853210534
1	442025	0.511674215031548	0.846664825183491	0.227918705242778	0.113266210782782
1	442244	0.25018509012609	0.757059554768491	0.0691630886596259	0.0689459729432216
1	442271	0.679929386342295	0.590381248933291	0.699520568387086	NA
1	442513	0.916411673960093	0.601686863879104	0.406332688604338	0.285251639614375
1	442725	0.654329636736805	0.65254680637082	0.362275250640319	0.355293500332731
1	443412	0.202660846649363	0.971060329270642	0.0978843334832109	0.176109995200294
1	443513	0.0699317093389956	0.698460114114025	0.557093124335061	NA
1	443677	0.893937738429691	0.846337634701663	0.388190746237656	0.23419220858494
1	443853	0.619329308630075	0.698424317106318	0.815160137618207	NA
1	444206	0.239546325327947	0.582834910511011	0.649391758209569	NA
1	444250	0.455493095504777	0.821530003583575	0.930259136198375	NA
1	444540	0.863776473058123	0.380226039651512	0.561562930982836	0.667300252260526
1	444601	0.455493095504777	0.821530003583575	0.930259136198375	NA
1	444632	0.343221255018773	0.384824734182933	0.453293063028206	0.336830704502216
1	444646	0.981782406910237	0.643911699059792	0.512321804269998	0.399271743354485
1	444960	0.994845591426746	0.640271849539242	0.508590642182018	0.407671836930871
1	445079	0.455493095504777	0.821530003583575	0.930259136198375	NA
1	445233	0.906395515227139	0.766716464632779	0.413821746773075	0.282126190470522
1	445336	0.909658793965554	0.432637550874027	0.55215370102486	NA
1	445370	0.909658793965554	0.432637550874027	0.55215370102486	NA
1	445505	0.622861911229364	0.698365518059755	0.799961450298681	NA
1	445576	0.343221255018773	0.384824734182933	0.453293063028206	0.336830704502216
1	445797	0.963968441651948	0.64419650496996	0.25607115189316	0.24630786839385
1	446022	0.829624168567082	0.461886041768397	0.64662756250483	0.573617516528561
1	446183	0.552891494897533	0.592192708798227	0.455387371796398	0.322236120126624
1	446628	0.347533490076592	0.25972778339753	0.483198778732703	NA
1	446756	0.31071375310116	0.577180194633908	0.616288880783821	NA
1	447293	0.413844511776067	0.99269219021691	0.43779486451897	0.189379528343124
1	449510	0.215116618142826	0.279085326768968	0.543898286895727	0.452240026455221
1	449560	0.355573923125207	0.54875671709493	0.0503295601486961	0.13497203924349
1	449689	0.150998847147138	0.269245684439733	0.382499310566574	NA
1	451464	0.215116618142826	0.279085326768968	0.543898286895727	0.452240026455221
1	452718	0.0826180027633927	0.199464661461961	0.28786352814223	0.424900236872214
1	453120	0.924594564605371	0.582129682943451	0.351099400639114	0.196592787324501
1	453993	0.16983731365462	0.982875874639849	0.0993665286331306	0.341248567900432
1	454505	0.119377143931685	0.817428090237474	0.106865597535017	0.231096340959176
1	454535	0.865624083266214	0.506644413727758	0.209937533980726	0.0946882095446758
1	454792	0.880036364501511	0.663354262578839	0.7346984062323	0.419222989796946
1	454953	0.592833936618436	0.747914328317155	0.689228432357918	0.34847646821373
1	454975	0.0147383152456226	0.737402020908454	0.185459144781744	NA
1	455765	0.391163573497438	0.629947652860996	0.473466168812208	0.689902110348432
1	455996	0.0913948296109476	0.619132988620146	0.214282731584901	0.304699258863216
1	456097	0.831463204116233	0.958145303967699	0.341585787006547	0.251365698089008
1	457036	0.384138708986801	0.543424964241599	0.775819490654513	NA
1	457096	0.384138708986801	0.543424964241599	0.775819490654513	NA
1	457129	0.698322597751148	0.778723174423961	0.951020395976024	NA
1	457815	0.384138708986801	0.543424964241599	0.775819490654513	NA
1	458348	0.384138708986801	0.543424964241599	0.775819490654513	NA
1	459037	0.496540302652265	0.969359917894082	0.623257688858916	NA
1	459541	0.617856633719445	0.325472985081878	0.81728165968514	NA
1	459880	0.384138708986801	0.543424964241599	0.775819490654513	NA
1	460157	0.384138708986801	0.543424964241599	0.775819490654513	NA
1	463226	0.91491201122873	0.184935837100819	0.088075909338934	0.193223644517571
1	465096	0.591380346640893	0.489784538470319	0.110397656462245	0.163678759085427
1	465237	0.341732897548447	0.0260638177862244	0.0339796465083013	0.48752383456109
1	466372	0.181963317799573	0.682722414831505	0.0451333755840174	0.105660277032421
1	467200	0.62742816299391	0.600050557944831	0.758463221572623	0.932863049019166
1	467322	0.163158159754534	0.235917857821855	0.55087168436795	0.555823254014286
1	467517	0.327788417738309	0.741521798865331	0.30168167491755	0.423039944921567
1	469995	0.762882448865493	0.0765561897131611	0.619411098376785	0.643629103636849
1	470665	0.359956055708623	0.0579437431611915	0.240457988834995	0.851142311532782
1	470901	0.728072725545836	0.275916324812322	0.104311079882158	0.167461298353199
1	470978	0.469967800046918	0.618056676383998	0.955198881941438	NA
1	471611	0.32558685498748	0.236665689908669	0.765667491974906	NA
1	472391	0.380878912224528	0.20015225680567	0.154056499744634	0.554722176419213
1	472498	0.643103054028586	0.248612415914818	0.265577418794875	0.468187532271017
1	472732	0.688914064076396	0.0774195410135404	0.154012066308851	0.580514776184146
1	473601	0.676348729004724	0.0468314145179451	0.0675761571645904	0.288015951284639
1	473632	0.700258193277782	0.686338599433074	0.459404740765843	NA
1	473759	0.472546362373639	0.736914524027035	0.220048020389978	NA
1	474387	0.871030979175971	0.278119450734831	0.201484900466724	0.269317996233614
1	474406	0.187864901338894	0.186222926167054	0.0663155996672305	0.460125214284149
1	476225	0.43863084212316	0.44773159656521	0.434250403460453	NA
1	476254	0.547155736075465	0.734096048127945	0.632536971177584	NA
1	476544	0.304419393278635	0.283572606232835	0.074508240962835	0.372765359500849
1	477037	0.601632932746773	0.763259179544045	0.654375217676466	NA
1	477287	0.352843671920251	0.066313696033282	0.538538425309127	0.295053046571366
1	477309	0.154012142429087	0.0929036141275475	0.381596413976263	0.271348496346689
1	477628	0.0560875692578078	0.975072180347752	0.0408526159696081	0.137946910377493
1	477663	0.0837992579221974	0.41360290175866	0.0810795198319255	0.417890070952214
1	477876	0.0711052102552428	0.960580987129332	0.0484531765471826	0.151952959808117
1	478552	0.107049009296779	0.614522675845974	0.109804954652511	0.46797926291845
1	478577	0.46139236519994	0.110268763291346	0.0789151486729485	0.30558557105591
1	479147	0.388211023539751	0.398676273583764	0.717534523749273	0.602477468540035
1	479508	0.378703698794882	0.138626083460255	0.158036322062754	0.813850545600053
1	480303	0.237820805056012	0.190871176453978	0.0173153005929876	0.159166321853017
1	480540	0.0248773876611991	0.694862398117095	0.0720511478218885	0.965236399113642
1	480884	0.758487536946386	0.612138525784331	0.832683807824961	NA
1	481814	0.382417989026347	0.0141145033913969	0.851887575231217	0.406321066849035
1	482966	0.728442346402254	0.0832814043628117	0.424923031758734	0.895995445920897
1	483006	0.514457181478342	0.244879662230301	0.264956666868426	0.386505709894358
1	483463	0.348463728634831	0.14397678728489	0.0382469660297113	0.351658771966966
1	485242	0.452024429745213	0.534334490086556	0.34439641622438	0.805726855361642
1	486440	0.756505570714091	0.466227050662993	0.19277932916271	0.219617309267635
1	487641	0.574238327605517	0.518992586905265	0.0334476558308335	0.0451213162310015
1	488426	0.246995308623604	0.93366879029083	0.997568234146969	0.761123351652902
1	489664	0.846969534993095	0.401016950923875	0.260928382346001	0.301616920092883
1	489844	0.24506963364847	0.427749286726645	0.764071416943307	0.57904531231566
1	491042	0.607745999683137	0.985171164251249	0.437960625816294	0.414964618802181
1	491701	0.192872916140264	0.570537367443746	0.930549387951973	0.179611108957355
1	492528	0.445448028507854	0.219871308340372	0.546625199817346	0.611377127102833
1	494725	0.396819828796577	0.770121471371505	0.368276149791253	0.0694768960233048
1	495164	0.0872555710572016	0.838371103212828	0.0623575090016943	0.108100963302456
1	495626	0.728438067582525	0.0150064985689293	0.297838563640685	NA
1	495988	0.456305904063619	0.279879916684996	0.358602530575882	0.115286000710865
1	496730	0.583040483052109	0.508924254049815	0.158174261964945	0.243964726318902
1	496957	0.20320316337651	0.932126598803908	0.030204372879902	0.0448901527093514
1	497166	0.175918758430724	0.914131532287193	0.0530287234913884	0.0905842135741437
1	497991	0.936073772519917	0.251868277223273	0.561069911139092	0.784486365979701
1	498836	0.463190505211885	0.381025699483553	0.220788618631383	0.775366731275404
1	501627	0.665174889547123	0.364443212476273	0.853574778877611	0.725324498654375
1	502669	0.531306199302451	0.0909567536452399	0.0995517061229695	0.820807215303175
1	503836	0.617392402300774	0.981692379844446	0.404087486895397	0.477192976945963
1	503930	0.573265946879285	0.673310320011432	0.41884603997542	0.716047710794079
1	505029	0.20950395586852	0.230778643948339	0.176244880209175	0.862809768513817
1	505239	0.586659825096427	0.21643821830764	0.414383984072493	NA
1	505948	0.575615594719555	0.751950069657943	0.699989167915978	0.68973354879728
1	506716	0.0896928126990889	0.977735880584077	0.286626335902143	NA
1	506757	0.1716595992422	0.745167494494386	0.375866671199883	NA
1	507419	0.868929009241105	0.563081851755539	0.358642199433339	0.30482621204394
1	507706	0.277775208981597	0.684854247342214	0.593767347352313	0.876216105614686
1	514658	0.937437967294551	0.438581629310074	0.863800023706781	NA
1	514679	0.691230586449869	0.450940549932972	0.360872814609303	0.704290944633104
1	514894	0.101061845850451	0.976200708206654	0.306395541525686	0.933971622696857
1	515126	0.669458735134701	0.373251647512205	0.413892415943771	0.542608307062422
1	516438	0.311412102265891	0.333478531956942	0.0470636506267417	0.202430181270886
1	516613	0.535281662410973	0.599388988935114	0.989746274817465	0.932621299449924
1	516944	0.898880916361832	0.87114963408534	0.75203133023134	0.488440427454377
1	517553	0.0342567082380791	0.91691176393012	0.682656355515876	0.530606675568592
1	518652	0.163346705608455	0.975974609409292	0.125048555599288	0.359957057679683
1	518782	0.0847642459062873	0.836919772897079	0.10933572358214	0.35698273119038
1	519069	0.068847482560492	0.331444463480595	0.470296856402408	0.86323510704097
1	519222	0.275726139373227	0.34138328274481	0.444182739439825	NA
1	519387	0.0447126945889377	0.87392464119917	0.0816158412171689	0.380781644668223
1	519456	0.182296512895512	0.867143562274878	0.197382943894866	0.544244048116747
1	519471	0.182296512895512	0.867143562274878	0.197382943894866	0.544244048116747
1	519537	0.15703624113244	0.957076442336978	0.164876476218847	0.445941511651866
1	519672	0.0847642459062873	0.836919772897079	0.10933572358214	0.35698273119038
1	520098	0.0802455419816057	0.906389401284541	0.121370508732806	0.268191471435734
1	520313	0.0847642459062873	0.836919772897079	0.10933572358214	0.35698273119038
1	520997	0.600562157497714	0.269807772801068	0.63196421680208	0.7105435281787
1	521183	0.344705152462878	0.43095331205134	0.956660850390338	0.926110389564234
1	521480	0.300621841535078	0.381549647182993	0.972168898893547	0.999913123056496
1	521985	0.303820275138139	0.336925987565893	0.925999121406678	0.890569454257527
1	522045	0.33330261935013	0.502270062025688	0.63692198195002	0.630594149552415
1	522223	0.168811773855709	0.991014406697549	0.874579002637489	0.465634886702645
1	522600	0.284408628424994	0.424153942726541	0.274694517196398	0.306768608341245
1	525870	0.02318270133152	0.966970562691416	0.465916707410569	0.691102363427969
1	525927	0.0641273407727694	0.351706084460161	0.785111284074259	0.515708982542517
1	526370	0.0528161118911331	0.934857795749795	0.623528473132726	0.566864206387678
1	527208	0.112005146326175	0.990208782899997	0.179662812017824	0.404085872888445
1	527584	0.131867203375825	0.503598928436042	0.917765800201406	0.248349793279084
1	528019	0.0644599514734306	0.655389718477499	0.740553642458272	0.38785406626014
1	528433	0.0462232518050674	0.32908147473278	0.84141650106561	0.905923640895532
1	528715	0.131997711955736	0.490066891469742	0.917944440271501	0.240364141591058
1	529253	0.0194139959272406	0.941756798383657	0.371845686820841	0.819563108251348
1	529635	0.144439508409322	0.371257239803318	0.709539576628815	0.72313494359087
1	529667	0.419883193608492	0.556084604781166	0.234274292480387	NA
1	529908	0.917118674912341	0.19919890222139	0.709614417513299	0.171081880828463
1	530008	0.575718223897349	0.538157538938532	0.571039603982863	NA
1	530445	0.339711241293534	0.62856516851005	0.991871448713291	0.347998384209502
1	530553	0.339711241293534	0.62856516851005	0.991871448713291	0.347998384209502
1	530821	0.285093408080176	0.429498005213766	0.856336773517017	0.459498325320697
1	530910	0.280787573168944	0.642891981021338	0.628510209827696	0.246096573936384
1	531014	0.339711241293534	0.62856516851005	0.991871448713291	0.347998384209502
1	531179	0.24922523615303	0.307664247658799	0.486767885934038	0.414443606850302
1	531247	0.791685563978026	0.59279847335182	0.625879207505294	0.186308074301426
1	531523	0.566815540259399	0.967852230832539	0.397815085190516	NA
1	531716	0.0641273407727694	0.351706084460161	0.785111284074259	0.515708982542517
1	531836	0.252003927746722	0.897539253810549	0.725709032907598	0.823462461752666
1	531856	0.663616730228954	0.691505684424572	0.770258102418707	0.286970100674631
1	532048	0.792092981061076	0.437029448440556	0.70630101370647	0.205792262606397
1	532225	0.124776665183324	0.188683500360339	0.443207822303823	NA
1	532428	0.0641273407727694	0.351706084460161	0.785111284074259	0.515708982542517
1	532586	0.0641273407727694	0.351706084460161	0.785111284074259	0.515708982542517
1	533517	0.480308393060637	0.524153853058773	0.671297259687334	0.439378150764174
1	534195	0.578565642602852	0.0832256375198508	0.471093560319467	0.133032444427346
1	534357	0.0641273407727694	0.351706084460161	0.785111284074259	0.515708982542517
1	534432	0.426150155456411	0.581801713959092	0.0945533794691054	0.0645556345018802
1	534798	0.26178099146341	0.741214925424487	0.85732452910168	0.459878238533672
1	534863	0.339711241293534	0.62856516851005	0.991871448713291	0.347998384209502
1	535460	0.339711241293534	0.62856516851005	0.991871448713291	0.347998384209502
1	536564	0.514127976144317	0.693764683732251	0.511730751988869	0.774027987667064
1	538503	0.348727553403641	0.725011298143527	0.564982539572866	0.627023801026683
1	539103	0.290396491722576	0.839905608642753	0.449956349305297	0.778010924053951
1	539464	0.867610302209537	0.587568842053163	0.704474307918985	NA
1	539658	0.332483614850836	0.479028951824798	0.520497826761159	0.456920464406413
1	539733	0.348727553403641	0.725011298143527	0.564982539572866	0.627023801026683
1	540058	0.936140979915562	0.471712800370275	0.83508509967912	0.6375862715089
1	541751	0.0511569614444008	0.860701623273803	0.463876892939074	0.968944265125988
1	543148	0.634673334945201	0.941834479994898	0.858192767371464	0.857112730712163
1	544068	0.423233059805682	0.0932366217301521	0.206952393028206	NA
1	544813	0.362219433518476	0.624482178754376	0.59262684662274	0.267008467429119
1	545171	0.272770799747807	0.362919459385468	0.971507623089654	0.891600218238104
1	545770	0.664583797222103	0.691705765645028	0.520213208628548	NA
1	545856	0.407294546239894	0.767730312978099	0.621459126101187	0.184119730480693
1	547263	0.5729005613325	0.82454700970165	0.974485161855109	0.700356694032371
1	548319	0.634924008249366	0.966725085933718	0.757099403607796	0.79863415038643
1	548483	0.482630596340091	0.967458231179	0.41643689549198	0.573098718973961
1	548499	0.770589850163411	0.834590069111649	0.675907255125255	0.693493099484328
1	548999	0.101492046934052	0.165391854060526	0.250135158463358	0.331141872902289
1	551983	0.847363379503221	0.607336731661146	0.423608730767337	NA
1	552777	0.0300311853205004	0.529850781561904	0.5016648819939	0.710046457902988
1	552796	0.102494675664974	0.189753840172711	0.283593798733819	0.40476365069549
1	552933	0.174492677788696	0.71908537654231	0.778030548076698	0.402477887687322
1	552985	0.0525477757924208	0.306960773073415	0.849832164628183	0.84946151299579
1	553285	0.0888622733755993	0.704657472435315	0.667959901192017	0.553745553939019
1	553789	0.654828324601547	0.593475170316203	0.895571208303306	0.55054716077242
1	553991	0.795666387355055	0.979982173261607	0.611500078258644	0.341961488152248
1	554693	0.852042460839247	0.62155573624717	0.126404813485412	0.0661031741034655
1	555109	0.677299992236613	0.616675456900541	0.885734905127923	0.846022284092227
1	555609	0.327272440470628	0.01949076538472	0.835754061591892	NA
1	557507	0.747223423937155	0.99509533905279	0.987311674609556	0.647540020616519
1	557564	0.854168185895449	0.998575383723312	0.784600664444549	0.607495513306468
1	557774	0.436064422469527	0.851579755482784	0.512449515697609	0.0938942424042656
1	558220	0.240513894166991	0.309046567448886	0.431878623158643	0.0412856070281094
1	558379	0.807840219101105	0.995221194070183	0.807819941866414	0.609134444091565
1	561585	0.877772855683115	0.189314732637105	0.831315656571865	NA
1	562011	0.913706233644323	0.455650600678317	0.522752423399675	NA
1	562625	0.0248134155138905	0.788179610310774	0.529680478255232	0.627523774611949
1	562761	0.289400340093214	0.335753954517704	0.998477555030117	0.218733840365049
1	562975	0.811078486861232	0.620134021137507	0.846535157284805	0.804872224876936
1	564476	0.907729593445101	0.60689907286869	0.745778049324168	0.776216753978861
1	565080	0.026790747949565	0.362900301468722	0.108032802152243	0.721265817410306
1	565302	0.825390396320947	0.451785866628122	0.728059478213379	0.676132158550303
1	566941	0.810544496319165	0.736896083841704	0.734728444284649	0.569769145753111
1	567457	0.932631758962192	0.793987315747626	0.694765769886649	0.488198538180441
1	568429	0.930593572187661	0.476346310179847	0.26706777493869	0.29688069011036
1	568766	0.144620776671862	0.490141607155985	0.571653926726899	0.787601424039718
1	568924	0.647597667044756	0.877759248538502	0.937452746946646	0.958098011553664
1	569727	0.0592828583534174	0.0490480392339966	0.904621930556991	0.826009938292877
1	569745	0.143782505603989	0.657675215034338	0.247822325348197	NA
1	569781	0.483953990419962	0.203443826568834	0.821889487763134	0.483697357457615
1	570322	0.221244162818001	0.877041061720959	0.691264875301092	0.849890218056549
1	571205	0.567088908596372	0.7883194810716	0.346831820272897	0.24904103632145
1	572053	0.629332358703895	0.620448273736345	0.416393858663707	0.327513024569121
1	572161	0.665121184515246	0.277650542899021	0.17323474498935	0.597732090580385
1	572328	0.678848094358133	0.868506632933332	0.91770972212951	0.677801228666646
1	572586	0.307257063136801	0.547840576520323	0.687662880374826	0.607345188586327
1	572643	0.616340833940172	0.180519589396163	0.169977525769829	0.490084846872726
1	572773	0.533747547835354	0.316930563025582	0.243518501064852	0.557918889738099
1	573738	0.723038961826847	0.388349519186652	0.842378627004571	0.815185275267961
1	574162	0.302334936220062	0.894315362842891	0.950538925593701	0.728536699302307
1	575678	0.580706191332166	0.42973309432553	0.872371789530815	0.651669754254792
1	577323	0.928257112026833	0.595408125415346	0.816498314280854	0.913324196422152
1	577493	0.582436083407324	0.380297988911534	0.836958378555485	0.821889061817497
1	577897	0.366967740276161	0.449524398249861	0.780753935074863	NA
1	578991	0.352331595717557	0.406907342399056	0.787042499949246	0.93604485993763
1	579884	0.58447550084424	0.870033850502204	0.589822402424376	0.687097902593138
1	580914	0.746732428515319	0.792072598493396	0.563709107418986	0.95339571425688
1	581414	0.711399983530391	0.940802397189066	0.591539124271363	0.510721241926521
1	581476	0.639234560452706	0.600336018030456	0.929775951727392	0.569024752914635
1	581634	0.732569972257384	0.53488710371405	0.448125584614928	NA
1	581969	0.307257063136801	0.547840576520323	0.687662880374826	0.607345188586327
1	582136	0.729307793588775	0.664971680727769	0.299867204772436	0.563099132957461
1	582166	0.48213642395879	0.764449988773053	0.221539037737116	0.518622521603775
1	583573	0.621085841579893	0.704764889113313	0.595699701603641	0.648925086060681
1	584008	0.560954644595815	0.539413042983424	0.453273232548314	0.577743731501495
1	584156	0.197099222722001	0.735779726857611	0.982579386332693	0.787492900892882
1	584213	0.400082567845069	0.283246337244335	0.419810630669344	0.360091288911553
1	585048	0.246081451269407	0.721863850478593	0.481694404325706	0.472942600091267
1	585995	0.728274017619229	0.226369840893738	0.218318889362023	0.246804494498422
1	586205	0.268661138607029	0.787648465861718	0.525295577203055	0.537437874218858
1	586899	0.0366864073611695	0.25027145967204	0.864176502524723	0.970196862340987
1	586941	0.222879532544706	0.323963001021891	0.566920788010384	0.846506965654517
1	587094	0.290057254904301	0.645497072319334	0.660627755256175	0.409820486156209
1	587232	0.187063237182548	0.964477705725193	0.555203168955929	0.941064741708273
1	588464	0.248477272003935	0.85642971286644	0.535112948802915	0.59389729201426
1	589142	0.635375069074298	0.897383720373233	0.805320140408408	0.810771316475087
1	589688	0.995229361812701	0.63290035970813	0.981693365080214	0.934202779988369
1	590536	0.119972748767498	0.67382448963078	0.158329095987271	0.267604860104889
1	590666	0.7390028269199	0.966649022505586	0.297084231364531	0.170034147168399
1	590903	0.95660867976897	0.449991859003116	0.528447461657168	0.658653309979033
1	591584	0.844972544032565	0.700712042167868	0.602895417596448	0.589490711759329
1	592597	0.981563734742062	0.41992359760861	0.031659616416314	NA
1	592867	0.282793321762776	0.451408505472229	0.0054429779739837	0.000546944938323977
1	592984	0.918960191024761	0.266933789233502	0.847057050277844	0.553316950171341
1	593706	0.634444494769715	0.897822734012758	0.106590075375503	0.116706610663465
1	593807	0.389298725431873	0.465675708278656	0.548455152191008	NA
1	593981	0.609957571548036	0.641059633477889	0.592673552783577	0.868478010265603
1	594036	0.252096096360197	0.975236255231011	0.450455286373707	NA
1	594051	0.16308701172374	0.615256586278279	0.846842147571234	0.267372165885033
1	594166	0.871741134050715	0.928156347817163	0.982839946731002	0.830253445230259
1	594258	0.686500019055892	0.634661976038796	0.24142598206603	0.0858641264835559
1	594446	0.581016149946904	0.684517715361909	0.978013897685567	0.791671245999741
1	594718	0.248132334318718	0.735456202174989	0.663783013666153	0.232266855825993
1	596257	0.287161092023599	0.673872262531811	0.60841570536172	0.197109788908133
1	596314	0.248132334318718	0.735456202174989	0.663783013666153	0.232266855825993
1	596487	0.94915885126146	0.800493201086212	0.311654021969823	0.138971963716696
1	597037	0.770249004943389	0.807195929457254	0.135135688981992	0.0748558004446031
1	597076	0.363162521645914	0.814768213965621	0.400085660354352	0.469334063127708
1	597319	0.558708033152203	0.724865763318042	0.347902166551419	0.302418088204747
1	597595	0.144625646645623	0.727044056721861	0.228577408838505	0.547991514298356
1	597988	0.709846561914667	0.747844386388462	0.424657059634942	0.34555952272358
1	598774	0.454129133272457	0.316650210538264	0.995470375853998	0.236979688998756
1	599420	0.571746170243099	0.331160638543673	0.7307509879483	NA
1	599461	0.213858527596515	0.541278287115373	0.988432633523255	0.495610387854502
1	599650	0.373718972815454	0.823471750574703	0.476979432265376	0.615910180496415
1	599730	0.452190585244562	0.699688471578932	0.665333950974256	0.533991078056621
1	600201	0.636459924107424	0.999383714498158	0.00628656604979917	0.00206193739150281
1	600306	0.287263809610779	0.135165882732139	0.773352350296225	NA
1	600902	0.820908306045101	0.148883097441363	0.294225415731111	NA
1	602162	0.841159498538831	0.706722332200407	0.930843136153477	0.887014791567357
1	603851	0.455163469450315	0.270853188482784	0.740001726106248	0.618971738251607
1	603880	0.669342152246931	0.319991987207633	0.678727734789197	0.338976820187894
1	603998	0.338442826934009	0.388799112397906	0.101546911829199	0.0258178705457547
1	604028	0.394936507870949	0.185370614457894	0.814874859858513	0.764374726683924
1	604589	0.568724356703719	0.296386150857496	0.00527825260444104	NA
1	604664	0.825428527927031	0.715016234734475	0.931264332545818	0.874605164210879
1	604849	0.908043620720827	0.17652162493078	0.0610981343890869	0.175349462797448
1	605032	0.728088557655267	0.244059571844544	0.000376478497762849	NA
1	605176	0.406933948303879	0.297534994260029	0.147558268601553	0.0313668291914951
1	605713	0.911628417885158	0.80632407558346	0.0113094459547343	0.0108515886436178
1	606019	0.754624914341569	0.67656515528538	0.126025465983946	0.108609571880444
1	606267	0.609803138879246	0.565263659865118	0.0768820506508856	0.0188897514383293
1	606437	0.146023652988356	0.224961340414543	0.0268496650179239	0.0150709573845625
1	606579	0.237522469058038	0.120731657736216	0.641641122910036	0.97858894433448
1	606634	0.192308380487902	0.455667979460815	0.555067827111214	0.882375505974905
1	606705	0.789268014115069	0.30536273423908	0.2622322839969	0.382915083464293
1	606764	0.232995478998909	0.927530876631992	0.0332540880121625	0.0419804618398639
1	607355	0.82326004318399	0.490811113549976	0.0276554446633178	0.028913449328015
1	607398	0.916448565010124	0.86263285696005	0.0837329841303329	0.0220480954852679
1	607559	0.564659449923327	0.374287370722156	0.959548866790569	0.82165269040075
1	607706	0.643127202924425	0.228711061123865	0.440873099800631	0.946568959114867
1	607865	0.491055239216588	0.373588978060827	0.700250173601339	0.387795277913745
1	608068	0.361101849896826	0.124762782347402	0.225855937766978	0.5582385664356
1	608512	0.49476909840359	0.164813667172119	0.273266322016265	0.649650508297237
1	608689	0.852424217054685	0.429725680131824	0.264982787920677	0.554828478461935
1	608889	0.361101849896826	0.124762782347402	0.225855937766978	0.5582385664356
1	609094	0.531359742802279	0.108184036374405	0.210030309170894	0.468058438452347
1	609311	0.49476909840359	0.164813667172119	0.273266322016265	0.649650508297237
1	609446	0.49476909840359	0.164813667172119	0.273266322016265	0.649650508297237
1	610223	0.0727268656461963	0.663109883083248	0.00625080046968163	0.0758934605088161
1	611089	0.989437933988005	0.169118745431374	0.447275958087253	0.943677771027728
1	612952	0.0531323988728686	0.56502846485212	0.108350447053681	0.131280678363527
1	613195	0.823171733924651	0.696070637071	0.89757121950102	NA
1	614273	0.454063615217143	0.801613649027899	0.486872492885898	0.756393317967164
1	614977	0.0165927654955316	0.630619911796631	0.0292779391576344	0.202845941351759
1	615209	0.429968852895458	0.00919818660299137	0.82974583370662	0.146498351146845
1	616458	0.317062117972202	0.429261642403455	0.457099650556642	NA
1	616831	0.0423879085054338	0.520053056222258	0.11040680645736	0.274744442372586
1	617071	0.714552286131172	0.820362486872837	0.07971807359547	0.0212579975387117
1	617402	0.143206431104705	0.229240396015693	0.095699090245818	0.0501943320518806
1	617873	0.570077624864861	0.887123414092485	0.106555377099745	NA
1	619000	0.606432268308711	0.586064212235759	0.968269240501633	0.703853594501344
1	621036	0.64171613311936	0.832385979902444	0.708968547096282	0.92200351070264
1	621591	0.409803801114808	0.883536756887346	0.0492511112399608	0.0890015497693835
1	622561	0.982396228683973	0.610562103359155	0.979043293162039	0.539999086462621
1	624529	0.0835977638079762	0.476935510631603	0.500067181713605	0.593282630666317
1	624775	0.175877857814468	0.184725475816392	0.00211335686191354	0.031371775770393
1	625204	0.857707651124047	0.242020401083559	0.00654960965592791	0.033799436114961
1	625432	0.984188234309423	0.323050720150418	0.00781664396078896	0.0364082224166598
1	625489	0.042562873510085	0.909644236684978	0.867620717258994	0.495365183817116
1	626351	0.229335777558158	0.540891113584876	0.848000794152252	0.505498873293999
1	626542	0.0254215102152999	0.622314765896812	0.00451864017015645	0.0845075361313334
1	626569	0.548069099588328	0.491016782044627	0.109349312090234	NA
1	627062	0.082077530558038	0.86146271852214	0.884039167884453	0.467435294207005
1	627925	0.0621106258051236	0.804906309146398	0.957942478265996	0.547504294351104
1	628630	0.0165712021278784	0.793205343097324	0.621266476560116	0.57424425023258
1	628685	0.738359773478181	0.616528953141457	0.431892399452606	NA
1	628866	0.748592141387185	0.871334102993585	0.0672100232480638	0.011158869560846
1	628954	0.607656006156722	0.954147659178956	0.108444657716145	0.0183615320682185
1	630209	0.856878398494446	0.85702116041747	0.183264096226528	NA
1	631754	0.517299319623436	0.759656644681427	0.434451468517412	NA
1	631901	0.378719723325109	0.907995830277572	0.14335011130875	0.020594823899551
1	632372	0.545323925040409	0.784545944185182	0.778423690212696	0.630858324142537
1	632602	0.843095355692628	0.796997403747347	0.856857201036367	NA
1	632799	0.973409611432606	0.202414225549032	0.0956264624348612	0.234039645060465
1	632964	0.641592195090272	0.866709857876951	0.103401515989964	0.0161371920412492
1	634228	0.289692840235673	0.512704876108244	0.249744419230725	0.22897803679848
1	634963	0.942265148916457	0.567344273828686	0.0793654497683739	0.0521905102951129
1	635670	0.0537596897200816	0.77180282455533	0.300709220118096	0.832527522397915
1	635902	0.664090900340677	0.583273982220177	0.427868182852955	NA
1	636788	0.0407358066155055	0.745199812374628	0.317864419283567	0.980031550216416
1	638653	0.226965748094928	0.666921167276942	0.976729147563618	0.601831669865923
1	642762	0.368904654606346	0.220538001699997	0.750983446196725	0.222302766103299
1	643447	0.885719751536445	0.565208244711559	0.708375159274341	0.337267919362303
1	643836	0.963854525622718	0.678571151435969	0.970655475406935	0.77616691609504
1	644148	0.250472360839135	0.653619702535998	0.420521890084992	NA
1	644814	0.811773852444809	0.732450054619274	0.793037375303687	0.543268935328116
1	644974	0.310340140917206	0.993618250822404	0.383697995656856	0.413301635980761
1	645661	0.0690647333578627	0.640755130282899	0.545991761926885	NA
1	646492	0.307715268867	0.267946907170697	0.0820881128814131	0.45802143092835
1	646531	0.630322595778853	0.303340942921504	0.153267686861709	0.542399173750964
1	646558	0.306146971644718	0.783560203079378	0.032348661662979	0.0409581480636099
1	648156	0.875998751125519	0.785038935451859	0.0618190443050227	0.0826031542513308
1	648705	0.764778667189323	0.464690441739568	0.483671323167361	0.224972373806369
1	648863	0.801631810560565	0.496328686910444	0.613788647603672	0.288643582586656
1	649160	0.199108678502984	0.681093632324854	0.047743511563294	NA
1	650324	0.478781814273826	0.869727416800751	0.158254043239564	NA
1	652281	0.346515941542734	0.915033759348777	0.164034616392456	0.202289538413736
1	652305	0.200722196405955	0.701824303675633	0.0136478641125241	0.041262684849407
1	652684	0.836050915549837	0.829180955905144	0.672296124671381	NA
1	654412	0.921705889427681	0.327070880996723	0.597414419363528	0.281138913185117
1	654548	0.785357762209345	0.66425123054719	0.352929484543029	0.270496129780666
1	655770	0.630951755235211	0.288289948163717	0.479384143277355	0.805367449962784
1	656193	0.914930409444237	0.823832716820758	0.872187358413927	NA
1	657898	0.204941846623591	0.972815922384464	0.731365728476631	0.847580131735553
1	658051	0.429769427077994	0.635491798786111	0.981845379482784	NA
1	658067	0.620069913727349	0.43232510915068	0.228428872962307	0.0328038502082483
1	658413	0.631344674208332	0.353562331705582	0.723214903644965	0.428541008570303
1	660534	0.942541905200266	0.882636537521196	0.529122783018861	0.536843054648795
1	660755	0.916503933276484	0.286170288077081	0.39680990699772	NA
1	662928	0.452578676560131	0.572611746367592	0.540512799060504	0.0833029725693516
1	663182	0.0265997930669384	0.752478540445219	0.439414481618856	0.0251035099517354
1	663474	0.559010901398112	0.966680471667257	0.655628439081269	0.421833032747041
1	663522	0.134480771278808	0.48078171182041	0.220793226966481	NA
1	663822	0.451393725138257	0.943396834381654	0.568743511818226	0.116111664532758
1	663874	0.61450138597991	0.679610596842728	0.80110132680064	0.559238250791263
1	664107	0.992000297553715	0.543374541825063	0.117664657703875	0.108685634110809
1	665064	0.381658454309472	0.435135807868392	0.777924270133945	0.614749800901602
1	666092	0.610711871989339	0.372481360931798	0.136396002700216	0.343147296898193
1	666158	0.691033835416288	0.583541204583478	0.798374419082343	0.797517632445833
1	666602	0.66098861647383	0.249558078394945	0.460683960027759	NA
1	669462	0.397138923361534	0.329222850982105	0.238542426346467	NA
1	670382	0.425061211055129	0.940566028203358	0.514587007814002	0.941899938326502
1	670446	0.38465199772685	0.644583152053685	0.708520652182216	0.692672952879367
1	671911	0.928450962416396	0.765829861348358	0.954575233945536	0.901916232470285
1	672454	0.48374336009494	0.717061242565584	0.7164742939328	0.979529314721413
1	673785	0.601982715723391	0.297702042315781	0.163463723783167	0.167764268094294
1	674586	0.188694104536267	0.258420752704934	0.58816117942427	0.329505616646168
1	674820	0.876376786837004	0.433727623530401	0.275071784215257	NA
1	675578	0.103347169037758	0.108778420033139	0.114739079605143	0.0592087972298829
1	676195	0.662160067484741	0.529427308385694	0.899796346663905	0.938903876783159
1	677095	0.876376786837004	0.433727623530401	0.275071784215257	NA
1	677970	0.267554599865349	0.322325389783806	0.51534784522337	0.325938947738248
1	678264	0.661966769741778	0.994836216206727	0.113612132732881	NA
1	678747	0.822192897387465	0.870436714405467	0.871871071622209	0.828993805237934
1	678934	0.238469973066933	0.620193127672809	0.385964146459622	0.410726993950609
1	679076	0.975815738597266	0.96230467055887	0.523583838619258	0.319382041046628
1	680574	0.266337385439445	0.0404363287390984	0.0239279653759286	NA
1	680825	0.322203756321047	0.201268573978907	0.817466506549871	NA
1	681286	0.682000687868023	0.660388956405005	0.793877896733199	0.55030197910743
1	681554	0.674801489042373	0.504441545976661	0.963723932602951	0.230751682080515
1	681653	0.252707208590056	0.782125796954936	0.73385529509471	0.880491171433654
1	681710	0.777903300227255	0.910802956897126	0.807422837954648	0.598528318841312
1	683022	0.913392333859057	0.626268949368735	0.309404681278359	NA
1	683186	0.982031874241045	0.923870340566618	0.755633600080971	0.549195868006717
1	683540	0.714278481733301	0.525311558749061	0.849053266610511	0.871879543619802
1	683922	0.491654933487172	0.611914649597344	0.742657580653775	0.33762941146287
1	684357	0.39971489546943	0.816759818694809	0.0907375715222822	0.0883306412133733
1	684772	0.39971489546943	0.816759818694809	0.0907375715222822	0.0883306412133733
1	684939	0.301994113811013	0.533503228233811	0.805513575529059	NA
1	685381	0.476945856092227	0.949439641668597	0.755286820653772	0.237178007576995
1	685486	0.487815731176051	0.980344718052069	0.192193755540159	0.141291350640864
1	685533	0.0195043336604166	0.984962069672092	0.183834277626373	0.883038089054607
1	685874	0.426381566230186	0.8837425412261	0.816084647695187	0.268096358007159
1	687977	0.0193905449854411	0.686698156753435	0.330051010438408	0.768152863875023
1	689553	0.0779386811445825	0.720748727676022	0.640332146056084	0.356669351044641
1	690277	0.853845867058329	0.454874973039616	0.990803625157006	0.301154291348879
1	690361	0.246070087750607	0.805690528101567	0.987865641581392	0.737660607797453
1	691127	0.269597493857274	0.778142128433538	0.935762500572497	0.823617296444628
1	691401	0.818460231596419	0.788987886610984	0.533329606950961	0.748113860084095
1	691775	0.915647856618658	0.802217797738943	0.502739901816186	0.175235431809763
1	691899	0.353440148500725	0.912996979895887	0.137771291141061	NA
1	696278	0.0336423330505446	0.893200907380474	0.635278705293621	0.831931979395193
1	696296	0.5476366140563	0.751601970702514	0.775570528633591	0.681827817146269
1	697378	0.645653987796487	0.438134365487691	0.686513380308614	0.693680559336073
1	698953	0.667820473088185	0.903411386427016	0.76674549145243	0.907081901196643
1	701107	0.0215683157519815	0.587779542008322	0.37472353855333	0.983139006451329
1	701961	0.0518875957269489	0.759183447069207	0.278473471302886	0.972448915839513
1	703755	0.0834409703305057	0.0410586475462247	0.339454716313468	0.0688641066425627
1	704109	0.0174185835278708	0.0985932686955084	0.163288764300044	0.110800034373804
1	704212	0.189478011409757	0.0981982791218935	0.578569831070519	0.14462729990679
1	706549	0.446090651715946	0.199243195126549	0.200321785083752	0.050301134439827
1	706920	0.0250117676645995	0.917941018472603	0.434534415695304	0.887639549843429
1	707771	0.579916310903633	0.736478233821936	0.867225848621632	0.574431390589998
1	708523	0.0777565410249616	0.165719888990158	0.348341068377828	0.96754148508843
1	709358	0.491497759059759	0.282827567210504	0.652503680816641	NA
1	709643	0.513512214693965	0.505533830949214	0.471946489045363	0.359341773932984
1	710166	0.0498530695397996	0.626231275908694	0.277107831715906	0.839175537037773
1	710467	0.383367155213986	0.334206746640165	0.190119151637257	0.0562644438129726
1	710497	0.659239582227575	0.996537752316111	0.231564953821456	0.251837672481613
1	711699	0.204517463841279	0.0886481010116198	0.310763486449356	0.639546377624575
1	711812	0.149374422122802	0.0947545642643242	0.694006519986426	0.192314987601436
1	712096	0.554229871279086	0.0784470604011819	0.982546277559195	0.158305797513454
1	712618	0.417793262892901	0.0695367004009247	0.798281661539872	0.295113190539521
1	713682	0.145312884197722	0.669748489845196	0.010521580760265	NA
1	714063	0.367671865932422	0.697422578871138	0.196880004301639	NA
1	716805	0.604497507076926	0.63665959836344	0.71141030128938	NA
1	719774	0.579916310903633	0.736478233821936	0.867225848621632	0.574431390589998
1	723966	0.436870665924953	0.0902547013934446	0.941409371243745	0.193238667996526
1	724674	0.0663441041962375	0.736369760779945	0.456239538200404	NA
1	724844	0.527346039130655	0.434897773621862	0.782632740478577	0.661710599735997
1	725962	0.0207247514464311	0.563429212539013	0.453007656652039	0.862168484156753
1	726800	0.635513270660289	0.476294183644131	0.813221077555119	0.693602153818009
1	727782	0.051465475591136	0.313144114711639	0.455516999265832	0.18938875754534
1	728191	0.346629706277137	0.320538588094131	0.322271185986855	NA
1	728544	0.320966984242569	0.283294245787453	0.371076428928814	0.925991135067028
1	728748	0.270660265493058	0.360661155064219	0.316493177080386	NA
1	728973	0.29124877386309	0.0880350235536202	0.735483095150009	0.281567385685095
1	729540	0.306185678061065	0.41747984724422	0.376679596647455	NA
1	730306	0.621103561643272	0.304158644542749	0.43239366190061	NA
1	730485	0.306185678061065	0.41747984724422	0.376679596647455	NA
1	730948	0.549345868919932	0.603775622690505	0.364550953795391	0.250260649192492
1	731044	0.270660265493058	0.360661155064219	0.316493177080386	NA
1	731608	0.231400781252197	0.798564872657767	0.468274639416605	0.798134933143556
1	731917	0.683810479607663	0.448594005338964	0.404927038496728	0.359389463948265
1	732819	0.131363115500672	0.809564545986866	0.251704978461839	0.403331686013952
1	732956	0.122963783454615	0.209907210144882	0.733057701697083	0.243338495016616
1	733046	0.131363115500672	0.809564545986866	0.251704978461839	0.403331686013952
1	733728	0.306185678061065	0.41747984724422	0.376679596647455	NA
1	734158	0.606220535254872	0.542776443014159	0.419687581267468	0.313159798905434
1	736996	0.722622866052424	0.265485430403468	0.45417677155334	0.616777724429434
1	737717	0.0702550722852471	0.745105366190874	0.155814928119671	0.177087807719809
1	738108	0.228165092999827	0.683794769940885	0.925605323262824	0.212144812768989
1	738557	0.365147687313754	0.492779890034711	0.123251509628682	0.0368896066246664
1	740949	0.367671865932422	0.697422578871138	0.196880004301639	NA
1	741800	0.0936176605492965	0.671909980182682	0.414929788494703	0.900256822279787
1	742852	0.768765263985978	0.328374027580944	0.337181712240205	NA
1	743178	0.26802575015288	0.483083286343958	0.302995323722615	0.336764042988243
1	744403	0.768765263985978	0.328374027580944	0.337181712240205	NA
1	746377	0.263601256819532	0.534619897334921	0.595849383237292	0.952810098562942
1	748146	0.866690921364479	0.428678387254005	0.899669809826704	0.83528023586425
1	748253	0.769800295356269	0.0367348331302581	0.883366304295226	0.550719072782702
1	748326	0.854476549473462	0.0396175739502302	0.889218865608766	0.405145377231267
1	748554	0.828781550162111	0.694008956753678	0.706831086506641	0.530259599594313
1	748635	0.248723494934253	0.570428999018891	0.326245252517049	0.445344708027168
1	748721	0.250704177611505	0.277108746524273	0.540774479768487	0.947006811963302
1	748949	0.0488374425083159	0.514621688769687	0.168140146729214	0.472768882784517
1	750424	0.549345868919932	0.603775622690505	0.364550953795391	0.250260649192492
1	750926	0.606220535254872	0.542776443014159	0.419687581267468	0.313159798905434
1	752603	0.0711813369723366	0.542173041387031	0.611302733180623	NA
1	755399	0.533651758587204	0.603776442953961	0.358888824689421	0.2498476901515
1	755432	0.477677071305762	0.669749181028299	0.306615624903811	0.194088458137977
1	757790	0.865683016171775	0.580041767688204	0.857073276744913	0.950258933507166
1	758192	0.440568932805318	0.474520334541604	0.586226231152556	0.870880430852039
1	758494	0.988479695159374	0.04250364031185	0.712791742237709	NA
1	760567	0.988479695159374	0.04250364031185	0.712791742237709	NA
1	760741	0.310224300054771	0.749820118500294	0.170208194813942	0.175921657170543
1	761394	0.693935888496827	0.334036927290302	0.840345053537979	0.932230191640972
1	761468	0.133155248983495	0.889992479554921	0.319227598033846	0.496163192231989
1	762201	0.494333951633131	0.764002026778016	0.377281506500117	0.205572015468793
1	762240	0.108123389127863	0.359413611358762	0.737331479201518	0.860189873353197
1	762345	0.477677071305762	0.669749181028299	0.306615624903811	0.194088458137977
1	762698	0.0113874420798174	0.215375676661193	0.533895837737069	NA
1	762875	0.117752179200468	0.898430704325371	0.317156327202105	0.5190281943294
1	763691	0.760874255806518	0.479965623648185	0.473036476412178	0.311790216847094
1	764702	0.0457853581523227	0.717425397048688	0.315192693053032	0.327340221662981
1	765075	0.908496175508172	0.347571454721605	0.200596938827534	0.152186619182644
1	765174	0.760874255806518	0.479965623648185	0.473036476412178	0.311790216847094
1	765612	0.085515080564398	0.738017851499212	0.373379550431764	0.818819831344487
1	766776	0.218275746610413	0.786285313422433	0.956630107814714	0.98906195912788
1	766916	0.760874255806518	0.479965623648185	0.473036476412178	0.311790216847094
1	767816	0.0804577512279723	0.599238502491375	0.893617377479265	0.471925756289503
1	767908	0.0281131277385465	0.543281654694781	0.669857984756065	0.552769711422108
1	767998	0.878912612750916	0.0595683856243536	0.549430380967209	NA
1	768161	0.0383804284872318	0.765579081025125	0.369172070733543	0.770955989161271
1	768561	0.404019559443095	0.542776306632267	0.341314950223694	0.311285041726856
1	768664	0.878912612750916	0.0595683856243536	0.549430380967209	NA
1	769275	0.478153320079534	0.611996578994553	0.503951885256953	0.41034261802325
1	769972	0.539011220698768	0.588132743570471	0.38540406434114	0.223490288759734
1	770064	0.516061196490945	0.649140300469457	0.851605414713123	0.761782736727725
1	770082	0.824457189210335	0.595123840912849	0.91853122723867	0.472472746575035
1	770282	0.172749652729872	0.67930346053283	0.972697504702671	0.779338430723711
1	770963	0.429371066864134	0.534026326850558	0.749053199491138	0.876733786056172
1	771817	0.205970589862317	0.682920643847377	0.475974955098493	0.299545167819213
1	772013	0.587989402950577	0.257304711166904	0.835867512416431	0.508079808623772
1	772303	0.205970589862317	0.682920643847377	0.475974955098493	0.299545167819213
1	772458	0.151103223497246	0.546308159522107	0.570406598396076	0.744166859495188
1	772724	0.298009372023014	0.986833762430912	0.617875416876718	0.462902471341618
1	774097	0.454254268354525	0.735706344095618	0.794002586253701	NA
1	775070	0.191629529227829	0.28421280106035	0.117748650742671	0.63080933135377
1	775518	0.413266362653975	0.870966350097111	0.865547531151398	0.872584099208043
1	775649	0.610133385142114	0.825399516639705	0.570683166115777	0.704405579316699
1	775705	0.278778404674749	0.961562413437562	0.629966279928464	0.495667500854529
1	776241	0.329781045863323	0.58435723703694	0.70267792723619	0.624085136677307
1	777251	0.383126034815132	0.768162416569159	0.214870494201668	NA
1	777713	0.563981273658258	0.330707497607387	0.552959535266671	0.101469504469921
1	778724	0.806185255406866	0.757328392149704	0.933130958767758	0.839286008561887
1	779047	0.0152641470576818	0.170294369009364	0.0979705374168638	0.0958309392971986
1	779397	0.243520869190592	0.233907551687091	0.3166493842924	0.0980952746296053
1	779812	0.206819998118585	0.544353959436753	0.837666346943346	0.105205789454948
1	780337	0.547410202266405	0.547910262176763	0.214699209351748	0.537103027227787
1	780505	0.191629529227829	0.28421280106035	0.117748650742671	0.63080933135377
1	783499	0.219643507545933	0.430198319376201	0.803398258376294	0.780469372635613
1	784254	0.575646000360788	0.451891745218916	0.0903833672190874	NA
1	784382	0.119565732376259	0.672287094261057	0.195263270632612	0.120917580040912
1	784491	0.259494476885751	0.689262353286158	0.498559478868252	0.462603226920875
1	785691	0.579001449770291	0.992980008388871	0.951642481445728	0.693286278270676
1	785829	0.401166746933875	0.452400221872434	0.403865823260759	0.121473825108632
1	786874	0.0126711348786301	0.457810166787467	0.178494951172174	0.266841863664817
1	787215	0.125001054533748	0.512961190331417	0.754912022035789	0.770091755011938
1	787587	0.653340683258428	0.631276469897757	0.796887482058157	0.978843495044417
1	787697	0.335309512322578	0.407980783073149	0.0284884068687067	0.00178369775758495
1	788873	0.0904487800224722	0.947679133291712	0.236306872478665	0.474476914198002
1	788988	0.114888895583361	0.732774092980255	0.722117325502833	0.624439828282903
1	789353	0.526231315834349	0.943660075689178	0.587531194693222	0.713731424893723
1	790787	0.126139790629003	0.687597335302504	0.0129620917864596	0.00237801202287091
1	790940	0.112802592916223	0.18866933505435	0.097394765471355	NA
1	791192	0.575178369584204	0.652488953712308	0.718919515610744	0.276036192387762
1	791439	0.522260896532714	0.791751690399734	0.703709236370347	0.847664898091552
1	793587	0.889698624414481	0.160664809267438	0.432250918295213	0.024654214107067
1	793805	0.287101159529753	0.416902221247635	0.205128437870741	0.0149666163243165
1	794699	0.889698624414481	0.160664809267438	0.432250918295213	0.024654214107067
1	796471	0.83996142132972	0.926563304079706	0.880232500963111	0.832671843052795
1	797197	0.530425682385547	0.803296778686002	0.72628641514879	0.82141537061586
1	797241	0.366721826280011	0.808902558244835	0.233085395827188	NA
1	798673	0.453180258549709	0.571681964068533	0.79489967839338	0.883890995259126
1	802259	0.355499841841239	0.530347911850434	0.90093719724794	NA
1	802319	0.674535794150896	0.586469484042073	0.161510339088327	NA
1	802842	0.325430130937168	0.325897205609583	0.915961691174609	0.510579621156267
1	803631	0.372164799115378	0.681970618435015	0.236073582983942	NA
1	803836	0.137668906890461	0.980429313174697	0.915253666382466	0.579407819303545
1	804120	0.705663759302086	0.439443328974485	0.986262088817476	0.75610026898601
1	804969	0.276537043102119	0.952116542216573	0.982044077311961	0.670170275043068
1	806148	0.49643618664762	0.772409508683141	0.798204639393332	0.593117366152251
1	807194	0.22763709345778	0.322438532402325	0.467960646855871	0.496978876438198
1	807780	0.900601357873797	0.24104342729401	0.287541712400157	0.72795128940359
1	808732	0.270793682578847	0.451720008390713	0.363696381028343	0.0920606323183487
1	808962	0.276537043102119	0.952116542216573	0.982044077311961	0.670170275043068
1	809178	0.276537043102119	0.952116542216573	0.982044077311961	0.670170275043068
1	811369	0.898594514715098	0.866626212600174	0.669418352633702	0.195997306184597
1	811781	0.504616162039398	0.793584995475615	0.737786533390502	0.443351263882319
1	812120	0.949649047303915	0.0790350177430608	0.13228651521145	0.327858874964019
1	812218	0.945125937363752	0.92538453697466	0.384400340639645	0.122285537895308
1	812466	0.274102707054629	0.608259746519621	0.205860351482888	NA
1	812574	0.341408452529862	0.993216212002564	0.914604115582785	0.646469266404586
1	812774	0.138551992107282	0.647113229975336	0.839693171440684	0.65955519721558
1	813001	0.962696952118464	0.0379012728299703	0.291588090398381	0.736803864124094
1	813018	0.560649587717484	0.4434219041903	0.607386605585471	NA
1	813208	0.712961735851664	0.261376377305237	0.233620935651632	0.952196002063631
1	814751	0.22321096384299	0.222816173253998	0.879232238495051	0.449671336619885
1	815910	0.384108344971755	0.926825045277259	0.85192059535612	0.574366877211427
1	818004	0.900471944832444	0.395698469776739	0.299300271955944	0.0438166762189047
1	818082	0.270793682578847	0.451720008390713	0.363696381028343	0.0920606323183487
1	818672	0.384108344971755	0.926825045277259	0.85192059535612	0.574366877211427
1	820523	0.307114843967985	0.0323948339811877	0.282636574059832	NA
1	821282	0.95552226466713	0.985503802375383	0.465712797882764	0.138209662273238
1	821772	0.357445599608839	0.949549398841433	0.913527160769568	0.646364314000952
1	822975	0.161149273382447	0.565315421247219	0.322677216511546	NA
1	823044	0.173724857072023	0.95307511415574	0.471254316007666	0.0484172276916648
1	824906	0.282711675957481	0.63759507140042	0.891194805928145	NA
1	828405	0.357934171115521	0.0242319396476925	0.15643017488167	NA
1	828756	0.475043925988805	0.816848859079629	0.798968067339225	0.509851588710474
1	830155	0.664659301586497	0.342994453034453	0.938768523422712	0.648944439691555
1	831063	0.926699152691469	0.770416687120077	0.249239668494508	0.0271710640802042
1	834106	0.123211080560166	0.379743455049289	0.256183739297605	NA
1	836373	0.320392001353917	0.0852439088065375	0.554680500381786	0.115361905303804
1	840039	0.724931272049298	0.997017079548174	0.234105450043676	0.0517054062269779
1	842558	0.475043925988805	0.816848859079629	0.798968067339225	0.509851588710474
1	843072	0.475043925988805	0.816848859079629	0.798968067339225	0.509851588710474
1	843196	0.348605103161956	0.483895055971541	0.622471344114832	0.278225622831881
1	844884	0.833448352872162	0.557689821949189	0.573073318609392	0.93546580278386
1	846217	0.535351254892616	0.606450332786136	0.413610530464917	0.420948193510284
1	846926	0.314303091491106	0.952912792820126	0.420350053128245	0.368045130702498
1	847477	0.67460060308938	0.41882439895969	0.532231273574351	0.932552729649898
1	848013	0.179193477064212	0.290764413925158	0.0776613585531623	NA
1	848167	0.294171765792122	0.835065967538576	0.178237247319827	NA
1	848221	0.294171765792122	0.835065967538576	0.178237247319827	NA
1	849254	0.674008069976953	0.794739604028937	0.733146069993673	NA
1	849816	0.33530374538388	0.935858744152831	0.196721369765439	NA
1	850386	0.72055394028397	0.880677086801812	0.273262926331288	0.0427648941897718
1	850505	0.671849736376418	0.84499100451451	0.477947789485627	0.16737820986376
1	850725	0.00178262616143274	0.498399039191152	0.215822188370187	NA
1	850785	0.526883517513508	0.84868213418501	0.269267957569309	0.240015794786464
1	851288	0.222472327214283	0.0281618879066225	0.178193945625415	NA
1	851390	0.633893748885555	0.450073974400979	0.884685918968804	NA
1	851927	0.95930065370809	0.230176750570727	0.0354090303388209	0.0433058114556134
1	853481	0.486874423450218	0.864577861098545	0.613571989073541	0.399526771749819
1	854790	0.446531875715564	0.640122127872004	0.41668048844161	0.123836992008913
1	856282	0.861395909653602	0.948823960683509	0.717315602803887	0.257306663219359
1	856738	0.498096511897412	0.26230212413091	0.247805957247451	0.413010828575039
1	857785	0.249638696926438	0.623836108214287	0.593171618348687	0.708313182811582
1	857834	0.00102033918961546	0.988084573540751	0.683946996893922	0.192007211284508
1	858592	0.353884732024931	0.332781144460808	0.526997059870383	0.326444640083842
1	860972	0.0212670432366802	0.86744555944887	0.220585572122685	0.726088655227253
1	861283	0.015330486838279	0.151222128685305	0.100396941983583	0.892467333643456
1	861474	0.0499676432088069	0.620391377622186	0.10403473288493	0.576375026320916
1	861547	0.0121719423836872	0.141733142000721	0.0631006429635331	0.947159746673388
1	861643	0.0138746928084107	0.194097027327954	0.0869043286329268	0.956890779029739
1	861980	0.0140740064571081	0.574601271619912	0.058509424763395	0.511903398704267
1	862189	0.0386629709687076	0.646909231663536	0.337511614429513	0.893015810843535
1	862296	0.0069079481251656	0.471080205846496	0.0607950290129515	0.480837414707244
1	862404	0.000586742539754191	0.194579073906872	0.0368404623203024	0.944978730331255
1	862569	0.0157952969508798	0.458624607220506	0.316866751861443	0.911393230260159
1	863140	0.173496603588052	0.559686848984908	0.0784549444886468	0.153600768729623
1	863251	0.00749139723593973	0.560939862175363	0.154887786805385	0.740549894240674
1	863498	0.0454992680216319	0.990821777608279	0.851164730496344	NA
1	863771	0.162652474197011	0.133710262178979	0.0729489493657425	0.517133416931754
1	863823	0.0387619096167662	0.217926117655145	0.652317512954157	0.271700494187604
1	864335	0.209909498548736	0.43996331645226	0.108149371163044	0.278157795353968
1	864827	0.180611788009511	0.733135542451967	0.852977956997867	0.398734341648463
1	864933	0.235031962244255	0.0185046292691389	0.0860380065250774	NA
1	866197	0.24760156110552	0.826675930327344	0.134916246247286	NA
1	866355	0.104932248676334	0.0135090602786821	0.0272672014996294	NA
1	867494	0.223607263072244	0.586462129556038	0.410001292555023	0.195646959207806
1	868888	0.975502768167328	0.586772303692543	0.90645348139221	0.941842500202778
1	870100	3.51402930798913e-05	0.16007142467548	0.565056955648082	NA
1	870310	0.388170210944676	0.568290450403009	0.397542963319689	0.313883963320486
1	871786	0.711391786562971	0.474326999068106	0.659440802927913	0.827117265658312
1	872731	0.754809998409213	0.279016336579595	0.50905076236642	0.777343060806015
1	873447	0.347144596405368	0.513468033186873	0.454629690857276	0.378134520737561
1	873731	0.542430679437503	0.431407441986479	0.905605136137128	NA
1	874491	0.487045527027061	0.619434486958367	0.857767649401354	NA
1	874797	0.87527003099347	0.841454009430961	0.249969604850338	0.236197952866803
1	874912	0.434056878014352	0.771823003926005	0.478571413439041	0.381170156834811
1	875907	0.754809998409213	0.279016336579595	0.50905076236642	0.777343060806015
1	876498	0.508599481313015	0.43135493871773	0.887092500316372	NA
1	876717	0.934109340665288	0.723379676412075	0.797461804280219	0.253563142979635
1	876816	0.625419453820622	0.345640192251603	0.807760277573884	0.951455328613663
1	877192	0.695604325577786	0.685975351514159	0.701910389688637	NA
1	877449	0.158231945426059	0.59927511537632	0.486325109303774	NA
1	877562	0.572799140674207	0.189584811685074	0.978453904873462	0.735845498127704
1	877840	0.649319719388163	0.529167255014015	0.492590220954175	0.560400830871542
1	878756	0.577959076153306	0.598684712414763	0.57157251477329	NA
1	879096	0.695604325577786	0.685975351514159	0.701910389688637	NA
1	879429	0.858010347892591	0.448352833886194	0.711568631428053	0.54142009589641
1	879836	0.497228405630963	0.351053533276719	0.656090684491565	NA
1	880587	0.354417643794849	0.504506042289106	0.728157811035176	NA
1	880611	0.555643809081184	0.378105186414443	0.666040448027691	NA
1	881739	0.369164579942995	0.611237357277571	0.876345477006542	0.672805083865841
1	882124	0.838226523629287	0.792467186821621	0.220565176699923	0.200308454022887
1	882153	0.0824578625171651	0.384116767796409	0.206286990103072	NA
1	882633	0.326649972547699	0.565081276113412	0.767959154096616	0.597274607457833
1	882791	0.465881882636485	0.686380390313066	0.73387675398221	NA
1	882892	0.363774096725771	0.235335380065702	0.899504623470875	0.186523813367935
1	884146	0.682780724773068	0.504829291240737	0.322354665549191	0.313173056605304
1	885184	0.838226523629287	0.792467186821621	0.220565176699923	0.200308454022887
1	885985	0.415068207093749	0.650031837227979	0.979855069197545	0.6008447324819
1	887158	0.415068207093749	0.650031837227979	0.979855069197545	0.6008447324819
1	890883	0.415068207093749	0.650031837227979	0.979855069197545	0.6008447324819
1	891460	0.158231945426059	0.59927511537632	0.486325109303774	NA
1	893077	0.102223895612652	0.171452195072249	0.0317560405842887	0.197502772105555
1	893461	0.838226523629287	0.792467186821621	0.220565176699923	0.200308454022887
1	893516	0.881497540919424	0.876742171342428	0.643167750134023	NA
1	893865	0.928868346051204	0.532380456357443	0.651250907920375	0.642811107124427
1	894182	0.415068207093749	0.650031837227979	0.979855069197545	0.6008447324819
1	895405	0.962482559080332	0.797297343797605	0.293762860630172	0.290659195505616
1	895470	0.536192103194184	0.595979752719378	0.946880895274622	0.620687341598345
1	896325	0.84121429821782	0.615481694705199	0.414638958013029	0.449823422537009
1	896449	0.916420022469535	0.60307882331843	0.601754094028647	0.421948683830009
1	896670	0.783166352755411	0.943046255293524	0.538691129606776	0.327706656046601
1	896853	0.708711141387289	0.657963223464433	0.87458831625781	0.482165223480442
1	897317	0.425499904378582	0.617278285651868	0.992419911971064	0.611546880937041
1	897914	0.77760406791567	0.838864657113477	0.331404389651145	0.256542429977687
1	898397	0.415103078782455	0.894686099140503	0.910419028933663	0.837421886921613
1	898666	0.773283867239299	0.504070873070817	0.0297867523855446	NA
1	899668	0.550288873237826	0.458309063277843	0.944252943403007	0.996986551217597
1	899752	0.248386194834044	0.510582963789224	0.755145112829787	0.979193975311232
1	899805	0.101755058470113	0.370292258580499	0.608346983871416	0.432309525408116
1	900371	0.691403424003215	0.277069037131648	0.46748552495876	0.362159545672059
1	900445	0.79096003510036	0.96700229888412	0.977010726205677	0.743309888409428
1	900523	0.35642495811288	0.223276022415147	0.574694871305299	0.507287556355976
1	900958	0.645459988789646	0.3535641647232	0.836840839665771	NA
1	901328	0.623098549878147	0.069407635154033	0.901440318694786	0.618832223015176
1	902498	0.982054469108806	0.686247601405397	0.994490085564712	0.353251871326366
1	903232	0.333946363568934	0.0943642837250408	0.76066048094006	0.625261140011783
1	905360	0.365810235804381	0.87204206536662	0.261827922085214	NA
1	906224	0.666786291657926	0.404070690157499	0.668916848618651	NA
1	907683	0.588930027369462	0.588721539966132	0.98030773958692	0.342975888214386
1	909236	0.828345671444629	0.00752995982380556	0.491529991690561	0.250174033804809
1	909637	0.150089958266568	0.289278111786266	0.837498125352472	NA
1	911035	0.937912656292286	0.393476100412677	0.820641457400759	0.402328499695959
1	911587	0.712737173687909	0.0929577259351028	0.546803813723467	NA
1	911634	0.92349293704895	0.274796915880189	0.631613510878171	0.147232346370751
1	913934	1	1	1	NA
1	914088	0.410474274000338	0.398420354536544	0.987333430099554	NA
1	914306	0.60818597239175	0.516509491788819	0.546439182106645	0.145061294322868
1	914462	0.410474274000338	0.398420354536544	0.987333430099554	NA
1	914551	0.565178384744331	0.817815330691515	0.792834379830384	0.9932700854684
1	914690	0.565178384744331	0.817815330691515	0.792834379830384	0.9932700854684
1	914800	0.824575379868286	0.466558303572991	0.40166831318339	0.424030562897099
1	915515	0.493443791003002	0.540736742446883	0.9611648110685	NA
1	915644	0.951263054464051	0.515705029345239	0.719425721155096	0.773200762437603
1	915832	0.529465965871314	0.844827449330832	0.38373436518719	0.606316232480356
1	915870	0.271259599212721	0.197412820516709	0.545352229260945	0.50908545709176
1	915920	0.228316654110169	0.180903219377164	0.100871839838222	0.705601986307693
1	915982	0.410474274000338	0.398420354536544	0.987333430099554	NA
1	916432	0.986730179448848	0.826486543690763	0.566002080077844	0.937068262856608
1	916617	0.637898126692308	0.999119382318807	0.457646926398169	0.723164404014497
1	916833	0.667828907169443	0.911506400356526	0.535310383092583	0.875783451765355
1	917605	0.393050898008425	0.0446302392587491	0.733785986064718	0.047487057201596
1	918131	0.943083798347774	0.847758781467502	0.967391930733999	0.43210120623231
1	918319	0.937912656292286	0.393476100412677	0.820641457400759	0.402328499695959
1	918862	0.493443791003002	0.540736742446883	0.9611648110685	NA
1	919213	0.456445856917144	0.177966455794638	0.663007330034111	0.397505277477966
1	919273	0.493443791003002	0.540736742446883	0.9611648110685	NA
1	919309	0.943083798347774	0.847758781467502	0.967391930733999	0.43210120623231
1	919572	0.537987849802404	0.612276514306037	0.475310748462527	NA
1	919781	0.937912656292286	0.393476100412677	0.820641457400759	0.402328499695959
1	920099	0.40120000834429	0.0548137912534002	0.809669940921917	0.0377568696845292
1	920243	0.830113305951606	0.260922357632469	0.801730183154024	0.252565376858049
1	921330	0.814821043117282	0.349932640200517	0.790733142663661	NA
1	921399	0.928299440347025	0.053900179854818	0.969905902099422	0.458898404140729
1	921888	0.92084191689058	0.994900714142125	0.951093405778774	0.383413622204906
1	922276	0.814821043117282	0.349932640200517	0.790733142663661	NA
1	923111	0.461511463375409	0.0507502708573818	0.809681864077108	0.232939248485263
1	924182	0.977501904889439	0.138576287002107	0.932682918045392	0.473981328448013
1	924511	0.200064630919021	0.137461086614166	0.421871716339509	0.272658643530576
1	927438	0.294116928185692	0.268709638560186	0.174079925575563	0.910473270035589
1	928624	0.662494378212541	0.869288183271395	0.093292666229919	0.0716114234810723
1	930167	0.546364120754328	0.352456873405858	0.860427969812737	0.426893498399138
1	930371	0.474275499302464	0.111482251055154	0.60416825831637	0.250056503120847
1	930705	0.283465758793255	0.927374388426843	0.19061269788698	0.321104700652682
1	930778	0.152205444530046	0.851620719184023	0.531760053107021	0.837644093604592
1	931534	0.394826747499187	0.170418121767901	0.355948819622657	0.687743796210462
1	931578	0.166363738610647	0.0276819511507594	0.579678643491637	0.0697446488569017
1	932489	0.531728784595463	0.228942006460805	0.510471698352036	0.014553889930295
1	932541	0.250318782358248	0.640020809737799	0.988763750403109	0.87870806221589
1	932619	0.0895545855433958	0.2626087349758	0.449081041176516	0.589670515417462
1	932929	0.486086223778228	0.864295138321518	0.282303981354162	0.0337711230683603
1	933606	0.423620376001256	0.514569621130037	0.1280629372831	0.0238928919788815
1	934326	0.893124035960666	0.520483208677823	0.13963205351654	0.0134019558392516
1	934952	0.766168231187332	0.337018151944105	0.314653074436766	NA
1	935256	0.440970106839997	0.887364314878564	0.620293826844478	0.115697863544812
1	935836	0.893124035960666	0.520483208677823	0.13963205351654	0.0134019558392516
1	938568	0.0147383152456226	0.737402020908454	0.185459144781744	NA
1	939976	0.603001728655179	0.494348427180119	0.622085112740584	NA
1	940912	0.948559302852233	0.571374479737903	0.179728996979507	0.0217789179118237
1	940984	0.537987849802404	0.612276514306037	0.475310748462527	NA
1	941352	0.0147383152456226	0.737402020908454	0.185459144781744	NA
1	942264	0.0147383152456226	0.737402020908454	0.185459144781744	NA
1	942634	0.537987849802404	0.612276514306037	0.475310748462527	NA
1	943186	0.855920229215447	0.204248985650437	0.816124548078038	NA
1	944214	0.893847943681883	0.822043861686129	0.874796427986861	NA
1	945240	0.812872370968009	0.404198143110136	0.769433018381748	NA
1	945664	0.0852561313189992	0.322891891525514	0.386947940718017	NA
1	945833	0.655118045461276	0.741096917963122	0.530148566711418	NA
1	946287	0.893124035960666	0.520483208677823	0.13963205351654	0.0134019558392516
1	946335	0.594640291062752	0.869282073468953	0.179003551368828	0.0739557750162316
1	947229	0.603001728655179	0.494348427180119	0.622085112740584	NA
1	948070	0.477072213938517	0.975024145528091	0.0776796583911151	0.0469058437334324
1	949023	0.879729698005194	0.560333370598111	0.421441673940436	NA
1	949794	0.455085740191876	0.596498605555189	0.0679672750978243	0.00941581836834588
1	950256	0.194237340014023	0.834100900391878	0.0490055952067949	0.0162822932800774
1	950790	0.662345782178809	0.462344723329721	0.895858598372333	NA
1	953031	0.114278313623288	0.730496107810495	0.877377886405106	0.291372964058285
1	954066	0.937855410449391	0.692332640289495	0.267182036442545	NA
1	954852	0.346485176611939	0.719283113439057	0.486142889252941	0.579975265993731
1	954959	0.927305964014966	0.311118400293838	0.877162733449905	0.281474802468396
1	955224	0.667494920202174	0.578391202431618	0.678169030633321	0.616445476170838
1	955304	0.493443791003002	0.540736742446883	0.9611648110685	NA
1	955381	0.733131407530829	0.8748565647214	0.999922899661579	0.744773629694658
1	955557	0.429186261465857	0.738178953349228	0.417671980351072	0.54779652706816
1	955835	0.346485176611939	0.719283113439057	0.486142889252941	0.579975265993731
1	956147	0.495534117912867	0.621085480144998	0.649793814904667	0.393686801595725
1	956687	0.920223526719256	0.587815867220271	0.688449780834629	0.411451048739834
1	957601	0.0451632392163054	0.0259091096149081	0.395293581837307	NA
1	960346	0.192983841667091	0.964132106648267	0.571932280583441	NA
1	960928	0.968087923410435	0.6215908914116	0.837379992770897	0.745114209989918
1	961985	0.874240682296438	0.282142975593781	0.699202469166772	0.10707890075105
1	962361	0.480547449039278	0.36021320935001	0.574911914792193	0.128887475254848
1	963470	0.480547449039278	0.36021320935001	0.574911914792193	0.128887475254848
1	963948	0.690510244671822	0.494418781005373	0.812486733199037	0.359924091726853
1	964190	0.719233901222162	0.333509235931965	0.628858609869648	0.273086627068535
1	965020	0.480547449039278	0.36021320935001	0.574911914792193	0.128887475254848
1	966114	0.763900269583413	0.645555372823551	0.967516493851869	0.339121402513071
1	966686	0.480547449039278	0.36021320935001	0.574911914792193	0.128887475254848
1	966877	0.453064715467976	0.276686793859945	0.656685015201427	NA
1	967884	0.263048812872542	0.28293627921376	0.632887706904074	0.144035912894906
1	968752	0.975029983111681	0.559751571990964	0.874865234371299	0.220997778874093
1	970896	0.839105973585453	0.696145613092512	0.700645074798089	0.648816897219137
1	974972	0.216854185843147	0.385594651937494	0.698421195823253	0.303427933080721
1	976433	0.0944564219359585	0.957188278785733	0.345270004864876	0.907910343164726
1	977558	0.142165257068461	0.391092089081252	0.660544921081098	0.998830900850081
1	978363	0.859741687936076	0.639390451438345	0.876455502548086	0.619930029428516
1	978778	0.250919857813394	0.785714597769942	0.521277964174336	0.662616683909762
1	979045	0.0335451960971878	0.0756572958055243	0.437237608175968	0.42428027565849
1	980478	0.223790227819689	0.251791137909302	0.656287480062304	0.817953228523576
1	981899	0.324429824139555	0.637469493752315	0.493629654673058	0.76068381453436
1	982304	0.42661251607067	0.200607395445254	0.902617341240149	0.879458996878962
1	982535	0.479874239929358	0.86271706407601	0.598763761671578	0.853900207859884
1	984479	0.73086999678024	0.250136549060022	0.405798287043479	0.466552847686202
1	991978	0.584187431906452	0.121578044009359	0.923653789026251	0.457841962765282
1	992263	0.584397182257462	0.715886286649062	0.935384174622251	0.443796125857961
1	992331	0.699373270405479	0.119411360394861	0.900496487287911	0.626480729551573
1	993355	0.945853036061906	0.0179956639822202	0.990596256149178	0.197745080646474
1	993375	0.997850255772383	0.307028534019154	0.88313438950913	0.318956355703834
1	994290	0.752100383492129	0.196499210290718	0.865568974231176	0.602120282136386
1	994306	0.283297218602798	0.637497223878074	0.466704854145755	0.746502187000039
1	1002697	0.863029849093873	0.689108848485948	0.830831854358036	0.947826911593499
1	1003330	0.105813678893677	0.431673853352913	0.825533707504215	0.643915441197087
1	1003922	0.180577250530659	0.531433782928354	0.142778880825657	0.530791678256162
1	1005568	0.885354598744777	0.989079136266755	0.740671181232597	0.830406229276745
1	1005875	0.583857527359992	0.718125324260003	0.0937527585874071	0.271910040726657
1	1007232	0.681531233722773	0.55848980146559	0.122044124706753	0.363763856970994
1	1007560	0.603263697699874	0.631828485700538	0.103292129189059	0.314361367631818
1	1007817	0.332055748047572	0.45737047104759	0.616844797755096	0.812283473793716
1	1007953	0.759590582582577	0.39307912791669	0.290531393871083	0.594488359152537
1	1008068	1	1	1	NA
1	1008284	0.527943041250273	0.786049981870516	0.0987087420016037	0.484347515125802
1	1010158	0.846161941033485	0.568902855121147	0.224456087245193	0.363571185042521
1	1010355	0.192047141496719	0.0665289500279757	0.0609019644216289	0.15076124492395
1	1011718	0.926891297336397	0.712789101088497	0.188811903615645	0.331970320471616
1	1011865	0.603263697699874	0.631828485700538	0.103292129189059	0.314361367631818
1	1012709	0.603263697699874	0.631828485700538	0.103292129189059	0.314361367631818
1	1013174	0.253617365989689	0.206802092069487	0.975808255773544	0.884166384466505
1	1013742	0.797024665528368	0.346918581631939	0.0770928522946221	0.100987700445732
1	1013851	0.198543317092401	0.741828891373273	0.265055703633814	NA
1	1019210	0.271512760422845	0.79667028058214	0.395196970449321	NA
1	1020289	0.660976356905227	0.322759389218667	0.183989100720137	0.380501021896095
1	1021294	0.660976356905227	0.322759389218667	0.183989100720137	0.380501021896095
1	1021788	0.0613595201515177	0.224860882418104	0.0412439356676361	0.288831958238712
1	1022076	0.870677461027016	0.0962502839389626	0.0930236290612975	0.266090793725411
1	1022708	0.00384937843510477	0.613935856236894	0.41926891639121	0.649610165485718
1	1026695	0.533740550754234	0.204682777393407	0.884608650684387	NA
1	1027055	0.40702560281619	0.779658794515251	0.0467577919822526	0.108672007135461
1	1027914	0.117951189730149	0.335044885257265	0.028702412536651	0.268828290085496
1	1028632	0.610944342135508	0.235109209707073	0.49464668548257	0.878039939980073
1	1029165	0.395275184654038	0.291380896186763	0.331726125919086	0.796260864818681
1	1029211	0.350193826864716	0.381673409123316	0.0883265452452129	0.479193406960722
1	1029528	0.967757778076003	0.333182637709167	0.637484449855722	0.745173875109154
1	1030958	0.31009558798154	0.0991919048240488	0.304293032837722	0.845382020282405
1	1031259	0.255250532135796	0.635755280557414	0.238451058430559	0.527428254739592
1	1031739	0.533740550754234	0.204682777393407	0.884608650684387	NA
1	1031884	0.163704464134071	0.114417785087115	0.175267395466642	NA
1	1032189	0.0199592346304426	0.0640949393557579	0.050792849793974	0.908623673861141
1	1032511	0.148987242655525	0.275055457232018	0.18026010520779	0.917925964125817
1	1034879	0.83279877985911	0.815406463639962	0.859177731741143	NA
1	1035447	0.163704464134071	0.114417785087115	0.175267395466642	NA
1	1035652	0.0105537593641311	0.71518979013159	0.278388611258414	0.627411094848181
1	1035686	0.0407044271748974	0.649747340073575	0.435566696687087	0.725840163802073
1	1035763	0.221779206539843	0.0176317874817704	0.239249191346868	NA
1	1036483	0.255250532135796	0.635755280557414	0.238451058430559	0.527428254739592
1	1037047	0.83279877985911	0.815406463639962	0.859177731741143	NA
1	1037212	0.533740550754234	0.204682777393407	0.884608650684387	NA
1	1037424	0.150297271233789	0.231904657495742	0.189377806974493	0.975227606675977
1	1039260	0.137736935461667	0.179541805539138	0.153621944311436	NA
1	1039285	0.533740550754234	0.204682777393407	0.884608650684387	NA
1	1041814	0.171248458149968	0.863186138444433	0.633060930661205	NA
1	1041901	0.163704464134071	0.114417785087115	0.175267395466642	NA
1	1041934	0.0266245512350572	0.00199350919828137	0.0923035958245221	NA
1	1041989	0.163704464134071	0.114417785087115	0.175267395466642	NA
1	1042196	0.202203453072236	0.801972973646534	0.456126161528593	0.829906307367601
1	1042319	0.0137261964301663	0.708629315756094	0.403196507550446	0.724742966913236
1	1042359	0.197657800240476	0.25861998397709	0.174567684834799	NA
1	1042886	0.0727466658301962	0.867286650087964	0.401529644150396	0.901897873291668
1	1044349	0.0663478036611777	0.950419413991636	0.464770524014122	0.984142653621248
1	1044800	0.366471030657187	0.413804961112983	0.786327319083066	0.700068574345024
1	1045552	0.97751566350628	0.444164631163623	0.537596812084714	0.667704078246539
1	1045981	0.733116122441205	0.673246869252019	0.257042393215998	0.111998040160335
1	1046041	0.0837945062899204	0.23471230431592	0.961624334163248	0.792673050496381
1	1046741	0.556914310376079	0.698435033272489	0.453172673445159	0.164782663892595
1	1047153	0.556914310376079	0.698435033272489	0.453172673445159	0.164782663892595
1	1047306	0.599983391999002	0.568817916381561	0.908993627956933	0.814551876224821
1	1047611	0.238115741942815	0.257445451055789	0.72446593527659	NA
1	1047733	0.533740550754234	0.204682777393407	0.884608650684387	NA
1	1048377	0.448577790708418	0.627370127245792	0.735836998595004	0.572706380783151
1	1052021	0.232763890854871	0.336072031841017	0.78052806618854	0.536069743991145
1	1052354	0.227404441749635	0.854935762134382	0.616560559215492	0.178230079572954
1	1052968	0.79601168661464	0.766252234439482	0.810732151539638	0.997864445196895
1	1054725	0.505428086813132	0.884277276237173	0.547016747191277	0.270134222663565
1	1055617	0.505428086813132	0.884277276237173	0.547016747191277	0.270134222663565
1	1055657	0.784352497320008	0.644910946251641	0.442238691675802	0.27735397335005
1	1056228	0.353411517671367	0.299187749239892	0.869653244556266	0.535016345632401
1	1058087	0.505428086813132	0.884277276237173	0.547016747191277	0.270134222663565
1	1058109	0.608378746706377	0.761662841888766	0.793955937470463	0.894555370380731
1	1058687	0.34932342667511	0.715721169855331	0.689996601091045	0.346147058770573
1	1060088	0.227404441749635	0.854935762134382	0.616560559215492	0.178230079572954
1	1060585	0.0270530353400605	0.609417597812015	0.429941437679448	0.744271066459857
1	1060782	0.375846034861587	0.513443275434037	0.539947448950739	NA
1	1063296	0.466914742355633	0.738036415708371	0.406787492763667	0.154793526251322
1	1064460	0.101502126248035	0.611989879503301	0.882946499726792	0.249422710993977
1	1066843	0.830882473315406	0.531737675968921	0.241863000641074	0.0306791296206247
1	1067878	0.651672367718597	0.2227689368387	0.544179727220895	0.898090072689667
1	1068044	0.136723308339678	0.398922119020905	0.670732652375525	0.772443233060883
1	1070461	0.63021322303095	0.876628408709895	0.721898475882393	0.581810969546563
1	1072807	0.972778883124731	0.203383682628628	0.822997767379512	0.781903768058145
1	1073087	0.987361624641151	0.892281547099738	0.667552669513074	0.919994769195501
1	1073161	0.491355960183864	0.420070916783526	0.722809993523831	0.66519524469021
1	1073660	0.646481670063682	0.580462717844936	0.850536685257402	0.953958841352548
1	1073777	0.646481670063682	0.580462717844936	0.850536685257402	0.953958841352548
1	1074135	0.0207810870184275	0.570655229935699	0.349733286633149	0.649923561431069
1	1074380	0.495086902361301	0.455127389184539	0.952630501279275	0.740772295404002
1	1074845	0.491474753622473	0.400754641757601	0.91105926737929	0.679786502568265
1	1076306	0.97771741500055	0.284900188225389	0.482163802767411	NA
1	1076505	0.0817863220421847	0.434398667590934	0.993569479270948	0.726679996689688
1	1076923	0.944115693078545	0.145793494363323	0.459828689626059	NA
1	1077510	0.335313653220013	0.374276320996993	0.202808228098576	NA
1	1077730	0.626958203302651	0.142935976242589	0.671058065647961	0.757047136789826
1	1079162	0.944115693078545	0.145793494363323	0.459828689626059	NA
1	1079644	0.0648406958808495	0.582270194758627	0.342653055395387	0.874635160254635
1	1082480	0.818025753392396	0.132390843417117	0.577285514507827	NA
1	1083513	0.0911891127978286	0.96406844957539	0.660105612744042	0.597562967873452
1	1086131	0.0184633456116967	0.916390967992937	0.801924352932412	0.29966251633284
1	1086396	0.944115693078545	0.145793494363323	0.459828689626059	NA
1	1086729	0.105378922314685	0.784047084673479	0.481989391425466	NA
1	1086869	0.716564853852584	0.060448594706952	0.457520763330641	NA
1	1086987	0.168946402211694	0.984884979950871	0.782039927268804	0.498017046274569
1	1087107	0.944115693078545	0.145793494363323	0.459828689626059	NA
1	1087364	0.459699973774337	0.199361764989459	0.319787082237019	NA
1	1087806	0.154270382745554	0.367791560749894	0.155214635783205	0.133375916372358
1	1088031	0.944115693078545	0.145793494363323	0.459828689626059	NA
1	1088184	0.718029713687228	0.116209069197017	0.675417884963895	NA
1	1088438	0.944115693078545	0.145793494363323	0.459828689626059	NA
1	1089125	0.164049633543367	0.325230452172128	0.976963519846594	0.897129445267184
1	1089211	0.287423618867672	0.612941458867063	0.319433364006388	NA
1	1089543	0.932713870045838	0.228720897604169	0.593349744618553	NA
1	1089705	0.0865041430574216	0.989020451718341	0.22311073815837	0.385833846533605
1	1089733	0.944115693078545	0.145793494363323	0.459828689626059	NA
1	1092049	0.791908942905852	0.291774514552241	0.265185332108484	0.498144243207036
1	1092198	0.944115693078545	0.145793494363323	0.459828689626059	NA
1	1092328	0.992394491497939	0.185324058258636	0.349917776670668	NA
1	1092763	0.335313653220013	0.374276320996993	0.202808228098576	NA
1	1092888	0.716564853852584	0.060448594706952	0.457520763330641	NA
1	1093364	0.0837140820092676	0.806437381488086	0.8165936984518	0.685241309823689
1	1093393	0.944115693078545	0.145793494363323	0.459828689626059	NA
1	1093567	0.944115693078545	0.145793494363323	0.459828689626059	NA
1	1093947	0.944115693078545	0.145793494363323	0.459828689626059	NA
1	1094069	0.944115693078545	0.145793494363323	0.459828689626059	NA
1	1094760	0.944115693078545	0.145793494363323	0.459828689626059	NA
1	1094873	0.944115693078545	0.145793494363323	0.459828689626059	NA
1	1095001	0.0865041430574216	0.989020451718341	0.22311073815837	0.385833846533605
1	1095332	0.692808996609809	0.105799827456781	0.779261937005672	0.514553967080114
1	1095491	0.0905925884360585	0.904600549522917	0.189534989681995	0.389388870013809
1	1096128	0.716564853852584	0.060448594706952	0.457520763330641	NA
1	1096656	0.959280756306747	0.465207598511999	0.356760332139108	0.304903429707306
1	1097198	0.427654243632092	0.1301899043282	0.225922310196477	NA
1	1097383	0.132837099623157	0.25865897438647	0.695607608813175	0.310265416481705
1	1097759	0.944115693078545	0.145793494363323	0.459828689626059	NA
1	1097924	0.6317305828848	0.767818909906112	0.965524708060903	0.608746372561876
1	1098053	0.944115693078545	0.145793494363323	0.459828689626059	NA
1	1098582	0.270611344692203	0.183268466385854	0.52211849712134	0.928284094692094
1	1098653	0.944115693078545	0.145793494363323	0.459828689626059	NA
1	1098825	0.944115693078545	0.145793494363323	0.459828689626059	NA
1	1098890	0.430992748617852	0.60744651958742	0.183472926191147	NA
1	1099063	0.944115693078545	0.145793494363323	0.459828689626059	NA
1	1099222	0.280405326456061	0.203312108500692	0.731754697328333	0.805976723525681
1	1099501	0.287423618867672	0.612941458867063	0.319433364006388	NA
1	1100305	0.944115693078545	0.145793494363323	0.459828689626059	NA
1	1100410	0.998832687829023	0.445974864315585	0.409044987663728	NA
1	1101787	0.944115693078545	0.145793494363323	0.459828689626059	NA
1	1102314	0.383613984777707	0.835762727461199	0.601076667441978	0.889352952991525
1	1102330	0.0434257752419984	0.31998206998156	0.484372327969849	0.735782451344539
1	1104931	0.874792351846136	0.184725497592533	0.468810832652026	NA
1	1105105	0.730113169469199	0.523580690582469	0.985893274420011	0.772038919548803
1	1105667	0.237175878330571	0.487560520339387	0.765560432411857	0.854999491255429
1	1107008	0.0865772476921645	0.751248876998095	0.32830264849641	0.656062328183781
1	1108465	0.327675267857886	0.497856974425001	0.254172045063847	NA
1	1112015	0.887971325464377	0.556755673263495	0.596051855429942	0.789062835838067
1	1112521	0.887971325464377	0.556755673263495	0.596051855429942	0.789062835838067
1	1112748	0.767664067235437	0.510365086464233	0.709034479035835	0.882241235671093
1	1112947	0.891280611118923	0.312849080033795	0.801557734137954	0.811802354871695
1	1113058	0.534646077086937	0.490265010339273	0.337806542563341	0.651491313025647
1	1113354	0.887971325464377	0.556755673263495	0.596051855429942	0.789062835838067
1	1113685	0.887971325464377	0.556755673263495	0.596051855429942	0.789062835838067
1	1114128	0.887971325464377	0.556755673263495	0.596051855429942	0.789062835838067
1	1114803	0.932399477392759	0.710108355997557	0.699119539416073	0.931253458587938
1	1115524	0.908595056323732	0.444750899646794	0.631392824839143	0.61789964876524
1	1115603	0.584062856000332	0.420897207971933	0.35381201094735	0.737516679136759
1	1116814	0.61950028014886	0.580521101459123	0.638403030707743	0.778776514381279
1	1117302	0.495543454673919	0.40433185076633	0.551176875707562	NA
1	1117760	0.893136292919289	0.769538901621041	0.626817553244256	0.841960613685704
1	1119000	0.758427518384863	0.860562338764654	0.534963838674434	0.771787341945656
1	1119640	0.971171989486354	0.237720206888567	0.459140417535569	0.168482840235678
1	1119887	0.160633655803621	0.547254218346469	0.267926645397323	0.532032524065204
1	1120669	0.61709850467181	0.241860158108453	0.47196789969226	0.740432763952469
1	1121361	0.652630966581036	0.140970591239205	0.918670479692211	0.42458879844956
1	1122091	0.532007254361494	0.843325618997086	0.931879998877272	0.955493639166437
1	1122382	0.305030582584646	0.531420374980923	0.934957599144796	NA
1	1122479	0.437697263309317	0.62709034482069	0.994560136661549	0.889677076308502
1	1122728	0.219264273977363	0.319121761764525	0.119414995012704	0.376755053567024
1	1123201	0.0130425994525486	0.766291313627626	0.545049280397569	0.42237888957844
1	1123730	0.310378025518844	0.930891880116727	0.315636903299156	0.51485926545087
1	1127110	0.0480395988896596	0.797211776622248	0.204799021579197	0.519257017755308
1	1127198	0.548965207416101	0.138111169086531	0.914873674658097	NA
1	1127326	0.40813476597124	0.567698617662609	0.0894544867738426	0.14427948450624
1	1127445	0.56874021014	0.667736192971505	0.357738526600693	0.535830428934854
1	1127817	0.536120320913133	0.236932837181994	0.127686350047304	0.501366662674969
1	1128822	0.950883270889445	0.402483230825941	0.425583173507885	NA
1	1129110	0.895793160144368	0.459424826729404	0.494362031882956	NA
1	1129780	0.713470132601181	0.25049666952512	0.342835055469696	0.662498660401169
1	1129980	0.780282030430274	0.553091252727933	0.334864885373003	0.393805347538369
1	1130203	0.0590643661379542	0.516519034053243	0.237888037175486	0.800259113306915
1	1130354	0.0149255347455214	0.120369376143502	0.00700430882298467	0.807738485201658
1	1130452	0.91323472296873	0.648161395009984	0.740903974813691	0.579442553726683
1	1131273	0.337459180420046	0.500646176303799	0.170485655812368	0.428353924624319
1	1131456	0.0326839361956914	0.509915962414319	0.535035453814826	0.26553302096891
1	1131884	0.478969954308188	0.305574291027749	0.885486579941191	0.874599894886866
1	1132213	0.65189262528677	0.354175090351697	0.306342144860329	0.352289786654653
1	1133745	0.378676703492254	0.171099326162541	0.795372380667369	0.878098312304548
1	1134230	0.936735393142971	0.269077327455169	0.615461869565023	0.99100878622439
1	1134878	0.922992065011274	0.213306412928927	0.54799740112331	0.827144741613176
1	1134950	0.117476917917374	0.511060300304276	0.830031431891392	0.833554467074582
1	1136982	0.892951519396252	0.733661971462885	0.540618916551725	NA
1	1138342	0.108873897448998	0.158687104602208	0.864909183793698	0.665180115534283
1	1140450	0.884865423527223	0.723243944808674	0.744045956874546	0.811350463182322
1	1140623	0.38674078516712	0.200141968134916	0.327478113729302	0.388451236575638
1	1140683	0.714649818739034	0.299722043036793	0.119367383407128	0.324914382949274
1	1140796	0.036099145093516	0.178281385908507	0.826439501220745	0.537350238479559
1	1140934	0.162107439127464	0.177970794243521	0.754596743890467	0.974735032482407
1	1143993	0.840286359483926	0.516084601836831	0.93327734495145	0.693350891580205
1	1144293	0.449477259039489	0.436600417320066	0.505409697011181	0.801590335933825
1	1144388	0.356334244114229	0.38963428445535	0.44680972305885	0.718950442315773
1	1144431	0.187163411538522	0.224198634332058	0.431705397827447	0.660494377671431
1	1144622	0.421294362456672	0.117676327967668	0.67142105877427	0.37390632537028
1	1144736	0.925357698605368	0.427681620719495	0.892229995759022	0.540509747509103
1	1145010	0.61396994944702	0.184468721959455	0.87109828702432	0.73928585574065
1	1145607	0.159421683746579	0.26138070648804	0.577939837910548	NA
1	1145710	0.627396860710885	0.433841306586775	0.467850860527811	NA
1	1146527	0.95841814855683	0.778750827695568	0.85662368051159	0.721321380495467
1	1147714	0.45962981475378	0.937034640523758	0.96418464619151	0.932243443892323
1	1147966	0.450473631341112	0.993559316865045	0.981308709296586	0.926566766029416
1	1148080	0.66213974273525	0.313975431149453	0.871077221997017	0.164194181611493
1	1148101	0.87508813060711	0.77638584736249	0.725251658531289	0.733580802756996
1	1148968	0.642490865143133	0.761835622020039	0.506990946812998	0.435628794436918
1	1149321	0.777787203541007	0.875839636864209	0.273650272640918	0.267081694971168
1	1149383	0.94730833968949	0.442623931892333	0.713004574077724	NA
1	1149753	0.408678166266952	0.704980422065002	0.867820620478979	0.960375110621971
1	1151008	0.347663147031353	0.371823153308005	0.973943725338291	NA
1	1151964	1.67318262050708e-06	0.353228208718935	0.0240481814626946	NA
1	1152293	0.550971808397491	0.431119496825225	0.901170033807112	NA
1	1152586	0.611135003244253	0.617148684568754	0.417878903001537	NA
1	1153177	0.145660540110239	0.423760877669759	0.291176638772765	0.364145772122186
1	1154106	0.82759782860498	0.989071731033878	0.837958643442248	0.794745605185309
1	1154300	0.555253817239653	0.999981579636842	0.880276015559787	0.787471685965887
1	1154322	0.788299267420505	0.952697084816046	0.773082893918666	0.851230960334179
1	1154492	0.321706443376347	0.689389708888723	0.169052448767857	0.224977403249439
1	1154544	0.538481599407491	0.880172447113627	0.861822176306816	0.791028912441406
1	1154814	0.465881882636485	0.686380390313066	0.73387675398221	NA
1	1155002	0.938805558699881	0.356760268953049	0.58079538912317	0.542977763226091
1	1155026	0.348574166438328	0.444405186942955	0.419358789832583	0.676718883686571
1	1155251	0.358957732289962	0.159183471124688	0.390199844159153	0.195044766097858
1	1155740	0.651183979792149	0.934617212170763	0.932192384325881	0.810696899248714
1	1155767	0.450473631341112	0.993559316865045	0.981308709296586	0.926566766029416
1	1155940	0.450473631341112	0.993559316865045	0.981308709296586	0.926566766029416
1	1157178	0.964684166422014	0.845810998640425	0.339846061169826	0.44521034363629
1	1158573	0.0542928098013356	0.94634230875116	0.553575299457878	0.601060549412828
1	1158966	0.166238175532475	0.570307080738156	0.557593085194127	0.581544399001893
1	1159360	0.568648028222685	0.336266506123291	0.420027388130562	0.838536733850194
1	1159612	0.12017461468842	0.185803039022109	0.204218093737501	0.810312011262048
1	1159810	0.175282715311534	0.724757150097687	0.592942240411971	0.81900288718836
1	1162222	0.104604101914853	0.657781073491796	0.246150318637629	0.303815274266149
1	1162447	0.0166370495487601	0.769195519882753	0.715612272408722	0.473427898074548
1	1163842	0.840726431150764	0.888101383299208	0.547202315479436	0.407550170696059
1	1164328	0.304133210683569	0.922654346056992	0.513579914089787	0.599134896047159
1	1164467	0.000273528311798365	0.774520569050386	0.0398926936529444	0.812175414283938
1	1166785	0.629650988910561	0.594619317221264	0.564074438607881	NA
1	1167335	0.0861501736241493	0.856732424706432	0.927409329605279	0.205636243774954
1	1167601	0.0412693274216063	0.487592354786107	0.321305405927696	0.74176274525726
1	1167844	0.75133038537562	0.751677476870481	0.475721176602104	0.500170037914088
1	1168048	0.665806269915013	0.688050501419521	0.442888102470449	0.700456374598605
1	1170764	0.0783892867754544	0.874993854705999	0.091998915409406	0.456191895519965
1	1175988	0.174318259973857	0.860732642136178	0.864073890224832	0.587902753917993
1	1176795	0.469612142881219	0.711405769732547	0.186375248105226	0.181198040229454
1	1177048	0.469612142881219	0.711405769732547	0.186375248105226	0.181198040229454
1	1177307	0.469612142881219	0.711405769732547	0.186375248105226	0.181198040229454
1	1177348	0.169201305489629	0.099827571232337	0.254267090696491	0.757088142313682
1	1177361	0.469612142881219	0.711405769732547	0.186375248105226	0.181198040229454
1	1177680	0.469612142881219	0.711405769732547	0.186375248105226	0.181198040229454
1	1177746	0.545377443907539	0.623433567065578	0.198889745618564	0.103330882794113
1	1178349	0.465743473544586	0.143581783898714	0.953979789173345	0.919722491931248
1	1178608	0.916509287113314	0.237670200782437	0.889402947053977	0.513320261620477
1	1178984	0.888214152554031	0.488092301433746	0.838115750672505	0.643015542897566
1	1179391	0.973187275020351	0.603987919843759	0.315705352940867	0.148715453994647
1	1179444	0.585963473915506	0.646196088458	0.203847962133743	0.304412252232897
1	1179960	0.743957230827539	0.333444478808122	0.346155760105598	0.371441097827328
1	1180026	0.36688497245607	0.819696669892432	0.165214813992565	0.280672274908377
1	1180290	0.927534430836497	0.328967308120381	0.969314956349176	0.616585666497943
1	1180352	0.361758544481851	0.714199358341638	0.196995797904203	0.270310678131092
1	1181940	0.46058509500798	0.299736836224259	0.378229393057621	0.424787408170745
1	1182098	0.474137945336931	0.913073343193079	0.17938730513806	0.263150319324845
1	1182370	0.465881882636485	0.686380390313066	0.73387675398221	NA
1	1182566	0.324698675058177	0.75544742987988	0.142893928514739	0.235909394028644
1	1182624	0.297194814583317	0.711599044737081	0.844947117916268	0.555412815327648
1	1182848	0.36688497245607	0.819696669892432	0.165214813992565	0.280672274908377
1	1183042	0.469663289953837	0.497580744591186	0.37190578603698	0.226469131045826
1	1183386	0.36688497245607	0.819696669892432	0.165214813992565	0.280672274908377
1	1184139	0.0223078014994695	0.223841447914881	0.04956894934988	NA
1	1184249	0.0568362276698651	0.720966962177174	0.957212317554271	0.0650413339784248
1	1184726	0.652372387365509	0.56247651398301	0.945612316770181	0.322539770929127
1	1184827	0.368793024978774	0.62095712392608	0.127551473973056	0.342504521786376
1	1184945	0.963076979468633	0.309805598132413	0.930620898349845	0.902055146404432
1	1185596	0.36688497245607	0.819696669892432	0.165214813992565	0.280672274908377
1	1186614	0.36688497245607	0.819696669892432	0.165214813992565	0.280672274908377
1	1187501	0.36688497245607	0.819696669892432	0.165214813992565	0.280672274908377
1	1188491	0.361758544481851	0.714199358341638	0.196995797904203	0.270310678131092
1	1189375	0.181991596890874	0.801456935235056	0.284235273875001	0.28895370622605
1	1189421	0.36688497245607	0.819696669892432	0.165214813992565	0.280672274908377
1	1189617	0.36688497245607	0.819696669892432	0.165214813992565	0.280672274908377
1	1189925	0.870111408582857	0.688507467223048	0.132014440093997	0.212205597717953
1	1189992	0.68568561063245	0.40484915732543	0.502209022609248	0.26148744697202
1	1190164	0.36688497245607	0.819696669892432	0.165214813992565	0.280672274908377
1	1190703	0.90156640421533	0.361238078117784	0.479047038493016	0.35963072499225
1	1191118	0.0367178766934206	0.735708819711545	0.227602649177107	NA
1	1191656	0.361758544481851	0.714199358341638	0.196995797904203	0.270310678131092
1	1192479	0.36688497245607	0.819696669892432	0.165214813992565	0.280672274908377
1	1193082	0.36688497245607	0.819696669892432	0.165214813992565	0.280672274908377
1	1193418	0.295340313589241	0.398963588337777	0.0459842110495741	0.0230181741903471
1	1193672	0.5326698911702	0.578321145794115	0.699367821917691	0.965729642521187
1	1194051	0.36688497245607	0.819696669892432	0.165214813992565	0.280672274908377
1	1195238	0.254086750882127	0.0485957596293062	0.454927216221995	0.0141603569390608
1	1195350	0.821502760278165	0.243492587493017	0.358103724465725	0.642659633140586
1	1195542	0.954837729891781	0.37629764767748	0.991073674062416	0.700460028260132
1	1196290	0.282970502465462	0.322306117598897	0.584515833734454	0.68476178306149
1	1196478	0.14446540360689	0.565642872861214	0.426322662236912	NA
1	1196703	0.0451207992494568	0.9207813542061	0.282546622508549	NA
1	1196940	0.954837729891781	0.37629764767748	0.991073674062416	0.700460028260132
1	1196986	0.933145123131761	0.431881766524963	0.368544242861747	0.169268131021832
1	1200288	0.317062117972202	0.429261642403455	0.457099650556642	NA
1	1201049	0.42906355058143	0.889916643307153	0.750997910707679	NA
1	1201396	0.0892786568684048	0.58470171516623	0.239441115334817	0.671351634951031
1	1202376	0.424186390935661	0.881639127165791	0.985750055678205	0.519103434136035
1	1202502	0.741819368898651	0.633321708632747	0.707207943189118	0.994158412117782
1	1202919	0.989657257159954	0.707971983273927	0.872505073858339	0.935009572021119
1	1203027	0.644235427495794	0.546165481997341	0.746983740237126	0.698196395683107
1	1203417	0.584807661757109	0.410600465634557	0.764988894007171	0.615246914915423
1	1203627	0.977597340867438	0.163527514575611	0.942072768194145	0.973834962034206
1	1204549	0.355870346618036	0.475113944888782	0.821866296648992	NA
1	1204976	1	1	1	NA
1	1205599	0.731799699280166	0.784716991348701	0.70649951716256	0.411606037293338
1	1206179	0.400061959108982	0.322684715525784	0.315027980908441	0.397407463015834
1	1206633	0.995626616558139	0.782587249064952	0.361199190283735	0.317410996596363
1	1206646	0.874050685266516	0.584583834554417	0.868117663034112	0.862399550067636
1	1208826	0.572904497175847	0.60814969771625	0.395877565793813	0.0677372680799784
1	1208938	0.104469039474189	0.57455647673527	0.716318273135925	0.161544502971566
1	1209662	0.4772509777574	0.616442201866061	0.942233276959413	0.531122478474747
1	1210628	0.925208580010058	0.00171099021242315	0.902239604798811	0.121164147535064
1	1211281	0.02589739058983	0.000242915035657935	0.689399193851091	0.171256996301726
1	1212252	1	1	1	NA
1	1213602	0.89325730923259	0.12160351408055	0.610267140500287	0.545715347818967
1	1214221	0.11461327234493	0.528929337578723	0.278509904403788	NA
1	1214425	0.356108474282112	0.3374289783659	0.412538253970275	NA
1	1215837	0.681694200051819	0.480865009483143	0.0187633406075722	0.0982683778577422
1	1215922	0.617169206110965	0.0740301961960021	0.649789644076481	0.439397026402801
1	1216790	0.425682039165885	0.0858681636074667	0.970236604726101	0.341222913436252
1	1216821	0.697229271033822	0.794476309273454	0.793224980305635	0.891022143579662
1	1217472	0.363614691404912	0.264380228146834	0.463199900804946	0.874278180891185
1	1217580	0.134227580687225	0.77619321568914	0.699123018285333	0.748367223335532
1	1217600	0.392076705730654	0.501823356393136	0.544197666844156	NA
[truncated: 211,625 more rows]
