# Supplementary material for: Association Mapping of Germination Traits in Arabidopsis thaliana Under Light and Nutrient Treatments: Searching for G×E Effects
Source: G3 (Bethesda). 2014 Jun 5;4(8):1465–78. doi: 10.1534/g3.114.012427 (PMC4132177; doi:10.1534/g3.114.012427)
Supplement: Supporting Information [file supp_g3.114.012427_FileS6.txt]

acc	light	nutrient	rep	n_germ	tot_seeds	prop_germ	time	block
Aa-0	0	0	1	0	25	0	1	0
Aa-0	0	0	1	24	25	0.96	2	0
Aa-0	0	0	1	25	25	1	3	0
Aa-0	0	0	1	25	25	1	4	0
Aa-0	0	0	1	25	25	1	5	0
Aa-0	0	0	1	25	25	1	6	0
Aa-0	0	0	1	25	25	1	7	0
Aa-0	0	0	1	25	25	1	8	0
Aa-0	0	0	1	25	25	1	9	0
Aa-0	0	0	1	25	25	1	10	0
Aa-0	0	0	1	25	25	1	12	0
Aa-0	0	0	1	25	25	1	14	0
Aa-0	0	0	2	0	25	0	1	0
Aa-0	0	0	2	22	25	0.88	2	0
Aa-0	0	0	2	24	25	0.96	3	0
Aa-0	0	0	2	25	25	1	4	0
Aa-0	0	0	2	25	25	1	5	0
Aa-0	0	0	2	25	25	1	6	0
Aa-0	0	0	2	25	25	1	7	0
Aa-0	0	0	2	25	25	1	8	0
Aa-0	0	0	2	25	25	1	9	0
Aa-0	0	0	2	25	25	1	10	0
Aa-0	0	0	2	25	25	1	12	0
Aa-0	0	0	2	25	25	1	14	0
Aa-0	0	0	3	0	25	0	1	1
Aa-0	0	0	3	22	25	0.88	2	1
Aa-0	0	0	3	24	25	0.96	3	1
Aa-0	0	0	3	25	25	1	4	1
Aa-0	0	0	3	25	25	1	5	1
Aa-0	0	0	3	25	25	1	6	1
Aa-0	0	0	3	25	25	1	7	1
Aa-0	0	0	3	25	25	1	8	1
Aa-0	0	0	3	25	25	1	9	1
Aa-0	0	0	3	25	25	1	10	1
Aa-0	0	0	3	25	25	1	12	1
Aa-0	0	0	3	25	25	1	14	1
Aa-0	0	0	4	0	25	0	1	1
Aa-0	0	0	4	17	25	0.68	2	1
Aa-0	0	0	4	24	25	0.96	3	1
Aa-0	0	0	4	24	25	0.96	4	1
Aa-0	0	0	4	25	25	1	5	1
Aa-0	0	0	4	25	25	1	6	1
Aa-0	0	0	4	25	25	1	7	1
Aa-0	0	0	4	25	25	1	8	1
Aa-0	0	0	4	25	25	1	9	1
Aa-0	0	0	4	25	25	1	10	1
Aa-0	0	0	4	25	25	1	12	1
Aa-0	0	0	4	25	25	1	14	1
Aa-0	0	1	1	0	25	0	1	0
Aa-0	0	1	1	24	25	0.96	2	0
Aa-0	0	1	1	25	25	1	3	0
Aa-0	0	1	1	25	25	1	4	0
Aa-0	0	1	1	25	25	1	5	0
Aa-0	0	1	1	25	25	1	6	0
Aa-0	0	1	1	25	25	1	7	0
Aa-0	0	1	1	25	25	1	8	0
Aa-0	0	1	1	25	25	1	9	0
Aa-0	0	1	1	25	25	1	10	0
Aa-0	0	1	1	25	25	1	12	0
Aa-0	0	1	1	25	25	1	14	0
Aa-0	0	1	2	0	25	0	1	0
Aa-0	0	1	2	24	25	0.96	2	0
Aa-0	0	1	2	25	25	1	3	0
Aa-0	0	1	2	25	25	1	4	0
Aa-0	0	1	2	25	25	1	5	0
Aa-0	0	1	2	25	25	1	6	0
Aa-0	0	1	2	25	25	1	7	0
Aa-0	0	1	2	25	25	1	8	0
Aa-0	0	1	2	25	25	1	9	0
Aa-0	0	1	2	25	25	1	10	0
Aa-0	0	1	2	25	25	1	12	0
Aa-0	0	1	2	25	25	1	14	0
Aa-0	0	1	3	0	25	0	1	1
Aa-0	0	1	3	20	25	0.8	2	1
Aa-0	0	1	3	25	25	1	3	1
Aa-0	0	1	3	25	25	1	4	1
Aa-0	0	1	3	25	25	1	5	1
Aa-0	0	1	3	25	25	1	6	1
Aa-0	0	1	3	25	25	1	7	1
Aa-0	0	1	3	25	25	1	8	1
Aa-0	0	1	3	25	25	1	9	1
Aa-0	0	1	3	25	25	1	10	1
Aa-0	0	1	3	25	25	1	12	1
Aa-0	0	1	3	25	25	1	14	1
Aa-0	0	1	4	0	25	0	1	1
Aa-0	0	1	4	23	25	0.92	2	1
Aa-0	0	1	4	25	25	1	3	1
Aa-0	0	1	4	25	25	1	4	1
Aa-0	0	1	4	25	25	1	5	1
Aa-0	0	1	4	25	25	1	6	1
Aa-0	0	1	4	25	25	1	7	1
Aa-0	0	1	4	25	25	1	8	1
Aa-0	0	1	4	25	25	1	9	1
Aa-0	0	1	4	25	25	1	10	1
Aa-0	0	1	4	25	25	1	12	1
Aa-0	0	1	4	25	25	1	14	1
Aa-0	1	0	1	1	25	0.04	1	0
Aa-0	1	0	1	15	25	0.6	2	0
Aa-0	1	0	1	20	25	0.8	3	0
Aa-0	1	0	1	21	25	0.84	4	0
Aa-0	1	0	1	21	25	0.84	5	0
Aa-0	1	0	1	21	25	0.84	6	0
Aa-0	1	0	1	23	25	0.92	7	0
Aa-0	1	0	1	23	25	0.92	8	0
Aa-0	1	0	1	23	25	0.92	9	0
Aa-0	1	0	1	23	25	0.92	10	0
Aa-0	1	0	1	24	25	0.96	12	0
Aa-0	1	0	1	24	25	0.96	14	0
Aa-0	1	0	2	0	25	0	1	0
Aa-0	1	0	2	10	25	0.4	2	0
Aa-0	1	0	2	22	25	0.88	3	0
Aa-0	1	0	2	23	25	0.92	4	0
Aa-0	1	0	2	25	25	1	5	0
Aa-0	1	0	2	25	25	1	6	0
Aa-0	1	0	2	25	25	1	7	0
Aa-0	1	0	2	25	25	1	8	0
Aa-0	1	0	2	25	25	1	9	0
Aa-0	1	0	2	25	25	1	10	0
Aa-0	1	0	2	25	25	1	12	0
Aa-0	1	0	2	25	25	1	14	0
Aa-0	1	0	3	5	25	0.2	1	1
Aa-0	1	0	3	24	25	0.96	2	1
Aa-0	1	0	3	25	25	1	3	1
Aa-0	1	0	3	25	25	1	4	1
Aa-0	1	0	3	25	25	1	5	1
Aa-0	1	0	3	25	25	1	6	1
Aa-0	1	0	3	25	25	1	7	1
Aa-0	1	0	3	25	25	1	8	1
Aa-0	1	0	3	25	25	1	9	1
Aa-0	1	0	3	25	25	1	10	1
Aa-0	1	0	3	25	25	1	12	1
Aa-0	1	0	3	25	25	1	14	1
Aa-0	1	0	4	3	25	0.12	1	1
Aa-0	1	0	4	25	25	1	2	1
Aa-0	1	0	4	25	25	1	3	1
Aa-0	1	0	4	25	25	1	4	1
Aa-0	1	0	4	25	25	1	5	1
Aa-0	1	0	4	25	25	1	6	1
Aa-0	1	0	4	25	25	1	7	1
Aa-0	1	0	4	25	25	1	8	1
Aa-0	1	0	4	25	25	1	9	1
Aa-0	1	0	4	25	25	1	10	1
Aa-0	1	0	4	25	25	1	12	1
Aa-0	1	0	4	25	25	1	14	1
Aa-0	1	1	1	14	25	0.56	1	0
Aa-0	1	1	1	24	25	0.96	2	0
Aa-0	1	1	1	25	25	1	3	0
Aa-0	1	1	1	25	25	1	4	0
Aa-0	1	1	1	25	25	1	5	0
Aa-0	1	1	1	25	25	1	6	0
Aa-0	1	1	1	25	25	1	7	0
Aa-0	1	1	1	25	25	1	8	0
Aa-0	1	1	1	25	25	1	9	0
Aa-0	1	1	1	25	25	1	10	0
Aa-0	1	1	1	25	25	1	12	0
Aa-0	1	1	1	25	25	1	14	0
Aa-0	1	1	2	0	25	0	1	0
Aa-0	1	1	2	18	25	0.72	2	0
Aa-0	1	1	2	25	25	1	3	0
Aa-0	1	1	2	25	25	1	4	0
Aa-0	1	1	2	25	25	1	5	0
Aa-0	1	1	2	25	25	1	6	0
Aa-0	1	1	2	25	25	1	7	0
Aa-0	1	1	2	25	25	1	8	0
Aa-0	1	1	2	25	25	1	9	0
Aa-0	1	1	2	25	25	1	10	0
Aa-0	1	1	2	25	25	1	12	0
Aa-0	1	1	2	25	25	1	14	0
Aa-0	1	1	3	3	25	0.12	1	1
Aa-0	1	1	3	20	25	0.8	2	1
Aa-0	1	1	3	24	25	0.96	3	1
Aa-0	1	1	3	25	25	1	4	1
Aa-0	1	1	3	25	25	1	5	1
Aa-0	1	1	3	25	25	1	6	1
Aa-0	1	1	3	25	25	1	7	1
Aa-0	1	1	3	25	25	1	8	1
Aa-0	1	1	3	25	25	1	9	1
Aa-0	1	1	3	25	25	1	10	1
Aa-0	1	1	3	25	25	1	12	1
Aa-0	1	1	3	25	25	1	14	1
Aa-0	1	1	4	2	25	0.08	1	1
Aa-0	1	1	4	18	25	0.72	2	1
Aa-0	1	1	4	25	25	1	3	1
Aa-0	1	1	4	25	25	1	4	1
Aa-0	1	1	4	25	25	1	5	1
Aa-0	1	1	4	25	25	1	6	1
Aa-0	1	1	4	25	25	1	7	1
Aa-0	1	1	4	25	25	1	8	1
Aa-0	1	1	4	25	25	1	9	1
Aa-0	1	1	4	25	25	1	10	1
Aa-0	1	1	4	25	25	1	12	1
Aa-0	1	1	4	25	25	1	14	1
Ag-0	0	0	1	0	25	0	1	0
Ag-0	0	0	1	0	25	0	2	0
Ag-0	0	0	1	0	25	0	3	0
Ag-0	0	0	1	0	25	0	4	0
Ag-0	0	0	1	0	25	0	5	0
Ag-0	0	0	1	0	25	0	6	0
Ag-0	0	0	1	0	25	0	7	0
Ag-0	0	0	1	0	25	0	8	0
Ag-0	0	0	1	0	25	0	9	0
Ag-0	0	0	1	0	25	0	10	0
Ag-0	0	0	1	0	25	0	12	0
Ag-0	0	0	1	0	25	0	14	0
Ag-0	0	0	2	0	25	0	1	0
Ag-0	0	0	2	0	25	0	2	0
Ag-0	0	0	2	0	25	0	3	0
Ag-0	0	0	2	0	25	0	4	0
Ag-0	0	0	2	0	25	0	5	0
Ag-0	0	0	2	0	25	0	6	0
Ag-0	0	0	2	1	25	0.04	7	0
Ag-0	0	0	2	2	25	0.08	8	0
Ag-0	0	0	2	2	25	0.08	9	0
Ag-0	0	0	2	2	25	0.08	10	0
Ag-0	0	0	2	3	25	0.12	12	0
Ag-0	0	0	2	3	25	0.12	14	0
Ag-0	0	0	3	0	25	0	1	1
Ag-0	0	0	3	0	25	0	2	1
Ag-0	0	0	3	1	25	0.04	3	1
Ag-0	0	0	3	1	25	0.04	4	1
Ag-0	0	0	3	1	25	0.04	5	1
Ag-0	0	0	3	1	25	0.04	6	1
Ag-0	0	0	3	1	25	0.04	7	1
Ag-0	0	0	3	2	25	0.08	8	1
Ag-0	0	0	3	2	25	0.08	9	1
Ag-0	0	0	3	2	25	0.08	10	1
Ag-0	0	0	3	2	25	0.08	12	1
Ag-0	0	0	3	2	25	0.08	14	1
Ag-0	0	0	4	0	25	0	1	1
Ag-0	0	0	4	0	25	0	2	1
Ag-0	0	0	4	0	25	0	3	1
Ag-0	0	0	4	0	25	0	4	1
Ag-0	0	0	4	0	25	0	5	1
Ag-0	0	0	4	0	25	0	6	1
Ag-0	0	0	4	0	25	0	7	1
Ag-0	0	0	4	0	25	0	8	1
Ag-0	0	0	4	0	25	0	9	1
Ag-0	0	0	4	0	25	0	10	1
Ag-0	0	0	4	0	25	0	12	1
Ag-0	0	0	4	0	25	0	14	1
Ag-0	0	1	1	0	25	0	1	0
Ag-0	0	1	1	6	25	0.24	2	0
Ag-0	0	1	1	17	25	0.68	3	0
Ag-0	0	1	1	21	25	0.84	4	0
Ag-0	0	1	1	22	25	0.88	5	0
Ag-0	0	1	1	22	25	0.88	6	0
Ag-0	0	1	1	22	25	0.88	7	0
Ag-0	0	1	1	22	25	0.88	8	0
Ag-0	0	1	1	22	25	0.88	9	0
Ag-0	0	1	1	22	25	0.88	10	0
Ag-0	0	1	1	23	25	0.92	12	0
Ag-0	0	1	1	23	25	0.92	14	0
Ag-0	0	1	2	0	25	0	1	0
Ag-0	0	1	2	0	25	0	2	0
Ag-0	0	1	2	14	25	0.56	3	0
Ag-0	0	1	2	20	25	0.8	4	0
Ag-0	0	1	2	22	25	0.88	5	0
Ag-0	0	1	2	23	25	0.92	6	0
Ag-0	0	1	2	23	25	0.92	7	0
Ag-0	0	1	2	24	25	0.96	8	0
Ag-0	0	1	2	24	25	0.96	9	0
Ag-0	0	1	2	25	25	1	10	0
Ag-0	0	1	2	25	25	1	12	0
Ag-0	0	1	2	25	25	1	14	0
Ag-0	0	1	3	0	25	0	1	1
Ag-0	0	1	3	0	25	0	2	1
Ag-0	0	1	3	1	25	0.04	3	1
Ag-0	0	1	3	1	25	0.04	4	1
Ag-0	0	1	3	1	25	0.04	5	1
Ag-0	0	1	3	1	25	0.04	6	1
Ag-0	0	1	3	3	25	0.12	7	1
Ag-0	0	1	3	3	25	0.12	8	1
Ag-0	0	1	3	4	25	0.16	9	1
Ag-0	0	1	3	4	25	0.16	10	1
Ag-0	0	1	3	4	25	0.16	12	1
Ag-0	0	1	3	4	25	0.16	14	1
Ag-0	0	1	4	0	25	0	1	1
Ag-0	0	1	4	0	25	0	2	1
Ag-0	0	1	4	0	25	0	3	1
Ag-0	0	1	4	0	25	0	4	1
Ag-0	0	1	4	0	25	0	5	1
Ag-0	0	1	4	0	25	0	6	1
Ag-0	0	1	4	0	25	0	7	1
Ag-0	0	1	4	0	25	0	8	1
Ag-0	0	1	4	0	25	0	9	1
Ag-0	0	1	4	0	25	0	10	1
Ag-0	0	1	4	0	25	0	12	1
Ag-0	0	1	4	0	25	0	14	1
Ag-0	1	0	1	0	25	0	1	0
Ag-0	1	0	1	0	25	0	2	0
Ag-0	1	0	1	0	25	0	3	0
Ag-0	1	0	1	0	25	0	4	0
Ag-0	1	0	1	0	25	0	5	0
Ag-0	1	0	1	0	25	0	6	0
Ag-0	1	0	1	0	25	0	7	0
Ag-0	1	0	1	0	25	0	8	0
Ag-0	1	0	1	0	25	0	9	0
Ag-0	1	0	1	1	25	0.04	10	0
Ag-0	1	0	1	1	25	0.04	12	0
Ag-0	1	0	1	1	25	0.04	14	0
Ag-0	1	0	2	0	25	0	1	0
Ag-0	1	0	2	0	25	0	2	0
Ag-0	1	0	2	0	25	0	3	0
Ag-0	1	0	2	1	25	0.04	4	0
Ag-0	1	0	2	5	25	0.2	5	0
Ag-0	1	0	2	5	25	0.2	6	0
Ag-0	1	0	2	5	25	0.2	7	0
Ag-0	1	0	2	6	25	0.24	8	0
Ag-0	1	0	2	6	25	0.24	9	0
Ag-0	1	0	2	6	25	0.24	10	0
Ag-0	1	0	2	9	25	0.36	12	0
Ag-0	1	0	2	10	25	0.4	14	0
Ag-0	1	0	3	0	25	0	1	1
Ag-0	1	0	3	0	25	0	2	1
Ag-0	1	0	3	0	25	0	3	1
Ag-0	1	0	3	0	25	0	4	1
Ag-0	1	0	3	0	25	0	5	1
Ag-0	1	0	3	0	25	0	6	1
Ag-0	1	0	3	0	25	0	7	1
Ag-0	1	0	3	0	25	0	8	1
Ag-0	1	0	3	0	25	0	9	1
Ag-0	1	0	3	0	25	0	10	1
Ag-0	1	0	3	0	25	0	12	1
Ag-0	1	0	3	0	25	0	14	1
Ag-0	1	0	4	1	25	0.04	1	1
Ag-0	1	0	4	1	25	0.04	2	1
Ag-0	1	0	4	1	25	0.04	3	1
Ag-0	1	0	4	1	25	0.04	4	1
Ag-0	1	0	4	1	25	0.04	5	1
Ag-0	1	0	4	1	25	0.04	6	1
Ag-0	1	0	4	1	25	0.04	7	1
Ag-0	1	0	4	1	25	0.04	8	1
Ag-0	1	0	4	1	25	0.04	9	1
Ag-0	1	0	4	1	25	0.04	10	1
Ag-0	1	0	4	1	25	0.04	12	1
Ag-0	1	0	4	1	25	0.04	14	1
Ag-0	1	1	1	0	25	0	1	0
Ag-0	1	1	1	0	25	0	2	0
Ag-0	1	1	1	1	25	0.04	3	0
Ag-0	1	1	1	4	25	0.16	4	0
Ag-0	1	1	1	6	25	0.24	5	0
Ag-0	1	1	1	6	25	0.24	6	0
Ag-0	1	1	1	7	25	0.28	7	0
Ag-0	1	1	1	7	25	0.28	8	0
Ag-0	1	1	1	8	25	0.32	9	0
Ag-0	1	1	1	8	25	0.32	10	0
Ag-0	1	1	1	10	25	0.4	12	0
Ag-0	1	1	1	11	25	0.44	14	0
Ag-0	1	1	2	0	25	0	1	0
Ag-0	1	1	2	0	25	0	2	0
Ag-0	1	1	2	4	25	0.16	3	0
Ag-0	1	1	2	6	25	0.24	4	0
Ag-0	1	1	2	8	25	0.32	5	0
Ag-0	1	1	2	8	25	0.32	6	0
Ag-0	1	1	2	11	25	0.44	7	0
Ag-0	1	1	2	11	25	0.44	8	0
Ag-0	1	1	2	11	25	0.44	9	0
Ag-0	1	1	2	11	25	0.44	10	0
Ag-0	1	1	2	11	25	0.44	12	0
Ag-0	1	1	2	12	25	0.48	14	0
Ag-0	1	1	3	0	25	0	1	1
Ag-0	1	1	3	0	25	0	2	1
Ag-0	1	1	3	2	25	0.08	3	1
Ag-0	1	1	3	2	25	0.08	4	1
Ag-0	1	1	3	2	25	0.08	5	1
Ag-0	1	1	3	4	25	0.16	6	1
Ag-0	1	1	3	6	25	0.24	7	1
Ag-0	1	1	3	6	25	0.24	8	1
Ag-0	1	1	3	8	25	0.32	9	1
Ag-0	1	1	3	8	25	0.32	10	1
Ag-0	1	1	3	8	25	0.32	12	1
Ag-0	1	1	3	8	25	0.32	14	1
Ag-0	1	1	4	0	25	0	1	1
Ag-0	1	1	4	0	25	0	2	1
Ag-0	1	1	4	4	25	0.16	3	1
Ag-0	1	1	4	8	25	0.32	4	1
Ag-0	1	1	4	10	25	0.4	5	1
Ag-0	1	1	4	11	25	0.44	6	1
Ag-0	1	1	4	11	25	0.44	7	1
Ag-0	1	1	4	11	25	0.44	8	1
Ag-0	1	1	4	11	25	0.44	9	1
Ag-0	1	1	4	11	25	0.44	10	1
Ag-0	1	1	4	11	25	0.44	12	1
Ag-0	1	1	4	11	25	0.44	14	1
Ak-1	0	0	1	4	25	0.16	1	0
Ak-1	0	0	1	25	25	1	2	0
Ak-1	0	0	1	25	25	1	3	0
Ak-1	0	0	1	25	25	1	4	0
Ak-1	0	0	1	25	25	1	5	0
Ak-1	0	0	1	25	25	1	6	0
Ak-1	0	0	1	25	25	1	7	0
Ak-1	0	0	1	25	25	1	8	0
Ak-1	0	0	1	25	25	1	9	0
Ak-1	0	0	1	25	25	1	10	0
Ak-1	0	0	1	25	25	1	12	0
Ak-1	0	0	1	25	25	1	14	0
Ak-1	0	0	2	1	25	0.04	1	0
Ak-1	0	0	2	24	25	0.96	2	0
Ak-1	0	0	2	25	25	1	3	0
Ak-1	0	0	2	25	25	1	4	0
Ak-1	0	0	2	25	25	1	5	0
Ak-1	0	0	2	25	25	1	6	0
Ak-1	0	0	2	25	25	1	7	0
Ak-1	0	0	2	25	25	1	8	0
Ak-1	0	0	2	25	25	1	9	0
Ak-1	0	0	2	25	25	1	10	0
Ak-1	0	0	2	25	25	1	12	0
Ak-1	0	0	2	25	25	1	14	0
Ak-1	0	0	3	0	25	0	1	1
Ak-1	0	0	3	0	25	0	2	1
Ak-1	0	0	3	0	25	0	3	1
Ak-1	0	0	3	0	25	0	4	1
Ak-1	0	0	3	2	25	0.08	5	1
Ak-1	0	0	3	3	25	0.12	6	1
Ak-1	0	0	3	3	25	0.12	7	1
Ak-1	0	0	3	4	25	0.16	8	1
Ak-1	0	0	3	4	25	0.16	9	1
Ak-1	0	0	3	4	25	0.16	10	1
Ak-1	0	0	3	5	25	0.2	12	1
Ak-1	0	0	3	5	25	0.2	14	1
Ak-1	0	0	4	3	25	0.12	1	1
Ak-1	0	0	4	5	25	0.2	2	1
Ak-1	0	0	4	21	25	0.84	3	1
Ak-1	0	0	4	22	25	0.88	4	1
Ak-1	0	0	4	24	25	0.96	5	1
Ak-1	0	0	4	24	25	0.96	6	1
Ak-1	0	0	4	24	25	0.96	7	1
Ak-1	0	0	4	24	25	0.96	8	1
Ak-1	0	0	4	24	25	0.96	9	1
Ak-1	0	0	4	24	25	0.96	10	1
Ak-1	0	0	4	24	25	0.96	12	1
Ak-1	0	0	4	24	25	0.96	14	1
Ak-1	0	1	1	5	25	0.2	1	0
Ak-1	0	1	1	25	25	1	2	0
Ak-1	0	1	1	25	25	1	3	0
Ak-1	0	1	1	25	25	1	4	0
Ak-1	0	1	1	25	25	1	5	0
Ak-1	0	1	1	25	25	1	6	0
Ak-1	0	1	1	25	25	1	7	0
Ak-1	0	1	1	25	25	1	8	0
Ak-1	0	1	1	25	25	1	9	0
Ak-1	0	1	1	25	25	1	10	0
Ak-1	0	1	1	25	25	1	12	0
Ak-1	0	1	1	25	25	1	14	0
Ak-1	0	1	2	4	25	0.16	1	0
Ak-1	0	1	2	24	25	0.96	2	0
Ak-1	0	1	2	25	25	1	3	0
Ak-1	0	1	2	25	25	1	4	0
Ak-1	0	1	2	25	25	1	5	0
Ak-1	0	1	2	25	25	1	6	0
Ak-1	0	1	2	25	25	1	7	0
Ak-1	0	1	2	25	25	1	8	0
Ak-1	0	1	2	25	25	1	9	0
Ak-1	0	1	2	25	25	1	10	0
Ak-1	0	1	2	25	25	1	12	0
Ak-1	0	1	2	25	25	1	14	0
Ak-1	0	1	3	4	25	0.16	1	1
Ak-1	0	1	3	6	25	0.24	2	1
Ak-1	0	1	3	18	25	0.72	3	1
Ak-1	0	1	3	19	25	0.76	4	1
Ak-1	0	1	3	20	25	0.8	5	1
Ak-1	0	1	3	20	25	0.8	6	1
Ak-1	0	1	3	20	25	0.8	7	1
Ak-1	0	1	3	20	25	0.8	8	1
Ak-1	0	1	3	21	25	0.84	9	1
Ak-1	0	1	3	21	25	0.84	10	1
Ak-1	0	1	3	21	25	0.84	12	1
Ak-1	0	1	3	21	25	0.84	14	1
Ak-1	0	1	4	5	25	0.2	1	1
Ak-1	0	1	4	6	25	0.24	2	1
Ak-1	0	1	4	17	25	0.68	3	1
Ak-1	0	1	4	20	25	0.8	4	1
Ak-1	0	1	4	22	25	0.88	5	1
Ak-1	0	1	4	23	25	0.92	6	1
Ak-1	0	1	4	23	25	0.92	7	1
Ak-1	0	1	4	23	25	0.92	8	1
Ak-1	0	1	4	24	25	0.96	9	1
Ak-1	0	1	4	24	25	0.96	10	1
Ak-1	0	1	4	24	25	0.96	12	1
Ak-1	0	1	4	24	25	0.96	14	1
Ak-1	1	0	1	0	25	0	1	0
Ak-1	1	0	1	7	25	0.28	2	0
Ak-1	1	0	1	19	25	0.76	3	0
Ak-1	1	0	1	21	25	0.84	4	0
Ak-1	1	0	1	24	25	0.96	5	0
Ak-1	1	0	1	24	25	0.96	6	0
Ak-1	1	0	1	24	25	0.96	7	0
Ak-1	1	0	1	24	25	0.96	8	0
Ak-1	1	0	1	24	25	0.96	9	0
Ak-1	1	0	1	24	25	0.96	10	0
Ak-1	1	0	1	24	25	0.96	12	0
Ak-1	1	0	1	24	25	0.96	14	0
Ak-1	1	0	2	12	25	0.48	1	0
Ak-1	1	0	2	24	25	0.96	2	0
Ak-1	1	0	2	25	25	1	3	0
Ak-1	1	0	2	25	25	1	4	0
Ak-1	1	0	2	25	25	1	5	0
Ak-1	1	0	2	25	25	1	6	0
Ak-1	1	0	2	25	25	1	7	0
Ak-1	1	0	2	25	25	1	8	0
Ak-1	1	0	2	25	25	1	9	0
Ak-1	1	0	2	25	25	1	10	0
Ak-1	1	0	2	25	25	1	12	0
Ak-1	1	0	2	25	25	1	14	0
Ak-1	1	0	3	2	25	0.08	1	1
Ak-1	1	0	3	8	25	0.32	2	1
Ak-1	1	0	3	21	25	0.84	3	1
Ak-1	1	0	3	22	25	0.88	4	1
Ak-1	1	0	3	24	25	0.96	5	1
Ak-1	1	0	3	25	25	1	6	1
Ak-1	1	0	3	25	25	1	7	1
Ak-1	1	0	3	25	25	1	8	1
Ak-1	1	0	3	25	25	1	9	1
Ak-1	1	0	3	25	25	1	10	1
Ak-1	1	0	3	25	25	1	12	1
Ak-1	1	0	3	25	25	1	14	1
Ak-1	1	0	4	2	25	0.08	1	1
Ak-1	1	0	4	11	25	0.44	2	1
Ak-1	1	0	4	24	25	0.96	3	1
Ak-1	1	0	4	25	25	1	4	1
Ak-1	1	0	4	25	25	1	5	1
Ak-1	1	0	4	25	25	1	6	1
Ak-1	1	0	4	25	25	1	7	1
Ak-1	1	0	4	25	25	1	8	1
Ak-1	1	0	4	25	25	1	9	1
Ak-1	1	0	4	25	25	1	10	1
Ak-1	1	0	4	25	25	1	12	1
Ak-1	1	0	4	25	25	1	14	1
Ak-1	1	1	1	12	25	0.48	1	0
Ak-1	1	1	1	25	25	1	2	0
Ak-1	1	1	1	25	25	1	3	0
Ak-1	1	1	1	25	25	1	4	0
Ak-1	1	1	1	25	25	1	5	0
Ak-1	1	1	1	25	25	1	6	0
Ak-1	1	1	1	25	25	1	7	0
Ak-1	1	1	1	25	25	1	8	0
Ak-1	1	1	1	25	25	1	9	0
Ak-1	1	1	1	25	25	1	10	0
Ak-1	1	1	1	25	25	1	12	0
Ak-1	1	1	1	25	25	1	14	0
Ak-1	1	1	2	2	25	0.08	1	0
Ak-1	1	1	2	22	25	0.88	2	0
Ak-1	1	1	2	25	25	1	3	0
Ak-1	1	1	2	25	25	1	4	0
Ak-1	1	1	2	25	25	1	5	0
Ak-1	1	1	2	25	25	1	6	0
Ak-1	1	1	2	25	25	1	7	0
Ak-1	1	1	2	25	25	1	8	0
Ak-1	1	1	2	25	25	1	9	0
Ak-1	1	1	2	25	25	1	10	0
Ak-1	1	1	2	25	25	1	12	0
Ak-1	1	1	2	25	25	1	14	0
Ak-1	1	1	3	2	25	0.08	1	1
Ak-1	1	1	3	7	25	0.28	2	1
Ak-1	1	1	3	23	25	0.92	3	1
Ak-1	1	1	3	25	25	1	4	1
Ak-1	1	1	3	25	25	1	5	1
Ak-1	1	1	3	25	25	1	6	1
Ak-1	1	1	3	25	25	1	7	1
Ak-1	1	1	3	25	25	1	8	1
Ak-1	1	1	3	25	25	1	9	1
Ak-1	1	1	3	25	25	1	10	1
Ak-1	1	1	3	25	25	1	12	1
Ak-1	1	1	3	25	25	1	14	1
Ak-1	1	1	4	3	25	0.12	1	1
Ak-1	1	1	4	15	25	0.6	2	1
Ak-1	1	1	4	25	25	1	3	1
Ak-1	1	1	4	25	25	1	4	1
Ak-1	1	1	4	25	25	1	5	1
Ak-1	1	1	4	25	25	1	6	1
Ak-1	1	1	4	25	25	1	7	1
Ak-1	1	1	4	25	25	1	8	1
Ak-1	1	1	4	25	25	1	9	1
Ak-1	1	1	4	25	25	1	10	1
Ak-1	1	1	4	25	25	1	12	1
Ak-1	1	1	4	25	25	1	14	1
Alc-0	0	0	1	0	25	0	1	0
Alc-0	0	0	1	25	25	1	2	0
Alc-0	0	0	1	25	25	1	3	0
Alc-0	0	0	1	25	25	1	4	0
Alc-0	0	0	1	25	25	1	5	0
Alc-0	0	0	1	25	25	1	6	0
Alc-0	0	0	1	25	25	1	7	0
Alc-0	0	0	1	25	25	1	8	0
Alc-0	0	0	1	25	25	1	9	0
Alc-0	0	0	1	25	25	1	10	0
Alc-0	0	0	1	25	25	1	12	0
Alc-0	0	0	1	25	25	1	14	0
Alc-0	0	0	2	0	25	0	1	0
Alc-0	0	0	2	25	25	1	2	0
Alc-0	0	0	2	25	25	1	3	0
Alc-0	0	0	2	25	25	1	4	0
Alc-0	0	0	2	25	25	1	5	0
Alc-0	0	0	2	25	25	1	6	0
Alc-0	0	0	2	25	25	1	7	0
Alc-0	0	0	2	25	25	1	8	0
Alc-0	0	0	2	25	25	1	9	0
Alc-0	0	0	2	25	25	1	10	0
Alc-0	0	0	2	25	25	1	12	0
Alc-0	0	0	2	25	25	1	14	0
Alc-0	0	0	3	0	25	0	1	1
Alc-0	0	0	3	8	25	0.32	2	1
Alc-0	0	0	3	25	25	1	3	1
Alc-0	0	0	3	25	25	1	4	1
Alc-0	0	0	3	25	25	1	5	1
Alc-0	0	0	3	25	25	1	6	1
Alc-0	0	0	3	25	25	1	7	1
Alc-0	0	0	3	25	25	1	8	1
Alc-0	0	0	3	25	25	1	9	1
Alc-0	0	0	3	25	25	1	10	1
Alc-0	0	0	3	25	25	1	12	1
Alc-0	0	0	3	25	25	1	14	1
Alc-0	0	0	4	0	25	0	1	1
Alc-0	0	0	4	17	25	0.68	2	1
Alc-0	0	0	4	25	25	1	3	1
Alc-0	0	0	4	25	25	1	4	1
Alc-0	0	0	4	25	25	1	5	1
Alc-0	0	0	4	25	25	1	6	1
Alc-0	0	0	4	25	25	1	7	1
Alc-0	0	0	4	25	25	1	8	1
Alc-0	0	0	4	25	25	1	9	1
Alc-0	0	0	4	25	25	1	10	1
Alc-0	0	0	4	25	25	1	12	1
Alc-0	0	0	4	25	25	1	14	1
Alc-0	0	1	1	1	25	0.04	1	0
Alc-0	0	1	1	25	25	1	2	0
Alc-0	0	1	1	25	25	1	3	0
Alc-0	0	1	1	25	25	1	4	0
Alc-0	0	1	1	25	25	1	5	0
Alc-0	0	1	1	25	25	1	6	0
Alc-0	0	1	1	25	25	1	7	0
Alc-0	0	1	1	25	25	1	8	0
Alc-0	0	1	1	25	25	1	9	0
Alc-0	0	1	1	25	25	1	10	0
Alc-0	0	1	1	25	25	1	12	0
Alc-0	0	1	1	25	25	1	14	0
Alc-0	0	1	2	1	25	0.04	1	0
Alc-0	0	1	2	25	25	1	2	0
Alc-0	0	1	2	25	25	1	3	0
Alc-0	0	1	2	25	25	1	4	0
Alc-0	0	1	2	25	25	1	5	0
Alc-0	0	1	2	25	25	1	6	0
Alc-0	0	1	2	25	25	1	7	0
Alc-0	0	1	2	25	25	1	8	0
Alc-0	0	1	2	25	25	1	9	0
Alc-0	0	1	2	25	25	1	10	0
Alc-0	0	1	2	25	25	1	12	0
Alc-0	0	1	2	25	25	1	14	0
Alc-0	0	1	3	0	25	0	1	1
Alc-0	0	1	3	4	25	0.16	2	1
Alc-0	0	1	3	24	25	0.96	3	1
Alc-0	0	1	3	25	25	1	4	1
Alc-0	0	1	3	25	25	1	5	1
Alc-0	0	1	3	25	25	1	6	1
Alc-0	0	1	3	25	25	1	7	1
Alc-0	0	1	3	25	25	1	8	1
Alc-0	0	1	3	25	25	1	9	1
Alc-0	0	1	3	25	25	1	10	1
Alc-0	0	1	3	25	25	1	12	1
Alc-0	0	1	3	25	25	1	14	1
Alc-0	0	1	4	0	25	0	1	1
Alc-0	0	1	4	7	25	0.28	2	1
Alc-0	0	1	4	25	25	1	3	1
Alc-0	0	1	4	25	25	1	4	1
Alc-0	0	1	4	25	25	1	5	1
Alc-0	0	1	4	25	25	1	6	1
Alc-0	0	1	4	25	25	1	7	1
Alc-0	0	1	4	25	25	1	8	1
Alc-0	0	1	4	25	25	1	9	1
Alc-0	0	1	4	25	25	1	10	1
Alc-0	0	1	4	25	25	1	12	1
Alc-0	0	1	4	25	25	1	14	1
Alc-0	1	0	1	2	25	0.08	1	0
Alc-0	1	0	1	25	25	1	2	0
Alc-0	1	0	1	25	25	1	3	0
Alc-0	1	0	1	25	25	1	4	0
Alc-0	1	0	1	25	25	1	5	0
Alc-0	1	0	1	25	25	1	6	0
Alc-0	1	0	1	25	25	1	7	0
Alc-0	1	0	1	25	25	1	8	0
Alc-0	1	0	1	25	25	1	9	0
Alc-0	1	0	1	25	25	1	10	0
Alc-0	1	0	1	25	25	1	12	0
Alc-0	1	0	1	25	25	1	14	0
Alc-0	1	0	2	7	25	0.28	1	0
Alc-0	1	0	2	25	25	1	2	0
Alc-0	1	0	2	25	25	1	3	0
Alc-0	1	0	2	25	25	1	4	0
Alc-0	1	0	2	25	25	1	5	0
Alc-0	1	0	2	25	25	1	6	0
Alc-0	1	0	2	25	25	1	7	0
Alc-0	1	0	2	25	25	1	8	0
Alc-0	1	0	2	25	25	1	9	0
Alc-0	1	0	2	25	25	1	10	0
Alc-0	1	0	2	25	25	1	12	0
Alc-0	1	0	2	25	25	1	14	0
Alc-0	1	0	3	0	25	0	1	1
Alc-0	1	0	3	20	25	0.8	2	1
Alc-0	1	0	3	25	25	1	3	1
Alc-0	1	0	3	25	25	1	4	1
Alc-0	1	0	3	25	25	1	5	1
Alc-0	1	0	3	25	25	1	6	1
Alc-0	1	0	3	25	25	1	7	1
Alc-0	1	0	3	25	25	1	8	1
Alc-0	1	0	3	25	25	1	9	1
Alc-0	1	0	3	25	25	1	10	1
Alc-0	1	0	3	25	25	1	12	1
Alc-0	1	0	3	25	25	1	14	1
Alc-0	1	0	4	1	25	0.04	1	1
Alc-0	1	0	4	22	25	0.88	2	1
Alc-0	1	0	4	25	25	1	3	1
Alc-0	1	0	4	25	25	1	4	1
Alc-0	1	0	4	25	25	1	5	1
Alc-0	1	0	4	25	25	1	6	1
Alc-0	1	0	4	25	25	1	7	1
Alc-0	1	0	4	25	25	1	8	1
Alc-0	1	0	4	25	25	1	9	1
Alc-0	1	0	4	25	25	1	10	1
Alc-0	1	0	4	25	25	1	12	1
Alc-0	1	0	4	25	25	1	14	1
Alc-0	1	1	1	18	25	0.72	1	0
Alc-0	1	1	1	25	25	1	2	0
Alc-0	1	1	1	25	25	1	3	0
Alc-0	1	1	1	25	25	1	4	0
Alc-0	1	1	1	25	25	1	5	0
Alc-0	1	1	1	25	25	1	6	0
Alc-0	1	1	1	25	25	1	7	0
Alc-0	1	1	1	25	25	1	8	0
Alc-0	1	1	1	25	25	1	9	0
Alc-0	1	1	1	25	25	1	10	0
Alc-0	1	1	1	25	25	1	12	0
Alc-0	1	1	1	25	25	1	14	0
Alc-0	1	1	2	25	25	1	1	0
Alc-0	1	1	2	0	25	0	2	0
Alc-0	1	1	2	25	25	1	3	0
Alc-0	1	1	2	25	25	1	4	0
Alc-0	1	1	2	25	25	1	5	0
Alc-0	1	1	2	25	25	1	6	0
Alc-0	1	1	2	25	25	1	7	0
Alc-0	1	1	2	25	25	1	8	0
Alc-0	1	1	2	25	25	1	9	0
Alc-0	1	1	2	25	25	1	10	0
Alc-0	1	1	2	25	25	1	12	0
Alc-0	1	1	2	25	25	1	14	0
Alc-0	1	1	3	0	25	0	1	1
Alc-0	1	1	3	1	25	0.04	2	1
Alc-0	1	1	3	23	25	0.92	3	1
Alc-0	1	1	3	25	25	1	4	1
Alc-0	1	1	3	25	25	1	5	1
Alc-0	1	1	3	25	25	1	6	1
Alc-0	1	1	3	25	25	1	7	1
Alc-0	1	1	3	25	25	1	8	1
Alc-0	1	1	3	25	25	1	9	1
Alc-0	1	1	3	25	25	1	10	1
Alc-0	1	1	3	25	25	1	12	1
Alc-0	1	1	3	25	25	1	14	1
Alc-0	1	1	4	0	25	0	1	1
Alc-0	1	1	4	0	25	0	2	1
Alc-0	1	1	4	0	25	0	3	1
Alc-0	1	1	4	18	25	0.72	4	1
Alc-0	1	1	4	25	25	1	5	1
Alc-0	1	1	4	25	25	1	6	1
Alc-0	1	1	4	25	25	1	7	1
Alc-0	1	1	4	25	25	1	8	1
Alc-0	1	1	4	25	25	1	9	1
Alc-0	1	1	4	25	25	1	10	1
Alc-0	1	1	4	25	25	1	12	1
Alc-0	1	1	4	25	25	1	14	1
ALL1-2	0	0	1	0	25	0	1	0
ALL1-2	0	0	1	5	25	0.2	2	0
ALL1-2	0	0	1	18	25	0.72	3	0
ALL1-2	0	0	1	20	25	0.8	4	0
ALL1-2	0	0	1	21	25	0.84	5	0
ALL1-2	0	0	1	21	25	0.84	6	0
ALL1-2	0	0	1	21	25	0.84	7	0
ALL1-2	0	0	1	21	25	0.84	8	0
ALL1-2	0	0	1	21	25	0.84	9	0
ALL1-2	0	0	1	21	25	0.84	10	0
ALL1-2	0	0	1	21	25	0.84	12	0
ALL1-2	0	0	1	21	25	0.84	14	0
ALL1-2	0	0	2	0	25	0	1	0
ALL1-2	0	0	2	6	25	0.24	2	0
ALL1-2	0	0	2	25	25	1	3	0
ALL1-2	0	0	2	25	25	1	4	0
ALL1-2	0	0	2	25	25	1	5	0
ALL1-2	0	0	2	25	25	1	6	0
ALL1-2	0	0	2	25	25	1	7	0
ALL1-2	0	0	2	25	25	1	8	0
ALL1-2	0	0	2	25	25	1	9	0
ALL1-2	0	0	2	25	25	1	10	0
ALL1-2	0	0	2	25	25	1	12	0
ALL1-2	0	0	2	25	25	1	14	0
ALL1-2	0	0	3	0	25	0	1	1
ALL1-2	0	0	3	0	25	0	2	1
ALL1-2	0	0	3	1	25	0.04	3	1
ALL1-2	0	0	3	2	25	0.08	4	1
ALL1-2	0	0	3	2	25	0.08	5	1
ALL1-2	0	0	3	2	25	0.08	6	1
ALL1-2	0	0	3	2	25	0.08	7	1
ALL1-2	0	0	3	2	25	0.08	8	1
ALL1-2	0	0	3	2	25	0.08	9	1
ALL1-2	0	0	3	2	25	0.08	10	1
ALL1-2	0	0	3	5	25	0.2	12	1
ALL1-2	0	0	3	5	25	0.2	14	1
ALL1-2	0	0	4	0	25	0	1	1
ALL1-2	0	0	4	0	25	0	2	1
ALL1-2	0	0	4	0	25	0	3	1
ALL1-2	0	0	4	1	25	0.04	4	1
ALL1-2	0	0	4	1	25	0.04	5	1
ALL1-2	0	0	4	1	25	0.04	6	1
ALL1-2	0	0	4	1	25	0.04	7	1
ALL1-2	0	0	4	1	25	0.04	8	1
ALL1-2	0	0	4	1	25	0.04	9	1
ALL1-2	0	0	4	1	25	0.04	10	1
ALL1-2	0	0	4	1	25	0.04	12	1
ALL1-2	0	0	4	1	25	0.04	14	1
ALL1-2	0	1	1	0	19	0	1	0
ALL1-2	0	1	1	4	19	0.21	2	0
ALL1-2	0	1	1	18	19	0.95	3	0
ALL1-2	0	1	1	18	19	0.95	4	0
ALL1-2	0	1	1	18	19	0.95	5	0
ALL1-2	0	1	1	18	19	0.95	6	0
ALL1-2	0	1	1	19	19	1	7	0
ALL1-2	0	1	1	19	19	1	8	0
ALL1-2	0	1	1	19	19	1	9	0
ALL1-2	0	1	1	19	19	1	10	0
ALL1-2	0	1	1	19	19	1	12	0
ALL1-2	0	1	1	19	19	1	14	0
ALL1-2	0	1	2	0	11	0	1	0
ALL1-2	0	1	2	4	11	0.36	2	0
ALL1-2	0	1	2	9	11	0.82	3	0
ALL1-2	0	1	2	10	11	0.91	4	0
ALL1-2	0	1	2	10	11	0.91	5	0
ALL1-2	0	1	2	10	11	0.91	6	0
ALL1-2	0	1	2	11	11	1	7	0
ALL1-2	0	1	2	11	11	1	8	0
ALL1-2	0	1	2	11	11	1	9	0
ALL1-2	0	1	2	11	11	1	10	0
ALL1-2	0	1	2	11	11	1	12	0
ALL1-2	0	1	2	11	11	1	14	0
ALL1-2	0	1	3	0	25	0	1	1
ALL1-2	0	1	3	0	25	0	2	1
ALL1-2	0	1	3	1	25	0.04	3	1
ALL1-2	0	1	3	1	25	0.04	4	1
ALL1-2	0	1	3	2	25	0.08	5	1
ALL1-2	0	1	3	2	25	0.08	6	1
ALL1-2	0	1	3	2	25	0.08	7	1
ALL1-2	0	1	3	2	25	0.08	8	1
ALL1-2	0	1	3	2	25	0.08	9	1
ALL1-2	0	1	3	2	25	0.08	10	1
ALL1-2	0	1	3	2	25	0.08	12	1
ALL1-2	0	1	3	2	25	0.08	14	1
ALL1-2	0	1	4	0	25	0	1	1
ALL1-2	0	1	4	0	25	0	2	1
ALL1-2	0	1	4	5	25	0.2	3	1
ALL1-2	0	1	4	7	25	0.28	4	1
ALL1-2	0	1	4	8	25	0.32	5	1
ALL1-2	0	1	4	8	25	0.32	6	1
ALL1-2	0	1	4	9	25	0.36	7	1
ALL1-2	0	1	4	10	25	0.4	8	1
ALL1-2	0	1	4	10	25	0.4	9	1
ALL1-2	0	1	4	10	25	0.4	10	1
ALL1-2	0	1	4	10	25	0.4	12	1
ALL1-2	0	1	4	10	25	0.4	14	1
ALL1-2	1	0	1	0	25	0	1	0
ALL1-2	1	0	1	0	25	0	2	0
ALL1-2	1	0	1	0	25	0	3	0
ALL1-2	1	0	1	0	25	0	4	0
ALL1-2	1	0	1	0	25	0	5	0
ALL1-2	1	0	1	0	25	0	6	0
ALL1-2	1	0	1	0	25	0	7	0
ALL1-2	1	0	1	2	25	0.08	8	0
ALL1-2	1	0	1	2	25	0.08	9	0
ALL1-2	1	0	1	2	25	0.08	10	0
ALL1-2	1	0	1	2	25	0.08	12	0
ALL1-2	1	0	2	0	25	0	1	0
ALL1-2	1	0	2	1	25	0.04	2	0
ALL1-2	1	0	2	8	25	0.32	3	0
ALL1-2	1	0	2	18	25	0.72	4	0
ALL1-2	1	0	2	19	25	0.76	5	0
ALL1-2	1	0	2	19	25	0.76	6	0
ALL1-2	1	0	2	19	25	0.76	7	0
ALL1-2	1	0	2	19	25	0.76	8	0
ALL1-2	1	0	2	19	25	0.76	9	0
ALL1-2	1	0	2	19	25	0.76	10	0
ALL1-2	1	0	2	19	25	0.76	12	0
ALL1-2	1	0	2	19	25	0.76	14	0
ALL1-2	1	0	3	0	25	0	1	1
ALL1-2	1	0	3	1	25	0.04	2	1
ALL1-2	1	0	3	3	25	0.12	3	1
ALL1-2	1	0	3	4	25	0.16	4	1
ALL1-2	1	0	3	4	25	0.16	5	1
ALL1-2	1	0	3	4	25	0.16	6	1
ALL1-2	1	0	3	4	25	0.16	7	1
ALL1-2	1	0	3	4	25	0.16	8	1
ALL1-2	1	0	3	4	25	0.16	9	1
ALL1-2	1	0	3	4	25	0.16	10	1
ALL1-2	1	0	3	6	25	0.24	12	1
ALL1-2	1	0	3	8	25	0.32	14	1
ALL1-2	1	0	4	0	25	0	1	1
ALL1-2	1	0	4	0	25	0	2	1
ALL1-2	1	0	4	2	25	0.08	3	1
ALL1-2	1	0	4	2	25	0.08	4	1
ALL1-2	1	0	4	2	25	0.08	5	1
ALL1-2	1	0	4	2	25	0.08	6	1
ALL1-2	1	0	4	2	25	0.08	7	1
ALL1-2	1	0	4	2	25	0.08	8	1
ALL1-2	1	0	4	2	25	0.08	9	1
ALL1-2	1	0	4	2	25	0.08	10	1
ALL1-2	1	0	4	2	25	0.08	12	1
ALL1-2	1	0	4	2	25	0.08	14	1
ALL1-2	1	1	1	0	25	0	1	0
ALL1-2	1	1	1	0	25	0	2	0
ALL1-2	1	1	1	0	25	0	3	0
ALL1-2	1	1	1	0	25	0	4	0
ALL1-2	1	1	1	3	25	0.12	5	0
ALL1-2	1	1	1	5	25	0.2	6	0
ALL1-2	1	1	1	5	25	0.2	7	0
ALL1-2	1	1	1	8	25	0.32	8	0
ALL1-2	1	1	1	10	25	0.4	9	0
ALL1-2	1	1	1	11	25	0.44	10	0
ALL1-2	1	1	1	14	25	0.56	12	0
ALL1-2	1	1	1	16	25	0.64	14	0
ALL1-2	1	1	2	0	25	0	1	0
ALL1-2	1	1	2	0	25	0	2	0
ALL1-2	1	1	2	1	25	0.04	3	0
ALL1-2	1	1	2	5	25	0.2	4	0
ALL1-2	1	1	2	13	25	0.52	5	0
ALL1-2	1	1	2	15	25	0.6	6	0
ALL1-2	1	1	2	17	25	0.68	7	0
ALL1-2	1	1	2	18	25	0.72	8	0
ALL1-2	1	1	2	20	25	0.8	9	0
ALL1-2	1	1	2	20	25	0.8	10	0
ALL1-2	1	1	2	21	25	0.84	12	0
ALL1-2	1	1	2	21	25	0.84	14	0
ALL1-2	1	1	3	0	25	0	1	1
ALL1-2	1	1	3	0	25	0	2	1
ALL1-2	1	1	3	2	25	0.08	3	1
ALL1-2	1	1	3	2	25	0.08	4	1
ALL1-2	1	1	3	2	25	0.08	5	1
ALL1-2	1	1	3	2	25	0.08	6	1
ALL1-2	1	1	3	2	25	0.08	7	1
ALL1-2	1	1	3	2	25	0.08	8	1
ALL1-2	1	1	3	2	25	0.08	9	1
ALL1-2	1	1	3	2	25	0.08	10	1
ALL1-2	1	1	3	2	25	0.08	12	1
ALL1-2	1	1	3	2	25	0.08	14	1
ALL1-2	1	1	4	0	25	0	1	1
ALL1-2	1	1	4	0	25	0	2	1
ALL1-2	1	1	4	1	25	0.04	3	1
ALL1-2	1	1	4	3	25	0.12	4	1
ALL1-2	1	1	4	3	25	0.12	5	1
ALL1-2	1	1	4	3	25	0.12	6	1
ALL1-2	1	1	4	3	25	0.12	7	1
ALL1-2	1	1	4	3	25	0.12	8	1
ALL1-2	1	1	4	3	25	0.12	9	1
ALL1-2	1	1	4	3	25	0.12	10	1
ALL1-2	1	1	4	3	25	0.12	12	1
ALL1-2	1	1	4	3	25	0.12	14	1
Alst-1	0	0	1	0	25	0	1	0
Alst-1	0	0	1	4	25	0.16	2	0
Alst-1	0	0	1	7	25	0.28	3	0
Alst-1	0	0	1	8	25	0.32	4	0
Alst-1	0	0	1	9	25	0.36	5	0
Alst-1	0	0	1	9	25	0.36	6	0
Alst-1	0	0	1	9	25	0.36	7	0
Alst-1	0	0	1	9	25	0.36	8	0
Alst-1	0	0	1	9	25	0.36	9	0
Alst-1	0	0	1	9	25	0.36	10	0
Alst-1	0	0	1	9	25	0.36	12	0
Alst-1	0	0	1	9	25	0.36	14	0
Alst-1	0	0	2	0	25	0	1	0
Alst-1	0	0	2	5	25	0.2	2	0
Alst-1	0	0	2	12	25	0.48	3	0
Alst-1	0	0	2	16	25	0.64	4	0
Alst-1	0	0	2	16	25	0.64	5	0
Alst-1	0	0	2	16	25	0.64	6	0
Alst-1	0	0	2	16	25	0.64	7	0
Alst-1	0	0	2	16	25	0.64	8	0
Alst-1	0	0	2	16	25	0.64	9	0
Alst-1	0	0	2	18	25	0.72	10	0
Alst-1	0	0	2	18	25	0.72	12	0
Alst-1	0	0	2	18	25	0.72	14	0
Alst-1	0	0	3	0	23	0	1	1
Alst-1	0	0	3	0	23	0	2	1
Alst-1	0	0	3	0	23	0	3	1
Alst-1	0	0	3	0	23	0	4	1
Alst-1	0	0	3	0	23	0	5	1
Alst-1	0	0	3	0	23	0	6	1
Alst-1	0	0	3	0	23	0	7	1
Alst-1	0	0	3	0	23	0	8	1
Alst-1	0	0	3	0	23	0	9	1
Alst-1	0	0	3	0	23	0	10	1
Alst-1	0	0	3	0	23	0	12	1
Alst-1	0	0	3	0	23	0	14	1
Alst-1	0	0	4	0	25	0	1	1
Alst-1	0	0	4	0	25	0	2	1
Alst-1	0	0	4	0	25	0	3	1
Alst-1	0	0	4	0	25	0	4	1
Alst-1	0	0	4	0	25	0	5	1
Alst-1	0	0	4	0	25	0	6	1
Alst-1	0	0	4	0	25	0	7	1
Alst-1	0	0	4	0	25	0	8	1
Alst-1	0	0	4	0	25	0	9	1
Alst-1	0	0	4	0	25	0	10	1
Alst-1	0	0	4	0	25	0	12	1
Alst-1	0	0	4	0	25	0	14	1
Alst-1	0	1	1	0	25	0	1	0
Alst-1	0	1	1	6	25	0.24	2	0
Alst-1	0	1	1	7	25	0.28	3	0
Alst-1	0	1	1	10	25	0.4	4	0
Alst-1	0	1	1	10	25	0.4	5	0
Alst-1	0	1	1	10	25	0.4	6	0
Alst-1	0	1	1	10	25	0.4	7	0
Alst-1	0	1	1	10	25	0.4	8	0
Alst-1	0	1	1	10	25	0.4	9	0
Alst-1	0	1	1	10	25	0.4	10	0
Alst-1	0	1	1	10	25	0.4	12	0
Alst-1	0	1	1	10	25	0.4	14	0
Alst-1	0	1	2	0	25	0	1	0
Alst-1	0	1	2	4	25	0.16	2	0
Alst-1	0	1	2	9	25	0.36	3	0
Alst-1	0	1	2	10	25	0.4	4	0
Alst-1	0	1	2	13	25	0.52	5	0
Alst-1	0	1	2	13	25	0.52	6	0
Alst-1	0	1	2	13	25	0.52	7	0
Alst-1	0	1	2	13	25	0.52	8	0
Alst-1	0	1	2	13	25	0.52	9	0
Alst-1	0	1	2	13	25	0.52	10	0
Alst-1	0	1	2	13	25	0.52	12	0
Alst-1	0	1	2	13	25	0.52	14	0
Alst-1	0	1	3	0	25	0	1	1
Alst-1	0	1	3	0	25	0	2	1
Alst-1	0	1	3	0	25	0	3	1
Alst-1	0	1	3	0	25	0	4	1
Alst-1	0	1	3	0	25	0	5	1
Alst-1	0	1	3	0	25	0	6	1
Alst-1	0	1	3	0	25	0	7	1
Alst-1	0	1	3	0	25	0	8	1
Alst-1	0	1	3	0	25	0	9	1
Alst-1	0	1	3	0	25	0	10	1
Alst-1	0	1	3	0	25	0	12	1
Alst-1	0	1	3	0	25	0	14	1
Alst-1	0	1	4	0	25	0	1	1
Alst-1	0	1	4	0	25	0	2	1
Alst-1	0	1	4	0	25	0	3	1
Alst-1	0	1	4	0	25	0	4	1
Alst-1	0	1	4	0	25	0	5	1
Alst-1	0	1	4	0	25	0	6	1
Alst-1	0	1	4	0	25	0	7	1
Alst-1	0	1	4	0	25	0	8	1
Alst-1	0	1	4	0	25	0	9	1
Alst-1	0	1	4	0	25	0	10	1
Alst-1	0	1	4	0	25	0	12	1
Alst-1	0	1	4	0	25	0	14	1
Alst-1	1	0	1	0	25	0	1	0
Alst-1	1	0	1	0	25	0	2	0
Alst-1	1	0	1	0	25	0	3	0
Alst-1	1	0	1	0	25	0	4	0
Alst-1	1	0	1	0	25	0	5	0
Alst-1	1	0	1	0	25	0	6	0
Alst-1	1	0	1	0	25	0	7	0
Alst-1	1	0	1	0	25	0	8	0
Alst-1	1	0	1	0	25	0	9	0
Alst-1	1	0	1	0	25	0	10	0
Alst-1	1	0	1	2	25	0.08	12	0
Alst-1	1	0	1	4	25	0.16	14	0
Alst-1	1	0	2	0	25	0	1	0
Alst-1	1	0	2	1	25	0.04	2	0
Alst-1	1	0	2	2	25	0.08	3	0
Alst-1	1	0	2	4	25	0.16	4	0
Alst-1	1	0	2	9	25	0.36	5	0
Alst-1	1	0	2	10	25	0.4	6	0
Alst-1	1	0	2	14	25	0.56	7	0
Alst-1	1	0	2	16	25	0.64	8	0
Alst-1	1	0	2	16	25	0.64	9	0
Alst-1	1	0	2	18	25	0.72	10	0
Alst-1	1	0	2	19	25	0.76	12	0
Alst-1	1	0	2	19	25	0.76	14	0
Alst-1	1	0	3	0	25	0	1	1
Alst-1	1	0	3	0	25	0	2	1
Alst-1	1	0	3	0	25	0	3	1
Alst-1	1	0	3	1	25	0.04	4	1
Alst-1	1	0	3	1	25	0.04	5	1
Alst-1	1	0	3	1	25	0.04	6	1
Alst-1	1	0	3	2	25	0.08	7	1
Alst-1	1	0	3	3	25	0.12	8	1
Alst-1	1	0	3	4	25	0.16	9	1
Alst-1	1	0	3	5	25	0.2	10	1
Alst-1	1	0	3	6	25	0.24	12	1
Alst-1	1	0	3	7	25	0.28	14	1
Alst-1	1	0	4	0	22	0	1	1
Alst-1	1	0	4	0	22	0	2	1
Alst-1	1	0	4	0	22	0	3	1
Alst-1	1	0	4	0	22	0	4	1
Alst-1	1	0	4	0	22	0	5	1
Alst-1	1	0	4	0	22	0	6	1
Alst-1	1	0	4	0	22	0	7	1
Alst-1	1	0	4	0	22	0	8	1
Alst-1	1	0	4	0	22	0	9	1
Alst-1	1	0	4	0	22	0	10	1
Alst-1	1	0	4	2	22	0.09	12	1
Alst-1	1	0	4	2	22	0.09	14	1
Alst-1	1	1	1	0	25	0	1	0
Alst-1	1	1	1	8	25	0.32	2	0
Alst-1	1	1	1	14	25	0.56	3	0
Alst-1	1	1	1	17	25	0.68	4	0
Alst-1	1	1	1	18	25	0.72	5	0
Alst-1	1	1	1	22	25	0.88	6	0
Alst-1	1	1	1	23	25	0.92	7	0
Alst-1	1	1	1	24	25	0.96	8	0
Alst-1	1	1	1	24	25	0.96	9	0
Alst-1	1	1	1	25	25	1	10	0
Alst-1	1	1	1	25	25	1	12	0
Alst-1	1	1	1	25	25	1	14	0
Alst-1	1	1	2	1	25	0.04	1	0
Alst-1	1	1	2	7	25	0.28	2	0
Alst-1	1	1	2	14	25	0.56	3	0
Alst-1	1	1	2	16	25	0.64	4	0
Alst-1	1	1	2	18	25	0.72	5	0
Alst-1	1	1	2	21	25	0.84	6	0
Alst-1	1	1	2	23	25	0.92	7	0
Alst-1	1	1	2	24	25	0.96	8	0
Alst-1	1	1	2	25	25	1	9	0
Alst-1	1	1	2	25	25	1	10	0
Alst-1	1	1	2	25	25	1	12	0
Alst-1	1	1	2	25	25	1	14	0
Alst-1	1	1	3	0	25	0	1	1
Alst-1	1	1	3	0	25	0	2	1
Alst-1	1	1	3	0	25	0	3	1
Alst-1	1	1	3	0	25	0	4	1
Alst-1	1	1	3	0	25	0	5	1
Alst-1	1	1	3	1	25	0.04	6	1
Alst-1	1	1	3	1	25	0.04	7	1
Alst-1	1	1	3	1	25	0.04	8	1
Alst-1	1	1	3	1	25	0.04	9	1
Alst-1	1	1	3	1	25	0.04	10	1
Alst-1	1	1	3	3	25	0.12	12	1
Alst-1	1	1	3	4	25	0.16	14	1
Alst-1	1	1	4	0	25	0	1	1
Alst-1	1	1	4	0	25	0	2	1
Alst-1	1	1	4	2	25	0.08	3	1
Alst-1	1	1	4	3	25	0.12	4	1
Alst-1	1	1	4	4	25	0.16	5	1
Alst-1	1	1	4	4	25	0.16	6	1
Alst-1	1	1	4	5	25	0.2	7	1
Alst-1	1	1	4	6	25	0.24	8	1
Alst-1	1	1	4	8	25	0.32	9	1
Alst-1	1	1	4	8	25	0.32	10	1
Alst-1	1	1	4	10	25	0.4	12	1
Alst-1	1	1	4	10	25	0.4	14	1
Amel-1	0	0	1	0	25	0	1	0
Amel-1	0	0	1	12	25	0.48	2	0
Amel-1	0	0	1	25	25	1	3	0
Amel-1	0	0	1	25	25	1	4	0
Amel-1	0	0	1	25	25	1	5	0
Amel-1	0	0	1	25	25	1	6	0
Amel-1	0	0	1	25	25	1	7	0
Amel-1	0	0	1	25	25	1	8	0
Amel-1	0	0	1	25	25	1	9	0
Amel-1	0	0	1	25	25	1	10	0
Amel-1	0	0	1	25	25	1	12	0
Amel-1	0	0	1	25	25	1	14	0
Amel-1	0	0	2	1	25	0.04	1	0
Amel-1	0	0	2	6	25	0.24	2	0
Amel-1	0	0	2	21	25	0.84	3	0
Amel-1	0	0	2	24	25	0.96	4	0
Amel-1	0	0	2	24	25	0.96	5	0
Amel-1	0	0	2	25	25	1	6	0
Amel-1	0	0	2	25	25	1	7	0
Amel-1	0	0	2	25	25	1	8	0
Amel-1	0	0	2	25	25	1	9	0
Amel-1	0	0	2	25	25	1	10	0
Amel-1	0	0	2	25	25	1	12	0
Amel-1	0	0	2	25	25	1	14	0
Amel-1	0	0	3	1	25	0.04	1	1
Amel-1	0	0	3	23	25	0.92	2	1
Amel-1	0	0	3	24	25	0.96	3	1
Amel-1	0	0	3	25	25	1	4	1
Amel-1	0	0	3	25	25	1	5	1
Amel-1	0	0	3	25	25	1	6	1
Amel-1	0	0	3	25	25	1	7	1
Amel-1	0	0	3	25	25	1	8	1
Amel-1	0	0	3	25	25	1	9	1
Amel-1	0	0	3	25	25	1	10	1
Amel-1	0	0	3	25	25	1	12	1
Amel-1	0	0	3	25	25	1	14	1
Amel-1	0	0	4	0	25	0	1	1
Amel-1	0	0	4	22	25	0.88	2	1
Amel-1	0	0	4	23	25	0.92	3	1
Amel-1	0	0	4	23	25	0.92	4	1
Amel-1	0	0	4	23	25	0.92	5	1
Amel-1	0	0	4	24	25	0.96	6	1
Amel-1	0	0	4	24	25	0.96	7	1
Amel-1	0	0	4	24	25	0.96	8	1
Amel-1	0	0	4	24	25	0.96	9	1
Amel-1	0	0	4	24	25	0.96	10	1
Amel-1	0	0	4	24	25	0.96	12	1
Amel-1	0	0	4	24	25	0.96	14	1
Amel-1	0	1	1	0	25	0	1	0
Amel-1	0	1	1	0	25	0	2	0
Amel-1	0	1	1	19	25	0.76	3	0
Amel-1	0	1	1	23	25	0.92	4	0
Amel-1	0	1	1	24	25	0.96	5	0
Amel-1	0	1	1	25	25	1	6	0
Amel-1	0	1	1	25	25	1	7	0
Amel-1	0	1	1	25	25	1	8	0
Amel-1	0	1	1	25	25	1	9	0
Amel-1	0	1	1	25	25	1	10	0
Amel-1	0	1	1	25	25	1	12	0
Amel-1	0	1	1	25	25	1	14	0
Amel-1	0	1	2	0	24	0	1	0
Amel-1	0	1	2	12	24	0.5	2	0
Amel-1	0	1	2	23	24	0.96	3	0
Amel-1	0	1	2	24	24	1	4	0
Amel-1	0	1	2	24	24	1	5	0
Amel-1	0	1	2	24	24	1	6	0
Amel-1	0	1	2	24	24	1	7	0
Amel-1	0	1	2	24	24	1	8	0
Amel-1	0	1	2	24	24	1	9	0
Amel-1	0	1	2	24	24	1	10	0
Amel-1	0	1	2	24	24	1	12	0
Amel-1	0	1	2	24	24	1	14	0
Amel-1	0	1	3	1	25	0.04	1	1
Amel-1	0	1	3	23	25	0.92	2	1
Amel-1	0	1	3	23	25	0.92	3	1
Amel-1	0	1	3	23	25	0.92	4	1
Amel-1	0	1	3	23	25	0.92	5	1
Amel-1	0	1	3	23	25	0.92	6	1
Amel-1	0	1	3	23	25	0.92	7	1
Amel-1	0	1	3	23	25	0.92	8	1
Amel-1	0	1	3	24	25	0.96	9	1
Amel-1	0	1	3	24	25	0.96	10	1
Amel-1	0	1	3	24	25	0.96	12	1
Amel-1	0	1	3	24	25	0.96	14	1
Amel-1	0	1	4	0	25	0	1	1
Amel-1	0	1	4	13	25	0.52	2	1
Amel-1	0	1	4	25	25	1	3	1
Amel-1	0	1	4	25	25	1	4	1
Amel-1	0	1	4	25	25	1	5	1
Amel-1	0	1	4	25	25	1	6	1
Amel-1	0	1	4	25	25	1	7	1
Amel-1	0	1	4	25	25	1	8	1
Amel-1	0	1	4	25	25	1	9	1
Amel-1	0	1	4	25	25	1	10	1
Amel-1	0	1	4	25	25	1	12	1
Amel-1	0	1	4	25	25	1	14	1
Amel-1	1	0	1	0	25	0	1	0
Amel-1	1	0	1	0	25	0	2	0
Amel-1	1	0	1	2	25	0.08	3	0
Amel-1	1	0	1	4	25	0.16	4	0
Amel-1	1	0	1	11	25	0.44	5	0
Amel-1	1	0	1	12	25	0.48	6	0
Amel-1	1	0	1	14	25	0.56	7	0
Amel-1	1	0	1	15	25	0.6	8	0
Amel-1	1	0	1	19	25	0.76	9	0
Amel-1	1	0	1	22	25	0.88	10	0
Amel-1	1	0	1	22	25	0.88	12	0
Amel-1	1	0	1	25	25	1	14	0
Amel-1	1	0	2	0	25	0	1	0
Amel-1	1	0	2	6	25	0.24	2	0
Amel-1	1	0	2	16	25	0.64	3	0
Amel-1	1	0	2	22	25	0.88	4	0
Amel-1	1	0	2	24	25	0.96	5	0
Amel-1	1	0	2	24	25	0.96	6	0
Amel-1	1	0	2	25	25	1	7	0
Amel-1	1	0	2	25	25	1	8	0
Amel-1	1	0	2	25	25	1	9	0
Amel-1	1	0	2	25	25	1	10	0
Amel-1	1	0	2	25	25	1	12	0
Amel-1	1	0	2	25	25	1	14	0
Amel-1	1	0	3	0	25	0	1	1
Amel-1	1	0	3	19	25	0.76	2	1
Amel-1	1	0	3	25	25	1	3	1
Amel-1	1	0	3	25	25	1	4	1
Amel-1	1	0	3	25	25	1	5	1
Amel-1	1	0	3	25	25	1	6	1
Amel-1	1	0	3	25	25	1	7	1
Amel-1	1	0	3	25	25	1	8	1
Amel-1	1	0	3	25	25	1	9	1
Amel-1	1	0	3	25	25	1	10	1
Amel-1	1	0	3	25	25	1	12	1
Amel-1	1	0	3	25	25	1	14	1
Amel-1	1	0	4	0	25	0	1	1
Amel-1	1	0	4	24	25	0.96	2	1
Amel-1	1	0	4	24	25	0.96	3	1
Amel-1	1	0	4	24	25	0.96	4	1
Amel-1	1	0	4	24	25	0.96	5	1
Amel-1	1	0	4	24	25	0.96	6	1
Amel-1	1	0	4	24	25	0.96	7	1
Amel-1	1	0	4	24	25	0.96	8	1
Amel-1	1	0	4	24	25	0.96	9	1
Amel-1	1	0	4	24	25	0.96	10	1
Amel-1	1	0	4	25	25	1	12	1
Amel-1	1	0	4	25	25	1	14	1
Amel-1	1	1	1	2	25	0.08	1	0
Amel-1	1	1	1	18	25	0.72	2	0
Amel-1	1	1	1	24	25	0.96	3	0
Amel-1	1	1	1	25	25	1	4	0
Amel-1	1	1	1	25	25	1	5	0
Amel-1	1	1	1	25	25	1	6	0
Amel-1	1	1	1	25	25	1	7	0
Amel-1	1	1	1	25	25	1	8	0
Amel-1	1	1	1	25	25	1	9	0
Amel-1	1	1	1	25	25	1	10	0
Amel-1	1	1	1	25	25	1	12	0
Amel-1	1	1	1	25	25	1	14	0
Amel-1	1	1	2	0	25	0	1	0
Amel-1	1	1	2	23	25	0.92	2	0
Amel-1	1	1	2	25	25	1	3	0
Amel-1	1	1	2	25	25	1	4	0
Amel-1	1	1	2	25	25	1	5	0
Amel-1	1	1	2	25	25	1	6	0
Amel-1	1	1	2	25	25	1	7	0
Amel-1	1	1	2	25	25	1	8	0
Amel-1	1	1	2	25	25	1	9	0
Amel-1	1	1	2	25	25	1	10	0
Amel-1	1	1	2	25	25	1	12	0
Amel-1	1	1	2	25	25	1	14	0
Amel-1	1	1	3	1	25	0.04	1	1
Amel-1	1	1	3	16	25	0.64	2	1
Amel-1	1	1	3	24	25	0.96	3	1
Amel-1	1	1	3	24	25	0.96	4	1
Amel-1	1	1	3	24	25	0.96	5	1
Amel-1	1	1	3	24	25	0.96	6	1
Amel-1	1	1	3	24	25	0.96	7	1
Amel-1	1	1	3	24	25	0.96	8	1
Amel-1	1	1	3	24	25	0.96	9	1
Amel-1	1	1	3	24	25	0.96	10	1
Amel-1	1	1	3	24	25	0.96	12	1
Amel-1	1	1	3	24	25	0.96	14	1
Amel-1	1	1	4	0	25	0	1	1
Amel-1	1	1	4	24	25	0.96	2	1
Amel-1	1	1	4	25	25	1	3	1
Amel-1	1	1	4	25	25	1	4	1
Amel-1	1	1	4	25	25	1	5	1
Amel-1	1	1	4	25	25	1	6	1
Amel-1	1	1	4	25	25	1	7	1
Amel-1	1	1	4	25	25	1	8	1
Amel-1	1	1	4	25	25	1	9	1
Amel-1	1	1	4	25	25	1	10	1
Amel-1	1	1	4	25	25	1	12	1
Amel-1	1	1	4	25	25	1	14	1
An-1	0	0	1	0	25	0	1	0
An-1	0	0	1	25	25	1	2	0
An-1	0	0	1	25	25	1	3	0
An-1	0	0	1	25	25	1	4	0
An-1	0	0	1	25	25	1	5	0
An-1	0	0	1	25	25	1	6	0
An-1	0	0	1	25	25	1	7	0
An-1	0	0	1	25	25	1	8	0
An-1	0	0	1	25	25	1	9	0
An-1	0	0	1	25	25	1	10	0
An-1	0	0	1	25	25	1	12	0
An-1	0	0	1	25	25	1	14	0
An-1	0	0	2	0	25	0	1	0
An-1	0	0	2	25	25	1	2	0
An-1	0	0	2	25	25	1	3	0
An-1	0	0	2	25	25	1	4	0
An-1	0	0	2	25	25	1	5	0
An-1	0	0	2	25	25	1	6	0
An-1	0	0	2	25	25	1	7	0
An-1	0	0	2	25	25	1	8	0
An-1	0	0	2	25	25	1	9	0
An-1	0	0	2	25	25	1	10	0
An-1	0	0	2	25	25	1	12	0
An-1	0	0	2	25	25	1	14	0
An-1	0	0	3	0	25	0	1	1
An-1	0	0	3	0	25	0	2	1
An-1	0	0	3	2	25	0.08	3	1
An-1	0	0	3	2	25	0.08	4	1
An-1	0	0	3	2	25	0.08	5	1
An-1	0	0	3	3	25	0.12	6	1
An-1	0	0	3	3	25	0.12	7	1
An-1	0	0	3	3	25	0.12	8	1
An-1	0	0	3	3	25	0.12	9	1
An-1	0	0	3	3	25	0.12	10	1
An-1	0	0	3	3	25	0.12	12	1
An-1	0	0	3	3	25	0.12	14	1
An-1	0	0	4	0	25	0	1	1
An-1	0	0	4	0	25	0	2	1
An-1	0	0	4	1	25	0.04	3	1
An-1	0	0	4	1	25	0.04	4	1
An-1	0	0	4	1	25	0.04	5	1
An-1	0	0	4	1	25	0.04	6	1
An-1	0	0	4	1	25	0.04	7	1
An-1	0	0	4	1	25	0.04	8	1
An-1	0	0	4	1	25	0.04	9	1
An-1	0	0	4	1	25	0.04	10	1
An-1	0	0	4	2	25	0.08	12	1
An-1	0	0	4	2	25	0.08	14	1
An-1	0	1	1	0	25	0	1	0
An-1	0	1	1	24	25	0.96	2	0
An-1	0	1	1	25	25	1	3	0
An-1	0	1	1	25	25	1	4	0
An-1	0	1	1	25	25	1	5	0
An-1	0	1	1	25	25	1	6	0
An-1	0	1	1	25	25	1	7	0
An-1	0	1	1	25	25	1	8	0
An-1	0	1	1	25	25	1	9	0
An-1	0	1	1	25	25	1	10	0
An-1	0	1	1	25	25	1	12	0
An-1	0	1	1	25	25	1	14	0
An-1	0	1	2	0	25	0	1	0
An-1	0	1	2	21	25	0.84	2	0
An-1	0	1	2	25	25	1	3	0
An-1	0	1	2	25	25	1	4	0
An-1	0	1	2	25	25	1	5	0
An-1	0	1	2	25	25	1	6	0
An-1	0	1	2	25	25	1	7	0
An-1	0	1	2	25	25	1	8	0
An-1	0	1	2	25	25	1	9	0
An-1	0	1	2	25	25	1	10	0
An-1	0	1	2	25	25	1	12	0
An-1	0	1	2	25	25	1	14	0
An-1	0	1	3	0	25	0	1	1
An-1	0	1	3	1	25	0.04	2	1
An-1	0	1	3	6	25	0.24	3	1
An-1	0	1	3	6	25	0.24	4	1
An-1	0	1	3	7	25	0.28	5	1
An-1	0	1	3	7	25	0.28	6	1
An-1	0	1	3	8	25	0.32	7	1
An-1	0	1	3	8	25	0.32	8	1
An-1	0	1	3	8	25	0.32	9	1
An-1	0	1	3	8	25	0.32	10	1
An-1	0	1	3	8	25	0.32	12	1
An-1	0	1	3	9	25	0.36	14	1
An-1	0	1	4	0	25	0	1	1
An-1	0	1	4	0	25	0	2	1
An-1	0	1	4	4	25	0.16	3	1
An-1	0	1	4	4	25	0.16	4	1
An-1	0	1	4	4	25	0.16	5	1
An-1	0	1	4	5	25	0.2	6	1
An-1	0	1	4	5	25	0.2	7	1
An-1	0	1	4	5	25	0.2	8	1
An-1	0	1	4	5	25	0.2	9	1
An-1	0	1	4	5	25	0.2	10	1
An-1	0	1	4	5	25	0.2	12	1
An-1	0	1	4	5	25	0.2	14	1
An-1	1	0	1	0	25	0	1	0
An-1	1	0	1	7	25	0.28	2	0
An-1	1	0	1	25	25	1	3	0
An-1	1	0	1	25	25	1	4	0
An-1	1	0	1	25	25	1	5	0
An-1	1	0	1	25	25	1	6	0
An-1	1	0	1	25	25	1	7	0
An-1	1	0	1	25	25	1	8	0
An-1	1	0	1	25	25	1	9	0
An-1	1	0	1	25	25	1	10	0
An-1	1	0	1	25	25	1	12	0
An-1	1	0	1	25	25	1	14	0
An-1	1	0	2	0	25	0	1	0
An-1	1	0	2	8	25	0.32	2	0
An-1	1	0	2	25	25	1	3	0
An-1	1	0	2	25	25	1	4	0
An-1	1	0	2	25	25	1	5	0
An-1	1	0	2	25	25	1	6	0
An-1	1	0	2	25	25	1	7	0
An-1	1	0	2	25	25	1	8	0
An-1	1	0	2	25	25	1	9	0
An-1	1	0	2	25	25	1	10	0
An-1	1	0	2	25	25	1	12	0
An-1	1	0	2	25	25	1	14	0
An-1	1	0	3	0	25	0	1	1
An-1	1	0	3	20	25	0.8	2	1
An-1	1	0	3	25	25	1	3	1
An-1	1	0	3	25	25	1	4	1
An-1	1	0	3	25	25	1	5	1
An-1	1	0	3	25	25	1	6	1
An-1	1	0	3	25	25	1	7	1
An-1	1	0	3	25	25	1	8	1
An-1	1	0	3	25	25	1	9	1
An-1	1	0	3	25	25	1	10	1
An-1	1	0	3	25	25	1	12	1
An-1	1	0	3	25	25	1	14	1
An-1	1	0	4	1	25	0.04	1	1
An-1	1	0	4	16	25	0.64	2	1
An-1	1	0	4	23	25	0.92	3	1
An-1	1	0	4	24	25	0.96	4	1
An-1	1	0	4	24	25	0.96	5	1
An-1	1	0	4	24	25	0.96	6	1
An-1	1	0	4	24	25	0.96	7	1
An-1	1	0	4	24	25	0.96	8	1
An-1	1	0	4	24	25	0.96	9	1
An-1	1	0	4	24	25	0.96	10	1
An-1	1	0	4	24	25	0.96	12	1
An-1	1	0	4	24	25	0.96	14	1
An-1	1	1	1	0	25	0	1	0
An-1	1	1	1	22	25	0.88	2	0
An-1	1	1	1	25	25	1	3	0
An-1	1	1	1	25	25	1	4	0
An-1	1	1	1	25	25	1	5	0
An-1	1	1	1	25	25	1	6	0
An-1	1	1	1	25	25	1	7	0
An-1	1	1	1	25	25	1	8	0
An-1	1	1	1	25	25	1	9	0
An-1	1	1	1	25	25	1	10	0
An-1	1	1	1	25	25	1	12	0
An-1	1	1	1	25	25	1	14	0
An-1	1	1	2	4	25	0.16	1	0
An-1	1	1	2	24	25	0.96	2	0
An-1	1	1	2	25	25	1	3	0
An-1	1	1	2	25	25	1	4	0
An-1	1	1	2	25	25	1	5	0
An-1	1	1	2	25	25	1	6	0
An-1	1	1	2	25	25	1	7	0
An-1	1	1	2	25	25	1	8	0
An-1	1	1	2	25	25	1	9	0
An-1	1	1	2	25	25	1	10	0
An-1	1	1	2	25	25	1	12	0
An-1	1	1	2	25	25	1	14	0
An-1	1	1	3	0	25	0	1	1
An-1	1	1	3	14	25	0.56	2	1
An-1	1	1	3	25	25	1	3	1
An-1	1	1	3	25	25	1	4	1
An-1	1	1	3	25	25	1	5	1
An-1	1	1	3	25	25	1	6	1
An-1	1	1	3	25	25	1	7	1
An-1	1	1	3	25	25	1	8	1
An-1	1	1	3	25	25	1	9	1
An-1	1	1	3	25	25	1	10	1
An-1	1	1	3	25	25	1	12	1
An-1	1	1	3	25	25	1	14	1
An-1	1	1	4	0	25	0	1	1
An-1	1	1	4	19	25	0.76	2	1
An-1	1	1	4	25	25	1	3	1
An-1	1	1	4	25	25	1	4	1
An-1	1	1	4	25	25	1	5	1
An-1	1	1	4	25	25	1	6	1
An-1	1	1	4	25	25	1	7	1
An-1	1	1	4	25	25	1	8	1
An-1	1	1	4	25	25	1	9	1
An-1	1	1	4	25	25	1	10	1
An-1	1	1	4	25	25	1	12	1
An-1	1	1	4	25	25	1	14	1
Ang-0	0	0	1	0	25	0	1	0
Ang-0	0	0	1	0	25	0	2	0
Ang-0	0	0	1	19	25	0.76	3	0
Ang-0	0	0	1	25	25	1	4	0
Ang-0	0	0	1	25	25	1	5	0
Ang-0	0	0	1	25	25	1	6	0
Ang-0	0	0	1	25	25	1	7	0
Ang-0	0	0	1	25	25	1	8	0
Ang-0	0	0	1	25	25	1	9	0
Ang-0	0	0	1	25	25	1	10	0
Ang-0	0	0	1	25	25	1	12	0
Ang-0	0	0	1	25	25	1	14	0
Ang-0	0	0	2	0	25	0	1	0
Ang-0	0	0	2	0	25	0	2	0
Ang-0	0	0	2	25	25	1	3	0
Ang-0	0	0	2	25	25	1	4	0
Ang-0	0	0	2	25	25	1	5	0
Ang-0	0	0	2	25	25	1	6	0
Ang-0	0	0	2	25	25	1	7	0
Ang-0	0	0	2	25	25	1	8	0
Ang-0	0	0	2	25	25	1	9	0
Ang-0	0	0	2	25	25	1	10	0
Ang-0	0	0	2	25	25	1	12	0
Ang-0	0	0	2	25	25	1	14	0
Ang-0	0	0	3	0	25	0	1	1
Ang-0	0	0	3	11	25	0.44	2	1
Ang-0	0	0	3	24	25	0.96	3	1
Ang-0	0	0	3	24	25	0.96	4	1
Ang-0	0	0	3	25	25	1	5	1
Ang-0	0	0	3	25	25	1	6	1
Ang-0	0	0	3	25	25	1	7	1
Ang-0	0	0	3	25	25	1	8	1
Ang-0	0	0	3	25	25	1	9	1
Ang-0	0	0	3	25	25	1	10	1
Ang-0	0	0	3	25	25	1	12	1
Ang-0	0	0	3	25	25	1	14	1
Ang-0	0	0	4	1	25	0.04	1	1
Ang-0	0	0	4	12	25	0.48	2	1
Ang-0	0	0	4	23	25	0.92	3	1
Ang-0	0	0	4	25	25	1	4	1
Ang-0	0	0	4	25	25	1	5	1
Ang-0	0	0	4	25	25	1	6	1
Ang-0	0	0	4	25	25	1	7	1
Ang-0	0	0	4	25	25	1	8	1
Ang-0	0	0	4	25	25	1	9	1
Ang-0	0	0	4	25	25	1	10	1
Ang-0	0	0	4	25	25	1	12	1
Ang-0	0	0	4	25	25	1	14	1
Ang-0	0	1	1	0	25	0	1	0
Ang-0	0	1	1	6	25	0.24	2	0
Ang-0	0	1	1	24	25	0.96	3	0
Ang-0	0	1	1	24	25	0.96	4	0
Ang-0	0	1	1	24	25	0.96	5	0
Ang-0	0	1	1	24	25	0.96	6	0
Ang-0	0	1	1	24	25	0.96	7	0
Ang-0	0	1	1	25	25	1	8	0
Ang-0	0	1	1	25	25	1	9	0
Ang-0	0	1	1	25	25	1	10	0
Ang-0	0	1	1	25	25	1	12	0
Ang-0	0	1	1	25	25	1	14	0
Ang-0	0	1	2	0	25	0	1	0
Ang-0	0	1	2	2	25	0.08	2	0
Ang-0	0	1	2	24	25	0.96	3	0
Ang-0	0	1	2	25	25	1	4	0
Ang-0	0	1	2	25	25	1	5	0
Ang-0	0	1	2	25	25	1	6	0
Ang-0	0	1	2	25	25	1	7	0
Ang-0	0	1	2	25	25	1	8	0
Ang-0	0	1	2	25	25	1	9	0
Ang-0	0	1	2	25	25	1	10	0
Ang-0	0	1	2	25	25	1	12	0
Ang-0	0	1	2	25	25	1	14	0
Ang-0	0	1	3	0	25	0	1	1
Ang-0	0	1	3	0	25	0	2	1
Ang-0	0	1	3	21	25	0.84	3	1
Ang-0	0	1	3	22	25	0.88	4	1
Ang-0	0	1	3	22	25	0.88	5	1
Ang-0	0	1	3	22	25	0.88	6	1
Ang-0	0	1	3	22	25	0.88	7	1
Ang-0	0	1	3	22	25	0.88	8	1
Ang-0	0	1	3	22	25	0.88	9	1
Ang-0	0	1	3	22	25	0.88	10	1
Ang-0	0	1	3	22	25	0.88	12	1
Ang-0	0	1	3	22	25	0.88	14	1
Ang-0	0	1	4	0	25	0	1	1
Ang-0	0	1	4	0	25	0	2	1
Ang-0	0	1	4	10	25	0.4	3	1
Ang-0	0	1	4	22	25	0.88	4	1
Ang-0	0	1	4	22	25	0.88	5	1
Ang-0	0	1	4	22	25	0.88	6	1
Ang-0	0	1	4	22	25	0.88	7	1
Ang-0	0	1	4	22	25	0.88	8	1
Ang-0	0	1	4	22	25	0.88	9	1
Ang-0	0	1	4	22	25	0.88	10	1
Ang-0	0	1	4	22	25	0.88	12	1
Ang-0	0	1	4	22	25	0.88	14	1
Ang-0	1	0	1	0	25	0	1	0
Ang-0	1	0	1	0	25	0	2	0
Ang-0	1	0	1	3	25	0.12	3	0
Ang-0	1	0	1	7	25	0.28	4	0
Ang-0	1	0	1	14	25	0.56	5	0
Ang-0	1	0	1	14	25	0.56	6	0
Ang-0	1	0	1	18	25	0.72	7	0
Ang-0	1	0	1	19	25	0.76	8	0
Ang-0	1	0	1	21	25	0.84	9	0
Ang-0	1	0	1	22	25	0.88	10	0
Ang-0	1	0	1	24	25	0.96	12	0
Ang-0	1	0	1	25	25	1	14	0
Ang-0	1	0	2	0	25	0	1	0
Ang-0	1	0	2	0	25	0	2	0
Ang-0	1	0	2	17	25	0.68	3	0
Ang-0	1	0	2	23	25	0.92	4	0
Ang-0	1	0	2	25	25	1	5	0
Ang-0	1	0	2	25	25	1	6	0
Ang-0	1	0	2	25	25	1	7	0
Ang-0	1	0	2	25	25	1	8	0
Ang-0	1	0	2	25	25	1	9	0
Ang-0	1	0	2	25	25	1	10	0
Ang-0	1	0	2	25	25	1	12	0
Ang-0	1	0	2	25	25	1	14	0
Ang-0	1	0	3	0	25	0	1	1
Ang-0	1	0	3	4	25	0.16	2	1
Ang-0	1	0	3	19	25	0.76	3	1
Ang-0	1	0	3	24	25	0.96	4	1
Ang-0	1	0	3	24	25	0.96	5	1
Ang-0	1	0	3	24	25	0.96	6	1
Ang-0	1	0	3	24	25	0.96	7	1
Ang-0	1	0	3	24	25	0.96	8	1
Ang-0	1	0	3	24	25	0.96	9	1
Ang-0	1	0	3	24	25	0.96	10	1
Ang-0	1	0	3	24	25	0.96	12	1
Ang-0	1	0	3	24	25	0.96	14	1
Ang-0	1	0	4	0	25	0	1	1
Ang-0	1	0	4	14	25	0.56	2	1
Ang-0	1	0	4	25	25	1	3	1
Ang-0	1	0	4	25	25	1	4	1
Ang-0	1	0	4	25	25	1	5	1
Ang-0	1	0	4	25	25	1	6	1
Ang-0	1	0	4	25	25	1	7	1
Ang-0	1	0	4	25	25	1	8	1
Ang-0	1	0	4	25	25	1	9	1
Ang-0	1	0	4	25	25	1	10	1
Ang-0	1	0	4	25	25	1	12	1
Ang-0	1	0	4	25	25	1	14	1
Ang-0	1	1	1	0	25	0	1	0
Ang-0	1	1	1	22	25	0.88	2	0
Ang-0	1	1	1	25	25	1	3	0
Ang-0	1	1	1	25	25	1	4	0
Ang-0	1	1	1	25	25	1	5	0
Ang-0	1	1	1	25	25	1	6	0
Ang-0	1	1	1	25	25	1	7	0
Ang-0	1	1	1	25	25	1	8	0
Ang-0	1	1	1	25	25	1	9	0
Ang-0	1	1	1	25	25	1	10	0
Ang-0	1	1	1	25	25	1	12	0
Ang-0	1	1	1	25	25	1	14	0
Ang-0	1	1	2	0	25	0	1	0
Ang-0	1	1	2	1	25	0.04	2	0
Ang-0	1	1	2	25	25	1	3	0
Ang-0	1	1	2	25	25	1	4	0
Ang-0	1	1	2	25	25	1	5	0
Ang-0	1	1	2	25	25	1	6	0
Ang-0	1	1	2	25	25	1	7	0
Ang-0	1	1	2	25	25	1	8	0
Ang-0	1	1	2	25	25	1	9	0
Ang-0	1	1	2	25	25	1	10	0
Ang-0	1	1	2	25	25	1	12	0
Ang-0	1	1	2	25	25	1	14	0
Ang-0	1	1	3	0	25	0	1	1
Ang-0	1	1	3	0	25	0	2	1
Ang-0	1	1	3	11	25	0.44	3	1
Ang-0	1	1	3	25	25	1	4	1
Ang-0	1	1	3	25	25	1	5	1
Ang-0	1	1	3	25	25	1	6	1
Ang-0	1	1	3	25	25	1	7	1
Ang-0	1	1	3	25	25	1	8	1
Ang-0	1	1	3	25	25	1	9	1
Ang-0	1	1	3	25	25	1	10	1
Ang-0	1	1	3	25	25	1	12	1
Ang-0	1	1	3	25	25	1	14	1
Ang-0	1	1	4	0	25	0	1	1
Ang-0	1	1	4	17	25	0.68	2	1
Ang-0	1	1	4	24	25	0.96	3	1
Ang-0	1	1	4	24	25	0.96	4	1
Ang-0	1	1	4	25	25	1	5	1
Ang-0	1	1	4	25	25	1	6	1
Ang-0	1	1	4	25	25	1	7	1
Ang-0	1	1	4	25	25	1	8	1
Ang-0	1	1	4	25	25	1	9	1
Ang-0	1	1	4	25	25	1	10	1
Ang-0	1	1	4	25	25	1	12	1
Ang-0	1	1	4	25	25	1	14	1
Baa-1	0	0	1	0	25	0	1	0
Baa-1	0	0	1	0	25	0	2	0
Baa-1	0	0	1	19	25	0.76	3	0
Baa-1	0	0	1	23	25	0.92	4	0
Baa-1	0	0	1	24	25	0.96	5	0
Baa-1	0	0	1	24	25	0.96	6	0
Baa-1	0	0	1	24	25	0.96	7	0
Baa-1	0	0	1	25	25	1	8	0
Baa-1	0	0	1	25	25	1	9	0
Baa-1	0	0	1	25	25	1	10	0
Baa-1	0	0	1	25	25	1	12	0
Baa-1	0	0	1	25	25	1	14	0
Baa-1	0	0	2	0	25	0	1	0
Baa-1	0	0	2	0	25	0	2	0
Baa-1	0	0	2	22	25	0.88	3	0
Baa-1	0	0	2	25	25	1	4	0
Baa-1	0	0	2	25	25	1	5	0
Baa-1	0	0	2	25	25	1	6	0
Baa-1	0	0	2	25	25	1	7	0
Baa-1	0	0	2	25	25	1	8	0
Baa-1	0	0	2	25	25	1	9	0
Baa-1	0	0	2	25	25	1	10	0
Baa-1	0	0	2	25	25	1	12	0
Baa-1	0	0	2	25	25	1	14	0
Baa-1	0	0	3	0	24	0	1	1
Baa-1	0	0	3	4	24	0.17	2	1
Baa-1	0	0	3	13	24	0.54	3	1
Baa-1	0	0	3	14	24	0.58	4	1
Baa-1	0	0	3	15	24	0.62	5	1
Baa-1	0	0	3	15	24	0.62	6	1
Baa-1	0	0	3	15	24	0.62	7	1
Baa-1	0	0	3	16	24	0.67	8	1
Baa-1	0	0	3	17	24	0.71	9	1
Baa-1	0	0	3	17	24	0.71	10	1
Baa-1	0	0	3	17	24	0.71	12	1
Baa-1	0	0	3	17	24	0.71	14	1
Baa-1	0	0	4	0	9	0	1	1
Baa-1	0	0	4	0	9	0	2	1
Baa-1	0	0	4	4	9	0.44	3	1
Baa-1	0	0	4	5	9	0.56	4	1
Baa-1	0	0	4	5	9	0.56	5	1
Baa-1	0	0	4	5	9	0.56	6	1
Baa-1	0	0	4	5	9	0.56	7	1
Baa-1	0	0	4	5	9	0.56	8	1
Baa-1	0	0	4	5	9	0.56	9	1
Baa-1	0	0	4	6	9	0.67	10	1
Baa-1	0	0	4	6	9	0.67	12	1
Baa-1	0	0	4	6	9	0.67	14	1
Baa-1	0	1	1	0	25	0	1	0
Baa-1	0	1	1	0	25	0	2	0
Baa-1	0	1	1	16	25	0.64	3	0
Baa-1	0	1	1	21	25	0.84	4	0
Baa-1	0	1	1	24	25	0.96	5	0
Baa-1	0	1	1	25	25	1	6	0
Baa-1	0	1	1	25	25	1	7	0
Baa-1	0	1	1	25	25	1	8	0
Baa-1	0	1	1	25	25	1	9	0
Baa-1	0	1	1	25	25	1	10	0
Baa-1	0	1	1	25	25	1	12	0
Baa-1	0	1	1	25	25	1	14	0
Baa-1	0	1	2	0	25	0	1	0
Baa-1	0	1	2	0	25	0	2	0
Baa-1	0	1	2	22	25	0.88	3	0
Baa-1	0	1	2	24	25	0.96	4	0
Baa-1	0	1	2	25	25	1	5	0
Baa-1	0	1	2	25	25	1	6	0
Baa-1	0	1	2	25	25	1	7	0
Baa-1	0	1	2	25	25	1	8	0
Baa-1	0	1	2	25	25	1	9	0
Baa-1	0	1	2	25	25	1	10	0
Baa-1	0	1	2	25	25	1	12	0
Baa-1	0	1	2	25	25	1	14	0
Baa-1	0	1	3	0	25	0	1	1
Baa-1	0	1	3	3	25	0.12	2	1
Baa-1	0	1	3	15	25	0.6	3	1
Baa-1	0	1	3	16	25	0.64	4	1
Baa-1	0	1	3	17	25	0.68	5	1
Baa-1	0	1	3	18	25	0.72	6	1
Baa-1	0	1	3	19	25	0.76	7	1
Baa-1	0	1	3	19	25	0.76	8	1
Baa-1	0	1	3	20	25	0.8	9	1
Baa-1	0	1	3	20	25	0.8	10	1
Baa-1	0	1	3	21	25	0.84	12	1
Baa-1	0	1	3	22	25	0.88	14	1
Baa-1	0	1	4	0	25	0	1	1
Baa-1	0	1	4	0	25	0	2	1
Baa-1	0	1	4	5	25	0.2	3	1
Baa-1	0	1	4	13	25	0.52	4	1
Baa-1	0	1	4	14	25	0.56	5	1
Baa-1	0	1	4	15	25	0.6	6	1
Baa-1	0	1	4	15	25	0.6	7	1
Baa-1	0	1	4	15	25	0.6	8	1
Baa-1	0	1	4	15	25	0.6	9	1
Baa-1	0	1	4	15	25	0.6	10	1
Baa-1	0	1	4	15	25	0.6	12	1
Baa-1	0	1	4	15	25	0.6	14	1
Baa-1	1	0	1	0	25	0	1	0
Baa-1	1	0	1	0	25	0	2	0
Baa-1	1	0	1	3	25	0.12	3	0
Baa-1	1	0	1	15	25	0.6	4	0
Baa-1	1	0	1	18	25	0.72	5	0
Baa-1	1	0	1	19	25	0.76	6	0
Baa-1	1	0	1	20	25	0.8	7	0
Baa-1	1	0	1	20	25	0.8	8	0
Baa-1	1	0	1	21	25	0.84	9	0
Baa-1	1	0	1	21	25	0.84	10	0
Baa-1	1	0	1	22	25	0.88	12	0
Baa-1	1	0	1	22	25	0.88	14	0
Baa-1	1	0	2	0	25	0	1	0
Baa-1	1	0	2	0	25	0	2	0
Baa-1	1	0	2	22	25	0.88	3	0
Baa-1	1	0	2	24	25	0.96	4	0
Baa-1	1	0	2	25	25	1	5	0
Baa-1	1	0	2	25	25	1	6	0
Baa-1	1	0	2	25	25	1	7	0
Baa-1	1	0	2	25	25	1	8	0
Baa-1	1	0	2	25	25	1	9	0
Baa-1	1	0	2	25	25	1	10	0
Baa-1	1	0	2	25	25	1	12	0
Baa-1	1	0	2	25	25	1	14	0
Baa-1	1	0	3	0	25	0	1	1
Baa-1	1	0	3	9	25	0.36	2	1
Baa-1	1	0	3	19	25	0.76	3	1
Baa-1	1	0	3	20	25	0.8	4	1
Baa-1	1	0	3	20	25	0.8	5	1
Baa-1	1	0	3	20	25	0.8	6	1
Baa-1	1	0	3	20	25	0.8	7	1
Baa-1	1	0	3	20	25	0.8	8	1
Baa-1	1	0	3	20	25	0.8	9	1
Baa-1	1	0	3	20	25	0.8	10	1
Baa-1	1	0	3	20	25	0.8	12	1
Baa-1	1	0	3	21	25	0.84	14	1
Baa-1	1	0	4	0	25	0	1	1
Baa-1	1	0	4	10	25	0.4	2	1
Baa-1	1	0	4	21	25	0.84	3	1
Baa-1	1	0	4	21	25	0.84	4	1
Baa-1	1	0	4	21	25	0.84	5	1
Baa-1	1	0	4	21	25	0.84	6	1
Baa-1	1	0	4	21	25	0.84	7	1
Baa-1	1	0	4	21	25	0.84	8	1
Baa-1	1	0	4	22	25	0.88	9	1
Baa-1	1	0	4	22	25	0.88	10	1
Baa-1	1	0	4	22	25	0.88	12	1
Baa-1	1	0	4	22	25	0.88	14	1
Baa-1	1	1	1	0	25	0	1	0
Baa-1	1	1	1	2	25	0.08	2	0
Baa-1	1	1	1	21	25	0.84	3	0
Baa-1	1	1	1	23	25	0.92	4	0
Baa-1	1	1	1	24	25	0.96	5	0
Baa-1	1	1	1	24	25	0.96	6	0
Baa-1	1	1	1	25	25	1	7	0
Baa-1	1	1	1	25	25	1	8	0
Baa-1	1	1	1	25	25	1	9	0
Baa-1	1	1	1	25	25	1	10	0
Baa-1	1	1	1	25	25	1	12	0
Baa-1	1	1	1	25	25	1	14	0
Baa-1	1	1	2	0	25	0	1	0
Baa-1	1	1	2	0	25	0	2	0
Baa-1	1	1	2	24	25	0.96	3	0
Baa-1	1	1	2	25	25	1	4	0
Baa-1	1	1	2	25	25	1	5	0
Baa-1	1	1	2	25	25	1	6	0
Baa-1	1	1	2	25	25	1	7	0
Baa-1	1	1	2	25	25	1	8	0
Baa-1	1	1	2	25	25	1	9	0
Baa-1	1	1	2	25	25	1	10	0
Baa-1	1	1	2	25	25	1	12	0
Baa-1	1	1	2	25	25	1	14	0
Baa-1	1	1	3	0	25	0	1	1
Baa-1	1	1	3	3	25	0.12	2	1
Baa-1	1	1	3	17	25	0.68	3	1
Baa-1	1	1	3	21	25	0.84	4	1
Baa-1	1	1	3	21	25	0.84	5	1
Baa-1	1	1	3	21	25	0.84	6	1
Baa-1	1	1	3	21	25	0.84	7	1
Baa-1	1	1	3	21	25	0.84	8	1
Baa-1	1	1	3	22	25	0.88	9	1
Baa-1	1	1	3	23	25	0.92	10	1
Baa-1	1	1	3	23	25	0.92	12	1
Baa-1	1	1	3	23	25	0.92	14	1
Baa-1	1	1	4	0	25	0	1	1
Baa-1	1	1	4	10	25	0.4	2	1
Baa-1	1	1	4	20	25	0.8	3	1
Baa-1	1	1	4	22	25	0.88	4	1
Baa-1	1	1	4	22	25	0.88	5	1
Baa-1	1	1	4	23	25	0.92	6	1
Baa-1	1	1	4	23	25	0.92	7	1
Baa-1	1	1	4	23	25	0.92	8	1
Baa-1	1	1	4	23	25	0.92	9	1
Baa-1	1	1	4	23	25	0.92	10	1
Baa-1	1	1	4	24	25	0.96	12	1
Baa-1	1	1	4	24	25	0.96	14	1
Bch-1	0	0	1	0	25	0	1	0
Bch-1	0	0	1	0	25	0	2	0
Bch-1	0	0	1	1	25	0.04	3	0
Bch-1	0	0	1	1	25	0.04	4	0
Bch-1	0	0	1	1	25	0.04	5	0
Bch-1	0	0	1	1	25	0.04	6	0
Bch-1	0	0	1	1	25	0.04	7	0
Bch-1	0	0	1	1	25	0.04	8	0
Bch-1	0	0	1	1	25	0.04	9	0
Bch-1	0	0	1	1	25	0.04	10	0
Bch-1	0	0	1	1	25	0.04	12	0
Bch-1	0	0	1	1	25	0.04	14	0
Bch-1	0	0	2	0	25	0	1	0
Bch-1	0	0	2	1	25	0.04	2	0
Bch-1	0	0	2	5	25	0.2	3	0
Bch-1	0	0	2	6	25	0.24	4	0
Bch-1	0	0	2	6	25	0.24	5	0
Bch-1	0	0	2	6	25	0.24	6	0
Bch-1	0	0	2	6	25	0.24	7	0
Bch-1	0	0	2	6	25	0.24	8	0
Bch-1	0	0	2	6	25	0.24	9	0
Bch-1	0	0	2	6	25	0.24	10	0
Bch-1	0	0	2	6	25	0.24	12	0
Bch-1	0	0	2	6	25	0.24	14	0
Bch-1	0	0	3	0	25	0	1	1
Bch-1	0	0	3	0	25	0	2	1
Bch-1	0	0	3	0	25	0	3	1
Bch-1	0	0	3	0	25	0	4	1
Bch-1	0	0	3	0	25	0	5	1
Bch-1	0	0	3	0	25	0	6	1
Bch-1	0	0	3	0	25	0	7	1
Bch-1	0	0	3	0	25	0	8	1
Bch-1	0	0	3	0	25	0	9	1
Bch-1	0	0	3	0	25	0	10	1
Bch-1	0	0	3	0	25	0	12	1
Bch-1	0	0	3	0	25	0	14	1
Bch-1	0	0	4	0	25	0	1	1
Bch-1	0	0	4	0	25	0	2	1
Bch-1	0	0	4	0	25	0	3	1
Bch-1	0	0	4	0	25	0	4	1
Bch-1	0	0	4	0	25	0	5	1
Bch-1	0	0	4	0	25	0	6	1
Bch-1	0	0	4	0	25	0	7	1
Bch-1	0	0	4	0	25	0	8	1
Bch-1	0	0	4	0	25	0	9	1
Bch-1	0	0	4	0	25	0	10	1
Bch-1	0	0	4	0	25	0	12	1
Bch-1	0	0	4	0	25	0	14	1
Bch-1	0	1	1	0	25	0	1	0
Bch-1	0	1	1	0	25	0	2	0
Bch-1	0	1	1	5	25	0.2	3	0
Bch-1	0	1	1	5	25	0.2	4	0
Bch-1	0	1	1	5	25	0.2	5	0
Bch-1	0	1	1	5	25	0.2	6	0
Bch-1	0	1	1	10	25	0.4	7	0
Bch-1	0	1	1	15	25	0.6	8	0
Bch-1	0	1	1	16	25	0.64	9	0
Bch-1	0	1	1	17	25	0.68	10	0
Bch-1	0	1	1	17	25	0.68	12	0
Bch-1	0	1	1	17	25	0.68	14	0
Bch-1	0	1	2	0	25	0	1	0
Bch-1	0	1	2	1	25	0.04	2	0
Bch-1	0	1	2	3	25	0.12	3	0
Bch-1	0	1	2	4	25	0.16	4	0
Bch-1	0	1	2	4	25	0.16	5	0
Bch-1	0	1	2	4	25	0.16	6	0
Bch-1	0	1	2	4	25	0.16	7	0
Bch-1	0	1	2	5	25	0.2	8	0
Bch-1	0	1	2	6	25	0.24	9	0
Bch-1	0	1	2	6	25	0.24	10	0
Bch-1	0	1	2	6	25	0.24	12	0
Bch-1	0	1	2	6	25	0.24	14	0
Bch-1	0	1	3	0	24	0	1	1
Bch-1	0	1	3	0	24	0	2	1
Bch-1	0	1	3	0	24	0	3	1
Bch-1	0	1	3	0	24	0	4	1
Bch-1	0	1	3	0	24	0	5	1
Bch-1	0	1	3	0	24	0	6	1
Bch-1	0	1	3	0	24	0	7	1
Bch-1	0	1	3	0	24	0	8	1
[truncated: 17,119 more rows]
