# Supplementary material for: Association Mapping of Germination Traits in Arabidopsis thaliana Under Light and Nutrient Treatments: Searching for G×E Effects
Source: G3 (Bethesda). 2014 Jun 5;4(8):1465–78. doi: 10.1534/g3.114.012427 (PMC4132177; doi:10.1534/g3.114.012427)
Supplement: Supporting Information [file supp_g3.114.012427_FileS7.txt]

acc	rep	light	nutrient	block	gmax	k	tmax	pgmax	pk	ptmax
1	Aa-0	1	0	0	0	1.000000003	6.10502349	10	0.314228739	0.999853323	3.93e-08
2	Aa-0	1	0	1	0	1	12.60471834	7.999999997	0.061487702	0.999850359	2.07e-11
3	Aa-0	1	1	0	0	NA	NA	NA	NA	NA	NA
4	Aa-0	1	1	1	0	0.951113542	0.742823714	1.955019225	6.27e-13	0.000174526	2.37e-07
5	Aa-0	2	0	0	0	1	12.57274579	4.999999998	0.001542629	0.999756519	2.32e-11
6	Aa-0	2	0	1	0	1.000000001	6.408222802	10	0.314228739	0.999911499	2.57e-08
7	Aa-0	2	1	0	0	0.934736363	0.671470568	3.377879943	5.28e-12	5.64e-05	1.51e-08
8	Aa-0	2	1	1	0	1	12.60471834	7.999999997	0.05427231	0.999844989	1.51e-11
9	Aa-0	3	0	0	1	1	12.58629421	8.999999999	0.135517239	0.999865269	2.15e-11
10	Aa-0	3	0	1	1	1	12.58629556	8.999999999	0.134074842	0.999864702	2.07e-11
11	Aa-0	3	1	0	1	0.971473812	1.334708766	1.944582301	9.79e-14	6.58e-06	4.42e-09
12	Aa-0	3	1	1	1	0.957048356	1.002928566	2.373068491	1.48e-12	4.71e-05	1.29e-08
13	Aa-0	3	1	1	1	1.000000001	6.408201067	10	0.304061801	0.999909503	2.11e-08
14	Aa-0	4	0	0	1	1.000000003	6.105036746	10	0.295805637	0.999847264	2.76e-08
15	Aa-0	4	0	1	1	1.000000001	6.408222802	10	0.31205212	0.999911076	2.47e-08
16	Aa-0	4	1	0	1	0.978301249	1.64444015	1.871711198	2.11e-14	2.61e-06	1.07e-09
17	Aa-0	4	1	1	1	0.960204581	1.006205227	2.490326938	3.31e-13	2.43e-05	1.72e-09
18	Ag-0	1	0	0	0	NA	NA	NA	NA	NA	NA
19	Ag-0	1	0	1	0	0.831513059	0.65687719	3.66521239	5.23e-12	4.4e-05	7.42e-09
20	Ag-0	1	1	0	0	NA	NA	NA	NA	NA	NA
21	Ag-0	1	1	1	0	0.35229768	0.186466837	9.428296075	8.15e-07	0.00137464	4.2e-05
22	Ag-0	2	0	0	0	0.101915806	0.316354061	10.22733028	1.88e-07	0.001435327	1.56e-07
23	Ag-0	2	0	1	0	0.887007484	0.571007125	4.399655602	2.63e-10	0.000588664	1.15e-07
24	Ag-0	2	1	0	0	0.342159652	0.155160344	11.72494616	0.000310812	0.015646845	0.001649641
25	Ag-0	2	1	1	0	0.399655283	0.298186629	6.572433113	2.73e-10	5.01e-05	1.09e-07
26	Ag-0	3	0	0	1	0.072549243	0.184504241	9.004107144	1.38e-05	0.013263591	0.000962185
27	Ag-0	3	0	1	1	0.146104237	0.242004195	9.294456917	5.68e-07	0.002271804	7.7e-06
28	Ag-0	3	1	0	1	NA	NA	NA	NA	NA	NA
29	Ag-0	3	1	1	1	0.288582262	0.239365156	8.927572989	1.42e-08	0.000148262	3.94e-07
30	Ag-0	4	0	0	1	NA	NA	NA	NA	NA	NA
31	Ag-0	4	0	1	1	NA	NA	NA	NA	NA	NA
32	Ag-0	4	1	0	1	0.04	6.42950524	10	0.343436396	0.999919878	4.37e-08
33	Ag-0	4	1	1	1	0.40396344	0.528658163	4.882936102	5.97e-13	2.14e-06	1.59e-10
34	Ak-1	1	0	0	0	0.976940318	1.567525634	1.854227606	2.85e-14	3.94e-06	2.29e-09
35	Ak-1	1	0	1	0	0.975754315	1.504441803	1.837636658	3.7e-14	6.41e-06	4.33e-09
36	Ak-1	1	1	0	0	0.888496551	0.566679524	3.828041685	4.5e-12	2.36e-05	9.24e-09
37	Ak-1	1	1	1	0	0.968840803	1.197217926	1.702714219	1.66e-13	0.000171385	1.05e-07
38	Ak-1	2	0	0	0	1	12.57274596	4.999999999	0.001996465	0.99976617	3.33e-11
39	Ak-1	2	0	1	0	0.973097424	1.408845312	1.951782584	7.71e-14	4.66e-06	2.3e-09
40	Ak-1	2	1	0	0	0.958574747	0.902418453	1.921611723	3.96e-13	9.4e-05	1.13e-07
41	Ak-1	2	1	1	0	0.971767935	1.404386643	2.121174955	1.65e-13	2.5e-05	4.69e-10
42	Ak-1	3	0	0	1	0.165874851	0.278680088	8.583537522	3.17e-08	0.000582116	5.62e-07
43	Ak-1	3	0	1	1	0.756333781	0.477816745	3.83476243	1.24e-10	0.000280535	6.43e-07
44	Ak-1	3	1	0	1	0.918437301	0.511529648	3.842861574	1.07e-11	3.83e-05	3.8e-08
45	Ak-1	3	1	1	1	0.959328049	1.035212828	3.072204432	1.01e-12	3.48e-05	1.22e-09
46	Ak-1	4	0	0	1	0.960000001	6.083004743	10	0.275104924	0.999834147	1.9e-08
47	Ak-1	4	0	1	1	0.853562443	0.348915746	4.64852722	1.94e-11	3.02e-05	1.41e-07
48	Ak-1	4	1	0	1	0.951249689	0.811028138	3.040874417	6.79e-13	2.62e-05	2.45e-09
49	Ak-1	4	1	1	1	0.951059161	0.784992018	2.811090966	3.37e-13	8.47e-06	2.47e-09
50	Alc-0	1	0	0	0	1.000000003	6.10502349	10	0.316477405	0.999854043	4.1e-08
51	Alc-0	1	0	1	0	1	17.51034144	2	3.44e-18	0.999853539	1.11e-23
52	Alc-0	1	1	0	0	0.980081921	1.753146411	1.892342392	1.44e-14	2.64e-06	3.99e-10
53	Alc-0	1	1	1	0	0.915778326	0.342727383	1.996724093	1.58e-12	0.000876153	1.16e-05
54	Alc-0	2	0	0	0	1	12.57271635	4.999999998	0.00216584	0.999769164	3.74e-11
55	Alc-0	2	0	1	0	1	16.66607382	2	3.44e-18	0.999693089	1.74e-23
56	Alc-0	2	1	0	0	0.973631879	1.399854603	1.804295419	5.85e-14	1.72e-05	1.27e-08
57	Alc-0	2	1	1	0	0.893472946	0.177013179	4.242766609	1.03e-05	0.331973192	0.159617316
58	Alc-0	3	0	0	1	0.969901676	1.343824845	2.79103676	9.06e-14	2.25e-05	3.21e-10
59	Alc-0	3	0	1	1	0.970455544	1.405484362	2.951681553	9.75e-14	3.95e-06	4.87e-11
60	Alc-0	3	1	0	1	1	12.58629556	8.999999999	0.134074842	0.999864702	2.07e-11
61	Alc-0	3	1	1	1	NA	NA	NA	NA	NA	NA
62	Alc-0	4	0	0	1	1.000000003	6.10502349	10	0.300626363	0.999848877	3.03e-08
63	Alc-0	4	0	1	1	0.971032012	1.392106993	2.807169392	7.37e-14	1.42e-05	2.08e-10
64	Alc-0	4	1	0	1	0.999999999	6.408202771	9.999999999	0.309996689	0.999910674	2.37e-08
65	Alc-0	4	1	1	1	1.000000001	6.408222802	10	0.233539026	0.999893965	5.23e-09
66	ALL1-2	1	0	0	0	0.796018898	0.87058433	3.318763788	2.24e-12	4.12e-05	2.14e-09
67	ALL1-2	1	0	1	0	0.953149515	1.493786514	2.833391124	2.89e-12	0.000213419	4.85e-09
68	ALL1-2	1	1	0	0	0.08	13.75646074	9	0.022203904	0.999894065	2.35e-13
69	ALL1-2	1	1	1	0	0.579175213	0.180997343	12.29538529	1.67e-07	3.39e-05	2.48e-07
70	ALL1-2	2	0	0	0	0.972187279	1.443730621	2.822901691	5.94e-14	8.83e-06	1.29e-10
71	ALL1-2	2	0	1	0	0.908718474	0.580920379	3.640874514	8.31e-11	0.00031919	2.26e-07
72	ALL1-2	2	1	0	0	0.720463397	0.847680676	4.040858448	5.15e-13	1.76e-05	8.63e-11
73	ALL1-2	2	1	1	0	0.722453392	0.329837905	7.186906699	7.78e-11	1.49e-05	5.48e-09
74	ALL1-2	3	0	0	1	3.57845937	0.027435452	71.77887231	0.920513464	0.688291069	0.746509454
75	ALL1-2	3	0	1	1	0.07321008	0.456107253	5.14504554	3.3e-10	0.000343529	1.22e-07
76	ALL1-2	3	1	0	1	0.176305155	0.968895027	3.493898774	6.82e-06	0.232136636	0.00064479
77	ALL1-2	3	1	1	1	NA	NA	NA	NA	NA	NA
78	ALL1-2	4	0	0	1	0.04	6.126765104	10	0.251780643	0.999837442	1.13e-08
79	ALL1-2	4	0	1	1	0.351117113	0.344949633	5.646704122	6.64e-10	0.000262157	5.62e-07
80	ALL1-2	4	1	0	1	0.08	6.450846284	9.999999999	0.286138114	0.999912344	1.41e-08
81	ALL1-2	4	1	1	1	0.115938007	1.315673215	3.790801195	1.2e-13	2.02e-05	1.81e-11
82	Alst-1	1	0	0	0	0.331582674	0.516143792	3.784681569	4.14e-12	1.73e-05	1.66e-08
83	Alst-1	1	0	1	0	0.370167952	0.525330013	3.595125604	5.84e-11	0.000195027	3.26e-07
84	Alst-1	1	1	0	0	NA	NA	NA	NA	NA	NA
85	Alst-1	1	1	1	0	0.869661405	0.274263255	5.82596144	5.05e-11	2.14e-05	1.7e-07
86	Alst-1	2	0	0	0	0.622720643	0.602481964	3.778848301	2.13e-10	0.000711302	3.23e-07
87	Alst-1	2	0	1	0	0.474372647	0.43922647	4.38515217	3.62e-12	8.41e-06	9.41e-09
88	Alst-1	2	1	0	0	0.658724477	0.246084892	8.531104264	1.3e-11	3.68e-07	6.2e-10
89	Alst-1	2	1	1	0	0.876432934	0.257106839	6.126888619	1.2e-11	4.11e-06	3.68e-08
90	Alst-1	3	0	0	1	NA	NA	NA	NA	NA	NA
91	Alst-1	3	0	1	1	NA	NA	NA	NA	NA	NA
92	Alst-1	3	1	0	1	0.26724862	0.172863396	13.1245977	4.44e-07	3.23e-05	2.98e-07
93	Alst-1	3	1	1	1	NA	NA	NA	NA	NA	NA
94	Alst-1	4	0	0	1	NA	NA	NA	NA	NA	NA
95	Alst-1	4	0	1	1	NA	NA	NA	NA	NA	NA
96	Alst-1	4	1	0	1	NA	NA	NA	NA	NA	NA
97	Alst-1	4	1	1	1	0.37522982	0.150252625	11.76449556	1.09e-06	0.000174735	9.92e-06
98	Amel-1	1	0	0	0	0.965378739	1.171298724	2.715681531	2.05e-13	0.000121065	1.33e-09
99	Amel-1	1	0	1	0	1	12.60471834	7.999999997	0.034274051	0.999825319	5.19e-12
100	Amel-1	1	1	0	0	0.840748312	0.195987602	10.00552952	3.24e-08	6.85e-05	6.29e-07
101	Amel-1	1	1	1	0	0.95427161	0.921400553	2.564826895	1.16e-12	4.4e-05	7.81e-09
102	Amel-1	2	0	0	0	0.941643756	0.828045611	3.368570051	5.32e-12	8.14e-05	5.56e-09
103	Amel-1	2	0	1	0	0.955683405	0.929605369	2.874939129	4.83e-13	5.16e-05	2e-09
104	Amel-1	2	1	0	0	0.913463263	0.494960378	4.254429014	1.32e-12	4.59e-06	2.17e-09
105	Amel-1	2	1	1	0	1	12.60471884	7.999999997	0.060133828	0.9998494	1.96e-11
106	Amel-1	3	0	0	1	1	12.58633021	8.999999999	0.137406538	0.999866003	2.26e-11
107	Amel-1	3	0	1	1	0.96	12.53815624	8.999999999	0.128643547	0.999856887	1.86e-11
108	Amel-1	3	1	0	1	1	12.58633163	8.999999999	0.132462687	0.999864062	1.99e-11
109	Amel-1	3	1	1	1	0.960000001	6.386033533	10	0.300131979	0.99990527	2.02e-08
110	Amel-1	3	1	1	1	0.923317604	1.057360601	2.545352202	3.45e-13	8.08e-05	1.46e-09
111	Amel-1	4	0	0	1	0.960000001	6.083004743	10	0.30464635	0.999844643	3.38e-08
112	Amel-1	4	0	1	1	0.964530145	1.144438513	2.685308872	2.52e-13	0.000172578	1.71e-09
113	Amel-1	4	1	0	1	1	11.7019833	10.00857635	0.297882997	0.999999991	0.999989411
114	Amel-1	4	1	1	1	1.000000001	6.408222802	10	0.314228739	0.999911499	2.57e-08
115	An-1	1	0	0	0	1.000000003	6.10502349	10	0.316477405	0.999854043	4.1e-08
116	An-1	1	0	1	0	1	12.60471834	7.999999997	0.061487702	0.999850359	2.07e-11
117	An-1	1	1	0	0	0.971032012	1.392106993	2.807169392	7.37e-14	1.42e-05	2.08e-10
118	An-1	1	1	1	0	1	12.58629421	8.999999999	0.137529501	0.999866051	2.27e-11
119	An-1	2	0	0	0	1	12.57271635	4.999999998	0.00216584	0.999769164	3.74e-11
120	An-1	2	0	1	0	0.999999999	6.408202771	9.999999999	0.307923871	0.999910267	2.28e-08
121	An-1	2	1	0	0	0.969901701	1.343826987	2.791035511	9.06e-14	2.25e-05	3.21e-10
122	An-1	2	1	1	0	0.973097432	1.408848002	1.951780915	7.71e-14	4.66e-06	2.3e-09
123	An-1	3	0	0	1	0.107383094	0.356122772	5.440726573	5.39e-09	0.001558151	4.92e-06
124	An-1	3	0	1	1	0.290164535	0.377126332	4.924732365	2.88e-09	0.001370721	5.13e-06
125	An-1	3	1	0	1	1	12.58629556	8.999999999	0.134074842	0.999864702	2.07e-11
126	An-1	3	1	1	1	0.964357508	1.144058712	2.638757345	3.09e-13	0.000261187	2.13e-09
127	An-1	4	0	0	1	0.179645975	0.046134636	33.44371271	0.722129014	0.552037593	0.617441648
128	An-1	4	0	1	1	0.181217459	0.54179021	4.253895642	6.11e-09	0.005207124	4.48e-06
129	An-1	4	1	0	1	0.916343644	0.928112255	2.648582127	1.1e-12	6.56e-05	5.8e-09
130	An-1	4	1	1	1	1.000000001	6.408223672	10	0.30410985	0.999909512	2.12e-08
131	Ang-0	1	0	0	0	1.000000003	6.10502349	10	0.272151544	0.999839034	1.74e-08
132	Ang-0	1	0	1	0	0.952527383	1.470286158	2.808015717	1.3e-12	0.000155024	3.14e-09
133	Ang-0	1	1	0	0	0.832982008	0.235196423	8.386693793	7.22e-10	1.51e-05	5.59e-08
134	Ang-0	1	1	1	0	1	12.58629421	8.999999999	0.137529501	0.999866051	2.27e-11
135	Ang-0	2	0	0	0	1	13.65910878	5	0.000566964	0.999886645	2.89e-12
136	Ang-0	2	0	1	0	0.974914298	1.619383617	2.969482736	5.45e-14	5.05e-06	8.04e-12
137	Ang-0	2	1	0	0	0.947816715	0.944795628	3.64480556	7.89e-12	0.000284789	1.44e-09
138	Ang-0	2	1	1	0	1	17.41365969	3	5.85e-18	0.99984218	3.22e-25
139	Ang-0	3	0	0	1	0.952863122	0.956742309	2.922635757	1.92e-12	0.000162167	6.76e-09
140	Ang-0	3	0	1	1	0.88	12.44258534	8.999999999	0.114940868	0.999838373	1.36e-11
141	Ang-0	3	1	0	1	0.91519792	0.920596202	3.401660768	3.64e-13	7.2e-06	1.59e-10
142	Ang-0	3	1	1	1	0.962508624	1.1861402	3.749611477	2.03e-13	5.94e-05	4.5e-11
143	Ang-0	4	0	0	1	1.000000003	6.105036746	10	0.288653346	0.999844832	2.4e-08
144	Ang-0	4	0	1	1	0.846553543	1.169292538	3.743219111	2.18e-13	6.76e-05	4.99e-11
145	Ang-0	4	1	0	1	0.964357458	1.1440565	2.638758623	3.09e-13	0.000261182	2.13e-09
146	Ang-0	4	1	1	1	1.000000001	6.408223672	10	0.295805638	0.999907843	1.8e-08
147	Baa-1	1	0	0	0	1.000000003	6.10502349	10	0.258593686	0.999834055	1.33e-08
148	Baa-1	1	0	1	0	0.928384152	0.668536271	4.097824264	3.94e-11	0.000209682	1.46e-08
149	Baa-1	1	1	0	0	0.763081188	0.535251071	5.167279581	3.28e-10	0.000497298	4.22e-08
150	Baa-1	1	1	1	0	1	12.58633022	8.999999999	0.101220699	0.999850004	8.22e-12
151	Baa-1	2	0	0	0	1	13.65912384	5	0.000372205	0.999879635	1.69e-12
152	Baa-1	2	0	1	0	1.000000001	6.408222802	10	0.276147751	0.99990374	1.23e-08
153	Baa-1	2	1	0	0	1	12.58633022	8.999999999	0.10917703	0.99985392	1.04e-11
154	Baa-1	2	1	1	0	1	12.60471834	7.999999997	0.043860101	0.999835859	9.06e-12
155	Baa-1	3	0	0	1	0.618330122	0.463412652	4.208421384	9.24e-10	0.001055131	2.12e-06
156	Baa-1	3	0	1	1	0.719340492	0.388505634	4.775717151	2.88e-09	0.00152722	5.7e-06
157	Baa-1	3	1	0	1	0.768416772	0.938764468	2.938469234	1.36e-12	0.00010993	4.74e-09
158	Baa-1	3	1	1	1	0.832726719	1.059006108	3.327666925	5.08e-11	0.000691886	9.75e-09
159	Baa-1	3	1	1	1	0.92	6.363809551	10	0.238499302	0.999887092	6.16e-09
160	Baa-1	4	0	0	1	0.67	6.469644092	10	0.196396058	0.999895485	2.2e-09
161	Baa-1	4	0	1	1	0.559699567	0.714233269	4.392643999	3.51e-12	3.44e-05	5.05e-10
162	Baa-1	4	1	0	1	0.880000001	6.341671181	10	0.275394767	0.999892221	1.33e-08
163	Baa-1	4	1	1	1	0.866047603	0.68831532	3.31152679	2.24e-11	0.000214382	6.68e-08
164	Bch-1	1	0	0	0	0.04	6.126765104	10	0.286159839	0.999849501	2.22e-08
165	Bch-1	1	0	1	0	0.626660652	0.210745141	9.673425404	1.21e-06	0.002100851	2.1e-05
166	Bch-1	1	1	0	0	0.774073002	0.580576779	4.459409738	3.03e-09	0.003580835	9.68e-07
167	Bch-1	1	1	1	0	1	12.58629415	8.999999999	0.083424251	0.99984004	4.62e-12
168	Bch-1	2	0	0	0	0.2297572	1.014417291	3.281577914	3.66e-13	8.01e-06	1.37e-10
169	Bch-1	2	0	1	0	0.207167802	0.200417105	7.55076968	1.03e-07	0.00175946	7.57e-05
170	Bch-1	2	1	0	0	0.815081515	0.151002997	12.18162406	0.000401174	0.013961919	0.001526707
171	Bch-1	2	1	1	0	1	12.60471834	7.999999997	0.039130943	0.999830981	6.97e-12
172	Bch-1	3	0	0	1	NA	NA	NA	NA	NA	NA
173	Bch-1	3	0	1	1	NA	NA	NA	NA	NA	NA
174	Bch-1	3	1	0	1	1	12.58633163	8.999999999	0.098872565	0.99984879	7.64e-12
175	Bch-1	3	1	1	1	0.84	6.319505212	9.999999999	0.286138112	0.999890791	1.69e-08
176	Bch-1	4	0	0	1	NA	NA	NA	NA	NA	NA
177	Bch-1	4	0	1	1	NA	NA	NA	NA	NA	NA
178	Bch-1	4	1	0	1	0.971862365	1.504724916	3.044449938	1.19e-13	1.09e-05	9.51e-12
179	Bch-1	4	1	1	1	1.000000001	6.408222802	10	0.263582241	0.999900993	9.59e-09
180	Bd-0	1	0	0	0	1	17.51034144	2	3.44e-18	0.999853539	1.11e-23
181	Bd-0	1	0	1	0	1	12.60471686	7.999999997	0.061516543	0.999850379	2.08e-11
182	Bd-0	1	1	0	0	NA	NA	NA	NA	NA	NA
183	Bd-0	1	1	1	0	1	12.58633163	8.999999999	0.14327283	0.999868238	2.62e-11
184	Bd-0	2	0	0	0	1	12.57274595	4.999999998	0.001993022	0.999766087	3.32e-11
185	Bd-0	2	0	1	0	1	16.66607382	2	3.44e-18	0.999693089	1.74e-23
186	Bd-0	2	1	0	0	0.965378647	1.171294175	2.715684272	2.05e-13	0.000121062	1.33e-09
187	Bd-0	2	1	1	0	1	12.60471834	7.999999997	0.05427231	0.999844989	1.51e-11
188	Bd-0	3	0	0	1	0.82628897	0.432641193	4.234302127	1.43e-11	3.14e-05	5.76e-08
189	Bd-0	3	0	1	1	1	12.58633157	8.999999999	0.139370124	0.999866768	2.38e-11
190	Bd-0	3	1	0	1	1	12.58629421	8.999999999	0.137529501	0.999866051	2.27e-11
191	Bd-0	3	1	1	1	1.000000001	6.408201066	10	0.286086526	0.999905833	1.49e-08
192	Bd-0	3	1	1	1	0.943949888	0.780280018	3.078889204	2.44e-12	6.35e-05	8.82e-09
193	Bd-0	4	0	0	1	0.920000002	6.061017371	10	0.280531986	0.999830061	2.18e-08
194	Bd-0	4	0	1	1	1.000000001	6.408222801	10	0.271661391	0.999902771	1.12e-08
195	Bd-0	4	1	0	1	1.000000001	6.40822367	10	0.316477405	0.999911934	2.68e-08
196	Bd-0	4	1	1	1	0.999999999	6.408202771	9.999999999	0.305976542	0.999909874	2.19e-08
197	Boot-1	1	0	0	0	0.965289083	1.253814623	3.135595414	2.5e-13	7.91e-06	4.07e-11
198	Boot-1	1	0	1	0	1	12.60471834	7.999999997	0.042605704	0.999834618	8.47e-12
199	Boot-1	1	1	0	0	0.954871168	0.084764836	23.21530384	0.147752505	0.034084027	0.024414032
200	Boot-1	1	1	1	0	0.738087749	0.868326613	3.430939077	5.11e-11	0.000466937	2.85e-08
201	Boot-1	2	0	0	0	1.000000003	6.10502349	10	0.261382631	0.999835096	1.41e-08
202	Boot-1	2	0	1	0	1.000000001	6.408222801	10	0.274319137	0.999903346	1.18e-08
203	Boot-1	2	1	0	0	0.12	13.78382413	9	0.014956364	0.999910064	4.2e-14
204	Boot-1	2	1	1	0	0.718385358	0.200443619	8.709405659	2.27e-08	0.000159329	2.7e-06
205	Boot-1	3	0	0	1	0.96	12.53817359	8.999999999	0.14327283	0.999862842	2.71e-11
206	Boot-1	3	0	1	1	0.903487423	1.373002138	2.047441706	6.59e-12	0.000209142	5.93e-08
207	Boot-1	3	1	0	1	0.890533862	0.178215759	1.014630588	2.53e-14	0.001114658	0.094618047
208	Boot-1	3	1	1	1	0.850752478	0.14943049	0.304715757	3.54e-15	0.001158372	0.685255398
209	Boot-1	4	0	0	1	0.880000002	6.039009719	10	0.308942969	0.999834476	3.91e-08
210	Boot-1	4	0	1	1	0.88	17.0035611	2	1.09e-17	0.999799233	4.59e-23
211	Boot-1	4	1	0	1	0.931159557	1.53061745	2.031988297	7.86e-13	8.85e-05	3.47e-09
212	Boot-1	4	1	1	1	0.885619722	0.145421495	0.173226225	2.55e-15	0.001166027	0.825140034
213	Bor-1	1	0	0	0	0.762341201	0.346624251	5.651884968	8.22e-11	4.5e-05	7.12e-08
214	Bor-1	1	0	1	0	1.000000001	12.60473054	7.999999997	0.057608292	0.999847553	1.76e-11
215	Bor-1	1	1	0	0	0.971862365	1.504724916	3.044449938	1.19e-13	1.09e-05	9.51e-12
216	Bor-1	1	1	1	0	0.968717471	1.294312723	2.776075681	1.66e-13	4.93e-05	7.1e-10
217	Bor-1	2	0	0	0	1	12.57274602	4.999999999	0.001560269	0.999756929	2.35e-11
218	Bor-1	2	0	1	0	1.000000001	6.408201067	10	0.314274839	0.999911499	2.57e-08
219	Bor-1	2	1	0	0	0.974697215	1.564576446	2.854360911	3.66e-14	3.38e-06	4.16e-11
220	Bor-1	2	1	1	0	0.955068243	1.092737164	2.571324365	5.1e-12	0.001333266	2.32e-08
221	Bor-1	3	0	0	1	0.805484459	0.920463873	3.124669978	1.22e-12	4.37e-05	2.13e-09
222	Bor-1	3	0	1	1	1	12.58633163	8.999999999	0.128472634	0.999862457	1.79e-11
223	Bor-1	3	1	0	1	0.948569284	1.007449208	3.160076828	4.37e-12	8.92e-05	3.55e-09
224	Bor-1	3	1	1	1	0.945894609	0.750256949	3.049147488	5.12e-13	1.22e-05	2.33e-09
225	Bor-1	4	0	0	1	0.299092076	0.332066807	7.324060491	1.73e-08	0.001262508	8.24e-07
226	Bor-1	4	0	1	1	0.959519985	1.020539599	2.923829366	3.1e-13	3.41e-05	9.53e-10
227	Bor-1	4	1	0	1	0.938603688	0.691017023	3.557705596	8.13e-13	1.03e-05	1.24e-09
228	Bor-1	4	1	1	1	0.964357508	1.144058712	2.638757345	3.09e-13	0.000261187	2.13e-09
229	Bor-4	1	0	0	0	1.000000003	6.10502349	10	0.316477405	0.999854043	4.1e-08
230	Bor-4	1	0	1	0	1	12.60471834	7.999999997	0.057436579	0.999847425	1.74e-11
231	Bor-4	1	1	0	0	0.965498373	1.195563337	2.565275448	3.92e-13	0.000569692	2.87e-09
232	Bor-4	1	1	1	0	0.971032016	1.392107416	2.807169149	7.37e-14	1.42e-05	2.08e-10
233	Bor-4	2	0	0	0	NA	NA	NA	NA	NA	NA
234	Bor-4	2	0	1	0	0.960000001	6.385988556	10	0.316522562	0.999908608	2.77e-08
235	Bor-4	2	1	0	0	0.974697215	1.564576446	2.854360911	3.66e-14	3.38e-06	4.16e-11
236	Bor-4	2	1	1	0	1	12.6047169	7.999999997	0.062908471	0.999851344	2.2e-11
237	Bor-4	3	0	0	1	0.86834874	0.786236226	3.46651634	1.42e-12	2.17e-05	1.41e-09
238	Bor-4	3	0	1	1	0.85014501	1.195431475	2.730295255	1.8e-13	9.53e-05	1.11e-09
239	Bor-4	3	1	0	1	0.950501498	0.833135847	3.067279146	5.11e-13	2.29e-05	1.62e-09
240	Bor-4	3	1	1	1	1.000000001	6.408222801	10	0.284741607	0.999905561	1.45e-08
241	Bor-4	4	0	0	1	0.672081708	0.636418283	4.202307122	1.12e-11	6.16e-05	4.35e-09
242	Bor-4	4	0	1	1	0.790670034	0.458485727	4.342201418	1.33e-10	0.000213401	2.62e-07
243	Bor-4	4	1	0	1	0.939927696	0.901391523	2.978997959	7.42e-12	0.000349999	2.4e-08
244	Bor-4	4	1	1	1	0.881442152	0.613032985	3.514112538	9.55e-12	6.43e-05	2.91e-08
245	Bsch-0	1	0	0	0	NA	NA	NA	NA	NA	NA
246	Bsch-0	1	0	1	0	0.14666748	0.475831475	5.934353395	9.26e-11	0.000102022	6e-09
247	Bsch-0	1	1	0	0	0.894686801	0.49110328	5.115155107	1.19e-10	0.000181242	2.98e-08
248	Bsch-0	1	1	1	0	0.973394606	1.500306046	2.838500583	4.72e-14	5.45e-06	7.6e-11
249	Bsch-0	2	0	0	0	NA	NA	NA	NA	NA	NA
250	Bsch-0	2	0	1	0	0.073210099	0.456108906	5.145043584	3.3e-10	0.000343532	1.22e-07
251	Bsch-0	2	1	0	0	0.939371917	0.665106821	3.61978431	2.79e-13	3.34e-06	4.38e-10
252	Bsch-0	2	1	1	0	0.964530145	1.144438513	2.685308872	2.52e-13	0.000172578	1.71e-09
253	Bsch-0	3	0	0	1	NA	NA	NA	NA	NA	NA
254	Bsch-0	3	0	1	1	NA	NA	NA	NA	NA	NA
255	Bsch-0	3	1	0	1	0.964530145	1.144438513	2.685308872	2.52e-13	0.000172578	1.71e-09
256	Bsch-0	3	1	1	1	0.974697222	1.564579697	2.854359107	3.66e-14	3.38e-06	4.16e-11
257	Bsch-0	4	0	0	1	NA	NA	NA	NA	NA	NA
258	Bsch-0	4	0	1	1	NA	NA	NA	NA	NA	NA
259	Bsch-0	4	1	0	1	0.960867348	1.026775014	2.598603184	3.22e-13	6.79e-05	1.46e-09
260	Bsch-0	4	1	1	1	1.000000001	6.408222802	10	0.300626363	0.999908817	1.98e-08
261	Bsch-2	1	0	0	0	1	17.51034144	2	3.44e-18	0.999853539	1.11e-23
262	Bsch-2	1	0	1	0	1	12.6047169	7.999999997	0.062908471	0.999851344	2.2e-11
263	Bsch-2	1	1	0	0	1	12.58633022	8.999999999	0.139288467	0.999866737	2.37e-11
264	Bsch-2	1	1	1	0	1	12.58633163	8.999999999	0.14327283	0.999868238	2.62e-11
265	Bsch-2	2	0	0	0	0.971862365	1.504724916	3.044449938	1.19e-13	1.09e-05	9.51e-12
266	Bsch-2	2	0	1	0	1.000000001	6.40822367	10	0.316477405	0.999911934	2.68e-08
267	Bsch-2	2	1	0	0	0.96	12.53817359	8.999999999	0.14327283	0.999862842	2.71e-11
268	Bsch-2	2	1	1	0	1	12.60471834	7.999999997	0.05884075	0.999848464	1.85e-11
269	Bsch-2	3	0	0	1	1	12.58633015	8.999999999	0.141325583	0.999867498	2.5e-11
270	Bsch-2	3	0	1	1	1	12.58629421	8.999999999	0.128097016	0.999862303	1.77e-11
271	Bsch-2	3	1	0	1	0.971473812	1.334708766	1.944582301	9.79e-14	6.58e-06	4.42e-09
272	Bsch-2	3	1	1	1	0.999999999	6.408201062	9.999999999	0.311119973	0.999910894	2.42e-08
273	Bsch-2	3	1	1	1	0.963396322	1.07444045	2.163749223	2.77e-13	9.91e-06	6.2e-09
274	Bsch-2	4	0	0	1	0.08	6.148508356	10	0.222910762	0.999832374	6.05e-09
275	Bsch-2	4	0	1	1	0.880748012	0.473469233	5.045048194	5.67e-11	9.01e-05	2.08e-08
276	Bsch-2	4	1	0	1	0.972636072	1.354147034	1.786749505	7.22e-14	2.76e-05	2.04e-08
277	Bsch-2	4	1	1	1	0.969764428	1.233044848	1.726650938	1.34e-13	0.000109366	7.19e-08
278	Chat-1	1	0	0	0	1.000000003	6.10502349	10	0.312052119	0.999852622	3.77e-08
279	Chat-1	1	0	1	0	1	12.6047169	7.999999997	0.062908471	0.999851344	2.2e-11
280	Chat-1	1	1	0	0	0.965378739	1.171298724	2.715681531	2.05e-13	0.000121065	1.33e-09
281	Chat-1	1	1	1	0	0.944812729	0.743786742	3.205260296	5.91e-13	1.36e-05	1.84e-09
282	Chat-1	2	0	0	0	0.973394589	1.500302562	2.838502539	4.72e-14	5.45e-06	7.6e-11
283	Chat-1	2	0	1	0	1.000000001	6.40822367	10	0.316477405	0.999911934	2.68e-08
284	Chat-1	2	1	0	0	0.968776163	1.297805319	2.774295393	1.11e-13	3.53e-05	4.81e-10
285	Chat-1	2	1	1	0	0.967639734	1.253327903	2.756718016	1.36e-13	5.45e-05	7e-10
286	Chat-1	3	0	0	1	0.939128371	0.805987734	2.928164449	1.15e-11	0.000261401	5.17e-08
287	Chat-1	3	0	1	1	0.924833443	1.228420869	2.146456781	1.38e-12	4.97e-05	1.11e-08
288	Chat-1	3	1	0	1	NA	NA	NA	NA	NA	NA
289	Chat-1	3	1	1	1	0.965874833	1.159143539	2.14909984	2.39e-13	8.81e-06	3.27e-09
290	Chat-1	4	0	0	1	1.000000003	6.105036746	10	0.303677072	0.999849888	3.21e-08
291	Chat-1	4	0	1	1	0.940704335	1.741608555	1.890348879	1.5e-14	2.52e-06	4.4e-10
292	Chat-1	4	1	0	1	0.968450801	1.267950447	2.172264239	2.23e-13	1.54e-05	1.05e-09
293	Chat-1	4	1	1	1	0.919804332	0.934775964	2.309615339	3.43e-13	1.06e-05	7.82e-09
294	CIBC-17	1	0	0	0	0.930079805	0.596812832	3.878167339	6.06e-13	4.34e-06	8.33e-10
295	CIBC-17	1	0	1	0	0.656664067	0.51207068	4.183644033	5e-12	1.73e-05	7.7e-09
296	CIBC-17	1	1	0	0	0.808331763	0.335141511	6.226254712	7.39e-13	3.8e-07	2.85e-10
297	CIBC-17	1	1	1	0	0.602902994	0.304563412	6.150002501	2.14e-09	0.000394655	1.52e-06
298	CIBC-17	2	0	0	0	0.70317563	0.576140072	5.164815687	5.72e-13	2.32e-06	4.91e-11
299	CIBC-17	2	0	1	0	0.702323515	0.687221672	4.161866889	3.85e-13	4.14e-06	1.11e-10
300	CIBC-17	2	1	0	0	0.853852622	0.398898103	4.951941222	1.46e-09	0.000877575	1.77e-06
301	CIBC-17	2	1	1	0	NA	NA	NA	NA	NA	NA
302	CIBC-17	3	0	0	1	0.079270373	0.150158707	13.69920883	0.010762874	0.061892658	0.009628352
303	CIBC-17	3	0	1	1	0.759357835	0.812163574	3.154650645	4.69e-13	1.66e-05	1.24e-09
304	CIBC-17	3	1	0	1	0.792564564	0.897821696	3.8067349	5.32e-12	0.000200732	1.04e-09
305	CIBC-17	3	1	1	1	0.84	6.319505212	9.999999999	0.220911911	0.999873313	4.56e-09
306	CIBC-17	4	0	0	1	NA	NA	NA	NA	NA	NA
307	CIBC-17	4	0	1	1	0.474402833	0.450952597	4.729564503	1.36e-10	0.000184481	1.28e-07
308	CIBC-17	4	1	0	1	0.781713933	0.789879385	3.941279616	1.91e-11	0.000248085	4.46e-09
309	CIBC-17	4	1	1	1	0.880477352	0.821494917	3.469703724	2.47e-12	3.51e-05	1.8e-09
310	CIBC-5	1	0	0	0	0.843138645	0.337528599	6.186251533	4.42e-11	1.79e-05	1.68e-08
311	CIBC-5	1	0	1	0	0.916913286	0.537475953	4.634517898	5.06e-12	1.7e-05	2.03e-09
312	CIBC-5	1	1	0	0	0.751792242	0.268627471	7.598147489	8.4e-09	0.000337722	9.64e-07
313	CIBC-5	1	1	1	0	0.906566931	0.422129671	5.819188732	5.39e-12	6.18e-06	9.69e-10
314	CIBC-5	2	0	0	0	0.917598577	0.564949886	4.488208883	2.58e-11	8.44e-05	1.03e-08
315	CIBC-5	2	0	1	0	0.935724197	0.698289142	4.042205091	2.3e-12	2.15e-05	7.91e-10
316	CIBC-5	2	1	0	0	0.54606899	0.276959485	9.707373095	1.87e-08	0.000187911	6.76e-08
317	CIBC-5	2	1	1	0	0.893467018	0.45099496	6.14952233	1.05e-10	9.01e-05	6.5e-09
318	CIBC-5	3	0	0	1	NA	NA	NA	NA	NA	NA
319	CIBC-5	3	0	1	1	0.194068475	0.25030591	9.735274318	5.79e-07	0.002002999	3.55e-06
320	CIBC-5	3	1	0	1	0.04	13.70837363	9	0.014956364	0.999904107	4.41e-14
321	CIBC-5	3	1	1	1	0.610288669	0.256878669	7.674511988	1.45e-10	8.14e-06	2.16e-08
322	CIBC-5	4	0	0	1	0.640000001	6.453318069	10	0.166357692	0.999884077	1.14e-09
323	CIBC-5	4	0	1	1	0.079026072	0.314780652	6.15203885	2.28e-07	0.011094558	9.11e-05
324	CIBC-5	4	1	0	1	0.201396938	0.234378958	10.08036427	9.75e-07	0.001976308	5.52e-06
325	CIBC-5	4	1	1	1	NA	NA	NA	NA	NA	NA
326	Cvi-0	1	0	0	0	0.860196984	1.715365064	2.885110919	2.12e-14	2.04e-06	1.07e-11
327	Cvi-0	1	0	1	0	1	12.60471834	7.999999997	0.030664089	0.999820566	4.08e-12
328	Cvi-0	1	1	0	0	1	12.58629414	8.999999999	0.117306805	0.999857669	1.32e-11
329	Cvi-0	1	1	1	0	1	12.58633022	8.999999999	0.141284928	0.999867493	2.49e-11
330	Cvi-0	2	0	0	0	0.96	13.61241984	5	0.000566964	0.999882052	2.98e-12
331	Cvi-0	2	0	1	0	0.960000001	6.385988571	10	0.259334983	0.99989625	9.08e-09
332	Cvi-0	2	1	0	0	1	12.58629414	8.999999999	0.117306805	0.999857669	1.32e-11
333	Cvi-0	2	1	1	0	0.898250066	0.731999819	4.443001394	1.21e-12	1.3e-05	1.36e-10
334	Cvi-0	3	0	0	1	0.980081899	1.753144045	1.892342618	1.44e-14	2.64e-06	3.99e-10
335	Cvi-0	3	0	1	1	0.974930163	1.462619152	1.82528367	4.43e-14	9.3e-06	6.65e-09
336	Cvi-0	3	1	0	1	0.968840843	1.197220134	1.702712938	1.66e-13	0.000171387	1.05e-07
337	Cvi-0	3	1	1	1	0.903716262	0.261835738	1.844774571	5.63e-13	0.001006084	0.000203183
338	Cvi-0	4	0	0	1	1.000000003	6.10502349	10	0.316660051	0.999854102	4.12e-08
339	Cvi-0	4	0	1	1	0.498651741	0.386137719	10.16293336	4.07e-11	2.01e-06	9.49e-12
340	Cvi-0	4	1	0	1	0.968840843	1.197220134	1.702712938	1.66e-13	0.000171387	1.05e-07
341	Cvi-0	4	1	1	1	0.968840803	1.197217926	1.702714219	1.66e-13	0.000171385	1.05e-07
342	Db-0	1	0	0	0	0.954671423	0.918251012	3.08073074	3.94e-13	1.99e-05	8.64e-10
343	Db-0	1	0	1	0	1	12.60471834	7.999999997	0.05427231	0.999844989	1.51e-11
344	Db-0	1	1	0	0	0.965228143	1.199702205	2.934558968	1.82e-13	1.19e-05	2.65e-10
345	Db-0	1	1	1	0	0.92911971	0.615453235	3.593167196	2.33e-12	1.85e-05	5.75e-09
346	Db-0	2	0	0	0	0.943371858	0.773389642	3.736668953	5.94e-13	8.28e-06	2.55e-10
347	Db-0	2	0	1	0	0.948777271	0.818523092	2.931104887	1.42e-12	5.09e-05	6.32e-09
348	Db-0	2	1	0	0	0.960526248	1.138330291	3.591718694	4.57e-13	0.000264422	9.54e-11
349	Db-0	2	1	1	0	0.953319898	1.007270007	3.287831678	1.81e-12	3.32e-05	6.84e-10
350	Db-0	3	0	0	1	0.279693246	0.238888109	6.803727568	3.02e-10	3.3e-05	3.7e-07
351	Db-0	3	0	1	1	0.599453726	0.444911371	4.722999779	3.13e-10	0.000353972	3.18e-07
352	Db-0	3	1	0	1	0.927660929	1.240241708	2.943077447	1.63e-13	8.93e-06	1.85e-10
353	Db-0	3	1	1	1	0.801795787	0.475881897	6.877679679	3.13e-13	3.55e-07	3.83e-12
354	Db-0	4	0	0	1	0.320000001	6.279032056	10	0.294561726	0.999885323	2.1e-08
355	Db-0	4	0	1	1	0.695416791	1.234085758	2.985202159	1.79e-13	7.16e-06	1.42e-10
356	Db-0	4	1	0	1	0.957609535	0.971058689	2.914705095	3.66e-13	4.19e-05	1.31e-09
357	Db-0	4	1	1	1	1.000000001	6.408222801	10	0.268976878	0.999902185	1.07e-08
358	Dr-0	1	0	0	0	1.000000003	6.10502349	10	0.316477405	0.999854043	4.1e-08
359	Dr-0	1	0	1	0	1	12.60471834	7.999999997	0.061487702	0.999850359	2.07e-11
360	Dr-0	1	1	0	0	1	12.58633163	8.999999999	0.14327283	0.999868238	2.62e-11
361	Dr-0	1	1	1	0	0.933546238	1.73179095	1.886394055	8.03e-10	9.52e-05	3.22e-07
362	Dr-0	2	0	0	0	0.96	12.5256148	4.999999998	0.001986154	0.999756579	3.42e-11
363	Dr-0	2	0	1	0	1.000000001	6.40822367	10	0.316477405	0.999911934	2.68e-08
364	Dr-0	2	1	0	0	1	12.58633163	8.999999999	0.14327283	0.999868238	2.62e-11
365	Dr-0	2	1	1	0	0.976940318	1.567525634	1.854227606	2.85e-14	3.94e-06	2.29e-09
366	Dr-0	3	0	0	1	0.95427167	0.921403231	2.564824107	1.16e-12	4.4e-05	7.81e-09
367	Dr-0	3	0	1	1	0.950501522	0.833136704	3.067278055	5.11e-13	2.29e-05	1.62e-09
368	Dr-0	3	1	0	1	0.969912564	1.268340742	1.938062	1.22e-13	9.71e-06	7.86e-09
369	Dr-0	3	1	1	1	0.961298952	1.121386884	2.053180587	1.25e-12	5.17e-05	5.14e-08
370	Dr-0	4	0	0	1	0.960000001	6.083004743	10	0.282984583	0.999837034	2.22e-08
371	Dr-0	4	0	1	1	NA	NA	NA	NA	NA	NA
372	Dr-0	4	1	0	1	0.892655251	0.666229523	3.41709276	1.29e-11	0.000116411	3.39e-08
373	Dr-0	4	1	1	1	0.918711031	0.883711193	2.099879151	3.85e-13	3.21e-05	4.55e-08
374	Dra-2	1	0	0	0	1.000000003	6.10502349	10	0.307923868	0.999851281	3.48e-08
375	Dra-2	1	0	1	0	0.957364319	1.090155451	2.914351888	1.51e-12	0.000123056	3.83e-09
376	Dra-2	1	1	0	0	0.96877616	1.297805122	2.774295509	1.11e-13	3.53e-05	4.81e-10
377	Dra-2	1	1	1	0	0.965378648	1.171294244	2.715684231	2.05e-13	0.000121062	1.33e-09
378	Dra-2	2	0	0	0	0.969901701	1.343826996	2.791035504	9.06e-14	2.25e-05	3.21e-10
379	Dra-2	2	0	1	0	0.957442661	1.505255312	2.838888165	1.33e-12	0.000103982	2.06e-09
380	Dra-2	2	1	0	0	1	12.58629415	8.999999999	0.129472999	0.999862855	1.83e-11
381	Dra-2	2	1	1	0	1	12.60471834	7.999999997	0.040067107	0.999831991	7.35e-12
382	Dra-2	3	0	0	1	1	12.58633157	8.999999999	0.139370124	0.999866768	2.38e-11
383	Dra-2	3	0	1	1	0.96	14.1705573	3	7.31e-06	0.999885777	3.84e-12
384	Dra-2	3	1	0	1	0.836589799	0.342125458	7.829768332	2.26e-11	3.37e-06	4.02e-10
385	Dra-2	3	1	1	1	1.000000001	6.408222802	10	0.317207163	0.999912074	2.72e-08
386	Dra-2	3	1	1	1	0.976940318	1.56752518	1.854227858	2.85e-14	3.94e-06	2.29e-09
387	Dra-2	4	0	0	1	1.000000003	6.10502349	10	0.307923868	0.999851281	3.48e-08
388	Dra-2	4	0	1	1	NA	NA	NA	NA	NA	NA
389	Dra-2	4	1	0	1	1.000000001	6.40822367	10	0.316477405	0.999911934	2.68e-08
390	Dra-2	4	1	1	1	0.965272195	1.282852742	3.780870395	1.37e-13	2.68e-05	2.32e-11
391	Ei-2	1	0	0	0	0.960260172	1.12261471	2.511641959	2.07e-12	0.000731744	8.32e-09
392	Ei-2	1	0	1	0	0.973394589	1.500302562	2.838502539	4.72e-14	5.45e-06	7.6e-11
393	Ei-2	1	1	0	0	1	12.58629421	8.999999999	0.137365547	0.999865987	2.26e-11
394	Ei-2	1	1	1	0	0.974697222	1.564579697	2.854359107	3.66e-14	3.38e-06	4.16e-11
395	Ei-2	2	0	0	0	0.974697217	1.564577409	2.854360374	3.66e-14	3.38e-06	4.16e-11
396	Ei-2	2	0	1	0	0.960260108	1.122611478	2.511643979	2.07e-12	0.000731717	8.32e-09
397	Ei-2	2	1	0	0	1	12.58633022	8.999999999	0.111025154	0.999854794	1.1e-11
398	Ei-2	2	1	1	0	1	17.51034144	2	3.44e-18	0.999853539	1.11e-23
399	Ei-2	3	0	0	1	0.969912579	1.268342557	1.938060749	1.22e-13	9.71e-06	7.86e-09
400	Ei-2	3	0	1	1	0.976940317	1.567524887	1.854228022	2.85e-14	3.94e-06	2.29e-09
401	Ei-2	3	1	0	1	0.968488745	1.259739602	2.135464657	2.01e-13	9.8e-06	1.48e-09
402	Ei-2	3	1	1	1	0.959405205	0.967357637	2.283238326	3.34e-13	1.05e-05	6.98e-09
403	Ei-2	4	0	0	1	1.000000003	6.10502349	10	0.308349278	0.99985142	3.51e-08
404	Ei-2	4	0	1	1	1.000000001	6.40822367	10	0.316477405	0.999911934	2.68e-08
405	Ei-2	4	1	0	1	0.974897181	1.497655148	1.96001678	5.84e-14	3.85e-06	1.04e-09
406	Ei-2	4	1	1	1	0.969912548	1.268338826	1.938063319	1.22e-13	9.7e-06	7.86e-09
407	El-0	1	0	0	0	0.971032012	1.392106993	2.807169392	7.37e-14	1.42e-05	2.08e-10
408	El-0	1	0	1	0	1.000000001	12.60473054	7.999999997	0.057608292	0.999847553	1.76e-11
409	El-0	1	1	0	0	1	12.58633022	8.999999999	0.141284928	0.999867493	2.49e-11
410	El-0	1	1	1	0	0.965378648	1.171294244	2.715684231	2.05e-13	0.000121062	1.33e-09
411	El-0	2	0	0	0	0.978097746	1.75024147	2.891143107	1.9e-14	2.24e-06	8e-12
412	El-0	2	0	1	0	1.000000001	6.40822367	10	0.316477405	0.999911934	2.68e-08
413	El-0	2	1	0	0	0.960260108	1.122611478	2.511643979	2.07e-12	0.000731717	8.32e-09
414	El-0	2	1	1	0	0.974697217	1.564577409	2.854360374	3.66e-14	3.38e-06	4.16e-11
415	El-0	3	0	0	1	1	12.58629421	8.999999999	0.133496713	0.999864473	2.04e-11
416	El-0	3	0	1	1	1	17.03919028	2	3.44e-18	0.999779485	1.42e-23
417	El-0	3	1	0	1	0.933755289	1.389791555	1.954574906	8.31e-14	4.96e-06	2.59e-09
418	El-0	3	1	1	1	0.937802618	1.605869403	1.972836076	4.45e-14	5.76e-06	3.94e-10
419	El-0	4	0	0	1	1.000000003	6.10502349	10	0.307639852	0.99985118	3.46e-08
420	El-0	4	0	1	1	0.980081921	1.753146411	1.892342392	1.44e-14	2.64e-06	3.99e-10
421	El-0	4	1	0	1	0.971767935	1.404386643	2.121174955	1.65e-13	2.5e-05	4.69e-10
422	El-0	4	1	1	1	0.97263605	1.35414484	1.786750778	7.22e-14	2.76e-05	2.04e-08
423	Ema-1	1	0	0	0	0.946387531	0.767000633	3.224596498	4.77e-13	1.26e-05	1.26e-09
424	Ema-1	1	0	1	0	0.928592135	0.623209123	3.202095235	6.39e-11	0.000346137	4.11e-07
425	Ema-1	1	1	0	0	0.901818194	0.406840235	5.105462188	1e-10	9.89e-05	8.65e-08
426	Ema-1	1	1	1	0	0.907191971	0.423256333	4.753972406	8.39e-12	1.41e-05	1.21e-08
427	Ema-1	2	0	0	0	0.943786126	0.731549815	3.17195072	8.48e-13	1.74e-05	3.06e-09
428	Ema-1	2	0	1	0	0.889818434	0.555968297	4.023038663	2.38e-13	1.39e-06	3.42e-10
429	Ema-1	2	1	0	0	0.861293845	0.287666816	5.517242078	1.07e-10	5.84e-05	4.69e-07
430	Ema-1	2	1	1	0	0.797548509	0.271509302	5.675528311	2.48e-10	0.000106841	1.17e-06
431	Ema-1	3	0	0	1	0.192105265	1.138333464	3.591716888	4.57e-13	0.000264431	9.54e-11
432	Ema-1	3	0	1	1	0.323784252	0.24614568	7.333951979	2.17e-09	0.000107781	7.31e-07
433	Ema-1	3	1	0	1	0.768717024	0.94558993	3.549729166	7.61e-11	0.001093426	1.52e-08
434	Ema-1	3	1	1	1	0.921009609	1.226327847	3.227483237	2.09e-12	9.23e-05	1.93e-10
435	Ema-1	4	0	0	1	0.400000001	6.322598457	10	0.177288533	0.999859757	1.76e-09
436	Ema-1	4	0	1	1	0.771471125	0.563194765	3.714288827	6.49e-12	3.31e-05	1.84e-08
437	Ema-1	4	1	0	1	NA	NA	NA	NA	NA	NA
438	Ema-1	4	1	1	1	0.856696719	0.630937156	4.122712817	1.21e-12	8.32e-06	6.15e-10
439	Fei-0	1	0	0	0	0.677814446	0.972798164	3.744066323	8.59e-06	0.00152341	1.65e-05
440	Fei-0	1	0	1	0	0.959143871	1.116935499	3.941650097	9.84e-13	4.33e-05	8.85e-11
441	Fei-0	1	1	0	0	0.746692117	1.404523791	3.260793131	0.000564199	0.027434782	0.000356913
442	Fei-0	1	1	1	0	0.928977933	0.637061213	4.183918977	4.18e-11	0.000187996	1.65e-08
443	Fei-0	2	0	0	0	0.677429502	0.894791642	3.765696584	0.003075302	0.052986295	0.004141101
444	Fei-0	2	0	1	0	0.882024606	0.670457519	4.393499994	3.86e-11	0.000215168	7.34e-09
445	Fei-0	2	1	0	0	NA	NA	NA	NA	NA	NA
446	Fei-0	2	1	1	0	1	12.60471834	7.999999997	0.035310333	0.999826592	5.54e-12
447	Fei-0	3	0	0	1	0.144469318	0.395050547	3.954157819	3.94e-09	0.003871184	4.2e-05
448	Fei-0	3	0	1	1	0.08	12.65993393	8.999999999	0.090267331	0.999853379	5.52e-12
449	Fei-0	3	1	0	1	0.73758735	0.517149654	3.860924783	1.46e-12	6.49e-06	4.8e-09
450	Fei-0	3	1	1	1	0.869191065	1.084096958	3.125219675	6.65e-12	0.000121825	3.98e-09
451	Fei-0	3	1	1	1	0.920000001	6.363842883	10	0.271194432	0.999895164	1.18e-08
452	Fei-0	4	0	0	1	0.04	6.126765104	10	0.251780643	0.999837442	1.13e-08
453	Fei-0	4	0	1	1	0.148037211	0.620191563	4.119230872	6.71e-10	0.001529549	3.4e-07
454	Fei-0	4	1	0	1	0.490443901	0.327464053	5.052065597	4.97e-10	0.000317075	2.06e-06
455	Fei-0	4	1	1	1	0.552255308	0.264537816	5.685223332	7.41e-10	0.000276129	3.95e-06
456	Ga-0	1	0	0	0	0.973394589	1.500302562	2.838502539	4.72e-14	5.45e-06	7.6e-11
457	Ga-0	1	0	1	0	0.966959005	1.26305849	2.939452074	1.5e-13	8.09e-06	1.6e-10
458	Ga-0	1	1	0	0	0.924752819	1.375748893	3.121964886	1.65e-12	9.25e-05	1.18e-10
459	Ga-0	1	1	1	0	0.897706487	1.620107891	2.866649578	2.96e-14	2.47e-06	2.49e-11
460	Ga-0	2	0	0	0	0.972411741	1.494501028	2.959354279	7.5e-14	3.27e-06	2.27e-11
461	Ga-0	2	0	1	0	1.000000001	6.408222801	10	0.276201342	0.999903751	1.23e-08
462	Ga-0	2	1	0	0	1	12.58633022	8.999999999	0.11312545	0.999855772	1.17e-11
463	Ga-0	2	1	1	0	0.794363324	1.555003619	2.992921255	6.01e-12	0.000244102	7.93e-10
464	Ga-0	3	0	0	1	0.85113877	0.573373794	3.307083268	4.33e-12	2.88e-05	3.57e-08
465	Ga-0	3	0	1	1	0.91	12.47832083	8.999999999	0.129133032	0.999849789	1.96e-11
466	Ga-0	3	1	0	1	0.835932022	0.793954045	2.499933482	7.27e-11	0.000795195	1.52e-06
467	Ga-0	3	1	1	1	NA	NA	NA	NA	NA	NA
468	Ga-0	4	0	0	1	0.840000003	6.017027481	10	0.307537727	0.999827817	3.93e-08
469	Ga-0	4	0	1	1	0.999999999	6.408201978	9.999999999	0.286653431	0.999905951	1.51e-08
470	Ga-0	4	1	0	1	0.932222839	1.374529115	2.132502506	1.78e-13	2.24e-05	5.55e-10
471	Ga-0	4	1	1	1	0.91166507	1.232204686	2.080587607	1.38e-11	0.000307723	2.03e-07
472	Gel-1	1	0	0	0	0.147231866	0.584161959	7.094236531	1.39e-11	2.03e-05	3.22e-11
473	Gel-1	1	0	1	0	0.360380408	0.294851905	6.517426596	1.07e-11	2.68e-06	5.43e-09
474	Gel-1	1	1	0	0	1	12.58633022	8.999999999	0.111282665	0.999854915	1.11e-11
475	Gel-1	1	1	1	0	1	12.58629414	8.999999999	0.117306805	0.999857669	1.32e-11
476	Gel-1	2	0	0	0	0.283455231	0.28395473	5.372030009	4.88e-10	0.000262426	3.01e-06
477	Gel-1	2	0	1	0	0.24553123	0.402911588	6.548573849	1.45e-09	0.000479685	8.66e-08
478	Gel-1	2	1	0	0	0.893025841	1.455319543	3.058077598	1.39e-13	9.32e-06	1.27e-11
479	Gel-1	2	1	1	0	0.974697217	1.564577409	2.854360374	3.66e-14	3.38e-06	4.16e-11
480	Gel-1	3	0	0	1	NA	NA	NA	NA	NA	NA
481	Gel-1	3	0	1	1	NA	NA	NA	NA	NA	NA
482	Gel-1	3	1	0	1	0.95558024	1.094760001	3.524650316	2.54e-12	0.000445094	3.32e-10
483	Gel-1	3	1	1	1	0.956035864	0.960536726	2.722586229	1.01e-12	0.000121814	4.74e-09
484	Gel-1	4	0	0	1	0.08	6.148508356	10	0.26081745	0.999846368	1.31e-08
485	Gel-1	4	0	1	1	NA	NA	NA	NA	NA	NA
486	Gel-1	4	1	0	1	0.954909603	1.030828523	3.074366902	1.71e-12	5.5e-05	2.07e-09
487	Gel-1	4	1	1	1	0.957609529	0.971058471	2.914705292	3.66e-13	4.19e-05	1.31e-09
488	Gie-0	1	0	0	0	0.685839622	0.380432769	5.244254978	7.37e-10	0.000419599	7.06e-07
489	Gie-0	1	0	1	0	0.387959009	0.301058263	6.106876612	1.87e-11	6.55e-06	1.81e-08
490	Gie-0	1	1	0	0	0.926061707	0.573926721	4.195906252	1.96e-12	9.83e-06	1.47e-09
491	Gie-0	1	1	1	0	0.938500117	0.726558342	4.355662504	3.57e-13	4.77e-06	5.24e-11
492	Gie-0	2	0	0	0	0.622750036	0.628864597	4.287113224	8.31e-12	4.56e-05	2.84e-09
493	Gie-0	2	0	1	0	0.48285363	0.459414388	5.576450939	4.74e-11	6.02e-05	7.56e-09
494	Gie-0	2	1	0	0	1	12.58633022	8.999999999	0.109220062	0.99985394	1.04e-11
495	Gie-0	2	1	1	0	0.908962552	0.758878782	3.955450651	3e-11	0.000280879	8.01e-09
496	Gie-0	3	0	0	1	NA	NA	NA	NA	NA	NA
497	Gie-0	3	0	1	1	0.16623633	0.138559921	10.75402251	0.001509382	0.067358705	0.024400975
498	Gie-0	3	1	0	1	0.965228143	1.199702205	2.934558968	1.82e-13	1.19e-05	2.65e-10
499	Gie-0	3	1	1	1	NA	NA	NA	NA	NA	NA
500	Gie-0	4	0	0	1	0.6	6.431490678	10	0.247492533	0.999901233	6.73e-09
501	Gie-0	4	0	1	1	1.000000001	6.408222801	10	0.297537958	0.999908195	1.86e-08
502	Gie-0	4	1	0	1	0.999999999	6.408202771	9.999999999	0.296450465	0.999907974	1.82e-08
503	Gie-0	4	1	1	1	1.000000001	6.408223672	10	0.299013372	0.999908492	1.92e-08
504	Gu-0	1	0	0	0	0.96877616	1.297805122	2.774295509	1.11e-13	3.53e-05	4.81e-10
505	Gu-0	1	0	1	0	1	12.60471834	7.999999997	0.053279854	0.999844196	1.45e-11
506	Gu-0	1	1	0	0	1	12.58633163	8.999999999	0.130014074	0.999863075	1.86e-11
507	Gu-0	1	1	1	0	1	12.58633015	8.999999999	0.141325583	0.999867498	2.5e-11
508	Gu-0	2	0	0	0	0.937896915	1.328259028	2.746072842	6.21e-13	0.000209756	3.23e-09
509	Gu-0	2	0	1	0	0.965498279	1.195559066	2.565277576	3.92e-13	0.000569668	2.87e-09
510	Gu-0	2	1	0	0	1	12.58633163	8.999999999	0.132462687	0.999864062	1.99e-11
511	Gu-0	2	1	1	0	1	12.60471834	7.999999997	0.05427231	0.999844989	1.51e-11
512	Gu-0	3	0	0	1	1	16.72838562	2	3.44e-18	0.999710368	1.68e-23
513	Gu-0	3	0	1	1	0.934404837	1.386169919	1.799264059	6.22e-14	1.97e-05	1.47e-08
514	Gu-0	3	1	0	1	0.971663631	1.311420691	1.768194805	8.88e-14	4.41e-05	3.18e-08
515	Gu-0	3	1	1	1	0.976940318	1.56752518	1.854227858	2.85e-14	3.94e-06	2.29e-09
516	Gu-0	3	1	1	1	1.000000001	6.408222802	10	0.317207163	0.999912074	2.72e-08
517	Gu-0	4	0	0	1	1.000000003	6.10502349	10	0.299013372	0.99984834	2.93e-08
518	Gu-0	4	0	1	1	0.935425604	1.436619701	1.816979382	4.96e-14	1.19e-05	8.7e-09
519	Gu-0	4	1	0	1	0.143185008	0.263107506	5.971782704	3e-09	0.00058467	8.33e-06
520	Gu-0	4	1	1	1	0.937664153	1.556268666	1.851429489	2.99e-14	4.26e-06	2.56e-09
521	Gy-0	1	0	0	0	0.953921578	1.038368965	3.493999301	1.95e-12	0.000122039	2.7e-10
522	Gy-0	1	0	1	0	0.953921578	1.038368965	3.493999301	1.95e-12	0.000122039	2.7e-10
523	Gy-0	1	1	0	0	0.924316315	0.554960254	4.15316992	2.61e-12	1.2e-05	2.67e-09
524	Gy-0	1	1	1	0	1	12.58633022	8.999999999	0.104386061	0.999851588	9.04e-12
525	Gy-0	2	0	0	0	0.903592231	0.803441719	3.978728792	2.07e-12	4.45e-05	4.39e-10
526	Gy-0	2	0	1	0	0.909861681	0.588124589	4.00599199	2.56e-10	0.000701072	2.45e-07
527	Gy-0	2	1	0	0	1	12.58633022	8.999999999	0.104386061	0.999851588	9.04e-12
528	Gy-0	2	1	1	0	0.91342193	0.531358655	4.389924466	1.52e-10	0.000326291	1.07e-07
529	Gy-0	3	0	0	1	0.92	12.49022981	8.999999999	0.135167831	0.999853893	2.28e-11
530	Gy-0	3	0	1	1	0.9645535	1.468102382	1.862575536	1.08e-12	9.72e-05	8.8e-08
531	Gy-0	3	1	0	1	1	12.58629415	8.999999999	0.125586217	0.999861249	1.65e-11
532	Gy-0	3	1	1	1	NA	NA	NA	NA	NA	NA
533	Gy-0	4	0	0	1	1.000000003	6.105036746	10	0.282292537	0.999842629	2.12e-08
534	Gy-0	4	0	1	1	1.000000001	6.408222802	10	0.31205212	0.999911076	2.47e-08
535	Gy-0	4	1	0	1	0.95629849	0.900543406	2.54496328	3.1e-13	1.07e-05	2.65e-09
536	Gy-0	4	1	1	1	0.975754315	1.504441677	1.837636735	3.7e-14	6.41e-06	4.33e-09
537	H55	1	0	0	0	0.971032012	1.392106993	2.807169392	7.37e-14	1.42e-05	2.08e-10
538	H55	1	0	1	0	0.96877616	1.297805122	2.774295509	1.11e-13	3.53e-05	4.81e-10
539	H55	1	1	0	0	0.973394589	1.500302562	2.838502539	4.72e-14	5.45e-06	7.6e-11
540	H55	1	1	1	0	0.961524817	1.078382622	2.927430947	2.61e-13	2.51e-05	6.49e-10
541	H55	2	0	0	0	0.972187279	1.443730621	2.822901691	5.94e-14	8.83e-06	1.29e-10
542	H55	2	0	1	0	0.999999999	6.408202771	9.999999999	0.307923871	0.999910267	2.28e-08
543	H55	2	1	0	0	0.972187277	1.443730322	2.822901862	5.94e-14	8.83e-06	1.29e-10
544	H55	2	1	1	0	1	12.60471836	7.999999997	0.05886945	0.999848485	1.86e-11
545	H55	3	0	0	1	0.941005072	0.751312202	2.817095043	5.98e-12	8.66e-05	5.18e-08
546	H55	3	0	1	1	0.881215758	0.54088988	3.440183284	6.01e-12	3.24e-05	4.7e-08
547	H55	3	1	0	1	0.941875628	0.909909429	2.407808963	1.63e-11	0.000275705	2.31e-07
548	H55	3	1	1	1	0.965032975	1.088315859	1.922527885	2.19e-13	3.17e-05	3.36e-08
549	H55	3	1	1	1	1.000000001	6.408223672	10	0.317934722	0.999912223	2.76e-08
550	H55	4	0	0	1	1.000000003	6.105036746	10	0.279238162	0.999841557	2e-08
551	H55	4	0	1	1	0.784213573	0.35866873	4.467156517	7.61e-10	0.000761285	5.69e-06
552	H55	4	1	0	1	0.909633555	0.723748345	2.678676904	2.94e-13	5.81e-06	5.89e-09
553	H55	4	1	1	1	0.856086492	1.435587129	2.066861977	1.18e-13	1.1e-05	5.72e-10
554	Hey-1	1	0	0	0	0.95558024	1.094760001	3.524650316	2.54e-12	0.000445094	3.32e-10
555	Hey-1	1	0	1	0	0.904038252	1.371009279	4.047018952	3.59e-11	0.000399311	3.22e-10
556	Hey-1	1	1	0	0	0.943404346	1.1361255	4.405095748	7.78e-11	0.002495314	4.31e-10
557	Hey-1	1	1	1	0	0.946379695	0.85286127	4.217405782	4.1e-13	8.62e-06	4.07e-11
558	Hey-1	2	0	0	0	0.924211195	0.804658732	4.797488807	1.19e-10	0.000680171	2.72e-09
559	Hey-1	2	0	1	0	0.92101307	1.159156962	4.062940373	2.89e-13	5.58e-06	8.82e-12
560	Hey-1	2	1	0	0	0.965379784	1.363928547	4.045082721	1.92e-13	4.15e-06	1.87e-12
561	Hey-1	2	1	1	0	0.895620756	0.570381976	4.725839844	8.41e-11	0.00022337	1.86e-08
562	Hey-1	3	0	0	1	0.076842065	1.124289601	3.717815991	2.72e-13	9.63e-05	6.5e-11
563	Hey-1	3	0	1	1	0.89032557	0.952885366	3.436781034	3.51e-11	0.00043093	9.65e-09
564	Hey-1	3	1	0	1	0.874065526	0.914960445	3.802979799	8.89e-13	5.28e-05	1.72e-10
565	Hey-1	3	1	1	1	0.774745807	0.609865355	4.356452913	1.66e-11	7.45e-05	5.72e-09
566	Hey-1	4	0	0	1	0.084461667	0.255299381	12.46332465	9.8e-05	0.014667342	2.22e-05
567	Hey-1	4	0	1	1	0.450896243	0.742882441	3.841055025	1.85e-12	2.1e-05	7.48e-10
568	Hey-1	4	1	0	1	0.833448575	0.557123021	4.6587991	1.17e-11	3.94e-05	3.52e-09
569	Hey-1	4	1	1	1	0.817879313	0.462391233	5.797388197	5.6e-11	6.5e-05	5.65e-09
570	Hl-3	1	0	0	0	0.954012547	1.040691435	4.258236559	4.01e-13	5.83e-06	7.96e-12
571	Hl-3	1	0	1	0	0.944429816	0.837336752	3.85383602	2.65e-12	6.48e-05	5.86e-10
572	Hl-3	1	1	0	0	0.976180625	1.642200427	2.871210321	2.73e-14	2.26e-06	2.03e-11
573	Hl-3	1	1	1	0	0.965228124	1.19970064	2.934560091	1.82e-13	1.19e-05	2.65e-10
574	Hl-3	2	0	0	0	0.940927497	0.825021347	3.787065104	2.09e-11	0.000281754	5.34e-09
575	Hl-3	2	0	1	0	0.899949042	0.717224922	4.585906812	2.41e-13	2.34e-06	2.06e-11
576	Hl-3	2	1	0	0	1	12.58633022	8.999999999	0.115219416	0.99985673	1.24e-11
577	Hl-3	2	1	1	0	1	12.60471834	7.999999997	0.043860101	0.999835859	9.06e-12
578	Hl-3	3	0	0	1	0.847112307	0.40862603	5.226065349	1.64e-10	0.000145354	1.07e-07
579	Hl-3	3	0	1	1	0.931872729	1.377736968	2.802514063	7.83e-14	1.63e-05	2.37e-10
580	Hl-3	3	1	0	1	0.966959005	1.26305849	2.939452074	1.5e-13	8.09e-06	1.6e-10
581	Hl-3	3	1	1	1	1.000000001	6.40822367	10	0.316477405	0.999911934	2.68e-08
582	Hl-3	4	0	0	1	0.720000001	6.422765525	10.02112004	0.166671514	0.999861955	0.934502191
583	Hl-3	4	0	1	1	0.930745775	1.32827719	2.785533348	9.7e-14	2.62e-05	3.69e-10
584	Hl-3	4	1	0	1	1.000000001	6.408222802	10	0.300626363	0.999908817	1.98e-08
585	Hl-3	4	1	1	1	0.999999999	6.408202771	9.999999999	0.306024221	0.999909892	2.2e-08
586	HR-10	1	0	0	0	1.000000003	6.10502349	10	0.274265162	0.999839792	1.81e-08
587	HR-10	1	0	1	0	1	12.60471834	7.999999997	0.043887454	0.999835886	9.07e-12
588	HR-10	1	1	0	0	1	12.58633022	8.999999999	0.107324423	0.99985303	9.87e-12
589	HR-10	1	1	1	0	1	12.58633022	8.999999999	0.10917703	0.99985392	1.04e-11
590	HR-10	2	0	0	0	1	13.65912384	5	0.00049326	0.999884337	2.42e-12
591	HR-10	2	0	1	0	1.000000001	6.408222801	10	0.281190767	0.999904814	1.36e-08
592	HR-10	2	1	0	0	1	12.58633022	8.999999999	0.104386061	0.999851588	9.04e-12
593	HR-10	2	1	1	0	1	12.60471834	7.999999997	0.041278099	0.999833264	7.87e-12
594	HR-10	3	0	0	1	0.92	12.49024786	8.999999999	0.114486724	0.999844423	1.3e-11
595	HR-10	3	0	1	1	1	12.58633015	8.999999999	0.130928473	0.999863446	1.91e-11
596	HR-10	3	1	0	1	0.859108316	0.491191785	4.14623813	4.02e-10	0.000635458	7.75e-07
597	HR-10	3	1	1	1	0.965378648	1.171294244	2.715684231	2.05e-13	0.000121062	1.33e-09
598	HR-10	3	1	1	1	1.000000001	6.408224505	10	0.293460534	0.999907365	1.72e-08
599	HR-10	4	0	0	1	1.790000002	6.539979846	9.999999999	0.22652529	0.999913605	3.78e-09
600	HR-10	4	0	1	1	0.965378739	1.171298724	2.715681531	2.05e-13	0.000121065	1.33e-09
601	HR-10	4	1	0	1	0.960000001	6.386011702	10	0.28366358	0.999901755	1.47e-08
602	HR-10	4	1	1	1	1.000000001	6.408222801	10	0.299943333	0.99990868	1.95e-08
603	HR-5	1	0	0	0	0.911319132	0.607886781	4.786181173	2.16e-11	8.36e-05	2.96e-09
604	HR-5	1	0	1	0	0.93980361	0.744202642	4.198513237	5.6e-13	8.99e-06	1.05e-10
605	HR-5	1	1	0	0	0.928080572	0.672515609	4.998027191	2.35e-12	1.31e-05	1.06e-10
606	HR-5	1	1	1	0	0.927469974	0.60198774	5.015803429	2.65e-13	1.34e-06	2.37e-11
607	HR-5	2	0	0	0	0.911516872	0.487828021	5.225502344	2.93e-13	7.77e-07	6.52e-11
608	HR-5	2	0	1	0	0.948909426	0.895454432	3.507327905	1.37e-12	2.47e-05	4.7e-10
609	HR-5	2	1	0	0	0.933774027	0.809208872	4.650136558	2.74e-11	0.000177664	8.41e-10
610	HR-5	2	1	1	0	0.950670959	0.923685571	3.8003794	7.98e-13	5.26e-05	1.53e-10
611	HR-5	3	0	0	1	NA	NA	NA	NA	NA	NA
612	HR-5	3	0	1	1	0.529162421	0.852954999	3.649815555	3.41e-12	5.71e-05	1.02e-09
613	HR-5	3	1	0	1	0.214833245	0.371088799	6.559022971	7.12e-10	0.000213803	7.09e-08
614	HR-5	3	1	1	1	NA	NA	NA	NA	NA	NA
615	HR-5	4	0	0	1	0.08	6.692784799	10	0.076552824	0.999897122	6.57e-11
616	HR-5	4	0	1	1	0.04	6.429506551	9.999999999	0.117306803	0.999861224	3.39e-10
617	HR-5	4	1	0	1	0.289431197	0.302711446	7.180290154	3.43e-09	0.000300539	3.92e-07
618	HR-5	4	1	1	1	0.405453421	0.366829317	7.038642548	9.94e-11	2.87e-05	4.62e-09
619	Is-1	1	0	0	0	0.812409891	0.597347425	4.619579347	2.76e-12	1.39e-05	6.11e-10
620	Is-1	1	0	1	0	0.96	12.55694377	7.999999997	0.035199485	0.999819398	5.69e-12
621	Is-1	1	1	0	0	1	17.41365969	3	5.85e-18	0.99984218	3.22e-25
622	Is-1	1	1	1	0	1	17.55652117	3	5.85e-18	0.999860169	2.99e-25
623	Is-1	2	0	0	0	0.782198476	1.075982767	4.159644192	8.3e-11	0.000601523	2.22e-09
624	Is-1	2	0	1	0	0.960000001	6.385988571	10	0.270733569	0.999898874	1.14e-08
625	Is-1	2	1	0	0	0.976180625	1.642199483	2.871210847	2.73e-14	2.26e-06	2.03e-11
626	Is-1	2	1	1	0	1	17.41365969	3	5.85e-18	0.99984218	3.22e-25
627	Is-1	3	0	0	1	0.04	12.62233368	8.999999999	0.167850656	0.999880393	4.65e-11
628	Is-1	3	0	1	1	NA	NA	NA	NA	NA	NA
629	Is-1	3	1	0	1	0.568622268	0.34312051	6.66825324	5.03e-14	2.3e-08	7.4e-12
630	Is-1	3	1	1	1	NA	NA	NA	NA	NA	NA
631	Is-1	4	0	0	1	0.04	6.671223833	10	0.117306803	0.999907585	2.44e-10
632	Is-1	4	0	1	1	0.04	6.429506551	9.999999999	0.286138114	0.99990915	1.45e-08
633	Is-1	4	1	0	1	0.04	6.429506551	9.999999999	0.167850656	0.999879817	1.22e-09
634	Is-1	4	1	1	1	0.880000001	6.341649016	10	0.306851813	0.999899462	2.45e-08
635	Kin-0	1	0	0	0	0.938432193	0.750361495	3.986594752	5.42e-12	6.48e-05	1.46e-09
636	Kin-0	1	0	1	0	1	12.60471834	7.999999997	0.037090015	0.999828692	6.18e-12
637	Kin-0	1	1	0	0	0.917654519	0.50698988	4.826446634	5.74e-12	1.54e-05	2.2e-09
638	Kin-0	1	1	1	0	0.95558019	1.094757617	3.524651946	2.54e-12	0.000445082	3.32e-10
639	Kin-0	2	0	0	0	0.932847534	0.765511508	4.265042169	4.87e-12	6.37e-05	6.92e-10
640	Kin-0	2	0	1	0	1.000000001	6.408222802	10	0.278760993	0.999904298	1.29e-08
641	Kin-0	2	1	0	0	0.92203127	0.577134228	4.634613199	1.79e-12	8.29e-06	4.7e-10
642	Kin-0	2	1	1	0	0.938753099	0.732503863	4.164232276	8.26e-13	1.18e-05	1.76e-10
643	Kin-0	3	0	0	1	0.14188989	0.291251293	9.487934999	1.34e-09	2.58e-05	4.79e-09
644	Kin-0	3	0	1	1	NA	NA	NA	NA	NA	NA
645	Kin-0	3	1	0	1	NA	NA	NA	NA	NA	NA
646	Kin-0	3	1	1	1	NA	NA	NA	NA	NA	NA
647	Kin-0	4	0	0	1	0.294168308	0.357553087	5.212862683	1.42e-11	1.3e-05	2.48e-08
648	Kin-0	4	0	1	1	0.04	6.429506551	9.999999999	0.286138114	0.99990915	1.45e-08
649	Kin-0	4	1	0	1	NA	NA	NA	NA	NA	NA
650	Kin-0	4	1	1	1	0.192979281	0.452300322	4.109909521	2.15e-10	0.00034845	7.85e-07
651	Kz-1	1	0	0	0	0.312086831	0.661498416	4.315810883	3.6e-10	0.001178523	8.28e-08
652	Kz-1	1	0	1	0	0.261296305	0.826715635	4.74602067	7.56e-11	0.000513011	1.63e-09
653	Kz-1	1	1	0	0	0.281892035	0.326329041	6.542373445	1.39e-08	0.001550885	2.87e-06
654	Kz-1	1	1	1	0	0.479699223	0.479742912	5.519906951	1.55e-11	2.59e-05	2.11e-09
655	Kz-1	2	0	0	0	0.405694931	0.572468541	4.882063918	5.43e-13	2.5e-06	8.88e-11
656	Kz-1	2	0	1	0	0.362935445	0.449768922	6.044044427	2.2e-14	3.59e-08	1.76e-12
657	Kz-1	2	1	0	0	0.469601992	0.381488186	6.480653024	5.05e-09	0.001121367	4.63e-07
658	Kz-1	2	1	1	0	0.570036446	0.661982307	5.03500489	2.5e-10	0.000645979	1.11e-08
659	Kz-1	3	0	0	1	0.216298954	0.189736121	10.95632614	3e-08	2.67e-05	1.94e-07
660	Kz-1	3	0	1	1	NA	NA	NA	NA	NA	NA
661	Kz-1	3	1	0	1	0.452931109	0.069135472	22.22825807	0.129305577	0.078611476	0.094375286
662	Kz-1	3	1	1	1	0.294373855	0.148143117	14.62453685	8.3e-05	0.000686752	2.68e-05
663	Kz-1	4	0	0	1	0.04	6.126765104	10	0.286159839	0.999849501	2.22e-08
664	Kz-1	4	0	1	1	NA	NA	NA	NA	NA	NA
665	Kz-1	4	1	0	1	0.122997532	0.227270054	9.286622338	1.73e-07	0.000763349	3.61e-06
666	Kz-1	4	1	1	1	0.117310234	0.214792646	11.91049625	0.000271097	0.025298581	0.000257546
667	Kz-9	1	0	0	0	0.21386717	0.48470018	4.557326639	2.9e-09	0.002364697	2.21e-06
668	Kz-9	1	0	1	0	0.553909482	1.144040838	4.218896073	2.84e-11	0.000289659	3.02e-10
669	Kz-9	1	1	0	0	NA	NA	NA	NA	NA	NA
670	Kz-9	1	1	1	0	0.7093707	0.678564226	4.151762725	6.5e-12	4.92e-05	2e-09
671	Kz-9	2	0	0	0	0.29585792	0.618884602	5.591654654	3.39e-13	1.61e-06	8.15e-12
672	Kz-9	2	0	1	0	0.519930481	0.608270949	4.431108928	2.52e-12	1.4e-05	7.6e-10
673	Kz-9	2	1	0	0	0.538948756	0.046134058	33.44420471	0.722136279	0.552043093	0.617447407
674	Kz-9	2	1	1	0	0.82380873	0.680551271	4.356361573	2.89e-11	0.000181042	5.56e-09
675	Kz-9	3	0	0	1	NA	NA	NA	NA	NA	NA
676	Kz-9	3	0	1	1	0.263399485	0.621888547	2.74672509	3e-13	6.14e-06	1.14e-08
677	Kz-9	3	1	0	1	0.76	12.30112487	8.999999999	0.09783296	0.99980759	9.09e-12
678	Kz-9	3	1	1	1	0.722726255	0.224447028	6.692073681	1.14e-10	1.72e-05	2.95e-07
679	Kz-9	4	0	0	1	0.2	6.757489209	10	0.062902509	0.999902189	3.56e-11
680	Kz-9	4	0	1	1	0.502889755	0.168153191	10.54947017	1.01e-06	0.00055332	2.13e-05
681	Kz-9	4	1	0	1	0.460006278	0.180508413	6.953543397	3.16e-07	0.009286735	0.001079995
682	Kz-9	4	1	1	1	0.526788247	0.69156715	3.225342759	1.29e-12	1.88e-05	5.04e-09
683	Li-2:1	1	0	0	0	1.000000003	6.10502349	10	0.276469137	0.999840577	1.89e-08
684	Li-2:1	1	0	1	0	1	12.60471834	7.999999997	0.041251101	0.999833236	7.86e-12
685	Li-2:1	1	1	0	0	1	12.58633022	8.999999999	0.113211044	0.999855811	1.17e-11
686	Li-2:1	1	1	1	0	0.944943405	0.793725701	3.112836739	2.09e-12	6e-05	6.59e-09
687	Li-2:1	2	0	0	0	0.936940821	1.631412563	2.869005745	2.84e-14	2.35e-06	2.24e-11
688	Li-2:1	2	0	1	0	NA	NA	NA	NA	NA	NA
689	Li-2:1	2	1	0	0	1	12.58633022	8.999999999	0.111153921	0.999854855	1.1e-11
690	Li-2:1	2	1	1	0	0.940313461	0.812143223	2.979292652	7.37e-12	0.000201615	2.93e-08
691	Li-2:1	3	0	0	1	0.942625345	0.696185773	3.051388517	4.48e-13	7.02e-06	2.85e-09
692	Li-2:1	3	0	1	1	0.766749725	0.657929211	3.412847438	3.42e-10	0.001469029	8.62e-07
693	Li-2:1	3	1	0	1	1	12.58629421	8.999999999	0.132504088	0.999864089	1.99e-11
694	Li-2:1	3	1	1	1	0.911416064	0.499978083	3.797989627	2.06e-11	6.68e-05	9.37e-08
695	Li-2:1	4	0	0	1	1.000000003	6.10502349	10	0.287885987	0.999844569	2.37e-08
696	Li-2:1	4	0	1	1	0.92	11.46437067	10.00945292	0.256771198	0.999999978	0.999977137
697	Li-2:1	4	1	0	1	0.973394589	1.500302562	2.838502539	4.72e-14	5.45e-06	7.6e-11
698	Li-2:1	4	1	1	1	0.932942903	0.905596874	2.701069468	4.37e-12	0.000197634	2.22e-08
699	LI-OF-095	1	0	0	0	1.000000003	6.10502349	10	0.264367527	0.9998362	1.49e-08
700	LI-OF-095	1	0	1	0	0.878075608	0.701575528	4.892245271	2.73e-10	0.000797162	1.15e-08
701	LI-OF-095	1	1	0	0	0.924251921	0.589970505	4.442717174	5.14e-12	2.37e-05	1.79e-09
702	LI-OF-095	1	1	1	0	0.936643723	0.782058447	3.813617023	9.08e-11	0.000675277	2.8e-08
703	LI-OF-095	2	0	0	0	0.863628191	0.501201335	5.177054486	6.24e-10	0.000703536	1.17e-07
704	LI-OF-095	2	0	1	0	0.890999434	0.655910036	4.665120159	2.5e-12	1.61e-05	2.94e-10
705	LI-OF-095	2	1	0	0	0.929546266	0.655238155	4.098182905	9.16e-11	0.000387578	3.74e-08
706	LI-OF-095	2	1	1	0	0.921091023	1.405926849	5.011979333	3.67e-11	0.000269941	3.29e-11
707	LI-OF-095	3	0	0	1	0.636933318	0.215324952	6.769076963	2.72e-09	0.000256521	7.06e-06
708	LI-OF-095	3	0	1	1	1	12.58633163	8.999999999	0.113467759	0.999855941	1.18e-11
709	LI-OF-095	3	1	0	1	0.755176083	0.380807707	5.5027113	1.7e-11	1.5e-05	1.08e-08
710	LI-OF-095	3	1	1	1	0.91999655	0.498830075	4.008050725	8.94e-13	3.57e-06	2.55e-09
711	LI-OF-095	4	0	0	1	0.716712467	0.375815578	4.879757019	2.6e-11	3e-05	6.39e-08
712	LI-OF-095	4	0	1	1	0.791024242	0.28847934	5.008418423	7.16e-09	0.003135827	6.62e-05
713	LI-OF-095	4	1	0	1	0.862057441	0.647390088	3.30001995	2.45e-12	2.46e-05	1.05e-08
714	LI-OF-095	4	1	1	1	0.878604942	1.121617383	2.331785155	4.94e-12	0.00025728	2.13e-08
715	LL-0	1	0	0	0	0.949890856	0.947954886	4.370755079	3.9e-13	5.23e-06	9.69e-12
716	LL-0	1	0	1	0	1	12.60471884	7.999999997	0.023072174	0.999808403	2.26e-12
717	LL-0	1	1	0	0	0.94285091	0.802895688	4.435173855	3.24e-13	4.02e-06	2.14e-11
718	LL-0	1	1	1	0	NA	NA	NA	NA	NA	NA
719	LL-0	2	0	0	0	0.93997978	1.089199983	4.287217694	7.26e-12	9.69e-05	8.13e-11
720	LL-0	2	0	1	0	0.949890725	0.947949121	4.37076078	3.9e-13	5.23e-06	9.69e-12
721	LL-0	2	1	0	0	0.952675496	0.973534854	4.0750151	3.84e-13	1.18e-05	3.36e-11
722	LL-0	2	1	1	0	0.955423121	1.19154443	4.044187903	1.77e-12	2.92e-05	5.1e-11
723	LL-0	3	0	0	1	0.04	13.70837363	9	0.00216584	0.999864387	1.96e-15
724	LL-0	3	0	1	1	0.08	12.65990406	8.999999999	0.117306803	0.999866154	1.25e-11
725	LL-0	3	1	0	1	0.08	12.65993393	8.999999999	0.090267331	0.999853379	5.52e-12
726	LL-0	3	1	1	1	NA	NA	NA	NA	NA	NA
727	LL-0	4	0	0	1	0.060771143	0.156049244	12.62777019	0.017139599	0.124286044	0.027459472
728	LL-0	4	0	1	1	NA	NA	NA	NA	NA	NA
729	LL-0	4	1	0	1	1.779185634	0.064184737	29.1317988	0.218015073	0.029101884	0.034925429
730	LL-0	4	1	1	1	0.704111171	0.212292864	9.14856966	3.32e-09	2.34e-05	1.45e-07
731	Lm-2	1	0	0	0	0.488371726	0.727532788	3.928160142	8.02e-13	9.5e-06	2.93e-10
732	Lm-2	1	0	1	0	0.800000001	12.36852429	7.999999998	0.041961085	0.999797869	9.68e-12
733	Lm-2	1	1	0	0	1	12.58629414	8.999999999	0.117306805	0.999857669	1.32e-11
734	Lm-2	1	1	1	0	1	12.58633022	8.999999999	0.115219416	0.99985673	1.24e-11
735	Lm-2	2	0	0	0	0.83	13.46198923	5	0.000479192	0.999862789	2.65e-12
736	Lm-2	2	0	1	0	0.600000001	6.18730126	10	0.286138113	0.99986389	2.03e-08
737	Lm-2	2	1	0	0	0.964185851	1.190888059	3.052183613	3.23e-13	9.27e-06	1.76e-10
738	Lm-2	2	1	1	0	0.969901701	1.343826996	2.791035504	9.06e-14	2.25e-05	3.21e-10
739	Lm-2	3	0	0	1	0.072090203	0.226791394	10.7910025	3.58e-05	0.014576861	9.24e-05
740	Lm-2	3	0	1	1	NA	NA	NA	NA	NA	NA
741	Lm-2	3	1	0	1	0.948919419	0.784155946	2.85793942	4.35e-13	1.14e-05	2.77e-09
742	Lm-2	3	1	1	1	0.287385203	0.393886568	5.787257604	2.43e-12	2.44e-06	7.34e-10
743	Lm-2	4	0	0	1	NA	NA	NA	NA	NA	NA
744	Lm-2	4	0	1	1	NA	NA	NA	NA	NA	NA
745	Lm-2	4	1	0	1	1.000000001	6.408223672	10	0.30410985	0.999909512	2.12e-08
746	Lm-2	4	1	1	1	0.525930405	0.264066613	7.768712697	2.16e-11	1.41e-06	2.33e-09
747	Lp2-2	1	0	0	0	1.000000003	6.10502349	10	0.286138114	0.999843957	2.29e-08
748	Lp2-2	1	0	1	0	1	12.60471834	7.999999997	0.043860101	0.999835859	9.06e-12
749	Lp2-2	1	1	0	0	1	17.41365969	3	5.85e-18	0.99984218	3.22e-25
750	Lp2-2	1	1	1	0	1	17.55652117	3	5.85e-18	0.999860169	2.99e-25
751	Lp2-2	2	0	0	0	0.96	13.61241984	5	0.000566964	0.999882052	2.98e-12
752	Lp2-2	2	0	1	0	1	17.13333993	3	5.85e-18	0.999798023	3.73e-25
753	Lp2-2	2	1	0	0	1	12.58629414	8.999999999	0.117306805	0.999857669	1.32e-11
754	Lp2-2	2	1	1	0	1	12.60471834	7.999999997	0.037531728	0.999829198	6.34e-12
755	Lp2-2	3	0	0	1	0.6044054	0.247397822	7.978335568	4.09e-08	0.00073725	3.92e-06
756	Lp2-2	3	0	1	1	0.950501522	0.833136704	3.067278055	5.11e-13	2.29e-05	1.62e-09
757	Lp2-2	3	1	0	1	0.758081667	0.769276536	3.803889859	2.37e-12	2.97e-05	8.59e-10
758	Lp2-2	3	1	1	1	0.896662831	0.609650478	3.431480511	2.3e-12	1.82e-05	9.3e-09
759	Lp2-2	3	1	1	1	0.960000001	6.385976815	10	0.282133335	0.999901411	1.42e-08
760	Lp2-2	4	0	0	1	0.732013635	0.225230059	8.392494643	1.11e-08	0.00014629	1.04e-06
761	Lp2-2	4	0	1	1	1.000000001	6.408222801	10	0.258078337	0.999899756	8.59e-09
762	Lp2-2	4	1	0	1	0.912906149	0.813953712	4.659588556	1.07e-10	0.00054599	3.05e-09
763	Lp2-2	4	1	1	1	0.999999999	6.408202771	9.999999999	0.303628943	0.999909417	2.1e-08
764	Lp2-6	1	0	0	0	0.923385271	1.165023804	3.74146351	2.22e-13	6.99e-05	5.12e-11
765	Lp2-6	1	0	1	0	0.96	12.55694377	7.999999997	0.041211032	0.99982641	8.11e-12
766	Lp2-6	1	1	0	0	1	17.41365969	3	5.85e-18	0.99984218	3.22e-25
767	Lp2-6	1	1	1	0	0.96990166	1.343823364	2.791037627	9.06e-14	2.25e-05	3.21e-10
768	Lp2-6	2	0	0	0	0.96	13.65661744	5	0.014601435	0.999903174	1.11e-08
769	Lp2-6	2	0	1	0	1.000000001	6.408222802	10	0.283598112	0.999905322	1.42e-08
770	Lp2-6	2	1	0	0	1	12.58633022	8.999999999	0.115262082	0.999856749	1.24e-11
771	Lp2-6	2	1	1	0	1	12.60471834	7.999999997	0.043860101	0.999835859	9.06e-12
772	Lp2-6	3	0	0	1	0.463288222	0.706378337	4.461213516	4.63e-11	0.000276625	5.81e-09
773	Lp2-6	3	0	1	1	0.411472639	0.388339557	5.126130196	9.89e-10	0.000577851	1.03e-06
774	Lp2-6	3	1	0	1	0.972187279	1.443730621	2.822901691	5.94e-14	8.83e-06	1.29e-10
775	Lp2-6	3	1	1	1	0.915553242	0.871075726	2.971397936	4.05e-13	2.64e-05	1.49e-09
776	Lp2-6	3	1	1	1	0.960000001	6.386010401	10	0.290302037	0.999903179	1.67e-08
777	Lp2-6	4	0	0	1	0.28	6.257266985	10	0.249506792	0.999868465	8.93e-09
778	Lp2-6	4	0	1	1	0.372524641	0.558306299	3.602494025	1.86e-13	1.3e-06	7.93e-10
779	Lp2-6	4	1	0	1	0.9510359	0.932584746	2.791569243	3e-12	0.000249849	1.34e-08
780	Lp2-6	4	1	1	1	0.901294023	0.59217352	2.806051285	2.12e-11	0.000240161	7.44e-07
781	Lz-0	1	0	0	0	0.71	6.491475346	10	0.278979665	0.999916808	1.16e-08
782	Lz-0	1	0	1	0	NA	NA	NA	NA	NA	NA
783	Lz-0	1	1	0	0	0.978097746	1.75024147	2.891143107	1.9e-14	2.24e-06	8e-12
784	Lz-0	1	1	1	0	0.948777225	0.81852113	2.93110771	1.42e-12	5.09e-05	6.32e-09
785	Lz-0	2	0	0	0	NA	NA	NA	NA	NA	NA
786	Lz-0	2	0	1	0	0.920000001	6.363820916	10	0.264552224	0.999893591	1.04e-08
787	Lz-0	2	1	0	0	1	12.58629414	8.999999999	0.117306805	0.999857669	1.32e-11
788	Lz-0	2	1	1	0	1	12.60471882	7.999999997	0.045204443	0.999837165	9.73e-12
789	Lz-0	3	0	0	1	0.140239784	0.169638541	9.304470124	7.41e-06	0.006963475	0.0006389
790	Lz-0	3	0	1	1	0.346087106	0.284893105	6.51782989	6.65e-10	0.000101723	3.9e-07
791	Lz-0	3	1	0	1	0.04	13.70837363	9	0.014956364	0.999904107	4.41e-14
792	Lz-0	3	1	1	1	0.741817418	0.63868738	3.631655274	2.87e-11	0.00017897	5.03e-08
793	Lz-0	3	1	1	1	0.800000001	6.297413762	10	0.269545133	0.999882433	1.26e-08
794	Lz-0	4	0	0	1	0.08	6.692784799	10	0.117306803	0.999910905	2.37e-10
795	Lz-0	4	0	1	1	0.077191902	1.155534794	2.702002114	2.27e-13	0.000144703	1.52e-09
796	Lz-0	4	1	0	1	NA	NA	NA	NA	NA	NA
797	Lz-0	4	1	1	1	NA	NA	NA	NA	NA	NA
798	Me-0	1	0	0	0	0.762207231	0.818828659	3.710820784	6.88e-05	0.025274235	0.000277233
799	Me-0	1	0	1	0	1	12.60471834	7.999999997	0.053279854	0.999844196	1.45e-11
800	Me-0	1	1	0	0	1	12.58629421	8.999999999	0.137529501	0.999866051	2.27e-11
801	Me-0	1	1	1	0	0.968776189	1.297807215	2.774294274	1.11e-13	3.53e-05	4.81e-10
802	Me-0	2	0	0	0	0.969901701	1.343826996	2.791035504	9.06e-14	2.25e-05	3.21e-10
803	Me-0	2	0	1	0	1.000000001	6.408223672	10	0.295805638	0.999907843	1.8e-08
804	Me-0	2	1	0	0	0.949907718	1.002067743	3.095783501	8.2e-12	0.000202169	1.01e-08
805	Me-0	2	1	1	0	1	12.60471884	7.999999997	0.060133828	0.9998494	1.96e-11
806	Me-0	3	0	0	1	0.825173348	0.446407401	4.433904618	6.97e-10	0.000735992	1.25e-06
807	Me-0	3	0	1	1	0.829878754	0.89641518	3.470493094	5.91e-12	8.39e-05	2.29e-09
808	Me-0	3	1	0	1	0.971029516	1.391917036	2.807258451	1.14e-13	2.09e-05	3.2e-10
809	Me-0	3	1	1	1	0.999999999	6.408202771	9.999999999	0.299992182	0.999908689	1.95e-08
810	Me-0	3	1	1	1	0.958441553	1.053771479	2.487414363	1.61e-12	0.000175014	6.62e-09
811	Me-0	4	0	0	1	1.000000003	6.10502349	10	0.241288405	0.99982737	9.4e-09
812	Me-0	4	0	1	1	0.606682986	0.403852563	4.77611618	3.02e-11	3.99e-05	5.58e-08
813	Me-0	4	1	0	1	0.999999999	6.408201062	9.999999999	0.30415789	0.999909513	2.12e-08
814	Me-0	4	1	1	1	0.952712606	0.954553394	2.640152365	6.35e-12	0.00037213	3e-08
815	Mh-0	1	0	0	0	0.919146512	1.039087848	3.553012328	3.91e-13	4.94e-05	5.63e-11
816	Mh-0	1	0	1	0	0.914407235	0.998104022	3.536254478	1.85e-12	9.22e-05	2.96e-10
817	Mh-0	1	1	0	0	0.96877616	1.297805122	2.774295509	1.11e-13	3.53e-05	4.81e-10
818	Mh-0	1	1	1	0	0.973394606	1.500306046	2.838500583	4.72e-14	5.45e-06	7.6e-11
819	Mh-0	2	0	0	0	0.786677386	1.054215041	3.578961611	1e-11	0.001005011	1.49e-09
820	Mh-0	2	0	1	0	0.954860458	0.962329578	3.442092104	3.64e-13	9.26e-06	9.49e-11
821	Mh-0	2	1	0	0	0.961524764	1.078379868	2.927433119	2.61e-13	2.51e-05	6.49e-10
822	Mh-0	2	1	1	0	0.967639734	1.253327903	2.756718016	1.36e-13	5.45e-05	7e-10
823	Mh-0	3	0	0	1	0.802053094	0.911894201	2.924338112	4.69e-13	4.13e-05	1.79e-09
824	Mh-0	3	0	1	1	0.93694082	1.631414207	2.86900483	2.84e-14	2.35e-06	2.24e-11
825	Mh-0	3	1	0	1	0.965289083	1.253814623	3.135595414	2.5e-13	7.91e-06	4.07e-11
826	Mh-0	3	1	1	1	NA	NA	NA	NA	NA	NA
827	Mh-0	4	0	0	1	0.920000002	6.061017371	10	0.294767107	0.999835333	2.88e-08
828	Mh-0	4	0	1	1	0.974697217	1.564577409	2.854360374	3.66e-14	3.38e-06	4.16e-11
829	Mh-0	4	1	0	1	0.969901701	1.343826996	2.791035504	9.06e-14	2.25e-05	3.21e-10
830	Mh-0	4	1	1	1	1.000000001	6.408222802	10	0.311959065	0.999911058	2.46e-08
831	MIB-15	1	0	0	0	0.940847961	1.635790594	2.869824057	8.21e-14	6.26e-06	6.3e-11
832	MIB-15	1	0	1	0	0.978097746	1.75024147	2.891143107	1.9e-14	2.24e-06	8e-12
833	MIB-15	1	1	0	0	1	12.58633163	8.999999999	0.14327283	0.999868238	2.62e-11
834	MIB-15	1	1	1	0	1	12.58633163	8.999999999	0.14327283	0.999868238	2.62e-11
835	MIB-15	2	0	0	0	0.974914321	1.619385378	2.969482532	5.45e-14	5.05e-06	8.04e-12
836	MIB-15	2	0	1	0	0.966489081	1.210363219	2.737787324	1.67e-13	8.25e-05	9.86e-10
837	MIB-15	2	1	0	0	1	12.58633163	8.999999999	0.14327283	0.999868238	2.62e-11
838	MIB-15	2	1	1	0	0.955391926	0.925803068	2.853060578	5.43e-13	5.69e-05	2.33e-09
839	MIB-15	3	0	0	1	1	12.58633022	8.999999999	0.141284928	0.999867493	2.49e-11
840	MIB-15	3	0	1	1	0.952322935	0.867433168	3.081196595	4.41e-13	2.18e-05	1.19e-09
841	MIB-15	3	1	0	1	1	12.58633022	8.999999999	0.141284928	0.999867493	2.49e-11
842	MIB-15	3	1	1	1	NA	NA	NA	NA	NA	NA
843	MIB-15	4	0	0	1	0.960000001	6.083004743	10	0.309743267	0.999846367	3.72e-08
844	MIB-15	4	0	1	1	0.963339378	1.410481804	1.846474581	1.3e-12	0.000145782	1.5e-07
845	MIB-15	4	1	0	1	0.973097432	1.408848002	1.951780915	7.71e-14	4.66e-06	2.3e-09
846	MIB-15	4	1	1	1	1	16.93982432	2	3.44e-18	0.999758915	1.5e-23
847	MIB-22	1	0	0	0	0.971032012	1.392106993	2.807169392	7.37e-14	1.42e-05	2.08e-10
848	MIB-22	1	0	1	0	0.96	17.16272172	3	8.44e-18	0.999810697	5.3e-25
849	MIB-22	1	1	0	0	1	12.58629421	8.999999999	0.128097016	0.999862303	1.77e-11
850	MIB-22	1	1	1	0	0.973394606	1.500306046	2.838500583	4.72e-14	5.45e-06	7.6e-11
851	MIB-22	2	0	0	0	0.972411741	1.494501028	2.959354279	7.5e-14	3.27e-06	2.27e-11
852	MIB-22	2	0	1	0	0.971032009	1.392106756	2.807169528	7.37e-14	1.42e-05	2.08e-10
853	MIB-22	2	1	0	0	1	12.58629414	8.999999999	0.117306805	0.999857669	1.32e-11
854	MIB-22	2	1	1	0	1	17.41365969	3	5.85e-18	0.99984218	3.22e-25
855	MIB-22	3	0	0	1	1	12.58633022	8.999999999	0.090267334	0.999844084	5.81e-12
856	MIB-22	3	0	1	1	0.811764549	0.399663108	4.354823444	1.14e-10	0.00016734	5.63e-07
857	MIB-22	3	1	0	1	0.845927182	0.572594557	3.749512488	2.52e-11	0.000110969	5.76e-08
858	MIB-22	3	1	1	1	NA	NA	NA	NA	NA	NA
859	MIB-22	4	0	0	1	1.000000003	6.10502349	10	0.302325812	0.999849441	3.13e-08
860	MIB-22	4	0	1	1	0.674862828	0.687412863	2.776967662	4.88e-12	6.21e-05	8.45e-08
861	MIB-22	4	1	0	1	0.911396979	0.814509464	3.067131522	5.72e-13	2.28e-05	1.92e-09
862	MIB-22	4	1	1	1	0.807285319	0.355880816	4.84105047	4.74e-10	0.000356385	1.68e-06
863	MIB-28	1	0	0	0	1.000000003	6.10502349	10	0.281138185	0.999842225	2.07e-08
864	MIB-28	1	0	1	0	0.870866607	0.926696727	3.952552118	2.6e-12	0.000120825	4.23e-10
865	MIB-28	1	1	0	0	0.945863977	0.919798885	3.494460482	1.07e-11	0.000159651	3.1e-09
866	MIB-28	1	1	1	0	1	12.58633022	8.999999999	0.105986154	0.999852378	9.48e-12
867	MIB-28	2	0	0	0	1	13.65912384	5	0.0004947	0.999884385	2.43e-12
868	MIB-28	2	0	1	0	1.000000001	6.408222802	10	0.276469137	0.999903809	1.24e-08
869	MIB-28	2	1	0	0	0.957775842	1.314484773	3.013969737	6.41e-12	0.000129743	2.38e-09
870	MIB-28	2	1	1	0	0.96	12.55694377	7.999999997	0.041093923	0.999826283	8.06e-12
871	MIB-28	3	0	0	1	1	12.58629421	8.999999999	0.137529501	0.999866051	2.27e-11
872	MIB-28	3	0	1	1	1	12.58629421	8.999999999	0.135764084	0.999865376	2.16e-11
873	MIB-28	3	1	0	1	0.978301249	1.64444015	1.871711198	2.11e-14	2.61e-06	1.07e-09
874	MIB-28	3	1	1	1	1.000000001	6.408201067	10	0.316888165	0.999912013	2.71e-08
875	MIB-28	3	1	1	1	0.978301249	1.644439586	1.871711522	2.11e-14	2.61e-06	1.07e-09
876	MIB-28	4	0	0	1	1.000000003	6.10502349	10	0.316477405	0.999854043	4.1e-08
877	MIB-28	4	0	1	1	0.980081921	1.753146411	1.892342392	1.44e-14	2.64e-06	3.99e-10
878	MIB-28	4	1	0	1	0.246251358	0.375834426	10.1007118	6.94e-12	3.46e-07	2.06e-12
879	MIB-28	4	1	1	1	0.980081903	1.75314452	1.892342571	1.44e-14	2.64e-06	3.99e-10
880	MIB-84	1	0	0	0	0.962457832	1.153697004	3.149750669	2.89e-13	7.1e-06	8.91e-11
881	MIB-84	1	0	1	0	0.965498373	1.195563337	2.565275448	3.92e-13	0.000569692	2.87e-09
882	MIB-84	1	1	0	0	0.925351893	1.230169843	3.145975654	3.36e-12	7.49e-05	5.87e-10
883	MIB-84	1	1	1	0	0.891862744	1.039248118	2.692590029	2.94e-12	0.000633063	1.49e-08
884	MIB-84	2	0	0	0	0.950090169	1.387406879	2.720906647	2.23e-12	0.000767304	1.38e-08
885	MIB-84	2	0	1	0	1.000000001	6.408201067	10	0.296527853	0.99990799	1.83e-08
886	MIB-84	2	1	0	0	0.935971741	0.724858578	2.854512004	1.81e-11	0.00019569	1.63e-07
887	MIB-84	2	1	1	0	1	12.60471834	7.999999997	0.06007629	0.999849359	1.95e-11
888	MIB-84	3	0	0	1	0.943551412	0.74949779	2.993952246	4.8e-12	8.31e-05	2.45e-08
889	MIB-84	3	0	1	1	1	12.58629415	8.999999999	0.128138762	0.99986232	1.77e-11
890	MIB-84	3	1	0	1	0.921276059	0.96534928	2.201050952	3.31e-13	1.28e-05	1.23e-08
891	MIB-84	3	1	1	1	0.926375447	1.031618361	2.357668604	7.65e-13	2.93e-05	5.87e-09
892	MIB-84	4	0	0	1	0.85581934	1.145695076	2.485695501	2.12e-12	0.0008638	8.02e-09
893	MIB-84	4	0	1	1	0.965874847	1.159144788	2.149098936	2.39e-13	8.81e-06	3.27e-09
894	MIB-84	4	1	0	1	0.915617969	0.812130144	2.119492213	4.44e-13	4.35e-05	6.81e-08
895	MIB-84	4	1	1	1	0.922759042	1.020480173	2.2802161	3.19e-13	1.04e-05	4.47e-09
896	Mnz-0	1	0	0	0	0.956035878	0.960537372	2.722585605	1.01e-12	0.000121815	4.74e-09
897	Mnz-0	1	0	1	0	0.95076741	0.915189719	2.858242417	2.47e-12	0.000187	1.03e-08
898	Mnz-0	1	1	0	0	0.965498373	1.195563337	2.565275448	3.92e-13	0.000569692	2.87e-09
899	Mnz-0	1	1	1	0	1	12.58633022	8.999999999	0.141284928	0.999867493	2.49e-11
900	Mnz-0	2	0	0	0	0.965378739	1.171298724	2.715681531	2.05e-13	0.000121065	1.33e-09
901	Mnz-0	2	0	1	0	0.80853293	0.615280559	3.756751589	6.31e-11	0.000289605	9.38e-08
902	Mnz-0	2	1	0	0	1	12.58633157	8.999999999	0.139370124	0.999866768	2.38e-11
903	Mnz-0	2	1	1	0	0.964530145	1.144438513	2.685308872	2.52e-13	0.000172578	1.71e-09
904	Mnz-0	3	0	0	1	0.507866438	0.414653043	4.583416636	9.3e-13	1.95e-06	2.33e-09
905	Mnz-0	3	0	1	1	0.631158321	0.320289471	5.893915748	1.69e-12	9.23e-07	1.67e-09
906	Mnz-0	3	1	0	1	0.886467583	0.593685149	3.589863831	6.8e-12	4.21e-05	2.01e-08
907	Mnz-0	3	1	1	1	NA	NA	NA	NA	NA	NA
908	Mnz-0	4	0	0	1	0.400000001	6.322598457	10	0.232842577	0.999877447	5.81e-09
909	Mnz-0	4	0	1	1	0.661529767	0.290880873	5.329085875	1.77e-10	0.000114069	1.05e-06
910	Mnz-0	4	1	0	1	0.500509822	0.157809955	11.81489871	3.17e-07	6.09e-05	2.02e-06
911	Mnz-0	4	1	1	1	0.914696178	0.877053297	2.748448363	7.59e-13	3.76e-05	4.02e-09
912	Ms-0	1	0	0	0	0.965378739	1.171298724	2.715681531	2.05e-13	0.000121065	1.33e-09
913	Ms-0	1	0	1	0	1	12.60471834	7.999999997	0.052346644	0.999843438	1.38e-11
914	Ms-0	1	1	0	0	1	12.58629415	8.999999999	0.135805213	0.999865392	2.17e-11
915	Ms-0	1	1	1	0	1	12.58629421	8.999999999	0.128097016	0.999862303	1.77e-11
916	Ms-0	2	0	0	0	0.965378739	1.171298724	2.715681531	2.05e-13	0.000121065	1.33e-09
917	Ms-0	2	0	1	0	0.974697215	1.564576446	2.854360911	3.66e-14	3.38e-06	4.16e-11
918	Ms-0	2	1	0	0	0.964357499	1.144058295	2.638757584	3.09e-13	0.000261186	2.13e-09
919	Ms-0	2	1	1	0	0.971894811	1.430435211	2.818993543	6.27e-14	9.96e-06	1.46e-10
920	Ms-0	3	0	0	1	1	12.58629421	8.999999999	0.128097016	0.999862303	1.77e-11
921	Ms-0	3	0	1	1	1	12.58633163	8.999999999	0.14327283	0.999868238	2.62e-11
922	Ms-0	3	1	0	1	0.960860538	1.013191921	2.761053383	2.84e-13	7.12e-05	1.42e-09
923	Ms-0	3	1	1	1	NA	NA	NA	NA	NA	NA
924	Ms-0	4	0	0	1	1.000000003	6.10502349	10	0.30410985	0.999850031	3.24e-08
925	Ms-0	4	0	1	1	0.999999999	6.408202771	9.999999999	0.307923871	0.999910267	2.28e-08
926	Ms-0	4	1	0	1	0.999999999	6.408202771	9.999999999	0.312098634	0.999911085	2.47e-08
927	Ms-0	4	1	1	1	1.000000001	6.408201067	10	0.314274839	0.999911499	2.57e-08
928	Mz-0	1	0	0	0	0.95984156	0.992510345	2.672428642	2.93e-13	5.44e-05	1.4e-09
929	Mz-0	1	0	1	0	1	12.60471884	7.999999997	0.04878036	0.999840412	1.17e-11
930	Mz-0	1	1	0	0	0.964530145	1.144438513	2.685308872	2.52e-13	0.000172578	1.71e-09
931	Mz-0	1	1	1	0	0.972187277	1.443730274	2.822901888	5.94e-14	8.83e-06	1.29e-10
932	Mz-0	2	0	0	0	0.974697217	1.564577409	2.854360374	3.66e-14	3.38e-06	4.16e-11
933	Mz-0	2	0	1	0	0.999999999	6.408202771	9.999999999	0.307923871	0.999910267	2.28e-08
934	Mz-0	2	1	0	0	0.968776163	1.297805319	2.774295393	1.11e-13	3.53e-05	4.81e-10
935	Mz-0	2	1	1	0	1	12.60471882	7.999999997	0.056464787	0.999846691	1.67e-11
936	Mz-0	3	0	0	1	0.96	12.5381577	8.999999999	0.141247796	0.999862053	2.58e-11
937	Mz-0	3	0	1	1	0.896176648	1.460710021	1.965429014	6.78e-14	4.09e-06	1.31e-09
938	Mz-0	3	1	0	1	0.973631894	1.399856405	1.804294379	5.85e-14	1.72e-05	1.27e-08
939	Mz-0	3	1	1	1	1	11.86254187	10.00845779	0.307355511	0.999999991	0.999989494
940	Mz-0	4	0	0	1	0.840000003	6.017027481	10	0.288711795	0.999820526	2.73e-08
941	Mz-0	4	0	1	1	0.920834811	1.247300766	2.000677443	2.51e-12	9.41e-05	8.37e-08
942	Mz-0	4	1	0	1	0.922551223	1.022300476	2.360847973	3.29e-13	1.32e-05	2.7e-09
943	Mz-0	4	1	1	1	1.000000001	6.408201067	10	0.326541302	0.999913842	3.26e-08
944	N13	1	0	0	0	0.964530145	1.144438513	2.685308872	2.52e-13	0.000172578	1.71e-09
945	N13	1	0	1	0	0.966489071	1.210362689	2.737787638	1.67e-13	8.25e-05	9.86e-10
946	N13	1	1	0	0	0.936940821	1.631412563	2.869005745	2.84e-14	2.35e-06	2.24e-11
947	N13	1	1	1	0	1	12.58633163	8.999999999	0.132462687	0.999864062	1.99e-11
948	N13	2	0	0	0	0.966489071	1.210362689	2.737787638	1.67e-13	8.25e-05	9.86e-10
949	N13	2	0	1	0	1.000000001	6.408222802	10	0.300626363	0.999908817	1.98e-08
950	N13	2	1	0	0	0.972187277	1.443730322	2.822901862	5.94e-14	8.83e-06	1.29e-10
951	N13	2	1	1	0	0.965378739	1.171298724	2.715681531	2.05e-13	0.000121065	1.33e-09
952	N13	3	0	0	1	1	12.58629415	8.999999999	0.129472999	0.999862855	1.83e-11
953	N13	3	0	1	1	1	12.58633163	8.999999999	0.132462687	0.999864062	1.99e-11
954	N13	3	1	0	1	0.960713779	1.253789115	3.130699693	1.58e-12	4e-05	2.66e-10
955	N13	3	1	1	1	0.978301249	1.644439586	1.871711522	2.11e-14	2.61e-06	1.07e-09
956	N13	4	0	0	1	0.921021293	0.936447157	3.098356307	1.21e-12	4.76e-05	2.21e-09
957	N13	4	0	1	1	0.965378739	1.171298724	2.715681531	2.05e-13	0.000121065	1.33e-09
958	N13	4	1	0	1	0.938370463	0.69429308	3.232831902	2.44e-12	3.38e-05	9.1e-09
959	N13	4	1	1	1	0.999999999	6.408202771	9.999999999	0.307923871	0.999910267	2.28e-08
960	N7	1	0	0	0	0.965498373	1.195563337	2.565275448	3.92e-13	0.000569692	2.87e-09
961	N7	1	0	1	0	0.960000001	12.5569741	7.999999997	0.058689075	0.999842197	1.9e-11
962	N7	1	1	0	0	1	12.58629421	8.999999999	0.137529501	0.999866051	2.27e-11
963	N7	1	1	1	0	1	12.58633163	8.999999999	0.14327283	0.999868238	2.62e-11
964	N7	2	0	0	0	0.966489071	1.210362689	2.737787638	1.67e-13	8.25e-05	9.86e-10
965	N7	2	0	1	0	0.999999999	6.408201062	9.999999999	0.307639855	0.999910202	2.27e-08
966	N7	2	1	0	0	1	12.58633163	8.999999999	0.14327283	0.999868238	2.62e-11
967	N7	2	1	1	0	0.980081921	1.753146411	1.892342392	1.44e-14	2.64e-06	3.99e-10
968	N7	3	0	0	1	0.962074528	1.054414561	2.333882034	3.23e-13	1.41e-05	2.41e-09
969	N7	3	0	1	1	1	12.58633163	8.999999999	0.134116109	0.999864729	2.07e-11
970	N7	3	1	0	1	0.939809739	0.766207391	2.920547643	4.18e-12	7.84e-05	2.38e-08
971	N7	3	1	1	1	0.980081903	1.75314452	1.892342571	1.44e-14	2.64e-06	3.99e-10
972	N7	4	0	0	1	0.960000001	6.083004743	10	0.267824614	0.999831429	1.65e-08
973	N7	4	0	1	1	0.999999999	6.408201062	9.999999999	0.30415789	0.999909513	2.12e-08
974	N7	4	1	0	1	0.962882473	1.087748451	2.390724218	3.39e-13	3.07e-05	1.48e-09
975	N7	4	1	1	1	0.973631874	1.399853937	1.804295802	5.85e-14	1.72e-05	1.27e-08
976	NFA-10	1	0	0	0	0.920000002	6.061017371	10	0.280718743	0.999830131	2.19e-08
977	NFA-10	1	0	1	0	1	12.60471834	7.999999997	0.037802659	0.999829505	6.45e-12
978	NFA-10	1	1	0	0	0.915888295	0.505068705	4.4948362	1.33e-12	4.46e-06	1.1e-09
979	NFA-10	1	1	1	0	0.962558018	1.530216871	2.879231905	1.14e-12	5.78e-05	9.52e-10
980	NFA-10	2	0	0	0	0.784046353	0.715431917	4.123335786	2.7e-12	2.94e-05	6.87e-10
981	NFA-10	2	0	1	0	0.911781231	1.025775458	3.313663872	9.78e-12	0.000152763	2.71e-09
982	NFA-10	2	1	0	0	0.90518532	0.461227151	4.881743001	1.51e-11	2.81e-05	9.39e-09
983	NFA-10	2	1	1	0	0.954248414	1.187137151	2.998301199	3.13e-12	9.22e-05	2.74e-09
984	NFA-10	3	0	0	1	0.957536606	1.015677223	2.629878899	1.45e-12	0.000239066	6.62e-09
985	NFA-10	3	0	1	1	0.936008678	0.655472748	3.43374687	1.17e-12	1.33e-05	3.29e-09
986	NFA-10	3	1	0	1	0.789151474	0.634247079	4.80475253	9.78e-12	4.55e-05	1e-09
987	NFA-10	3	1	1	1	0.92338035	1.622461554	1.941666299	4.4e-13	3.71e-05	6.33e-09
988	NFA-10	4	0	0	1	0.960000001	6.083004743	10	0.304519521	0.999844595	3.37e-08
989	NFA-10	4	0	1	1	0.999999999	6.408202771	9.999999999	0.301258942	0.999908944	2e-08
990	NFA-10	4	1	0	1	0.861283902	0.691076432	3.847315928	1.67e-12	1.53e-05	1.03e-09
991	NFA-10	4	1	1	1	1.000000001	6.408222802	10	0.31205212	0.999911076	2.47e-08
992	Nok-3	1	0	0	0	0.976180625	1.642200427	2.871210321	2.73e-14	2.26e-06	2.03e-11
993	Nok-3	1	0	1	0	0.972187279	1.443730621	2.822901691	5.94e-14	8.83e-06	1.29e-10
994	Nok-3	1	1	0	0	0.964530145	1.144438513	2.685308872	2.52e-13	0.000172578	1.71e-09
995	Nok-3	1	1	1	0	1	12.58633163	8.999999999	0.132462687	0.999864062	1.99e-11
996	Nok-3	2	0	0	0	0.978097746	1.75024147	2.891143107	1.9e-14	2.24e-06	8e-12
997	Nok-3	2	0	1	0	1.000000001	6.408201067	10	0.29823986	0.999908327	1.89e-08
998	Nok-3	2	1	0	0	0.964530165	1.144439396	2.685308338	2.52e-13	0.00017258	1.71e-09
999	Nok-3	2	1	1	0	1	12.60471834	7.999999997	0.05884075	0.999848464	1.85e-11
1000	Nok-3	3	0	0	1	0.959654297	1.047346783	3.064246387	3.08e-13	1.21e-05	3.67e-10
1001	Nok-3	3	0	1	1	1	12.58629415	8.999999999	0.129121525	0.999862712	1.82e-11
1002	Nok-3	3	1	0	1	0.951257523	0.856283866	3.218630927	4.09e-13	1.27e-05	6.86e-10
1003	Nok-3	3	1	1	1	1.000000001	6.40822367	10	0.316477405	0.999911934	2.68e-08
1004	Nok-3	4	0	0	1	1.000000003	6.10502349	10	0.30410985	0.999850031	3.24e-08
1005	Nok-3	4	0	1	1	0.965498373	1.195563337	2.565275448	3.92e-13	0.000569692	2.87e-09
1006	Nok-3	4	1	0	1	1.000000001	6.408222802	10	0.300626363	0.999908817	1.98e-08
1007	Nok-3	4	1	1	1	0.672281289	0.284877666	9.590448254	5.48e-08	0.000532085	1.92e-07
1008	Np-0	1	0	0	0	NA	NA	NA	NA	NA	NA
1009	Np-0	1	0	1	0	NA	NA	NA	NA	NA	NA
1010	Np-0	1	1	0	0	0.952846049	1.105789192	4.058396534	1.92e-12	3.58e-05	8.41e-11
1011	Np-0	1	1	1	0	0.903591767	0.82895797	4.282669355	1.95e-12	2.92e-05	1.79e-10
1012	Np-0	2	0	0	0	NA	NA	NA	NA	NA	NA
1013	Np-0	2	0	1	0	NA	NA	NA	NA	NA	NA
1014	Np-0	2	1	0	0	0.946379668	0.852860344	4.217406875	4.1e-13	8.62e-06	4.07e-11
1015	Np-0	2	1	1	0	0.947083849	0.976816374	3.580669415	4.83e-12	0.000205154	8.15e-10
1016	Np-0	3	0	0	1	NA	NA	NA	NA	NA	NA
1017	Np-0	3	0	1	1	NA	NA	NA	NA	NA	NA
1018	Np-0	3	1	0	1	0.831457403	0.927684962	3.753475138	5.52e-12	0.0002558	1.04e-09
1019	Np-0	3	1	1	1	0.915850147	0.929221557	3.311082901	3.77e-13	7.88e-06	2.39e-10
1020	Np-0	4	0	0	1	NA	NA	NA	NA	NA	NA
1021	Np-0	4	0	1	1	0.04	6.429506551	9.999999999	0.117306803	0.999861224	3.39e-10
1022	Np-0	4	1	0	1	0.890958681	0.656279368	4.121070463	5.51e-12	3.69e-05	2.2e-09
1023	Np-0	4	1	1	1	0.962067132	1.288917457	3.033884036	1.24e-12	3.03e-05	4.39e-10
1024	Nw-4	1	0	0	0	0.964357458	1.1440565	2.638758623	3.09e-13	0.000261182	2.13e-09
1025	Nw-4	1	0	1	0	0.966489071	1.210362689	2.737787638	1.67e-13	8.25e-05	9.86e-10
1026	Nw-4	1	1	0	0	1	12.58629556	8.999999999	0.134074842	0.999864702	2.07e-11
1027	Nw-4	1	1	1	0	1	12.58633021	8.999999999	0.139410943	0.999866772	2.38e-11
1028	Nw-4	2	0	0	0	0.965378739	1.171298724	2.715681531	2.05e-13	0.000121065	1.33e-09
1029	Nw-4	2	0	1	0	0.969901701	1.343826987	2.791035511	9.06e-14	2.25e-05	3.21e-10
1030	Nw-4	2	1	0	0	1	12.58629556	8.999999999	0.134074842	0.999864702	2.07e-11
1031	Nw-4	2	1	1	0	1	12.6047169	7.999999997	0.062908471	0.999851344	2.2e-11
1032	Nw-4	3	0	0	1	1	12.58633163	8.999999999	0.134116109	0.999864729	2.07e-11
1033	Nw-4	3	0	1	1	0.952275341	0.810453451	2.732152496	2.93e-13	8e-06	2.36e-09
1034	Nw-4	3	1	0	1	0.505206482	0.099079122	21.10231258	0.278213678	0.131203486	0.080997135
1035	Nw-4	3	1	1	1	0.965032975	1.088315859	1.922527885	2.19e-13	3.17e-05	3.36e-08
1036	Nw-4	3	1	1	1	1.000000001	6.408223672	10	0.317934722	0.999912223	2.76e-08
1037	Nw-4	4	0	0	1	1.000000003	6.10502349	10	0.299013372	0.99984834	2.93e-08
1038	Nw-4	4	0	1	1	0.885780445	0.537604413	2.694714014	5.27e-13	1.82e-05	5.11e-08
1039	Nw-4	4	1	0	1	0.973097432	1.408848002	1.951780915	7.71e-14	4.66e-06	2.3e-09
1040	Nw-4	4	1	1	1	0.915778326	0.342727383	1.996724093	1.58e-12	0.000876153	1.16e-05
1041	Nz1	1	0	0	0	0.787911118	0.333700754	6.618792221	1.87e-13	7.76e-08	3.6e-11
1042	Nz1	1	0	1	0	0.937801986	0.861057763	3.742076173	3.22e-11	0.000496881	7.33e-09
1043	Nz1	1	1	0	0	0.953921578	1.038368965	3.493999301	1.95e-12	0.000122039	2.7e-10
1044	Nz1	1	1	1	0	1	17.55652117	3	5.85e-18	0.999860169	2.99e-25
1045	Nz1	2	0	0	0	0.805002388	0.429461695	5.054890608	1.4e-10	0.000151886	9.31e-08
1046	Nz1	2	0	1	0	0.876630109	0.416974764	4.941338205	6.46e-10	0.000510179	6.21e-07
1047	Nz1	2	1	0	0	0.872559253	0.268244139	6.79883456	6.64e-10	7.24e-05	3.46e-07
1048	Nz1	2	1	1	0	0.907430446	0.700751516	3.917662142	1.13e-10	0.000552128	4.93e-08
1049	Nz1	3	0	0	1	0.96	12.53815699	8.999999999	0.130991622	0.999857881	1.98e-11
1050	Nz1	3	0	1	1	1	12.58633015	8.999999999	0.141325583	0.999867498	2.5e-11
1051	Nz1	3	1	0	1	0.976940318	1.567525634	1.854227606	2.85e-14	3.94e-06	2.29e-09
1052	Nz1	3	1	1	1	0.895180572	1.371635936	1.793718882	6.65e-14	2.3e-05	1.7e-08
1053	Nz1	4	0	0	1	1.000000003	6.10502349	10	0.318116269	0.999854566	4.24e-08
1054	Nz1	4	0	1	1	0.973391112	1.690203395	1.944804345	3.51e-13	5.17e-05	3.75e-09
1055	Nz1	4	1	0	1	0.90737368	0.291751815	2.127041649	2.82e-13	0.00027668	6.23e-06
1056	Nz1	4	1	1	1	NA	NA	NA	NA	NA	NA
1057	Ob-1	1	0	0	0	1.000000003	6.10502349	10	0.29823986	0.999848081	2.89e-08
1058	Ob-1	1	0	1	0	1	12.60471834	7.999999997	0.055324337	0.999845814	1.59e-11
1059	Ob-1	1	1	0	0	1	12.58629415	8.999999999	0.129472999	0.999862855	1.83e-11
1060	Ob-1	1	1	1	0	1	12.58629421	8.999999999	0.137365547	0.999865987	2.26e-11
1061	Ob-1	2	0	0	0	0.964357458	1.1440565	2.638758623	3.09e-13	0.000261182	2.13e-09
1062	Ob-1	2	0	1	0	1.000000001	6.408224505	10	0.30994977	0.999910665	2.37e-08
1063	Ob-1	2	1	0	0	1	12.58633163	8.999999999	0.14327283	0.999868238	2.62e-11
1064	Ob-1	2	1	1	0	1	12.60471834	7.999999997	0.05884075	0.999848464	1.85e-11
1065	Ob-1	3	0	0	1	1	12.58633021	8.999999999	0.139410943	0.999866772	2.38e-11
1066	Ob-1	3	0	1	1	0.968351056	1.206440294	1.932130988	1.49e-13	1.45e-05	1.32e-08
1067	Ob-1	3	1	0	1	1	12.58629421	8.999999999	0.139370121	0.999866757	2.38e-11
1068	Ob-1	3	1	1	1	1.000000001	6.40822367	10	0.321002547	0.999912801	2.93e-08
1069	Ob-1	3	1	1	1	0.970707158	1.271138872	1.748295334	1.09e-13	6.96e-05	4.83e-08
1070	Ob-1	4	0	0	1	1.000000003	6.10502349	10	0.318705355	0.999854753	4.28e-08
1071	Ob-1	4	0	1	1	0.971473812	1.334708766	1.944582301	9.79e-14	6.58e-06	4.42e-09
1072	Ob-1	4	1	0	1	0.999999999	6.408224505	9.999999999	0.325267745	0.999913611	3.18e-08
1073	Ob-1	4	1	1	1	0.974897178	1.497652928	1.960018028	5.84e-14	3.85e-06	1.04e-09
1074	Old-1	1	0	0	0	0.920000002	6.061017371	10	0.27108546	0.999826443	1.82e-08
1075	Old-1	1	0	1	0	0.92	12.50945986	7.999999997	0.03949886	0.999817444	7.62e-12
1076	Old-1	1	1	0	0	0.974914321	1.619385378	2.969482532	5.45e-14	5.05e-06	8.04e-12
1077	Old-1	1	1	1	0	1	17.55652117	3	5.85e-18	0.999860169	2.99e-25
1078	Old-1	2	0	0	0	0.8	13.42753203	5	0.000566964	0.999862082	3.37e-12
1079	Old-1	2	0	1	0	0.960000001	6.385988571	10	0.276139982	0.999900088	1.27e-08
1080	Old-1	2	1	0	0	0.972187277	1.443730322	2.822901862	5.94e-14	8.83e-06	1.29e-10
1081	Old-1	2	1	1	0	0.972187279	1.443730621	2.822901691	5.94e-14	8.83e-06	1.29e-10
1082	Old-1	3	0	0	1	1	12.58629415	8.999999999	0.118539007	0.999858216	1.36e-11
1083	Old-1	3	0	1	1	0.974530607	1.513071532	2.045340659	9.18e-14	1.4e-05	3.7e-10
1084	Old-1	3	1	0	1	0.941214452	0.692922443	3.993953928	1.24e-12	1.17e-05	5.03e-10
1085	Old-1	3	1	1	1	0.874227794	0.442772851	4.232966841	2.66e-12	7.02e-06	9.43e-09
1086	Old-1	4	0	0	1	1.000000003	6.10502349	10	0.304877374	0.999850283	3.29e-08
1087	Old-1	4	0	1	1	1.000000001	6.408201067	10	0.307429587	0.99991017	2.26e-08
1088	Old-1	4	1	0	1	0.949209157	0.775922695	3.02512464	4.89e-13	1.45e-05	2.09e-09
1089	Old-1	4	1	1	1	0.97453046	1.513061659	2.045342009	9.18e-14	1.4e-05	3.7e-10
1090	Or-0	1	0	0	0	1.000000003	6.10502349	10	0.30994977	0.999851932	3.62e-08
1091	Or-0	1	0	1	0	0.964357458	1.1440565	2.638758623	3.09e-13	0.000261182	2.13e-09
1092	Or-0	1	1	0	0	1	12.58633015	8.999999999	0.130928473	0.999863446	1.91e-11
1093	Or-0	1	1	1	0	1	12.58633163	8.999999999	0.132462687	0.999864062	1.99e-11
1094	Or-0	2	0	0	0	0.964530145	1.144438513	2.685308872	2.52e-13	0.000172578	1.71e-09
1095	Or-0	2	0	1	0	0.964357499	1.144058295	2.638757584	3.09e-13	0.000261186	2.13e-09
1096	Or-0	2	1	0	0	0.977239434	1.624774096	1.970762935	4.16e-14	6.22e-06	3.52e-10
1097	Or-0	2	1	1	0	1	12.60471834	7.999999997	0.060162599	0.999849421	1.96e-11
1098	Or-0	3	0	0	1	0.96	12.5381376	8.999999999	0.137349174	0.999860493	2.33e-11
1099	Or-0	3	0	1	1	0.952404564	0.783458269	2.116825223	4.73e-13	5.22e-05	8.43e-08
1100	Or-0	3	1	0	1	0.953307456	0.821323839	2.340885109	3.73e-13	1.32e-05	1.7e-08
1101	Or-0	3	1	1	1	0.999999999	6.408202771	9.999999999	0.309009572	0.999910472	2.33e-08
1102	Or-0	3	1	1	1	0.945068242	0.678852153	2.518168829	3.38e-13	1.09e-05	1.98e-08
1103	Or-0	4	0	0	1	0.960000001	6.083004743	10	0.282360607	0.999836808	2.19e-08
1104	Or-0	4	0	1	1	0.958425478	1.210016632	2.107594744	2.82e-12	8.07e-05	3.81e-08
1105	Or-0	4	1	0	1	0.973097432	1.408848002	1.951780915	7.71e-14	4.66e-06	2.3e-09
1106	Or-0	4	1	1	1	0.958235533	0.926284136	2.198892294	3.5e-13	1.52e-05	1.73e-08
1107	Pa-3	1	0	0	0	1.000000003	6.10502349	10	0.286138114	0.999843957	2.29e-08
1108	Pa-3	1	0	1	0	0.972187279	1.443730621	2.822901691	5.94e-14	8.83e-06	1.29e-10
1109	Pa-3	1	1	0	0	0.974914321	1.619385378	2.969482532	5.45e-14	5.05e-06	8.04e-12
1110	Pa-3	1	1	1	0	0.966489016	1.210359641	2.737789466	1.67e-13	8.25e-05	9.86e-10
1111	Pa-3	2	0	0	0	1	13.65912384	5	0.0004947	0.999884385	2.43e-12
1112	Pa-3	2	0	1	0	1	17.13333993	3	5.85e-18	0.999798023	3.73e-25
1113	Pa-3	2	1	0	0	0.971032009	1.392106756	2.807169528	7.37e-14	1.42e-05	2.08e-10
1114	Pa-3	2	1	1	0	0.96877616	1.297805122	2.774295509	1.11e-13	3.53e-05	4.81e-10
1115	Pa-3	3	0	0	1	0.805398828	0.472552899	4.564367344	1.26e-13	3.97e-07	1.39e-10
1116	Pa-3	3	0	1	1	1	12.58633015	8.999999999	0.141325583	0.999867498	2.5e-11
1117	Pa-3	3	1	0	1	0.967956953	1.164321589	1.675626912	2.07e-13	0.000269524	1.51e-07
1118	Pa-3	3	1	1	1	0.917916339	1.037750907	3.937861561	3.24e-13	2.1e-05	4.08e-11
1119	Pa-3	4	0	0	1	1.000000003	6.10502349	10	0.314965293	0.999853559	3.99e-08
1120	Pa-3	4	0	1	1	0.960000001	6.386011685	10	0.304854339	0.999906244	2.21e-08
1121	Pa-3	4	1	0	1	0.967956953	1.164321589	1.675626912	2.07e-13	0.000269524	1.51e-07
1122	Pa-3	4	1	1	1	0.978301249	1.644439586	1.871711522	2.11e-14	2.61e-06	1.07e-09
1123	Petergof	1	0	0	0	0.895695058	0.537925534	5.329266807	4.23e-10	0.000579447	3.8e-08
1124	Petergof	1	0	1	0	0.613645326	0.388908783	8.339807582	3.53e-13	6.4e-08	1.09e-12
1125	Petergof	1	1	0	0	0.807632245	0.51901922	5.076146206	3.24e-10	0.000471677	6.05e-08
1126	Petergof	1	1	1	0	0.501273671	0.303642538	8.801237519	3.82e-11	1.79e-06	2.92e-10
1127	Petergof	2	0	0	0	0.785230766	0.370095819	5.4990663	8.07e-13	8.29e-07	6.5e-10
1128	Petergof	2	0	1	0	0.649326809	0.169255968	15.60057108	0.0054384	0.011389338	0.00034002
1129	Petergof	2	1	0	0	0.867358547	0.498367783	11.37773608	1.6e-11	2.95e-06	7.97e-13
1130	Petergof	2	1	1	0	0.811765405	0.181020697	12.03888423	1.77e-07	4.49e-05	3.64e-07
1131	Petergof	3	0	0	1	1	12.58633015	8.999999999	0.141325583	0.999867498	2.5e-11
1132	Petergof	3	0	1	1	0.90341043	0.281129064	9.072587667	2.01e-09	4.29e-05	1.66e-08
1133	Petergof	3	1	0	1	0.970233974	1.251823109	1.737720571	1.21e-13	8.73e-05	5.91e-08
1134	Petergof	3	1	1	1	0.96795703	1.164325437	1.675624712	2.07e-13	0.00026953	1.51e-07
1135	Petergof	4	0	0	1	1.000000003	6.10502349	10	0.29920944	0.999848405	2.95e-08
1136	Petergof	4	0	1	1	0.972680985	1.389310489	1.949905903	8.21e-14	5.04e-06	2.73e-09
1137	Petergof	4	1	0	1	0.969912564	1.268340742	1.938062	1.22e-13	9.71e-06	7.86e-09
1138	Petergof	4	1	1	1	0.970707158	1.271138872	1.748295334	1.09e-13	6.96e-05	4.83e-08
1139	PHW-36	1	0	0	0	0.938661757	0.659653626	3.906286911	5.05e-13	4.49e-06	3.53e-10
1140	PHW-36	1	0	1	0	0.974697217	1.564577409	2.854360374	3.66e-14	3.38e-06	4.16e-11
1141	PHW-36	1	1	0	0	0.969901701	1.343826996	2.791035504	9.06e-14	2.25e-05	3.21e-10
1142	PHW-36	1	1	1	0	0.965498369	1.195563172	2.565275525	3.92e-13	0.000569691	2.87e-09
1143	PHW-36	2	0	0	0	0.976180625	1.642200427	2.871210321	2.73e-14	2.26e-06	2.03e-11
1144	PHW-36	2	0	1	0	1.000000001	6.408222801	10	0.283650199	0.999905332	1.42e-08
1145	PHW-36	2	1	0	0	1	12.58629421	8.999999999	0.137529501	0.999866051	2.27e-11
1146	PHW-36	2	1	1	0	0.96	12.55696207	7.999999997	0.052017129	0.999836787	1.41e-11
1147	PHW-36	3	0	0	1	0.951113464	0.742822113	1.955020931	6.27e-13	0.000174526	2.37e-07
1148	PHW-36	3	0	1	1	0.827310356	0.23349755	1.686146374	2.71e-13	0.001046168	0.001108013
1149	PHW-36	3	1	0	1	0.903716376	0.261836513	1.844774964	5.63e-13	0.001006078	0.000203176
1150	PHW-36	3	1	1	1	1.000000001	6.408223634	10	0.334084001	0.999915258	3.76e-08
1151	PHW-36	3	1	1	1	0.896308212	0.214963022	1.528281578	1.44e-13	0.001069797	0.004325966
1152	PHW-36	4	0	0	1	1.000000003	6.10502349	10	0.320149297	0.999855212	4.4e-08
1153	PHW-36	4	0	1	1	0.95240408	0.783446	2.116839678	4.73e-13	5.22e-05	8.43e-08
1154	PHW-36	4	1	0	1	0.960000001	6.386011227	10	0.343436396	0.99991383	4.64e-08
1155	PHW-36	4	1	1	1	0.901420053	0.26087962	2.364357508	2.12e-14	3.12e-05	5.98e-07
1156	Pn-0	1	0	0	0	0.858571767	0.401213518	5.034367134	2.91e-09	0.001439843	2.78e-06
1157	Pn-0	1	0	1	0	0.83752651	0.459228328	5.037703131	6.85e-13	1.55e-06	3.28e-10
1158	Pn-0	1	1	0	0	0.891093122	0.446046055	4.775317317	1.66e-09	0.001267102	1.39e-06
1159	Pn-0	1	1	1	0	0.878591902	0.50562747	5.025017478	5.98e-13	1.8e-06	1.57e-10
1160	Pn-0	2	0	0	0	0.813054623	0.348236684	5.644062027	2.22e-09	0.000696801	1.68e-06
1161	Pn-0	2	0	1	0	0.935963286	0.812727147	3.798615261	4.23e-11	0.000456118	1.12e-08
1162	Pn-0	2	1	0	0	0.792577802	0.144558007	10.59414792	7.23e-05	0.012078541	0.00233385
1163	Pn-0	2	1	1	0	0.881948187	0.409658064	4.81266849	4.49e-09	0.002203857	5.66e-06
1164	Pn-0	3	0	0	1	0.888190005	1.172826192	2.716765581	2.03e-13	0.000119155	1.32e-09
1165	Pn-0	3	0	1	1	0.964357546	1.144060394	2.638756368	3.09e-13	0.000261191	2.13e-09
1166	Pn-0	3	1	0	1	0.897916775	0.597044506	2.930451115	7.63e-13	1.01e-05	1.82e-08
1167	Pn-0	3	1	1	1	0.97453046	1.513061659	2.045342009	9.18e-14	1.4e-05	3.7e-10
1168	Pn-0	4	0	0	1	1.000000003	6.105036746	10	0.295805637	0.999847264	2.76e-08
1169	Pn-0	4	0	1	1	0.966489071	1.210362689	2.737787638	1.67e-13	8.25e-05	9.86e-10
1170	Pn-0	4	1	0	1	0.955350402	0.932796836	2.796428553	7.22e-13	7.66e-05	3.28e-09
1171	Pn-0	4	1	1	1	0.96848877	1.259742068	2.135463265	2.01e-13	9.8e-06	1.48e-09
1172	Pr-0	1	0	0	0	0.743526021	0.747757098	4.157911015	9.84e-12	0.00011534	1.92e-09
1173	Pr-0	1	0	1	0	0.719624331	0.99810634	4.291100806	3.57e-12	4e-05	8.41e-11
1174	Pr-0	1	1	0	0	0.938453248	0.792624351	3.955178981	5.06e-12	8.52e-05	1.15e-09
1175	Pr-0	1	1	1	0	0.947370323	0.883536187	4.310505594	3.88e-13	5.7e-06	2.14e-11
1176	Pr-0	2	0	0	0	0.4	12.98396083	5	0.000399349	0.999789356	2.91e-12
1177	Pr-0	2	0	1	0	0.67649709	0.745585583	4.114148165	9.92e-13	1.53e-05	2.17e-10
1178	Pr-0	2	1	0	0	0.928936879	0.621399135	4.316116259	7.71e-12	4.09e-05	2.64e-09
1179	Pr-0	2	1	1	0	0.950706897	0.91679335	3.856975194	5.88e-13	3.87e-05	1.12e-10
1180	Pr-0	3	0	0	1	0.226651512	0.739050928	3.383092714	3.74e-13	7.28e-06	7.1e-10
1181	Pr-0	3	0	1	1	0.561330535	0.62024585	3.674261101	3.33e-13	3.12e-06	6.48e-10
1182	Pr-0	3	1	0	1	0.873336381	0.516322003	4.460112926	2.93e-12	9.86e-06	2.25e-09
1183	Pr-0	3	1	1	1	0.938799767	0.73485414	3.375688593	6.27e-12	8.83e-05	1.21e-08
1184	Pr-0	4	0	0	1	0.56	6.409704846	10	0.275563277	0.999903864	1.21e-08
1185	Pr-0	4	0	1	1	0.564074139	0.659162787	3.787491109	4.32e-10	0.001419072	3.78e-07
1186	Pr-0	4	1	0	1	0.818096848	0.526629571	4.283776546	1.13e-12	4.63e-06	1.17e-09
1187	Pr-0	4	1	1	1	0.999999999	6.408202771	9.999999999	0.305976542	0.999909874	2.19e-08
1188	Pro-0	1	0	0	0	0.684539641	0.518362953	5.541436583	6.75e-10	0.000717253	5.06e-08
1189	Pro-0	1	0	1	0	0.88374935	0.528868718	5.037722234	3.74e-10	0.000558569	6.7e-08
1190	Pro-0	1	1	0	0	0.891758754	0.708658618	4.278814611	5.19e-12	5.07e-05	9.95e-10
1191	Pro-0	1	1	1	0	0.837392717	0.807090334	3.841108831	1.13e-11	0.000161476	2.9e-09
1192	Pro-0	2	0	0	0	0.739384831	0.576015681	4.853444076	2.18e-13	1.09e-06	3.67e-11
1193	Pro-0	2	0	1	0	0.959460281	1.129739898	3.934008396	2.56e-13	1.34e-05	2.31e-11
1194	Pro-0	2	1	0	0	1	12.58633163	8.999999999	0.098872565	0.99984879	7.64e-12
1195	Pro-0	2	1	1	0	0.963917061	1.234151383	3.765667358	1.66e-13	4.05e-05	3.29e-11
1196	Pro-0	3	0	0	1	0.93553595	1.479747329	1.962542494	6.28e-14	3.95e-06	1.17e-09
1197	Pro-0	3	0	1	1	0.974530607	1.513071532	2.045340659	9.18e-14	1.4e-05	3.7e-10
1198	Pro-0	3	1	0	1	0.965384137	1.123034348	2.055579484	2.23e-13	1.1e-05	9.25e-09
1199	Pro-0	3	1	1	1	0.927410763	1.01585043	2.241371595	5.88e-11	0.000839137	9.6e-07
1200	Pro-0	4	0	0	1	1.000000003	6.10502349	10	0.318116269	0.999854566	4.24e-08
1201	Pro-0	4	0	1	1	0.973631894	1.399856405	1.804294379	5.85e-14	1.72e-05	1.27e-08
1202	Pro-0	4	1	0	1	0.875398876	0.356811233	2.509223921	5.57e-12	0.000770471	5.08e-06
1203	Pro-0	4	1	1	1	0.896308212	0.214963022	1.528281578	1.44e-13	0.001069797	0.004325966
1204	Pu2-23	1	0	0	0	0.920000002	6.061017371	10	0.266922498	0.999824817	1.67e-08
1205	Pu2-23	1	0	1	0	0.953644418	1.516789705	2.830916646	1.07e-12	9.43e-05	1.81e-09
1206	Pu2-23	1	1	0	0	0.913837726	0.64001797	4.188690046	8.93e-11	0.000353756	3.35e-08
1207	Pu2-23	1	1	1	0	1	12.58629421	8.999999999	0.137529501	0.999866051	2.27e-11
1208	Pu2-23	2	0	0	0	1	13.65912384	5	0.00032311	0.999877231	1.42e-12
1209	Pu2-23	2	0	1	0	1.000000001	6.408222801	10	0.278601743	0.999904264	1.29e-08
1210	Pu2-23	2	1	0	0	0.966429823	1.272687892	3.048271473	1.9e-13	5.4e-06	6.46e-11
1211	Pu2-23	2	1	1	0	1	12.60471834	7.999999997	0.055039724	0.999845592	1.57e-11
1212	Pu2-23	3	0	0	1	1	12.58629415	8.999999999	0.135805213	0.999865392	2.17e-11
1213	Pu2-23	3	0	1	1	0.92	14.11950868	3	6.81e-06	0.999879677	3.67e-12
1214	Pu2-23	3	1	0	1	1	12.58633021	8.999999999	0.139410943	0.999866772	2.38e-11
1215	Pu2-23	3	1	1	1	0.969764428	1.233044848	1.726650938	1.34e-13	0.000109366	7.19e-08
1216	Pu2-23	3	1	1	1	1.000000001	6.408201067	10	0.321942091	0.99991298	2.98e-08
1217	Pu2-23	4	0	0	1	1.000000003	6.10502349	10	0.293861237	0.999846608	2.66e-08
1218	Pu2-23	4	0	1	1	0.927299842	1.11989453	1.931298321	1.98e-13	2.44e-05	2.51e-08
1219	Pu2-23	4	1	0	1	0.954285488	0.809639746	1.985005424	4.97e-13	0.000101814	1.41e-07
1220	Pu2-23	4	1	1	1	1.000000001	6.408222835	10	0.319698996	0.999912552	2.86e-08
1221	Ra-0	1	0	0	0	1.000000003	6.10502349	10	0.266376442	0.999836938	1.55e-08
1222	Ra-0	1	0	1	0	1	12.60471834	7.999999997	0.037090015	0.999828692	6.18e-12
1223	Ra-0	1	1	0	0	0.960062698	1.111589325	3.701929392	2.99e-13	0.0001106	7.11e-11
1224	Ra-0	1	1	1	0	0.945553483	0.903982092	3.864029945	2.82e-12	0.000132852	5.32e-10
1225	Ra-0	2	0	0	0	0.945624619	0.829481623	4.066285866	5.13e-13	1.54e-05	8.68e-11
1226	Ra-0	2	0	1	0	1.000000001	6.408222802	10	0.268204906	0.999902015	1.05e-08
1227	Ra-0	2	1	0	0	1	12.58633022	8.999999999	0.101437844	0.999850103	8.27e-12
1228	Ra-0	2	1	1	0	1	12.60471834	7.999999997	0.043887454	0.999835886	9.07e-12
1229	Ra-0	3	0	0	1	1	12.58633022	8.999999999	0.133248737	0.999864386	2.03e-11
1230	Ra-0	3	0	1	1	0.97489718	1.497654048	1.960017403	5.84e-14	3.85e-06	1.04e-09
1231	Ra-0	3	1	0	1	0.967956953	1.164321589	1.675626912	2.07e-13	0.000269524	1.51e-07
1232	Ra-0	3	1	1	1	1.000000001	6.40822367	10	0.321002547	0.999912801	2.93e-08
1233	Ra-0	3	1	1	1	0.970707158	1.271138872	1.748295334	1.09e-13	6.96e-05	4.83e-08
1234	Ra-0	4	0	0	1	1.000000003	6.10502349	10	0.307923868	0.999851281	3.48e-08
1235	Ra-0	4	0	1	1	1.000000001	6.408222802	10	0.31205212	0.999911076	2.47e-08
1236	Ra-0	4	1	0	1	0.968488745	1.259739602	2.135464657	2.01e-13	9.8e-06	1.48e-09
1237	Ra-0	4	1	1	1	0.885619722	0.145421495	0.173226225	2.55e-15	0.001166027	0.825140034
1238	Ren-1	1	0	0	0	1.000000003	6.10502349	10	0.270130684	0.999838304	1.67e-08
1239	Ren-1	1	0	1	0	1	12.60471882	7.999999997	0.045204443	0.999837165	9.73e-12
1240	Ren-1	1	1	0	0	1	12.58633022	8.999999999	0.107669425	0.999853196	9.97e-12
1241	Ren-1	1	1	1	0	1	12.58629414	8.999999999	0.117306805	0.999857669	1.32e-11
1242	Ren-1	2	0	0	0	0.946066005	0.944262404	4.727478421	1.26e-12	5.7e-05	1.75e-11
1243	Ren-1	2	0	1	0	1.000000001	6.40822367	10	0.286138114	0.999905853	1.49e-08
1244	Ren-1	2	1	0	0	1	12.58633022	8.999999999	0.105553993	0.999852165	9.36e-12
1245	Ren-1	2	1	1	0	1	12.60471882	7.999999997	0.045204443	0.999837165	9.73e-12
1246	Ren-1	3	0	0	1	1	12.58629421	8.999999999	0.117306805	0.99985768	1.32e-11
1247	Ren-1	3	0	1	1	0.948777221	0.818520941	2.931107982	1.42e-12	5.09e-05	6.32e-09
1248	Ren-1	3	1	0	1	0.450274815	0.590195454	4.886545847	8.63e-12	3.33e-05	1.14e-09
1249	Ren-1	3	1	1	1	1.000000001	6.408224505	10	0.30994977	0.999910665	2.37e-08
1250	Ren-1	4	0	0	1	0.920000002	6.061017371	10	0.282887744	0.999830958	2.29e-08
1251	Ren-1	4	0	1	1	0.836629466	0.746610507	2.971505685	3.49e-11	0.000408025	1.83e-07
1252	Ren-1	4	1	0	1	0.962292744	1.052062114	2.256984019	3.08e-13	1.04e-05	3.94e-09
1253	Ren-1	4	1	1	1	0.950767454	0.91519137	2.858240736	2.47e-12	0.000187003	1.03e-08
1254	Ren-11	1	0	0	0	0.508350796	0.336758618	6.996697898	6.2e-06	0.051220064	0.0003078
1255	Ren-11	1	0	1	0	NA	NA	NA	NA	NA	NA
1256	Ren-11	1	1	0	0	0.753993015	0.393798194	5.910392802	6.8e-11	4.72e-05	1.57e-08
1257	Ren-11	1	1	1	0	0.819847398	0.549086913	5.488712409	3.06e-12	8.58e-06	1.85e-10
1258	Ren-11	2	0	0	0	0.659319563	0.66112493	4.999470383	8.18e-11	0.000266228	4e-09
1259	Ren-11	2	0	1	0	0.751451639	0.798174714	4.916512183	4.07e-13	6.17e-06	8.33e-12
1260	Ren-11	2	1	0	0	0.671744588	0.465557384	5.280392922	6.96e-11	9.57e-05	1.78e-08
1261	Ren-11	2	1	1	0	0.625665704	0.373229335	6.86726844	1.04e-11	4.35e-06	5.99e-10
1262	Ren-11	3	0	0	1	1	12.58633163	8.999999999	0.132462687	0.999864062	1.99e-11
1263	Ren-11	3	0	1	1	0.96	12.53817359	8.999999999	0.14327283	0.999862842	2.71e-11
1264	Ren-11	3	1	0	1	1	12.58629421	8.999999999	0.135764084	0.999865376	2.16e-11
1265	Ren-11	3	1	1	1	0.965498369	1.195563172	2.565275525	3.92e-13	0.000569691	2.87e-09
1266	Ren-11	4	0	0	1	0.960000001	6.083004743	10	0.288145226	0.999838887	2.45e-08
1267	Ren-11	4	0	1	1	0.960000001	6.386000312	10	0.314136592	0.999908124	2.65e-08
1268	Ren-11	4	1	0	1	0.999999999	6.408202771	9.999999999	0.302325815	0.999909157	2.04e-08
1269	Ren-11	4	1	1	1	1.000000001	6.408223672	10	0.299013372	0.999908492	1.92e-08
1270	Rhen-1	1	0	0	0	0.93095979	0.736057356	4.607492322	2.94e-12	2.27e-05	1.98e-10
1271	Rhen-1	1	0	1	0	0.96725162	1.401652412	3.951460499	1.22e-13	3.2e-06	2.87e-12
1272	Rhen-1	1	1	0	0	0.934049783	0.672553616	4.288693952	1.06e-12	9.68e-06	2.57e-10
1273	Rhen-1	1	1	1	0	0.92371708	0.56337879	4.48595496	2.18e-11	7.26e-05	8.94e-09
1274	Rhen-1	2	0	0	0	0.938432193	0.750361495	3.986594752	5.42e-12	6.48e-05	1.46e-09
1275	Rhen-1	2	0	1	0	0.929325955	0.611015476	4.575161752	5.06e-13	3.2e-06	1.1e-10
1276	Rhen-1	2	1	0	0	0.875401396	0.386240535	5.570708988	4.8e-11	3.82e-05	2.4e-08
1277	Rhen-1	2	1	1	0	0.974914321	1.619385378	2.969482532	5.45e-14	5.05e-06	8.04e-12
1278	Rhen-1	3	0	0	1	1	12.58629415	8.999999999	0.12968117	0.99986294	1.84e-11
1279	Rhen-1	3	0	1	1	1	12.58629556	8.999999999	0.134074842	0.999864702	2.07e-11
1280	Rhen-1	3	1	0	1	0.944486056	0.749152507	2.490300374	4.98e-12	0.000100252	1.75e-07
1281	Rhen-1	3	1	1	1	0.967412579	1.196104057	2.051229232	1.87e-13	8.18e-06	5.18e-09
1282	Rhen-1	4	0	0	1	1.000000003	6.10502349	10	0.29945431	0.999848487	2.96e-08
1283	Rhen-1	4	0	1	1	1.000000001	6.408222801	10	0.299943333	0.99990868	1.95e-08
1284	Rhen-1	4	1	0	1	1.000000001	6.408222802	10	0.31205212	0.999911076	2.47e-08
1285	Rhen-1	4	1	1	1	0.968350977	1.20643305	1.932136208	1.49e-13	1.45e-05	1.32e-08
1286	Sapporo-0	1	0	0	0	1.000000003	6.10502349	10	0.268204906	0.999837605	1.61e-08
1287	Sapporo-0	1	0	1	0	1	12.60471882	7.999999997	0.045204443	0.999837165	9.73e-12
1288	Sapporo-0	1	1	0	0	1	12.58629414	8.999999999	0.117306805	0.999857669	1.32e-11
1289	Sapporo-0	1	1	1	0	1	17.55652117	3	5.85e-18	0.999860169	2.99e-25
1290	Sapporo-0	2	0	0	0	1	13.65910878	5	0.000566964	0.999886645	2.89e-12
1291	Sapporo-0	2	0	1	0	1	17.13333993	3	5.85e-18	0.999798023	3.73e-25
1292	Sapporo-0	2	1	0	0	1	12.58629414	8.999999999	0.117306805	0.999857669	1.32e-11
1293	Sapporo-0	2	1	1	0	0.972187279	1.443730621	2.822901691	5.94e-14	8.83e-06	1.29e-10
1294	Sapporo-0	3	0	0	1	0.905600896	0.768241676	3.312905187	1.67e-12	3.36e-05	3.27e-09
1295	Sapporo-0	3	0	1	1	1	12.58633157	8.999999999	0.139370124	0.999866768	2.38e-11
1296	Sapporo-0	3	1	0	1	1	12.58629415	8.999999999	0.129472999	0.999862855	1.83e-11
1297	Sapporo-0	3	1	1	1	0.973097426	1.408846037	1.951782133	7.71e-14	4.66e-06	2.3e-09
1298	Sapporo-0	4	0	0	1	0.960000001	6.083004743	10	0.284002413	0.999837397	2.26e-08
1299	Sapporo-0	4	0	1	1	0.96877616	1.297805122	2.774295509	1.11e-13	3.53e-05	4.81e-10
1300	Sapporo-0	4	1	0	1	1.000000001	6.408223672	10	0.299013372	0.999908492	1.92e-08
1301	Sapporo-0	4	1	1	1	0.999999999	6.408202771	9.999999999	0.302325815	0.999909157	2.04e-08
1302	Sav-0	1	0	0	0	0.958923322	1.294106783	3.913212443	1.65e-12	5.36e-05	9e-11
1303	Sav-0	1	0	1	0	1	12.60471834	7.999999997	0.035284328	0.99982656	5.53e-12
1304	Sav-0	1	1	0	0	0.972411741	1.494501028	2.959354279	7.5e-14	3.27e-06	2.27e-11
1305	Sav-0	1	1	1	0	0.939326627	0.777760398	3.898194539	1.09e-11	0.00013262	2.95e-09
1306	Sav-0	2	0	0	0	0.943722451	0.92390607	3.555619812	3.47e-11	0.000512619	7.96e-09
1307	Sav-0	2	0	1	0	1.000000001	6.408222802	10	0.268591169	0.9999021	1.06e-08
1308	Sav-0	2	1	0	0	1	12.58629414	8.999999999	0.117306805	0.999857669	1.32e-11
1309	Sav-0	2	1	1	0	1	12.60471834	7.999999997	0.035128403	0.999826371	5.48e-12
1310	Sav-0	3	0	0	1	0.495717849	0.416672544	5.038609123	6.85e-11	7.75e-05	5.84e-08
1311	Sav-0	3	0	1	1	0.742357943	0.840227293	3.685802318	1.23e-11	0.000166846	3.6e-09
1312	Sav-0	3	1	0	1	0.662463759	0.550256219	3.894423374	8.22e-12	3.6e-05	1.66e-08
1313	Sav-0	3	1	1	1	0.880000001	6.341660108	10	0.278819037	0.99989304	1.42e-08
1314	Sav-0	3	1	1	1	0.819447731	0.665081847	3.321373711	6.73e-12	6.71e-05	2.34e-08
1315	Sav-0	4	0	0	1	0.56	6.409704846	10	0.203264421	0.999886372	2.77e-09
1316	Sav-0	4	0	1	1	0.894962641	0.621686385	3.327316	6.34e-12	4.85e-05	3.05e-08
1317	Sav-0	4	1	0	1	0.655754501	0.645575809	3.77180683	1.47e-10	0.000616961	1.57e-07
1318	Sav-0	4	1	1	1	0.756585633	0.235724546	6.213600871	9.25e-11	2.72e-05	4.45e-07
1319	Se-0	1	0	0	0	0.93219536	0.865648295	3.9565805	9.03e-12	0.000252262	1.63e-09
1320	Se-0	1	0	1	0	0.938075156	0.735338706	4.058755382	2.7e-12	3.32e-05	6.93e-10
1321	Se-0	1	1	0	0	0.96	12.53815559	8.999999999	0.100969865	0.999843722	8.44e-12
1322	Se-0	1	1	1	0	1	12.58633022	8.999999999	0.107151867	0.999852946	9.82e-12
1323	Se-0	2	0	0	0	1	13.65910878	5	0.000174165	0.999866383	6.62e-13
1324	Se-0	2	0	1	0	0.960000001	6.385988571	10	0.246342136	0.999893142	7e-09
1325	Se-0	2	1	0	0	NA	NA	NA	NA	NA	NA
1326	Se-0	2	1	1	0	1	12.60471834	7.999999997	0.039933058	0.999831848	7.3e-12
1327	Se-0	3	0	0	1	1	12.58629421	8.999999999	0.124410603	0.999860754	1.6e-11
1328	Se-0	3	0	1	1	0.96	16.77135141	2	4.97e-18	0.99973135	2.37e-23
1329	Se-0	3	1	0	1	0.88	12.44256784	8.999999999	0.122556889	0.999842143	1.69e-11
1330	Se-0	3	1	1	1	0.968840803	1.197217926	1.702714219	1.66e-13	0.000171385	1.05e-07
1331	Se-0	3	1	1	1	0.999999999	6.408179329	9.999999999	0.322966898	0.999913167	3.04e-08
1332	Se-0	4	0	0	1	0.920000002	6.061017371	10	0.316531366	0.99984302	4.38e-08
1333	Se-0	4	0	1	1	0.960000001	6.386011685	10	0.307285193	0.999906743	2.32e-08
1334	Se-0	4	1	0	1	0.929655904	1.18032379	1.689638727	1.85e-13	0.00021472	1.26e-07
1335	Se-0	4	1	1	1	0.956511066	0.946736291	1.932476956	1.64e-12	0.000250609	3.66e-07
1336	Shahdara	1	0	0	0	NA	NA	NA	NA	NA	NA
1337	Shahdara	1	0	1	0	0.873427251	0.943189726	3.525187715	7.9e-12	0.000162415	1.76e-09
1338	Shahdara	1	1	0	0	0.974914321	1.619385378	2.969482532	5.45e-14	5.05e-06	8.04e-12
1339	Shahdara	1	1	1	0	1	12.58633022	8.999999999	0.102677346	0.999850732	8.59e-12
1340	Shahdara	2	0	0	0	1	13.65912384	5	0.000476277	0.999883757	2.31e-12
1341	Shahdara	2	0	1	0	0.852043314	1.299064575	3.215925279	3.06e-11	0.001510779	1.66e-09
1342	Shahdara	2	1	0	0	0.972411739	1.494499742	2.959354989	7.5e-14	3.27e-06	2.27e-11
1343	Shahdara	2	1	1	0	0.909344516	0.797412301	3.586531805	2.96e-13	4.61e-06	1.72e-10
1344	Shahdara	3	0	0	1	0.896217116	0.804840012	2.742337563	1.43e-11	0.000229687	1.07e-07
1345	Shahdara	3	0	1	1	0.96	12.53815699	8.999999999	0.131081722	0.999857919	1.98e-11
1346	Shahdara	3	1	0	1	0.84	12.39516053	8.999999999	0.131715658	0.999840264	2.23e-11
1347	Shahdara	3	1	1	1	0.804942191	0.524095667	5.781425494	1.52e-13	4.13e-07	7.25e-12
1348	Shahdara	4	0	0	1	0.880000002	6.039016488	10	0.291738468	0.999828088	2.8e-08
1349	Shahdara	4	0	1	1	0.960000001	6.386010401	10	0.302691208	0.999905797	2.12e-08
1350	Shahdara	4	1	0	1	0.737172633	1.112492505	1.964964954	6.47e-13	5.36e-05	6.16e-08
1351	Shahdara	4	1	1	1	0.84	6.319505234	10	0.305554483	0.999895373	2.46e-08
1352	Si-0	1	0	0	0	1.000000003	6.10502349	10	0.271064503	0.999838642	1.7e-08
1353	Si-0	1	0	1	0	1	12.60471834	7.999999997	0.040040289	0.999831963	7.34e-12
1354	Si-0	1	1	0	0	1	12.58633022	8.999999999	0.099612364	0.999849163	7.82e-12
1355	Si-0	1	1	1	0	0.976180623	1.642201741	2.871209592	2.73e-14	2.26e-06	2.03e-11
1356	Si-0	2	0	0	0	0.971862365	1.504724916	3.044449938	1.19e-13	1.09e-05	9.51e-12
1357	Si-0	2	0	1	0	1.000000001	6.408222802	10	0.281138186	0.999904803	1.35e-08
1358	Si-0	2	1	0	0	1	12.58629414	8.999999999	0.117306805	0.999857669	1.32e-11
1359	Si-0	2	1	1	0	1	12.60471834	7.999999997	0.041278099	0.999833264	7.87e-12
1360	Si-0	3	0	0	1	0.898506371	1.055170503	2.044979702	3.56e-11	0.000986562	1.99e-06
1361	Si-0	3	0	1	1	0.97309743	1.408847309	1.951781343	7.71e-14	4.66e-06	2.3e-09
1362	Si-0	3	1	0	1	0.97466414	1.449453009	1.821143179	4.69e-14	1.05e-05	7.62e-09
1363	Si-0	3	1	1	1	0.980081903	1.75314452	1.892342571	1.44e-14	2.64e-06	3.99e-10
1364	Si-0	3	1	1	1	1.000000001	6.408222802	10	0.316660051	0.999911969	2.69e-08
1365	Si-0	4	0	0	1	0.960000001	6.083004743	10	0.30913105	0.999846165	3.68e-08
1366	Si-0	4	0	1	1	0.969764469	1.233047379	1.72664946	1.34e-13	0.000109367	7.19e-08
1367	Si-0	4	1	0	1	0.971080541	1.317550202	1.942895652	1.04e-13	7.23e-06	5.14e-09
1368	Si-0	4	1	1	1	0.902883966	0.287915126	2.485840926	1.82e-12	0.000678624	9.29e-06
1369	Sq-8	1	0	0	0	0.916564527	0.546108809	5.547182427	4.5e-11	8.96e-05	2.47e-09
1370	Sq-8	1	0	1	0	0.888450632	0.638873443	4.935025043	6.25e-12	2.85e-05	4.51e-10
1371	Sq-8	1	1	0	0	0.938264398	0.77962578	4.022742157	3.44e-12	5.8e-05	7.46e-10
1372	Sq-8	1	1	1	0	0.951129683	0.988938229	4.494373183	3.94e-13	1.07e-05	4.67e-12
1373	Sq-8	2	0	0	0	0.841243391	0.52733485	5.579792321	1.47e-11	3.07e-05	9.61e-10
1374	Sq-8	2	0	1	0	0.968608745	1.495742715	4.043353729	1.55e-13	7.98e-06	6.44e-13
1375	Sq-8	2	1	0	0	0.891842658	0.574851013	4.627119247	1.56e-11	5.64e-05	4.18e-09
1376	Sq-8	2	1	1	0	0.756930897	0.23742514	9.202425291	1.62e-12	2.49e-08	3.41e-11
1377	Sq-8	3	0	0	1	0.914696144	0.877051883	2.74844999	7.59e-13	3.76e-05	4.02e-09
1378	Sq-8	3	0	1	1	0.952263276	0.805409861	2.442140617	3.45e-13	9.6e-06	1.05e-08
1379	Sq-8	3	1	0	1	0.958441553	1.053771499	2.487414346	1.61e-12	0.000175014	6.62e-09
1380	Sq-8	3	1	1	1	0.96795703	1.164325437	1.675624712	2.07e-13	0.00026953	1.51e-07
1381	Sq-8	4	0	0	1	1.000000003	6.10502349	10	0.294760509	0.999846912	2.7e-08
1382	Sq-8	4	0	1	1	0.94990199	0.754807185	2.373580541	3.85e-13	1.52e-05	2.43e-08
1383	Sq-8	4	1	0	1	0.94893575	0.934516542	2.549641131	2.67e-11	0.000620876	1.62e-07
1384	Sq-8	4	1	1	1	0.961062202	0.967890387	1.918700956	3.22e-13	6.64e-05	7.69e-08
1385	Ts-1	1	0	0	0	0.969183109	1.437121291	3.824860739	7.46e-14	7.07e-06	6.73e-12
1386	Ts-1	1	0	1	0	0.950706897	0.91679335	3.856975194	5.88e-13	3.87e-05	1.12e-10
1387	Ts-1	1	1	0	0	0.944311957	1.028590211	3.703070431	7.14e-12	0.000813453	1.38e-09
1388	Ts-1	1	1	1	0	1	12.58629414	8.999999999	0.117306805	0.999857669	1.32e-11
1389	Ts-1	2	0	0	0	1	13.65912384	5	0.00032311	0.999877231	1.42e-12
1390	Ts-1	2	0	1	0	0.969390311	1.490852681	3.958525742	9.58e-14	2.65e-06	1.38e-12
1391	Ts-1	2	1	0	0	1	12.58633022	8.999999999	0.10226255	0.999850522	8.48e-12
1392	Ts-1	2	1	1	0	1	12.60471882	7.999999997	0.045204443	0.999837165	9.73e-12
1393	Ts-1	3	0	0	1	0.943949644	0.780271457	3.078901995	2.44e-12	6.35e-05	8.82e-09
1394	Ts-1	3	0	1	1	0.96537869	1.171296317	2.715682979	2.05e-13	0.000121063	1.33e-09
1395	Ts-1	3	1	0	1	0.898305185	0.77276341	3.575167316	1.35e-11	0.00013112	9.66e-09
1396	Ts-1	3	1	1	1	1.000000001	6.408201901	10	0.320149297	0.999912639	2.88e-08
1397	Ts-1	3	1	1	1	0.971663602	1.311418277	1.768196218	8.88e-14	4.41e-05	3.18e-08
1398	Ts-1	4	0	0	1	1.000000003	6.10502349	10	0.305976538	0.999850644	3.36e-08
1399	Ts-1	4	0	1	1	0.966959005	1.26305849	2.939452074	1.5e-13	8.09e-06	1.6e-10
1400	Ts-1	4	1	0	1	1.000000001	6.408223672	10	0.30410985	0.999909512	2.12e-08
1401	Ts-1	4	1	1	1	1	11.62476985	10.00862881	0.285156175	0.999999991	0.999989166
1402	Ty-0	1	0	0	0	1.000000003	6.10502349	10	0.281138185	0.999842225	2.07e-08
1403	Ty-0	1	0	1	0	1	12.60471834	7.999999997	0.041197116	0.99983318	7.84e-12
1404	Ty-0	1	1	0	0	1	12.58629414	8.999999999	0.117306805	0.999857669	1.32e-11
1405	Ty-0	1	1	1	0	1	12.58633022	8.999999999	0.109004881	0.999853838	1.04e-11
1406	Ty-0	2	0	0	0	1	17.41365969	3	5.85e-18	0.99984218	3.22e-25
1407	Ty-0	2	0	1	0	0.978097743	1.750240808	2.891143292	1.9e-14	2.24e-06	8e-12
1408	Ty-0	2	1	0	0	1	12.58629414	8.999999999	0.117306805	0.999857669	1.32e-11
1409	Ty-0	2	1	1	0	1	12.60471882	7.999999997	0.045204443	0.999837165	9.73e-12
1410	Ty-0	3	0	0	1	0.866448884	0.637373243	2.921213162	5.3e-13	7.03e-06	8.82e-09
1411	Ty-0	3	0	1	1	0.971673925	1.373457501	2.04617297	1.21e-13	6.35e-06	1.18e-09
1412	Ty-0	3	1	0	1	0.830600373	0.723796504	3.057249508	6.46e-13	1.21e-05	3.33e-09
1413	Ty-0	3	1	1	1	0.967546787	1.149565998	1.660425496	2.32e-13	0.000339604	1.8e-07
1414	Ty-0	3	1	1	1	0.999999999	6.408202771	9.999999999	0.324661508	0.999913496	3.14e-08
1415	Ty-0	4	0	0	1	1.000000003	6.10502349	10	0.27870792	0.999841361	1.98e-08
1416	Ty-0	4	0	1	1	0.978301249	1.64444015	1.871711198	2.11e-14	2.61e-06	1.07e-09
1417	Ty-0	4	1	0	1	0.95060782	0.881712006	2.760194672	3.94e-12	0.000167352	1.96e-08
1418	Ty-0	4	1	1	1	0.952125339	0.789257186	2.246719201	4.19e-13	2.42e-05	3.89e-08
1419	Ull2-3	1	0	0	0	0.970532205	1.495463636	3.839462593	5.97e-14	4.42e-06	4.07e-12
1420	Ull2-3	1	0	1	0	1	12.60471834	7.999999997	0.04020126	0.999832134	7.41e-12
1421	Ull2-3	1	1	0	0	1	12.58633022	8.999999999	0.113211044	0.999855811	1.17e-11
1422	Ull2-3	1	1	1	0	1	12.58633022	8.999999999	0.111025154	0.999854794	1.1e-11
1423	Ull2-3	2	0	0	0	0.962508675	1.186142676	3.749609959	2.03e-13	5.94e-05	4.5e-11
1424	Ull2-3	2	0	1	0	1	17.13333993	3	5.85e-18	0.999798023	3.73e-25
1425	Ull2-3	2	1	0	0	1	12.58633022	8.999999999	0.115219416	0.99985673	1.24e-11
1426	Ull2-3	2	1	1	0	0.974914321	1.619385378	2.969482532	5.45e-14	5.05e-06	8.04e-12
1427	Ull2-3	3	0	0	1	0.947417166	0.7118071	3.083549277	4.78e-12	6.57e-05	2.38e-08
1428	Ull2-3	3	0	1	1	0.957980501	0.943976083	2.585689721	3.06e-13	1.9e-05	1.74e-09
1429	Ull2-3	3	1	0	1	1	12.58629556	8.999999999	0.134074842	0.999864702	2.07e-11
1430	Ull2-3	3	1	1	1	NA	NA	NA	NA	NA	NA
1431	Ull2-3	4	0	0	1	1.000000003	6.10502349	10	0.294910078	0.999846953	2.71e-08
1432	Ull2-3	4	0	1	1	0.999999999	6.408202771	9.999999999	0.305308067	0.99990975	2.17e-08
1433	Ull2-3	4	1	0	1	0.946889321	0.751521159	2.688491979	6.73e-13	1.26e-05	1e-08
1434	Ull2-3	4	1	1	1	0.782208652	0.52996212	3.016000165	2.18e-13	3.35e-06	8.08e-09
1435	Uod-1	1	0	0	0	1.000000003	6.10502349	10	0.286138114	0.999843957	2.29e-08
1436	Uod-1	1	0	1	0	1	12.60471882	7.999999997	0.045204443	0.999837165	9.73e-12
1437	Uod-1	1	1	0	0	1	17.41365969	3	5.85e-18	0.99984218	3.22e-25
1438	Uod-1	1	1	1	0	1	12.58633022	8.999999999	0.106892963	0.99985282	9.74e-12
1439	Uod-1	2	0	0	0	1	13.65912384	5	0.000280508	0.9998748	1.19e-12
1440	Uod-1	2	0	1	0	0.960000001	6.385988571	10	0.273038873	0.999899394	1.19e-08
1441	Uod-1	2	1	0	0	0.978097743	1.750240808	2.891143292	1.9e-14	2.24e-06	8e-12
1442	Uod-1	2	1	1	0	1	12.60471834	7.999999997	0.043860101	0.999835859	9.06e-12
1443	Uod-1	3	0	0	1	0.871823167	0.725657409	2.775525353	3.13e-13	5.66e-06	4.14e-09
1444	Uod-1	3	0	1	1	0.96	14.24122139	3	4.79e-06	0.99988681	2.32e-12
1445	Uod-1	3	1	0	1	0.94990199	0.754807185	2.373580541	3.85e-13	1.52e-05	2.43e-08
1446	Uod-1	3	1	1	1	0.933198956	1.109343337	2.061755325	1.02e-12	4.27e-05	4.19e-08
1447	Uod-1	3	1	1	1	1	12.02556915	10.0083415	0.295109366	0.999999991	0.999989075
1448	Uod-1	4	0	0	1	0.880000002	6.039016488	10	0.288986525	0.999827034	2.66e-08
1449	Uod-1	4	0	1	1	0.920000001	6.363819676	10	0.301281169	0.999901927	2.13e-08
1450	Uod-1	4	1	0	1	0.950450826	0.768635663	2.934450679	7.12e-13	1.73e-05	3.97e-09
1451	Uod-1	4	1	1	1	0.968856068	1.294223726	2.202835154	2.46e-13	3.35e-05	6.97e-10
1452	Van-0	1	0	0	0	0.317762106	0.761738172	4.63799272	0.003986014	0.113991315	0.004440695
1453	Van-0	1	0	1	0	0.337593493	0.734000383	5.205177497	5.02e-06	0.001525472	6.05e-06
1454	Van-0	1	1	0	0	0.802497465	0.993854534	3.837669847	8.75e-05	0.002214479	0.000121018
1455	Van-0	1	1	1	0	NA	NA	NA	NA	NA	NA
1456	Van-0	2	0	0	0	0.520495287	1.074197762	4.34806474	5.67e-06	0.002474649	3.57e-06
1457	Van-0	2	0	1	0	0.469407186	0.750502604	4.9436272	3.78e-05	0.01041318	5.25e-05
1458	Van-0	2	1	0	0	1	12.58633022	8.999999999	0.097740138	0.999848182	7.38e-12
1459	Van-0	2	1	1	0	1	12.60471834	7.999999997	0.03580536	0.999827186	5.71e-12
1460	Van-0	3	0	0	1	0.817693419	0.564838316	3.418608103	6.69e-13	4.81e-06	4.44e-09
1461	Van-0	3	0	1	1	0.907091199	1.02716539	2.509873127	2.09e-11	0.001091015	8.76e-08
1462	Van-0	3	1	0	1	0.869764826	0.308450613	4.629623738	1.64e-09	0.001567216	2.45e-05
1463	Van-0	3	1	1	1	NA	NA	NA	NA	NA	NA
1464	Van-0	4	0	0	1	0.88	6.584127291	10	0.257603541	0.99992531	6.7e-09
1465	Van-0	4	0	1	1	0.999999999	6.408202771	9.999999999	0.305976542	0.999909874	2.19e-08
1466	Van-0	4	1	0	1	0.973631894	1.399856405	1.804294379	5.85e-14	1.72e-05	1.27e-08
1467	Van-0	4	1	1	1	0.999999999	6.408202771	9.999999999	0.307923871	0.999910267	2.28e-08
1468	Ven-1	1	0	0	0	0.956326381	1.246116028	4.130939992	2.02e-12	3.21e-05	1.89e-11
1469	Ven-1	1	0	1	0	0.943404346	1.1361255	4.405095748	7.78e-11	0.002495314	4.31e-10
1470	Ven-1	1	1	0	0	0.96725162	1.401652412	3.951460499	1.22e-13	3.2e-06	2.87e-12
1471	Ven-1	1	1	1	0	0.911384294	0.826786431	5.238205201	3.96e-12	4.17e-05	4.14e-11
1472	Ven-1	2	0	0	0	1	13.65912024	5	2.24e-05	0.999825717	6.09e-14
1473	Ven-1	2	0	1	0	0.950053075	1.022235991	4.077629026	2.05e-12	4.39e-05	1.32e-10
1474	Ven-1	2	1	0	0	0.961467403	1.192540946	3.936850468	2.17e-13	9.3e-06	1.47e-11
1475	Ven-1	2	1	1	0	0.964012872	1.374186084	4.813317554	1.11e-13	8.24e-06	9.42e-13
1476	Ven-1	3	0	0	1	0.953469228	1.352437058	2.741443832	2.74e-12	0.000708021	1.43e-08
1477	Ven-1	3	0	1	1	0.88058158	0.961547132	2.930635193	3.74e-13	3.9e-05	1.3e-09
1478	Ven-1	3	1	0	1	0.896268148	0.806882217	3.952903841	1.04e-11	0.000176835	2.23e-09
1479	Ven-1	3	1	1	1	0.909375533	0.83965594	3.143359796	2.04e-12	6.64e-05	4.9e-09
1480	Ven-1	4	0	0	1	0.960000001	6.083004743	10	0.272935762	0.999833347	1.82e-08
1481	Ven-1	4	0	1	1	0.960000001	6.385999871	10	0.301821317	0.999905607	2.09e-08
1482	Ven-1	4	1	0	1	0.926302804	1.155533987	2.702002601	2.27e-13	0.000144702	1.52e-09
1483	Ven-1	4	1	1	1	0.93855818	0.760860277	3.003193366	1.49e-11	0.000237541	6.81e-08
1484	Vi-0	1	0	0	0	0.960000001	6.083004743	10	0.242840032	0.999821605	1e-08
1485	Vi-0	1	0	1	0	0.963826394	1.535144206	4.023470094	1.23e-12	5.51e-05	5.38e-12
1486	Vi-0	1	1	0	0	0.970188493	1.480330191	3.835789395	6.32e-14	4.97e-06	4.64e-12
1487	Vi-0	1	1	1	0	0.962508624	1.1861402	3.749611477	2.03e-13	5.94e-05	4.5e-11
1488	Vi-0	2	0	0	0	1	13.65921112	5	7.3e-06	0.999799865	1.75e-14
1489	Vi-0	2	0	1	0	0.960000001	6.386000312	10	0.23720427	0.999890874	5.82e-09
1490	Vi-0	2	1	0	0	0.95975241	1.106962701	3.657069918	3.64e-13	0.000152883	8.23e-11
1491	Vi-0	2	1	1	0	0.9474971	0.862330949	4.081755855	4.51e-13	1.49e-05	6.54e-11
1492	Vi-0	3	0	0	1	0.905898838	0.7750864	3.115444897	2.34e-12	5.86e-05	7.87e-09
1493	Vi-0	3	0	1	1	0.917154848	0.923446233	2.881116863	4.94e-13	5e-05	2.03e-09
1494	Vi-0	3	1	0	1	0.912255065	0.913634378	2.832604077	2.94e-12	0.000212477	1.27e-08
1495	Vi-0	3	1	1	1	0.913034464	1.098225585	2.338750013	1.58e-11	0.00054845	7.59e-08
1496	Vi-0	4	0	0	1	0.8	6.540501383	10	0.270527872	0.999921923	9.18e-09
1497	Vi-0	4	0	1	1	0.900757123	0.628833018	3.156908324	2.92e-13	3.25e-06	2.34e-09
1498	Vi-0	4	1	0	1	0.926186464	1.16389929	2.600675481	3.51e-13	0.000376295	2.47e-09
1499	Vi-0	4	1	1	1	0.960260068	1.122609477	2.511645228	2.07e-12	0.000731701	8.32e-09
1500	Wa-1	1	0	0	0	0.751513944	0.816309697	4.674027234	1.17e-12	1.22e-05	3.22e-11
1501	Wa-1	1	0	1	0	0.906723861	0.915658047	4.650281037	1.35e-12	3.12e-05	2.01e-11
1502	Wa-1	1	1	0	0	1	12.58633022	8.999999999	0.107669425	0.999853196	9.97e-12
1503	Wa-1	1	1	1	0	0.953020876	0.959892673	3.920236196	4.01e-13	2.96e-05	6.67e-11
1504	Wa-1	2	0	0	0	0.847488818	0.625874522	5.386651064	2.46e-12	1.08e-05	7.98e-11
1505	Wa-1	2	0	1	0	0.83201488	0.861278035	4.695475009	2.8e-13	4.93e-06	5.35e-12
1506	Wa-1	2	1	0	0	1	12.58633022	8.999999999	0.108706218	0.999853695	1.03e-11
1507	Wa-1	2	1	1	0	0.937243253	1.254948687	3.94019979	2.04e-12	5.59e-05	1.02e-10
1508	Wa-1	3	0	0	1	0.888190005	1.172826192	2.716765581	2.03e-13	0.000119155	1.32e-09
1509	Wa-1	3	0	1	1	0.567328058	0.73524621	3.029268426	4.08e-13	8.61e-06	2.14e-09
1510	Wa-1	3	1	0	1	0.724175	1.01935353	2.29452751	1.1e-07	0.065990772	0.000546566
1511	Wa-1	3	1	1	1	0.925749956	1.139913629	2.662608755	2.81e-13	0.000211987	1.93e-09
1512	Wa-1	4	0	0	1	0.720000001	6.496934684	10	0.275267061	0.99991688	1.07e-08
1513	Wa-1	4	0	1	1	0.642396103	0.831433745	2.940099868	5.69e-12	0.000187334	2.33e-08
1514	Wa-1	4	1	0	1	0.960000001	6.386033517	10	0.303656015	0.999905987	2.16e-08
1515	Wa-1	4	1	1	1	0.999999999	6.408202771	9.999999999	0.309996689	0.999910674	2.37e-08
1516	WAR	1	0	0	0	1.000000003	6.10502349	10	0.271606873	0.999838838	1.72e-08
1517	WAR	1	0	1	0	0.96076477	1.368675124	3.91610197	1.1e-12	3.15e-05	4.37e-11
1518	WAR	1	1	0	0	0.944422983	0.812179365	4.035014646	6.51e-13	1.75e-05	1.23e-10
1519	WAR	1	1	1	0	1	12.58633022	8.999999999	0.104386061	0.999851588	9.04e-12
1520	WAR	2	0	0	0	0.739790343	0.491477022	5.252813095	7.71e-12	1.62e-05	1.51e-09
1521	WAR	2	0	1	0	0.858026915	0.655246211	4.332624045	1.14e-12	9.19e-06	2.86e-10
1522	WAR	2	1	0	0	0.955580164	1.094756369	3.524652797	2.54e-12	0.000445076	3.32e-10
1523	WAR	2	1	1	0	1	12.60471834	7.999999997	0.037802659	0.999829505	6.45e-12
1524	WAR	3	0	0	1	0.593659985	0.219109236	6.906577452	3.09e-08	0.001397351	4.36e-05
1525	WAR	3	0	1	1	1	12.58633163	8.999999999	0.14327283	0.999868238	2.62e-11
1526	WAR	3	1	0	1	0.885462012	0.445065493	5.496544026	9.84e-12	1.41e-05	2.29e-09
1527	WAR	3	1	1	1	0.976940318	1.56752518	1.854227858	2.85e-14	3.94e-06	2.29e-09
1528	WAR	3	1	1	1	1.000000001	6.408222802	10	0.317207163	0.999912074	2.72e-08
1529	WAR	4	0	0	1	0.840000001	6.562364132	10	0.233573167	0.999918143	4.24e-09
1530	WAR	4	0	1	1	1.000000001	6.408223672	10	0.290891097	0.999906838	1.64e-08
1531	WAR	4	1	0	1	0.925111623	0.852117588	3.49377412	1.43e-11	0.000159635	7.17e-09
1532	WAR	4	1	1	1	1.000000001	6.40822367	10	0.316477405	0.999911934	2.68e-08
1533	Wei-0	1	0	0	0	0.945553447	0.903980792	3.864031311	2.82e-12	0.000132851	5.32e-10
1534	Wei-0	1	0	1	0	0.960062698	1.111589325	3.701929392	2.99e-13	0.0001106	7.11e-11
1535	Wei-0	1	1	0	0	1	12.58633022	8.999999999	0.115262082	0.999856749	1.24e-11
1536	Wei-0	1	1	1	0	1	12.58629414	8.999999999	0.117306805	0.999857669	1.32e-11
1537	Wei-0	2	0	0	0	0.959016401	1.249830749	4.94232597	2.17e-10	0.001553452	8.6e-10
1538	Wei-0	2	0	1	0	1	17.13333993	3	5.85e-18	0.999798023	3.73e-25
1539	Wei-0	2	1	0	0	0.965289092	1.253815388	3.135594975	2.5e-13	7.91e-06	4.07e-11
1540	Wei-0	2	1	1	0	0.945682977	0.876432273	3.761126448	4.66e-12	0.000127692	9.9e-10
1541	Wei-0	3	0	0	1	0.869066241	0.738174837	3.010069151	8.02e-13	1.6e-05	4.31e-09
1542	Wei-0	3	0	1	1	0.878912431	0.449097882	3.652784647	2.01e-12	1.04e-05	2.99e-08
1543	Wei-0	3	1	0	1	0.678779309	0.539506909	3.304095811	9.65e-12	5.69e-05	1.15e-07
1544	Wei-0	3	1	1	1	0.860033084	0.577834953	3.00899734	3.92e-11	0.000272363	7.58e-07
1545	Wei-0	4	0	0	1	0.781629736	0.503838558	3.54267521	9.08e-13	5.18e-06	8.61e-09
1546	Wei-0	4	0	1	1	0.894410314	0.396013496	4.401574972	4.09e-11	6.72e-05	2e-07
1547	Wei-0	4	1	0	1	NA	NA	NA	NA	NA	NA
1548	Wei-0	4	1	1	1	0.910474646	0.595552221	2.883509905	4.33e-12	5.22e-05	1.19e-07
1549	Wil-2	1	0	0	0	1.000000003	6.10502349	10	0.266376442	0.999836938	1.55e-08
1550	Wil-2	1	0	1	0	0.907067809	0.908730618	4.245986291	2.15e-12	3.08e-05	1.29e-10
1551	Wil-2	1	1	0	0	0.959460269	1.129739203	3.934008917	2.56e-13	1.34e-05	2.31e-11
1552	Wil-2	1	1	1	0	0.957325627	1.067982925	3.932125043	3e-13	1.89e-05	3.48e-11
1553	Wil-2	2	0	0	0	0.944686452	0.90871499	4.330566014	1.9e-12	2.22e-05	7.79e-11
1554	Wil-2	2	0	1	0	0.970532199	1.495462516	3.839463218	5.97e-14	4.42e-06	4.07e-12
1555	Wil-2	2	1	0	0	0.943843695	0.816011589	3.928893773	1.53e-12	3.65e-05	3.32e-10
1556	Wil-2	2	1	1	0	0.950706897	0.91679335	3.856975194	5.88e-13	3.87e-05	1.12e-10
1557	Wil-2	3	0	0	1	0.840109645	0.9099681	2.895016556	5.19e-13	4.68e-05	2.1e-09
1558	Wil-2	3	0	1	1	0.90550596	0.607896825	2.924463748	1.5e-12	1.84e-05	3.23e-08
1559	Wil-2	3	1	0	1	1	12.58633163	8.999999999	0.14327283	0.999868238	2.62e-11
1560	Wil-2	3	1	1	1	NA	NA	NA	NA	NA	NA
1561	Wil-2	4	0	0	1	1.000000003	6.105036746	10	0.299943332	0.99984865	2.99e-08
1562	Wil-2	4	0	1	1	0.999999999	6.408202771	9.999999999	0.312098634	0.999911085	2.47e-08
1563	Wil-2	4	1	0	1	1.000000001	6.40822367	10	0.316477405	0.999911934	2.68e-08
1564	Wil-2	4	1	1	1	0.966263499	1.309753391	1.908276464	7.66e-13	5.89e-05	5.67e-08
1565	Ws-0	1	0	0	0	0.955095695	1.009049186	3.929457895	3.48e-13	2.5e-05	4.99e-11
1566	Ws-0	1	0	1	0	0.963917061	1.234151383	3.765667358	1.66e-13	4.05e-05	3.29e-11
1567	Ws-0	1	1	0	0	0.963917061	1.234151383	3.765667358	1.66e-13	4.05e-05	3.29e-11
1568	Ws-0	1	1	1	0	1	12.58633022	8.999999999	0.10286977	0.999850829	8.64e-12
1569	Ws-0	2	0	0	0	0.971974999	1.561088238	3.8544885	4.68e-14	2.78e-06	2.29e-12
1570	Ws-0	2	0	1	0	1.000000001	6.408222802	10	0.266376442	0.999901613	1.01e-08
1571	Ws-0	2	1	0	0	0.958188567	1.046993948	3.335518105	3.75e-13	1.06e-05	7.97e-11
1572	Ws-0	2	1	1	0	1	12.60471882	7.999999997	0.045204443	0.999837165	9.73e-12
1573	Ws-0	3	0	0	1	0.838190321	0.497556581	3.759929526	5.63e-11	0.000159836	2.83e-07
1574	Ws-0	3	0	1	1	0.928643649	0.595170555	3.465035458	5.75e-12	3.76e-05	2.37e-08
1575	Ws-0	3	1	0	1	0.924310705	0.65716585	5.207088223	1.63e-12	8.92e-06	5.56e-11
1576	Ws-0	3	1	1	1	0.999999999	6.408201978	9.999999999	0.268976878	0.999902185	1.07e-08
1577	Ws-0	3	1	1	1	0.935818809	1.13058726	2.928601861	4.71e-12	0.000252626	9.2e-09
1578	Ws-0	4	0	0	1	1.000000003	6.10502349	10	0.283024467	0.999842885	2.15e-08
1579	Ws-0	4	0	1	1	0.825330303	0.521865543	4.124920292	2.54e-10	0.000512406	3.65e-07
1580	Ws-0	4	1	0	1	0.920966874	0.634947024	3.99481864	7.31e-11	0.000304799	4.72e-08
1581	Ws-0	4	1	1	1	0.967639774	1.253330469	2.756716491	1.36e-13	5.45e-05	7e-10
1582	Ws-2	1	0	0	0	0.434212091	0.073119229	22.29787405	0.215033298	0.125784123	0.134610143
1583	Ws-2	1	0	1	0	0.623674473	0.510814528	4.808330265	3.45e-12	9.96e-06	1.31e-09
1584	Ws-2	1	1	0	0	1	12.58633022	8.999999999	0.113211044	0.999855811	1.17e-11
1585	Ws-2	1	1	1	0	0.946482618	0.9139548	3.528815019	6.95e-12	0.000118058	1.88e-09
1586	Ws-2	2	0	0	0	0.161138952	0.363078125	7.122486685	9.49e-09	0.001140649	3.76e-07
1587	Ws-2	2	0	1	0	0.462079003	0.407452768	5.072864568	6.33e-10	0.000457042	5.44e-07
1588	Ws-2	2	1	0	0	1	12.58633022	8.999999999	0.115219416	0.99985673	1.24e-11
1589	Ws-2	2	1	1	0	1	12.60471834	7.999999997	0.043887454	0.999835886	9.07e-12
1590	Ws-2	3	0	0	1	0.639580822	0.343307164	5.165031046	8.78e-09	0.002487307	1.68e-05
1591	Ws-2	3	0	1	1	0.917265524	0.879501625	2.70777321	2.87e-13	1.43e-05	1.66e-09
1592	Ws-2	3	1	0	1	0.943148854	0.730204819	3.09793537	1.86e-12	3.36e-05	8.11e-09
1593	Ws-2	3	1	1	1	1.000000001	6.408222802	10	0.312795282	0.999911229	2.5e-08
1594	Ws-2	3	1	1	1	0.969460569	1.277056059	2.048155676	1.53e-13	6.51e-06	2.67e-09
1595	Ws-2	4	0	0	1	0.6222828	0.310079492	5.568606971	9.8e-10	0.000337078	1.98e-06
1596	Ws-2	4	0	1	1	0.950450826	0.768635663	2.934450679	7.12e-13	1.73e-05	3.97e-09
1597	Ws-2	4	1	0	1	0.965378739	1.171298724	2.715681531	2.05e-13	0.000121065	1.33e-09
1598	Ws-2	4	1	1	1	0.971767903	1.404384602	2.121175446	1.65e-13	2.5e-05	4.69e-10
1599	Wt-5	1	0	0	0	1.000000003	6.10502349	10	0.248871585	0.999830352	1.1e-08
1600	Wt-5	1	0	1	0	0.91891242	0.706346795	3.996847245	2.01e-10	0.000905057	6.78e-08
1601	Wt-5	1	1	0	0	0.973604219	1.639528774	3.87060802	3.53e-14	1.87e-06	1.16e-12
1602	Wt-5	1	1	1	0	0.97360422	1.639526089	3.870609478	3.53e-14	1.87e-06	1.16e-12
1603	Wt-5	2	0	0	0	NA	NA	NA	NA	NA	NA
1604	Wt-5	2	0	1	0	0.960000001	6.386023064	10	0.219627853	0.999886312	4.04e-09
1605	Wt-5	2	1	0	0	0.962508639	1.186140921	3.749611035	2.03e-13	5.94e-05	4.5e-11
1606	Wt-5	2	1	1	0	1	12.60471834	7.999999997	0.038067437	0.999829804	6.55e-12
1607	Wt-5	3	0	0	1	0.778603412	0.273369151	6.162604848	2.62e-12	9.07e-07	4.75e-09
1608	Wt-5	3	0	1	1	0.593865689	0.258004931	7.71038892	3.79e-09	0.000144071	4.78e-07
1609	Wt-5	3	1	0	1	0.364972426	0.203604023	10.1850459	5.94e-08	0.000116301	7.05e-07
1610	Wt-5	3	1	1	1	0.880000001	6.341649503	10	0.25198653	0.999886391	8.34e-09
1611	Wt-5	3	1	1	1	0.776181893	0.333934914	4.441546154	3.93e-12	1.11e-05	6.92e-08
1612	Wt-5	4	0	0	1	0.720000001	6.42275879	10.02112007	0.125294359	0.999844952	0.926460379
1613	Wt-5	4	0	1	1	0.702288728	0.375223252	5.495033561	5.28e-12	5e-06	3.83e-09
1614	Wt-5	4	1	0	1	0.86562783	0.676816139	3.278140669	6.19e-12	6.76e-05	2.24e-08
1615	Wt-5	4	1	1	1	0.74967176	0.465930435	4.558046397	3.36e-11	6.45e-05	3.85e-08
1616	Zdr-6	1	0	0	0	0.975680962	1.746868039	3.889737794	2.5e-14	1.83e-06	4.76e-13
1617	Zdr-6	1	0	1	0	1	12.60471834	7.999999997	0.041359117	0.999833348	7.91e-12
1618	Zdr-6	1	1	0	0	0.966584059	1.332273213	3.795721788	1.12e-13	1.75e-05	1.59e-11
1619	Zdr-6	1	1	1	0	1	12.58633022	8.999999999	0.115219416	0.99985673	1.24e-11
1620	Zdr-6	2	0	0	0	0.943437042	1.318935532	3.71118608	2.99e-12	0.000768326	7.72e-10
1621	Zdr-6	2	0	1	0	1.000000001	6.408222802	10	0.276469137	0.999903809	1.24e-08
1622	Zdr-6	2	1	0	0	1	12.58633022	8.999999999	0.090267334	0.999844084	5.81e-12
1623	Zdr-6	2	1	1	0	1	17.41365969	3	5.85e-18	0.99984218	3.22e-25
1624	Zdr-6	3	0	0	1	0.965378689	1.171296237	2.71568303	2.05e-13	0.000121063	1.33e-09
1625	Zdr-6	3	0	1	1	0.96	12.53815705	8.999999999	0.127601655	0.99985644	1.81e-11
1626	Zdr-6	3	1	0	1	0.90862079	0.783426889	3.771640752	4.38e-13	6.89e-06	1.58e-10
1627	Zdr-6	3	1	1	1	0.933755281	1.389789119	1.954576435	8.31e-14	4.96e-06	2.59e-09
1628	Zdr-6	4	0	0	1	1.000000003	6.10502349	10	0.286962121	0.99984425	2.32e-08
1629	Zdr-6	4	0	1	1	0.832757915	0.465723891	5.226340835	2.44e-12	4.93e-06	7.21e-10
1630	Zdr-6	4	1	0	1	0.960000001	6.385988571	10	0.30763884	0.999906806	2.33e-08
1631	Zdr-6	4	1	1	1	0.929189304	0.60156099	4.811090156	2.39e-13	1.37e-06	3.4e-11
