# Supplementary material for: Association Mapping of Germination Traits in Arabidopsis thaliana Under Light and Nutrient Treatments: Searching for G×E Effects
Source: G3 (Bethesda). 2014 Jun 5;4(8):1465–78. doi: 10.1534/g3.114.012427 (PMC4132177; doi:10.1534/g3.114.012427)
Supplement: Supporting Information [file supp_g3.114.012427_FileS8.zip › File_S8.txt]

"acc" "1" "2" "3" "4" "5" "6" "7" "8" "9" "10" "11" "12" "13" "14" "15" "16" "17" "18" "19" "20" "21" "22" "23" "24" "25" "26" "27" "28" "29" "30" "31" "32" "33" "34" "35" "36" "37" "38" "39" "40" "41" "42" "43" "44" "45" "46" "47" "48" "49" "50" "51" "52" "53" "54" "55" "56" "57" "58" "59" "60" "61" "62" "63" "64" "65" "66" "67" "68" "69" "70" "71" "72" "73" "74" "75" "76" "77" "78" "79" "80" "81" "82" "83" "84" "85" "86" "87" "88" "89" "90" "91" "92" "93" "94" "95" "96" "97" "98" "99" "100" "101" "102" "103" "104" "105" "106" "107" "108" "109" "110" "111" "112" "113" "114" "115" "116" "117" "118" "119" "120" "121" "122" "123" "124" "125" "126" "127" "128" "129" "130" "131" "132" "133" "134" "135" "136" "137" "138" "139" "140" "141" "142" "143" "144" "145" "146" "147" "148" "149" "150" "151" "152" "153" "154" "155" "156" "157" "158" "159" "160" "161" "162" "163" "164" "165" "166" "167" "168" "169" "170" "171" "172" "173" "174" "175" "176" "177" "178" "179" "180" "181" "182" "183" "184" "185" "186" "187" "188" "189" "190" "191" "192" "193" "194" "195" "196" "197" "198" "199" "200" "201" "202" "203" "204" "205" "206" "207" "208" "209" "210" "211" "212" "213" "214" "215" "216" "217" "218" "219" "220" "221" "222" "223" "224" "225" "226" "227" "228" "229" "230" "231" "232" "233" "234" "235" "236" "237" "238" "239" "240" "241" "242" "243" "244" "245" "246" "247" "248" "249" "250" "251" "252" "253" "254" "255" "256" "257" "258" "259" "260" "261" "262" "263" "264" "265" "266" "267" "268" "269" "270" "271" "272" "273" "274" "275" "276" "277" "278" "279" "280" "281" "282" "283" "284" "285" "286" "287" "288" "289" "290" "291" "292" "293" "294" "295" "296" "297" "298" "299" "300" "301" "302" "303" "304" "305" "306" "307" "308" "309" "310" "311" "312" "313" "314" "315" "316" "317" "318" "319" "320" "321" "322" "323" "324" "325" "326" "327" "328" "329" "330" "331" "332" "333" "334" "335" "336" "337" "338" "339" "340" "341" "342" "343" "344" "345" "346" "347" "348" "349" "350" "351" "352" "353" "354" "355" "356" "357" "358" "359" "360" "361" "362" "363" "364" "365" "366" "367" "368" "369" "370" "371" "372" "373" "374" "375" "376" "377" "378" "379" "380" "381" "382" "383" "384" "385" "386" "387" "388" "389" "390" "391" "392" "393" "394" "395" "396" "397" "398" "399" "400" "401" "402" "403" "404" "405" "406" "407" "408" "409" "410" "411" "412" "413" "414" "415" "416" "417" "418" "419" "420" "421" "422" "423" "424" "425" "426" "427" "428" "429" "430" "431" "432" "433" "434" "435" "436" "437" "438" "439" "440" "441" "442" "443" "444" "445" "446" "447" "448" "449" "450" "451" "452" "453" "454" "455" "456" "457" "458" "459" "460" "461" "462" "463" "464" "465" "466" "467" "468" "469" "470" "471" "472" "473" "474" "475" "476" "477" "478" "479" "480" "481" "482" "483" "484" "485" "486" "487" "488" "489" "490" "491" "492" "493" "494" "495" "496" "497" "498" "499" "500" "501" "502" "503" "504" "505" "506" "507" "508" "509" "510" "511" "512" "513" "514" "515" "516" "517" "518" "519" "520" "521" "522" "523" "524" "525" "526" "527" "528" "529" "530" "531" "532" "533" "534" "535" "536" "537" "538" "539" "540" "541" "542" "543" "544" "545" "546" "547" "548" "549" "550" "551" "552" "553" "554" "555" "556" "557" "558" "559" "560" "561" "562" "563" "564" "565" "566" "567" "568" "569" "570" "571" "572" "573" "574" "575" "576" "577" "578" "579" "580" "581" "582" "583" "584" "585" "586" "587" "588" "589" "590" "591" "592" "593" "594" "595" "596" "597" "598" "599" "600" "601" "602" "603" "604" "605" "606" "607" "608" "609" "610" "611" "612" "613" "614" "615" "616" "617" "618" "619" "620" "621" "622" "623" "624" "625" "626" "627" "628" "629" "630" "631" "632" "633" "634" "635" "636" "637" "638" "639" "640" "641" "642" "643" "644" "645" "646" "647" "648" "649" "650" "651" "652" "653" "654" "655" "656" "657" "658" "659" "660" "661" "662" "663" "664" "665" "666" "667" "668" "669" "670" "671" "672" "673" "674" "675" "676" "677" "678" "679" "680" "681" "682" "683" "684" "685" "686" "687" "688" "689" "690" "691" "692" "693" "694" "695" "696" "697" "698" "699" "700" "701" "702" "703" "704" "705" "706" "707" "708" "709" "710" "711" "712" "713" "714" "715" "716" "717" "718" "719" "720" "721" "722" "723" "724" "725" "726" "727" "728" "729" "730" "731" "732" "733" "734" "735" "736" "737" "738" "739" "740" "741" "742" "743" "744" "745" "746" "747" "748" "749" "750" "751" "752" "753" "754" "755" "756" "757" "758" "759" "760" "761" "762" "763" "764" "765" "766" "767" "768" "769" "770" "771" "772" "773" "774" "775" "776" "777" "778" "779" "780" "781" "782" "783" "784" "785" "786" "787" "788" "789" "790" "791" "792" "793" "794" "795" "796" "797" "798" "799" "800" "801" "802" "803" "804" "805" "806" "807" "808" "809" "810" "811" "812" "813" "814" "815" "816" "817" "818" "819" "820" "821" "822" "823" "824" "825" "826" "827" "828" "829" "830" "831" "832" "833" "834" "835" "836" "837" "838" "839" "840" "841" "842" "843" "844" "845" "846" "847" "848" "849" "850" "851" "852" "853" "854" "855" "856" "857" "858" "859" "860" "861" "862" "863" "864" "865" "866" "867" "868" "869" "870" "871" "872" "873" "874" "875" "876" "877" "878" "879" "880" "881" "882" "883" "884" "885" "886" "887" "888" "889" "890" "891" "892" "893" "894" "895" "896" "897" "898" "899" "900" "901" "902" "903" "904" "905" "906" "907" "908" "909" "910" "911" "912" "913" "914" "915" "916" "917" "918" "919" "920" "921" "922" "923" "924" "925" "926" "927" "928" "929" "930" "931" "932" "933" "934" "935" "936" "937" "938" "939" "940" "941" "942" "943" "944" "945" "946" "947" "948" "949" "950" "951" "952" "953" "954" "955" "956" "957" "958" "959" "960" "961" "962" "963" "964" "965" "966" "967" "968" "969" "970" "971" "972" "973" "974" "975" "976" "977" "978" "979" "980" "981" "982" "983" "984" "985" "986" "987" "988" "989" "990" "991" "992" "993" "994" "995" "996" "997" "998" "999" "1000" "1001" "1002" "1003" "1004" "1005" "1006" "1007" "1008" "1009" "1010" "1011" "1012" "1013" "1014" "1015" "1016" "1017" "1018" "1019" "1020" "1021" "1022" "1023" "1024" "1025" "1026" "1027" "1028" "1029" "1030" "1031" "1032" "1033" "1034" "1035" "1036" "1037" "1038" "1039" "1040" "1041" "1042" "1043" "1044" "1045" "1046" "1047" "1048" "1049" "1050" "1051" "1052" "1053" "1054" "1055" "1056" "1057" "1058" "1059" "1060" "1061" "1062" "1063" "1064" "1065" "1066" "1067" "1068" "1069" "1070" "1071" "1072" "1073" "1074" "1075" "1076" "1077" "1078" "1079" "1080" "1081" "1082" "1083" "1084" "1085" "1086" "1087" "1088" "1089" "1090" "1091" "1092" "1093" "1094" "1095" "1096" "1097" "1098" "1099" "1100" "1101" "1102" "1103" "1104" "1105" "1106" "1107" "1108" "1109" "1110" "1111" "1112" "1113" "1114" "1115" "1116" "1117" "1118" "1119" "1120" "1121" "1122" "1123" "1124" "1125" "1126" "1127" "1128" "1129" "1130" "1131" "1132" "1133" "1134" "1135" "1136" "1137" "1138" "1139" "1140" "1141" "1142" "1143" "1144" "1145" "1146" "1147" "1148" "1149" "1150" "1151" "1152" "1153" "1154" "1155" "1156" "1157" "1158" "1159" "1160" "1161" "1162" "1163" "1164" "1165" "1166" "1167" "1168" "1169" "1170" "1171" "1172" "1173" "1174" "1175" "1176" "1177" "1178" "1179" "1180" "1181" "1182" "1183" "1184" "1185" "1186" "1187" "1188" "1189" "1190" "1191" "1192" "1193" "1194" "1195" "1196" "1197" "1198" "1199" "1200" "1201" "1202" "1203" "1204" "1205" "1206" "1207" "1208" "1209" "1210" "1211" "1212" "1213" "1214" "1215" "1216" "1217" "1218" "1219" "1220" "1221" "1222" "1223" "1224" "1225" "1226" "1227" "1228" "1229" "1230" "1231" "1232" "1233" "1234" "1235" "1236" "1237" "1238" "1239" "1240" "1241" "1242" "1243" "1244" "1245" "1246" "1247" "1248" "1249" "1250" "1251" "1252" "1253" "1254" "1255" "1256" "1257" "1258" "1259" "1260" "1261" "1262" "1263" "1264" "1265" "1266" "1267" "1268" "1269" "1270" "1271" "1272" "1273" "1274" "1275" "1276" "1277" "1278" "1279" "1280" "1281" "1282" "1283" "1284" "1285" "1286" "1287" "1288" "1289" "1290" "1291" "1292" "1293" "1294" "1295" "1296" "1297" "1298" "1299" "1300" "1301" "1302" "1303" "1304" "1305" "1306" "1307" "1308" "1309" "1310" "1311" "1312" "1313" "1314" "1315" "1316" "1317" "1318" "1319" "1320" "1321" "1322" "1323" "1324" "1325" "1326" "1327" "1328" "1329" "1330" "1331" "1332" "1333" "1334" "1335" "1336" "1337" "1338" "1339" "1340" "1341" "1342" "1343" "1344" "1345" "1346" "1347" "1348" "1349" "1350" "1351" "1352" "1353" "1354" "1355" "1356" "1357" "1358" "1359" "1360" "1361" "1362" "1363" "1364" "1365" "1366" "1367" "1368" "1369" "1370" "1371" "1372" "1373" "1374" "1375" "1376" "1377" "1378" "1379" "1380" "1381" "1382" "1383" "1384" "1385" "1386" "1387" "1388" "1389" "1390" "1391" "1392" "1393" "1394" "1395" "1396" "1397" "1398" "1399" "1400" "1401" "1402" "1403" "1404" "1405" "1406" "1407" "1408" "1409" "1410" "1411" "1412" "1413" "1414" "1415" "1416" "1417" "1418" "1419" "1420" "1421" "1422" "1423" "1424" "1425" "1426" "1427" "1428" "1429" "1430" "1431" "1432" "1433" "1434" "1435" "1436" "1437" "1438" "1439" "1440" "1441" "1442" "1443" "1444" "1445" "1446" "1447" "1448" "1449" "1450" "1451" "1452" "1453" "1454" "1455" "1456" "1457" "1458" "1459" "1460" "1461" "1462" "1463" "1464" "1465" "1466" "1467" "1468" "1469" "1470" "1471" "1472" "1473" "1474" "1475" "1476" "1477" "1478" "1479" "1480" "1481" "1482" "1483" "1484" "1485" "1486" "1487" "1488" "1489" "1490" "1491" "1492" "1493" "1494" "1495" "1496" "1497" "1498" "1499" "1500" "1501" "1502" "1503" "1504" "1505" "1506" "1507" "1508" "1509" "1510" "1511" "1512" "1513" "1514" "1515" "1516" "1517" "1518" "1519" "1520" "1521" "1522" "1523" "1524" "1525" "1526" "1527" "1528" "1529" "1530" "1531" "1532" "1533" "1534" "1535" "1536" "1537" "1538" "1539" "1540" "1541" "1542" "1543" "1544" "1545" "1546" "1547" "1548" "1549" "1550" "1551" "1552" "1553" "1554" "1555" "1556" "1557" "1558" "1559" "1560" "1561" "1562" "1563" "1564" "1565" "1566" "1567" "1568" "1569" "1570" "1571" "1572" "1573" "1574" "1575" "1576" "1577" "1578" "1579" "1580" "1581" "1582" "1583" "1584" "1585" "1586" "1587" "1588" "1589" "1590" "1591" "1592" "1593" "1594" "1595" "1596" "1597" "1598" "1599" "1600" "1601" "1602" "1603" "1604" "1605" "1606" "1607" "1608" "1609" "1610" "1611" "1612" "1613" "1614" "1615" "1616" "1617" "1618" "1619" "1620" "1621" "1622" "1623" "1624" "1625" "1626" "1627" "1628" "1629" "1630" "1631" "1632" "1633" "1634" "1635" "1636" "1637" "1638" "1639" "1640" "1641" "1642" "1643" "1644" "1645" "1646" "1647" "1648" "1649" "1650" "1651" "1652" "1653" "1654" "1655" "1656" "1657" "1658" "1659" "1660" "1661" "1662" "1663" "1664" "1665" "1666" "1667" "1668" "1669" "1670" "1671" "1672" "1673" "1674" "1675" "1676" "1677" "1678" "1679" "1680" "1681" "1682" "1683" "1684" "1685" "1686" "1687" "1688" "1689" "1690" "1691" "1692" "1693" "1694" "1695" "1696" "1697" "1698" "1699" "1700" "1701" "1702" "1703" "1704" "1705" "1706" "1707" "1708" "1709" "1710" "1711" "1712" "1713" "1714" "1715" "1716" "1717" "1718" "1719" "1720" "1721" "1722" "1723" "1724" "1725" "1726" "1727" "1728" "1729" "1730" "1731" "1732" "1733" "1734" "1735" "1736" "1737" "1738" "1739" "1740" "1741" "1742" "1743" "1744" "1745" "1746" "1747" "1748" "1749" "1750" "1751" "1752" "1753" "1754" "1755" "1756" "1757" "1758" "1759" "1760" "1761" "1762" "1763" "1764" "1765" "1766" "1767" "1768" "1769" "1770" "1771" "1772" "1773" "1774" "1775" "1776" "1777" "1778" "1779" "1780" "1781" "1782" "1783" "1784" "1785" "1786" "1787" "1788" "1789" "1790" "1791" "1792" "1793" "1794" "1795" "1796" "1797" "1798" "1799" "1800" "1801" "1802" "1803" "1804" "1805" "1806" "1807" "1808" "1809" "1810" "1811" "1812" "1813" "1814" "1815" "1816" "1817" "1818" "1819" "1820" "1821" "1822" "1823" "1824" "1825" "1826" "1827" "1828" "1829" "1830" "1831" "1832" "1833" "1834" "1835" "1836" "1837" "1838" "1839" "1840" "1841" "1842" "1843" "1844" "1845" "1846" "1847" "1848" "1849" "1850" "1851" "1852" "1853" "1854" "1855" "1856" "1857" "1858" "1859" "1860" "1861" "1862" "1863" "1864" "1865" "1866" "1867" "1868" "1869" "1870" "1871" "1872" "1873" "1874" "1875" "1876" "1877" "1878" "1879" "1880" "1881" "1882" "1883" "1884" "1885" "1886" "1887" "1888" "1889" "1890" "1891" "1892" "1893" "1894" "1895" "1896" "1897" "1898" "1899" "1900" "1901" "1902" "1903" "1904" "1905" "1906" "1907" "1908" "1909" "1910" "1911" "1912" "1913" "1914" "1915" "1916" "1917" "1918" "1919" "1920" "1921" "1922" "1923" "1924" "1925" "1926" "1927" "1928" "1929" "1930" "1931" "1932" "1933" "1934" "1935" "1936" "1937" "1938" "1939" "1940" "1941" "1942" "1943" "1944" "1945" "1946" "1947" "1948" "1949" "1950" "1951" "1952" "1953" "1954" "1955" "1956" "1957" "1958" "1959" "1960" "1961" "1962" "1963" "1964" "1965" "1966" "1967" "1968" "1969" "1970" "1971" "1972" "1973" "1974" "1975" "1976" "1977" "1978" "1979" "1980" "1981" "1982" "1983" "1984" "1985" "1986" "1987" "1988" "1989" "1990" "1991" "1992" "1993" "1994" "1995" "1996" "1997" "1998" "1999" "2000" "2001" "2002" "2003" "2004" "2005" "2006" "2007" "2008" "2009" "2010" "2011" "2012" "2013" "2014" "2015" "2016" "2017" "2018" "2019" "2020" "2021" "2022" "2023" "2024" "2025" "2026" "2027" "2028" "2029" "2030" "2031" "2032" "2033" "2034" "2035" "2036" "2037" "2038" "2039" "2040" "2041" "2042" "2043" "2044" "2045" "2046" "2047" "2048" "2049" "2050" "2051" "2052" "2053" "2054" "2055" "2056" "2057" "2058" "2059" "2060" "2061" "2062" "2063" "2064" "2065" "2066" "2067" "2068" "2069" "2070" "2071" "2072" "2073" "2074" "2075" "2076" "2077" "2078" "2079" "2080" "2081" "2082" "2083" "2084" "2085" "2086" "2087" "2088" "2089" "2090" "2091" "2092" "2093" "2094" "2095" "2096" "2097" "2098" "2099" "2100" "2101" "2102" "2103" "2104" "2105" "2106" "2107" "2108" "2109" "2110" "2111" "2112" "2113" "2114" "2115" "2116" "2117" "2118" "2119" "2120" "2121" "2122" "2123" "2124" "2125" "2126" "2127" "2128" "2129" "2130" "2131" "2132" "2133" "2134" "2135" "2136" "2137" "2138" "2139" "2140" "2141" "2142" "2143" "2144" "2145" "2146" "2147" "2148" "2149" "2150" "2151" "2152" "2153" "2154" "2155" "2156" "2157" "2158" "2159" "2160" "2161" "2162" "2163" "2164" "2165" "2166" "2167" "2168" "2169" "2170" "2171" "2172" "2173" "2174" "2175" "2176" "2177" "2178" "2179" "2180" "2181" "2182" "2183" "2184" "2185" "2186" "2187" "2188" "2189" "2190" "2191" "2192" "2193" "2194" "2195" "2196" "2197" "2198" "2199" "2200" "2201" "2202" "2203" "2204" "2205" "2206" "2207" "2208" "2209" "2210" "2211" "2212" "2213" "2214" "2215" "2216" "2217" "2218" "2219" "2220" "2221" "2222" "2223" "2224" "2225" "2226" "2227" "2228" "2229" "2230" "2231" "2232" "2233" "2234" "2235" "2236" "2237" "2238" "2239" "2240" "2241" "2242" "2243" "2244" "2245" "2246" "2247" "2248" "2249" "2250" "2251" "2252" "2253" "2254" "2255" "2256" "2257" "2258" "2259" "2260" "2261" "2262" "2263" "2264" "2265" "2266" "2267" "2268" "2269" "2270" "2271" "2272" "2273" "2274" "2275" "2276" "2277" "2278" "2279" "2280" "2281" "2282" "2283" "2284" "2285" "2286" "2287" "2288" "2289" "2290" "2291" "2292" "2293" "2294" "2295" "2296" "2297" "2298" "2299" "2300" "2301" "2302" "2303" "2304" "2305" "2306" "2307" "2308" "2309" "2310" "2311" "2312" "2313" "2314" "2315" "2316" "2317" "2318" "2319" "2320" "2321" "2322" "2323" "2324" "2325" "2326" "2327" "2328" "2329" "2330" "2331" "2332" "2333" "2334" "2335" "2336" "2337" "2338" "2339" "2340" "2341" "2342" "2343" "2344" "2345" "2346" "2347" "2348" "2349" "2350" "2351" "2352" "2353" "2354" "2355" "2356" "2357" "2358" "2359" "2360" "2361" "2362" "2363" "2364" "2365" "2366" "2367" "2368" "2369" "2370" "2371" "2372" "2373" "2374" "2375" "2376" "2377" "2378" "2379" "2380" "2381" "2382" "2383" "2384" "2385" "2386" "2387" "2388" "2389" "2390" "2391" "2392" "2393" "2394" "2395" "2396" "2397" "2398" "2399" "2400" "2401" "2402" "2403" "2404" "2405" "2406" "2407" "2408" "2409" "2410" "2411" "2412" "2413" "2414" "2415" "2416" "2417" "2418" "2419" "2420" "2421" "2422" "2423" "2424" "2425" "2426" "2427" "2428" "2429" "2430" "2431" "2432" "2433" "2434" "2435" "2436" "2437" "2438" "2439" "2440" "2441" "2442" "2443" "2444" "2445" "2446" "2447" "2448" "2449" "2450" "2451" "2452" "2453" "2454" "2455" "2456" "2457" "2458" "2459" "2460" "2461" "2462" "2463" "2464" "2465" "2466" "2467" "2468" "2469" "2470" "2471" "2472" "2473" "2474" "2475" "2476" "2477" "2478" "2479" "2480" "2481" "2482" "2483" "2484" "2485" "2486" "2487" "2488" "2489" "2490" "2491" "2492" "2493" "2494" "2495" "2496" "2497" "2498" "2499" "2500" "2501" "2502" "2503" "2504" "2505" "2506" "2507" "2508" "2509" "2510" "2511" "2512" "2513" "2514" "2515" "2516" "2517" "2518" "2519" "2520" "2521" "2522" "2523" "2524" "2525" "2526" "2527" "2528" "2529" "2530" "2531" "2532" "2533" "2534" "2535" "2536" "2537" "2538" "2539" "2540" "2541" "2542" "2543" "2544" "2545" "2546" "2547" "2548" "2549" "2550" "2551" "2552" "2553" "2554" "2555" "2556" "2557" "2558" "2559" "2560" "2561" "2562" "2563" "2564" "2565" "2566" "2567" "2568" "2569" "2570" "2571" "2572" "2573" "2574" "2575" "2576" "2577" "2578" "2579" "2580" "2581" "2582" "2583" "2584" "2585" "2586" "2587" "2588" "2589" "2590" "2591" "2592" "2593" "2594" "2595" "2596" "2597" "2598" "2599" "2600" "2601" "2602" "2603" "2604" "2605" "2606" "2607" "2608" "2609" "2610" "2611" "2612" "2613" "2614" "2615" "2616" "2617" "2618" "2619" "2620" "2621" "2622" "2623" "2624" "2625" "2626" "2627" "2628" "2629" "2630" "2631" "2632" "2633" "2634" "2635" "2636" "2637" "2638" "2639" "2640" "2641" "2642" "2643" "2644" "2645" "2646" "2647" "2648" "2649" "2650" "2651" "2652" "2653" "2654" "2655" "2656" "2657" "2658" "2659" "2660" "2661" "2662" "2663" "2664" "2665" "2666" "2667" "2668" "2669" "2670" "2671" "2672" "2673" "2674" "2675" "2676" "2677" "2678" "2679" "2680" "2681" "2682" "2683" "2684" "2685" "2686" "2687" "2688" "2689" "2690" "2691" "2692" "2693" "2694" "2695" "2696" "2697" "2698" "2699" "2700" "2701" "2702" "2703" "2704" "2705" "2706" "2707" "2708" "2709" "2710" "2711" "2712" "2713" "2714" "2715" "2716" "2717" "2718" "2719" "2720" "2721" "2722" "2723" "2724" "2725" "2726" "2727" "2728" "2729" "2730" "2731" "2732" "2733" "2734" "2735" "2736" "2737" "2738" "2739" "2740" "2741" "2742" "2743" "2744" "2745" "2746" "2747" "2748" "2749" "2750" "2751" "2752" "2753" "2754" "2755" "2756" "2757" "2758" "2759" "2760" "2761" "2762" "2763" "2764" "2765" "2766" "2767" "2768" "2769" "2770" "2771" "2772" "2773" "2774" "2775" "2776" "2777" "2778" "2779" "2780" "2781" "2782" "2783" "2784" "2785" "2786" "2787" "2788" "2789" "2790" "2791" "2792" "2793" "2794" "2795" "2796" "2797" "2798" "2799" "2800" "2801" "2802" "2803" "2804" "2805" "2806" "2807" "2808" "2809" "2810" "2811" "2812" "2813" "2814" "2815" "2816" "2817" "2818" "2819" "2820" "2821" "2822" "2823" "2824" "2825" "2826" "2827" "2828" "2829" "2830" "2831" "2832" "2833" "2834" "2835" "2836" "2837" "2838" "2839" "2840" "2841" "2842" "2843" "2844" "2845" "2846" "2847" "2848" "2849" "2850" "2851" "2852" "2853" "2854" "2855" "2856" "2857" "2858" "2859" "2860" "2861" "2862" "2863" "2864" "2865" "2866" "2867" "2868" "2869" "2870" "2871" "2872" "2873" "2874" "2875" "2876" "2877" "2878" "2879" "2880" "2881" "2882" "2883" "2884" "2885" "2886" "2887" "2888" "2889" "2890" "2891" "2892" "2893" "2894" "2895" "2896" "2897" "2898" "2899" "2900" "2901" "2902" "2903" "2904" "2905" "2906" "2907" "2908" "2909" "2910" "2911" "2912" "2913" "2914" "2915" "2916" "2917" "2918" "2919" "2920" "2921" "2922" "2923" "2924" "2925" "2926" "2927" "2928" "2929" "2930" "2931" "2932" "2933" "2934" "2935" "2936" "2937" "2938" "2939" "2940" "2941" "2942" "2943" "2944" "2945" "2946" "2947" "2948" "2949" "2950" "2951" "2952" "2953" "2954" "2955" "2956" "2957" "2958" "2959" "2960" "2961" "2962" "2963" "2964" "2965" "2966" "2967" "2968" "2969" "2970" "2971" "2972" "2973" "2974" "2975" "2976" "2977" "2978" "2979" "2980" "2981" "2982" "2983" "2984" "2985" "2986" "2987" "2988" "2989" "2990" "2991" "2992" "2993" "2994" "2995" "2996" "2997" "2998" "2999" "3000" "3001" "3002" "3003" "3004" "3005" "3006" "3007" "3008" "3009" "3010" "3011" "3012" "3013" "3014" "3015" "3016" "3017" "3018" "3019" "3020" "3021" "3022" "3023" "3024" "3025" "3026" "3027" "3028" "3029" "3030" "3031" "3032" "3033" "3034" "3035" "3036" "3037" "3038" "3039" "3040" "3041" "3042" "3043" "3044" "3045" "3046" "3047" "3048" "3049" "3050" "3051" "3052" "3053" "3054" "3055" "3056" "3057" "3058" "3059" "3060" "3061" "3062" "3063" "3064" "3065" "3066" "3067" "3068" "3069" "3070" "3071" "3072" "3073" "3074" "3075" "3076" "3077" "3078" "3079" "3080" "3081" "3082" "3083" "3084" "3085" "3086" "3087" "3088" "3089" "3090" "3091" "3092" "3093" "3094" "3095" "3096" "3097" "3098" "3099" "3100" "3101" "3102" "3103" "3104" "3105" "3106" "3107" "3108" "3109" "3110" "3111" "3112" "3113" "3114" "3115" "3116" "3117" "3118" "3119" "3120" "3121" "3122" "3123" "3124" "3125" "3126" "3127" "3128" "3129" "3130" "3131" "3132" "3133" "3134" "3135" "3136" "3137" "3138" "3139" "3140" "3141" "3142" "3143" "3144" "3145" "3146" "3147" "3148" "3149" "3150" "3151" "3152" "3153" "3154" "3155" "3156" "3157" "3158" "3159" "3160" "3161" "3162" "3163" "3164" "3165" "3166" "3167" "3168" "3169" "3170" "3171" "3172" "3173" "3174" "3175" "3176" "3177" "3178" "3179" "3180" "3181" "3182" "3183" "3184" "3185" "3186" "3187" "3188" "3189" "3190" "3191" "3192" "3193" "3194" "3195" "3196" "3197" "3198" "3199" "3200" "3201" "3202" "3203" "3204" "3205" "3206" "3207" "3208" "3209" "3210" "3211" "3212" "3213" "3214" "3215" "3216" "3217" "3218" "3219" "3220" "3221" "3222" "3223" "3224" "3225" "3226" "3227" "3228" "3229" "3230" "3231" "3232" "3233" "3234" "3235" "3236" "3237" "3238" "3239" "3240" "3241" "3242" "3243" "3244" "3245" "3246" "3247" "3248" "3249" "3250" "3251" "3252" "3253" "3254" "3255" "3256" "3257" "3258" "3259" "3260" "3261" "3262" "3263" "3264" "3265" "3266" "3267" "3268" "3269" "3270" "3271" "3272" "3273" "3274" "3275" "3276" "3277" "3278" "3279" "3280" "3281" "3282" "3283" "3284" "3285" "3286" "3287" "3288" "3289" "3290" "3291" "3292" "3293" "3294" "3295" "3296" "3297" "3298" "3299" "3300" "3301" "3302" "3303" "3304" "3305" "3306" "3307" "3308" "3309" "3310" "3311" "3312" "3313" "3314" "3315" "3316" "3317" "3318" "3319" "3320" "3321" "3322" "3323" "3324" "3325" "3326" "3327" "3328" "3329" "3330" "3331" "3332" "3333" "3334" "3335" "3336" "3337" "3338" "3339" "3340" "3341" "3342" "3343" "3344" "3345" "3346" "3347" "3348" "3349" "3350" "3351" "3352" "3353" "3354" "3355" "3356" "3357" "3358" "3359" "3360" "3361" "3362" "3363" "3364" "3365" "3366" "3367" "3368" "3369" "3370" "3371" "3372" "3373" "3374" "3375" "3376" "3377" "3378" "3379" "3380" "3381" "3382" "3383" "3384" "3385" "3386" "3387" "3388" "3389" "3390" "3391" "3392" "3393" "3394" "3395" "3396" "3397" "3398" "3399" "3400" "3401" "3402" "3403" "3404" "3405" "3406" "3407" "3408" "3409" "3410" "3411" "3412" "3413" "3414" "3415" "3416" "3417" "3418" "3419" "3420" "3421" "3422" "3423" "3424" "3425" "3426" "3427" "3428" "3429" "3430" "3431" "3432" "3433" "3434" "3435" "3436" "3437" "3438" "3439" "3440" "3441" "3442" "3443" "3444" "3445" "3446" "3447" "3448" "3449" "3450" "3451" "3452" "3453" "3454" "3455" "3456" "3457" "3458" "3459" "3460" "3461" "3462" "3463" "3464" "3465" "3466" "3467" "3468" "3469" "3470" "3471" "3472" "3473" "3474" "3475" "3476" "3477" "3478" "3479" "3480" "3481" "3482" "3483" "3484" "3485" "3486" "3487" "3488" "3489" "3490" "3491" "3492" "3493" "3494" "3495" "3496" "3497" "3498" "3499" "3500" "3501" "3502" "3503" "3504" "3505" "3506" "3507" "3508" "3509" "3510" "3511" "3512" "3513" "3514" "3515" "3516" "3517" "3518" "3519" "3520" "3521" "3522" "3523" "3524" "3525" "3526" "3527" "3528" "3529" "3530" "3531" "3532" "3533" "3534" "3535" "3536" "3537" "3538" "3539" "3540" "3541" "3542" "3543" "3544" "3545" "3546" "3547" "3548" "3549" "3550" "3551" "3552" "3553" "3554" "3555" "3556" "3557" "3558" "3559" "3560" "3561" "3562" "3563" "3564" "3565" "3566" "3567" "3568" "3569" "3570" "3571" "3572" "3573" "3574" "3575" "3576" "3577" "3578" "3579" "3580" "3581" "3582" "3583" "3584" "3585" "3586" "3587" "3588" "3589" "3590" "3591" "3592" "3593" "3594" "3595" "3596" "3597" "3598" "3599" "3600" "3601" "3602" "3603" "3604" "3605" "3606" "3607" "3608" "3609" "3610" "3611" "3612" "3613" "3614" "3615" "3616" "3617" "3618" "3619" "3620" "3621" "3622" "3623" "3624" "3625" "3626" "3627" "3628" "3629" "3630" "3631" "3632" "3633" "3634" "3635" "3636" "3637" "3638" "3639" "3640" "3641" "3642" "3643" "3644" "3645" "3646" "3647" "3648" "3649" "3650" "3651" "3652" "3653" "3654" "3655" "3656" "3657" "3658" "3659" "3660" "3661" "3662" "3663" "3664" "3665" "3666" "3667" "3668" "3669" "3670" "3671" "3672" "3673" "3674" "3675" "3676" "3677" "3678" "3679" "3680" "3681" "3682" "3683" "3684" "3685" "3686" "3687" "3688" "3689" "3690" "3691" "3692" "3693" "3694" "3695" "3696" "3697" "3698" "3699" "3700" "3701" "3702" "3703" "3704" "3705" "3706" "3707" "3708" "3709" "3710" "3711" "3712" "3713" "3714" "3715" "3716" "3717" "3718" "3719" "3720" "3721" "3722" "3723" "3724" "3725" "3726" "3727" "3728" "3729" "3730" "3731" "3732" "3733" "3734" "3735" "3736" "3737" "3738" "3739" "3740" "3741" "3742" "3743" "3744" "3745" "3746" "3747" "3748" "3749" "3750" "3751" "3752" "3753" "3754" "3755" "3756" "3757" "3758" "3759" "3760" "3761" "3762" "3763" "3764" "3765" "3766" "3767" "3768" "3769" "3770" "3771" "3772" "3773" "3774" "3775" "3776" "3777" "3778" "3779" "3780" "3781" "3782" "3783" "3784" "3785" "3786" "3787" "3788" "3789" "3790" "3791" "3792" "3793" "3794" "3795" "3796" "3797" "3798" "3799" "3800" "3801" "3802" "3803" "3804" "3805" "3806" "3807" "3808" "3809" "3810" "3811" "3812" "3813" "3814" "3815" "3816" "3817" "3818" "3819" "3820" "3821" "3822" "3823" "3824" "3825" "3826" "3827" "3828" "3829" "3830" "3831" "3832" "3833" "3834" "3835" "3836" "3837" "3838" "3839" "3840" "3841" "3842" "3843" "3844" "3845" "3846" "3847" "3848" "3849" "3850" "3851" "3852" "3853" "3854" "3855" "3856" "3857" "3858" "3859" "3860" "3861" "3862" "3863" "3864" "3865" "3866" "3867" "3868" "3869" "3870" "3871" "3872" "3873" "3874" "3875" "3876" "3877" "3878" "3879" "3880" "3881" "3882" "3883" "3884" "3885" "3886" "3887" "3888" "3889" "3890" "3891" "3892" "3893" "3894" "3895" "3896" "3897" "3898" "3899" "3900" "3901" "3902" "3903" "3904" "3905" "3906" "3907" "3908" "3909" "3910" "3911" "3912" "3913" "3914" "3915" "3916" "3917" "3918" "3919" "3920" "3921" "3922" "3923" "3924" "3925" "3926" "3927" "3928" "3929" "3930" "3931" "3932" "3933" "3934" "3935" "3936" "3937" "3938" "3939" "3940" "3941" "3942" "3943" "3944" "3945" "3946" "3947" "3948" "3949" "3950" "3951" "3952" "3953" "3954" "3955" "3956" "3957" "3958" "3959" "3960" "3961" "3962" "3963" "3964" "3965" "3966" "3967" "3968" "3969" "3970" "3971" "3972" "3973" "3974" "3975" "3976" "3977" "3978" "3979" "3980" "3981" "3982" "3983" "3984" "3985" "3986" "3987" "3988" "3989" "3990" "3991" "3992" "3993" "3994" "3995" "3996" "3997" "3998" "3999" "4000" "4001" "4002" "4003" "4004" "4005" "4006" "4007" "4008" "4009" "4010" "4011" "4012" "4013" "4014" "4015" "4016" "4017" "4018" "4019" "4020" "4021" "4022" "4023" "4024" "4025" "4026" "4027" "4028" "4029" "4030" "4031" "4032" "4033" "4034" "4035" "4036" "4037" "4038" "4039" "4040" "4041" "4042" "4043" "4044" "4045" "4046" "4047" "4048" "4049" "4050" "4051" "4052" "4053" "4054" "4055" "4056" "4057" "4058" "4059" "4060" "4061" "4062" "4063" "4064" "4065" "4066" "4067" "4068" "4069" "4070" "4071" "4072" "4073" "4074" "4075" "4076" "4077" "4078" "4079" "4080" "4081" "4082" "4083" "4084" "4085" "4086" "4087" "4088" "4089" "4090" "4091" "4092" "4093" "4094" "4095" "4096" "4097" "4098" "4099" "4100" "4101" "4102" "4103" "4104" "4105" "4106" "4107" "4108" "4109" "4110" "4111" "4112" "4113" "4114" "4115" "4116" "4117" "4118" "4119" "4120" "4121" "4122" "4123" "4124" "4125" "4126" "4127" "4128" "4129" "4130" "4131" "4132" "4133" "4134" "4135" "4136" "4137" "4138" "4139" "4140" "4141" "4142" "4143" "4144" "4145" "4146" "4147" "4148" "4149" "4150" "4151" "4152" "4153" "4154" "4155" "4156" "4157" "4158" "4159" "4160" "4161" "4162" "4163" "4164" "4165" "4166" "4167" "4168" "4169" "4170" "4171" "4172" "4173" "4174" "4175" "4176" "4177" "4178" "4179" "4180" "4181" "4182" "4183" "4184" "4185" "4186" "4187" "4188" "4189" "4190" "4191" "4192" "4193" "4194" "4195" "4196" "4197" "4198" "4199" "4200" "4201" "4202" "4203" "4204" "4205" "4206" "4207" "4208" "4209" "4210" "4211" "4212" "4213" "4214" "4215" "4216" "4217" "4218" "4219" "4220" "4221" "4222" "4223" "4224" "4225" "4226" "4227" "4228" "4229" "4230" "4231" "4232" "4233" "4234" "4235" "4236" "4237" "4238" "4239" "4240" "4241" "4242" "4243" "4244" "4245" "4246" "4247" "4248" "4249" "4250" "4251" "4252" "4253" "4254" "4255" "4256" "4257" "4258" "4259" "4260" "4261" "4262" "4263" "4264" "4265" "4266" "4267" "4268" "4269" "4270" "4271" "4272" "4273" "4274" "4275" "4276" "4277" "4278" "4279" "4280" "4281" "4282" "4283" "4284" "4285" "4286" "4287" "4288" "4289" "4290" "4291" "4292" "4293" "4294" "4295" "4296" "4297" "4298" "4299" "4300" "4301" "4302" "4303" "4304" "4305" "4306" "4307" "4308" "4309" "4310" "4311" "4312" "4313" "4314" "4315" "4316" "4317" "4318" "4319" "4320" "4321" "4322" "4323" "4324" "4325" "4326" "4327" "4328" "4329" "4330" "4331" "4332" "4333" "4334" "4335" "4336" "4337" "4338" "4339" "4340" "4341" "4342" "4343" "4344" "4345" "4346" "4347" "4348" "4349" "4350" "4351" "4352" "4353" "4354" "4355" "4356" "4357" "4358" "4359" "4360" "4361" "4362" "4363" "4364" "4365" "4366" "4367" "4368" "4369" "4370" "4371" "4372" "4373" "4374" "4375" "4376" "4377" "4378" "4379" "4380" "4381" "4382" "4383" "4384" "4385" "4386" "4387" "4388" "4389" "4390" "4391" "4392" "4393" "4394" "4395" "4396" "4397" "4398" "4399" "4400" "4401" "4402" "4403" "4404" "4405" "4406" "4407" "4408" "4409" "4410" "4411" "4412" "4413" "4414" "4415" "4416" "4417" "4418" "4419" "4420" "4421" "4422" "4423" "4424" "4425" "4426" "4427" "4428" "4429" "4430" "4431" "4432" "4433" "4434" "4435" "4436" "4437" "4438" "4439" "4440" "4441" "4442" "4443" "4444" "4445" "4446" "4447" "4448" "4449" "4450" "4451" "4452" "4453" "4454" "4455" "4456" "4457" "4458" "4459" "4460" "4461" "4462" "4463" "4464" "4465" "4466" "4467" "4468" "4469" "4470" "4471" "4472" "4473" "4474" "4475" "4476" "4477" "4478" "4479" "4480" "4481" "4482" "4483" "4484" "4485" "4486" "4487" "4488" "4489" "4490" "4491" "4492" "4493" "4494" "4495" "4496" "4497" "4498" "4499" "4500" "4501" "4502" "4503" "4504" "4505" "4506" "4507" "4508" "4509" "4510" "4511" "4512" "4513" "4514" "4515" "4516" "4517" "4518" "4519" "4520" "4521" "4522" "4523" "4524" "4525" "4526" "4527" "4528" "4529" "4530" "4531" "4532" "4533" "4534" "4535" "4536" "4537" "4538" "4539" "4540" "4541" "4542" "4543" "4544" "4545" "4546" "4547" "4548" "4549" "4550" "4551" "4552" "4553" "4554" "4555" "4556" "4557" "4558" "4559" "4560" "4561" "4562" "4563" "4564" "4565" "4566" "4567" "4568" "4569" "4570" "4571" "4572" "4573" "4574" "4575" "4576" "4577" "4578" "4579" "4580" "4581" "4582" "4583" "4584" "4585" "4586" "4587" "4588" "4589" "4590" "4591" "4592" "4593" "4594" "4595" "4596" "4597" "4598" "4599" "4600" "4601" "4602" "4603" "4604" "4605" "4606" "4607" "4608" "4609" "4610" "4611" "4612" "4613" "4614" "4615" "4616" "4617" "4618" "4619" "4620" "4621" "4622" "4623" "4624" "4625" "4626" "4627" "4628" "4629" "4630" "4631" "4632" "4633" "4634" "4635" "4636" "4637" "4638" "4639" "4640" "4641" "4642" "4643" "4644" "4645" "4646" "4647" "4648" "4649" "4650" "4651" "4652" "4653" "4654" "4655" "4656" "4657" "4658" "4659" "4660" "4661" "4662" "4663" "4664" "4665" "4666" "4667" "4668" "4669" "4670" "4671" "4672" "4673" "4674" "4675" "4676" "4677" "4678" "4679" "4680" "4681" "4682" "4683" "4684" "4685" "4686" "4687" "4688" "4689" "4690" "4691" "4692" "4693" "4694" "4695" "4696" "4697" "4698" "4699" "4700" "4701" "4702" "4703" "4704" "4705" "4706" "4707" "4708" "4709" "4710" "4711" "4712" "4713" "4714" "4715" "4716" "4717" "4718" "4719" "4720" "4721" "4722" "4723" "4724" "4725" "4726" "4727" "4728" "4729" "4730" "4731" "4732" "4733" "4734" "4735" "4736" "4737" "4738" "4739" "4740" "4741" "4742" "4743" "4744" "4745" "4746" "4747" "4748" "4749" "4750" "4751" "4752" "4753" "4754" "4755" "4756" "4757" "4758" "4759" "4760" "4761" "4762" "4763" "4764" "4765" "4766" "4767" "4768" "4769" "4770" "4771" "4772" "4773" "4774" "4775" "4776" "4777" "4778" "4779" "4780" "4781" "4782" "4783" "4784" "4785" "4786" "4787" "4788" "4789" "4790" "4791" "4792" "4793" "4794" "4795" "4796" "4797" "4798" "4799" "4800" "4801" "4802" "4803" "4804" "4805" "4806" "4807" "4808" "4809" "4810" "4811" "4812" "4813" "4814" "4815" "4816" "4817" "4818" "4819" "4820" "4821" "4822" "4823" "4824" "4825" "4826" "4827" "4828" "4829" "4830" "4831" "4832" "4833" "4834" "4835" "4836" "4837" "4838" "4839" "4840" "4841" "4842" "4843" "4844" "4845" "4846" "4847" "4848" "4849" "4850" "4851" "4852" "4853" "4854" "4855" "4856" "4857" "4858" "4859" "4860" "4861" "4862" "4863" "4864" "4865" "4866" "4867" "4868" "4869" "4870" "4871" "4872" "4873" "4874" "4875" "4876" "4877" "4878" "4879" "4880" "4881" "4882" "4883" "4884" "4885" "4886" "4887" "4888" "4889" "4890" "4891" "4892" "4893" "4894" "4895" "4896" "4897" "4898" "4899" "4900" "4901" "4902" "4903" "4904" "4905" "4906" "4907" "4908" "4909" "4910" "4911" "4912" "4913" "4914" "4915" "4916" "4917" "4918" "4919" "4920" "4921" "4922" "4923" "4924" "4925" "4926" "4927" "4928" "4929" "4930" "4931" "4932" "4933" "4934" "4935" "4936" "4937" "4938" "4939" "4940" "4941" "4942" "4943" "4944" "4945" "4946" "4947" "4948" "4949" "4950" "4951" "4952" "4953" "4954" "4955" "4956" "4957" "4958" "4959" "4960" "4961" "4962" "4963" "4964" "4965" "4966" "4967" "4968" "4969" "4970" "4971" "4972" "4973" "4974" "4975" "4976" "4977" "4978" "4979" "4980" "4981" "4982" "4983" "4984" "4985" "4986" "4987" "4988" "4989" "4990" "4991" "4992" "4993" "4994" "4995" "4996" "4997" "4998" "4999" "5000" "5001" "5002" "5003" "5004" "5005" "5006" "5007" "5008" "5009" "5010" "5011" "5012" "5013" "5014" "5015" "5016" "5017" "5018" "5019" "5020" "5021" "5022" "5023" "5024" "5025" "5026" "5027" "5028" "5029" "5030" "5031" "5032" "5033" "5034" "5035" "5036" "5037" "5038" "5039" "5040" "5041" "5042" "5043" "5044" "5045" "5046" "5047" "5048" "5049" "5050" "5051" "5052" "5053" "5054" "5055" "5056" "5057" "5058" "5059" "5060" "5061" "5062" "5063" "5064" "5065" "5066" "5067" "5068" "5069" "5070" "5071" "5072" "5073" "5074" "5075" "5076" "5077" "5078" "5079" "5080" "5081" "5082" "5083" "5084" "5085" "5086" "5087" "5088" "5089" "5090" "5091" "5092" "5093" "5094" "5095" "5096" "5097" "5098" "5099" "5100" "5101" "5102" "5103" "5104" "5105" "5106" "5107" "5108" "5109" "5110" "5111" "5112" "5113" "5114" "5115" "5116" "5117" "5118" "5119" "5120" "5121" "5122" "5123" "5124" "5125" "5126" "5127" "5128" "5129" "5130" "5131" "5132" "5133" "5134" "5135" "5136" "5137" "5138" "5139" "5140" "5141" "5142" "5143" "5144" "5145" "5146" "5147" "5148" "5149" "5150" "5151" "5152" "5153" "5154" "5155" "5156" "5157" "5158" "5159" "5160" "5161" "5162" "5163" "5164" "5165" "5166" "5167" "5168" "5169" "5170" "5171" "5172" "5173" "5174" "5175" "5176" "5177" "5178" "5179" "5180" "5181" "5182" "5183" "5184" "5185" "5186" "5187" "5188" "5189" "5190" "5191" "5192" "5193" "5194" "5195" "5196" "5197" "5198" "5199" "5200" "5201" "5202" "5203" "5204" "5205" "5206" "5207" "5208" "5209" "5210" "5211" "5212" "5213" "5214" "5215" "5216" "5217" "5218" "5219" "5220" "5221" "5222" "5223" "5224" "5225" "5226" "5227" "5228" "5229" "5230" "5231" "5232" "5233" "5234" "5235" "5236" "5237" "5238" "5239" "5240" "5241" "5242" "5243" "5244" "5245" "5246" "5247" "5248" "5249" "5250" "5251" "5252" "5253" "5254" "5255" "5256" "5257" "5258" "5259" "5260" "5261" "5262" "5263" "5264" "5265" "5266" "5267" "5268" "5269" "5270" "5271" "5272" "5273" "5274" "5275" "5276" "5277" "5278" "5279" "5280" "5281" "5282" "5283" "5284" "5285" "5286" "5287" "5288" "5289" "5290" "5291" "5292" "5293" "5294" "5295" "5296" "5297" "5298" "5299" "5300" "5301" "5302" "5303" "5304" "5305" "5306" "5307" "5308" "5309" "5310" "5311" "5312" "5313" "5314" "5315" "5316" "5317" "5318" "5319" "5320" "5321" "5322" "5323" "5324" "5325" "5326" "5327" "5328" "5329" "5330" "5331" "5332" "5333" "5334" "5335" "5336" "5337" "5338" "5339" "5340" "5341" "5342" "5343" "5344" "5345" "5346" "5347" "5348" "5349" "5350" "5351" "5352" "5353" "5354" "5355" "5356" "5357" "5358" "5359" "5360" "5361" "5362" "5363" "5364" "5365" "5366" "5367" "5368" "5369" "5370" "5371" "5372" "5373" "5374" "5375" "5376" "5377" "5378" "5379" "5380" "5381" "5382" "5383" "5384" "5385" "5386" "5387" "5388" "5389" "5390" "5391" "5392" "5393" "5394" "5395" "5396" "5397" "5398" "5399" "5400" "5401" "5402" "5403" "5404" "5405" "5406" "5407" "5408" "5409" "5410" "5411" "5412" "5413" "5414" "5415" "5416" "5417" "5418" "5419" "5420" "5421" "5422" "5423" "5424" "5425" "5426" "5427" "5428" "5429" "5430" "5431" "5432" "5433" "5434" "5435" "5436" "5437" "5438" "5439" "5440" "5441" "5442" "5443" "5444" "5445" "5446" "5447" "5448" "5449" "5450" "5451" "5452" "5453" "5454" "5455" "5456" "5457" "5458" "5459" "5460" "5461" "5462" "5463" "5464" "5465" "5466" "5467" "5468" "5469" "5470" "5471" "5472" "5473" "5474" "5475" "5476" "5477" "5478" "5479" "5480" "5481" "5482" "5483" "5484" "5485" "5486" "5487" "5488" "5489" "5490" "5491" "5492" "5493" "5494" "5495" "5496" "5497" "5498" "5499" "5500" "5501" "5502" "5503" "5504" "5505" "5506" "5507" "5508" "5509" "5510" "5511" "5512" "5513" "5514" "5515" "5516" "5517" "5518" "5519" "5520" "5521" "5522" "5523" "5524" "5525" "5526" "5527" "5528" "5529" "5530" "5531" "5532" "5533" "5534" "5535" "5536" "5537" "5538" "5539" "5540" "5541" "5542" "5543" "5544" "5545" "5546" "5547" "5548" "5549" "5550" "5551" "5552" "5553" "5554" "5555" "5556" "5557" "5558" "5559" "5560" "5561" "5562" "5563" "5564" "5565" "5566" "5567" "5568" "5569" "5570" "5571" "5572" "5573" "5574" "5575" "5576" "5577" "5578" "5579" "5580" "5581" "5582" "5583" "5584" "5585" "5586" "5587" "5588" "5589" "5590" "5591" "5592" "5593" "5594" "5595" "5596" "5597" "5598" "5599" "5600" "5601" "5602" "5603" "5604" "5605" "5606" "5607" "5608" "5609" "5610" "5611" "5612" "5613" "5614" "5615" "5616" "5617" "5618" "5619" "5620" "5621" "5622" "5623" "5624" "5625" "5626" "5627" "5628" "5629" "5630" "5631" "5632" "5633" "5634" "5635" "5636" "5637" "5638" "5639" "5640" "5641" "5642" "5643" "5644" "5645" "5646" "5647" "5648" "5649" "5650" "5651" "5652" "5653" "5654" "5655" "5656" "5657" "5658" "5659" "5660" "5661" "5662" "5663" "5664" "5665" "5666" "5667" "5668" "5669" "5670" "5671" "5672" "5673" "5674" "5675" "5676" "5677" "5678" "5679" "5680" "5681" "5682" "5683" "5684" "5685" "5686" "5687" "5688" "5689" "5690" "5691" "5692" "5693" "5694" "5695" "5696" "5697" "5698" "5699" "5700" "5701" "5702" "5703" "5704" "5705" "5706" "5707" "5708" "5709" "5710" "5711" "5712" "5713" "5714" "5715" "5716" "5717" "5718" "5719" "5720" "5721" "5722" "5723" "5724" "5725" "5726" "5727" "5728" "5729" "5730" "5731" "5732" "5733" "5734" "5735" "5736" "5737" "5738" "5739" "5740" "5741" "5742" "5743" "5744" "5745" "5746" "5747" "5748" "5749" "5750" "5751" "5752" "5753" "5754" "5755" "5756" "5757" "5758" "5759" "5760" "5761" "5762" "5763" "5764" "5765" "5766" "5767" "5768" "5769" "5770" "5771" "5772" "5773" "5774" "5775" "5776" "5777" "5778" "5779" "5780" "5781" "5782" "5783" "5784" "5785" "5786" "5787" "5788" "5789" "5790" "5791" "5792" "5793" "5794" "5795" "5796" "5797" "5798" "5799" "5800" "5801" "5802" "5803" "5804" "5805" "5806" "5807" "5808" "5809" "5810" "5811" "5812" "5813" "5814" "5815" "5816" "5817" "5818" "5819" "5820" "5821" "5822" "5823" "5824" "5825" "5826" "5827" "5828" "5829" "5830" "5831" "5832" "5833" "5834" "5835" "5836" "5837" "5838" "5839" "5840" "5841" "5842" "5843" "5844" "5845" "5846" "5847" "5848" "5849" "5850" "5851" "5852" "5853" "5854" "5855" "5856" "5857" "5858" "5859" "5860" "5861" "5862" "5863" "5864" "5865" "5866" "5867" "5868" "5869" "5870" "5871" "5872" "5873" "5874" "5875" "5876" "5877" "5878" "5879" "5880" "5881" "5882" "5883" "5884" "5885" "5886" "5887" "5888" "5889" "5890" "5891" "5892" "5893" "5894" "5895" "5896" "5897" "5898" "5899" "5900" "5901" "5902" "5903" "5904" "5905" "5906" "5907" "5908" "5909" "5910" "5911" "5912" "5913" "5914" "5915" "5916" "5917" "5918" "5919" "5920" "5921" "5922" "5923" "5924" "5925" "5926" "5927" "5928" "5929" "5930" "5931" "5932" "5933" "5934" "5935" "5936" "5937" "5938" "5939" "5940" "5941" "5942" "5943" "5944" "5945" "5946" "5947" "5948" "5949" "5950" "5951" "5952" "5953" "5954" "5955" "5956" "5957" "5958" "5959" "5960" "5961" "5962" "5963" "5964" "5965" "5966" "5967" "5968" "5969" "5970" "5971" "5972" "5973" "5974" "5975" "5976" "5977" "5978" "5979" "5980" "5981" "5982" "5983" "5984" "5985" "5986" "5987" "5988" "5989" "5990" "5991" "5992" "5993" "5994" "5995" "5996" "5997" "5998" "5999" "6000" "6001" "6002" "6003" "6004" "6005" "6006" "6007" "6008" "6009" "6010" "6011" "6012" "6013" "6014" "6015" "6016" "6017" "6018" "6019" "6020" "6021" "6022" "6023" "6024" "6025" "6026" "6027" "6028" "6029" "6030" "6031" "6032" "6033" "6034" "6035" "6036" "6037" "6038" "6039" "6040" "6041" "6042" "6043" "6044" "6045" "6046" "6047" "6048" "6049" "6050" "6051" "6052" "6053" "6054" "6055" "6056" "6057" "6058" "6059" "6060" "6061" "6062" "6063" "6064" "6065" "6066" "6067" "6068" "6069" "6070" "6071" "6072" "6073" "6074" "6075" "6076" "6077" "6078" "6079" "6080" "6081" "6082" "6083" "6084" "6085" "6086" "6087" "6088" "6089" "6090" "6091" "6092" "6093" "6094" "6095" "6096" "6097" "6098" "6099" "6100" "6101" "6102" "6103" "6104" "6105" "6106" "6107" "6108" "6109" "6110" "6111" "6112" "6113" "6114" "6115" "6116" "6117" "6118" "6119" "6120" "6121" "6122" "6123" "6124" "6125" "6126" "6127" "6128" "6129" "6130" "6131" "6132" "6133" "6134" "6135" "6136" "6137" "6138" "6139" "6140" "6141" "6142" "6143" "6144" "6145" "6146" "6147" "6148" "6149" "6150" "6151" "6152" "6153" "6154" "6155" "6156" "6157" "6158" "6159" "6160" "6161" "6162" "6163" "6164" "6165" "6166" "6167" "6168" "6169" "6170" "6171" "6172" "6173" "6174" "6175" "6176" "6177" "6178" "6179" "6180" "6181" "6182" "6183" "6184" "6185" "6186" "6187" "6188" "6189" "6190" "6191" "6192" "6193" "6194" "6195" "6196" "6197" "6198" "6199" "6200" "6201" "6202" "6203" "6204" "6205" "6206" "6207" "6208" "6209" "6210" "6211" "6212" "6213" "6214" "6215" "6216" "6217" "6218" "6219" "6220" "6221" "6222" "6223" "6224" "6225" "6226" "6227" "6228" "6229" "6230" "6231" "6232" "6233" "6234" "6235" "6236" "6237" "6238" "6239" "6240" "6241" "6242" "6243" "6244" "6245" "6246" "6247" "6248" "6249" "6250" "6251" "6252" "6253" "6254" "6255" "6256" "6257" "6258" "6259" "6260" "6261" "6262" "6263" "6264" "6265" "6266" "6267" "6268" "6269" "6270" "6271" "6272" "6273" "6274" "6275" "6276" "6277" "6278" "6279" "6280" "6281" "6282" "6283" "6284" "6285" "6286" "6287" "6288" "6289" "6290" "6291" "6292" "6293" "6294" "6295" "6296" "6297" "6298" "6299" "6300" "6301" "6302" "6303" "6304" "6305" "6306" "6307" "6308" "6309" "6310" "6311" "6312" "6313" "6314" "6315" "6316" "6317" "6318" "6319" "6320" "6321" "6322" "6323" "6324" "6325" "6326" "6327" "6328" "6329" "6330" "6331" "6332" "6333" "6334" "6335" "6336" "6337" "6338" "6339" "6340" "6341" "6342" "6343" "6344" "6345" "6346" "6347" "6348" "6349" "6350" "6351" "6352" "6353" "6354" "6355" "6356" "6357" "6358" "6359" "6360" "6361" "6362" "6363" "6364" "6365" "6366" "6367" "6368" "6369" "6370" "6371" "6372" "6373" "6374" "6375" "6376" "6377" "6378" "6379" "6380" "6381" "6382" "6383" "6384" "6385" "6386" "6387" "6388" "6389" "6390" "6391" "6392" "6393" "6394" "6395" "6396" "6397" "6398" "6399" "6400" "6401" "6402" "6403" "6404" "6405" "6406" "6407" "6408" "6409" "6410" "6411" "6412" "6413" "6414" "6415" "6416" "6417" "6418" "6419" "6420" "6421" "6422" "6423" "6424" "6425" "6426" "6427" "6428" "6429" "6430" "6431" "6432" "6433" "6434" "6435" "6436" "6437" "6438" "6439" "6440" "6441" "6442" "6443" "6444" "6445" "6446" "6447" "6448" "6449" "6450" "6451" "6452" "6453" "6454" "6455" "6456" "6457" "6458" "6459" "6460" "6461" "6462" "6463" "6464" "6465" "6466" "6467" "6468" "6469" "6470" "6471" "6472" "6473" "6474" "6475" "6476" "6477" "6478" "6479" "6480" "6481" "6482" "6483" "6484" "6485" "6486" "6487" "6488" "6489" "6490" "6491" "6492" "6493" "6494" "6495" "6496" "6497" "6498" "6499" "6500" "6501" "6502" "6503" "6504" "6505" "6506" "6507" "6508" "6509" "6510" "6511" "6512" "6513" "6514" "6515" "6516" "6517" "6518" "6519" "6520" "6521" "6522" "6523" "6524" "6525" "6526" "6527" "6528" "6529" "6530" "6531" "6532" "6533" "6534" "6535" "6536" "6537" "6538" "6539" "6540" "6541" "6542" "6543" "6544" "6545" "6546" "6547" "6548" "6549" "6550" "6551" "6552" "6553" "6554" "6555" "6556" "6557" "6558" "6559" "6560" "6561" "6562" "6563" "6564" "6565" "6566" "6567" "6568" "6569" "6570" "6571" "6572" "6573" "6574" "6575" "6576" "6577" "6578" "6579" "6580" "6581" "6582" "6583" "6584" "6585" "6586" "6587" "6588" "6589" "6590" "6591" "6592" "6593" "6594" "6595" "6596" "6597" "6598" "6599" "6600" "6601" "6602" "6603" "6604" "6605" "6606" "6607" "6608" "6609" "6610" "6611" "6612" "6613" "6614" "6615" "6616" "6617" "6618" "6619" "6620" "6621" "6622" "6623" "6624" "6625" "6626" "6627" "6628" "6629" "6630" "6631" "6632" "6633" "6634" "6635" "6636" "6637" "6638" "6639" "6640" "6641" "6642" "6643" "6644" "6645" "6646" "6647" "6648" "6649" "6650" "6651" "6652" "6653" "6654" "6655" "6656" "6657" "6658" "6659" "6660" "6661" "6662" "6663" "6664" "6665" "6666" "6667" "6668" "6669" "6670" "6671" "6672" "6673" "6674" "6675" "6676" "6677" "6678" "6679" "6680" "6681" "6682" "6683" "6684" "6685" "6686" "6687" "6688" "6689" "6690" "6691" "6692" "6693" "6694" "6695" "6696" "6697" "6698" "6699" "6700" "6701" "6702" "6703" "6704" "6705" "6706" "6707" "6708" "6709" "6710" "6711" "6712" "6713" "6714" "6715" "6716" "6717" "6718" "6719" "6720" "6721" "6722" "6723" "6724" "6725" "6726" "6727" "6728" "6729" "6730" "6731" "6732" "6733" "6734" "6735" "6736" "6737" "6738" "6739" "6740" "6741" "6742" "6743" "6744" "6745" "6746" "6747" "6748" "6749" "6750" "6751" "6752" "6753" "6754" "6755" "6756" "6757" "6758" "6759" "6760" "6761" "6762" "6763" "6764" "6765" "6766" "6767" "6768" "6769" "6770" "6771" "6772" "6773" "6774" "6775" "6776" "6777" "6778" "6779" "6780" "6781" "6782" "6783" "6784" "6785" "6786" "6787" "6788" "6789" "6790" "6791" "6792" "6793" "6794" "6795" "6796" "6797" "6798" "6799" "6800" "6801" "6802" "6803" "6804" "6805" "6806" "6807" "6808" "6809" "6810" "6811" "6812" "6813" "6814" "6815" "6816" "6817" "6818" "6819" "6820" "6821" "6822" "6823" "6824" "6825" "6826" "6827" "6828" "6829" "6830" "6831" "6832" "6833" "6834" "6835" "6836" "6837" "6838" "6839" "6840" "6841" "6842" "6843" "6844" "6845" "6846" "6847" "6848" "6849" "6850" "6851" "6852" "6853" "6854" "6855" "6856" "6857" "6858" "6859" "6860" "6861" "6862" "6863" "6864" "6865" "6866" "6867" "6868" "6869" "6870" "6871" "6872" "6873" "6874" "6875" "6876" "6877" "6878" "6879" "6880" "6881" "6882" "6883" "6884" "6885" "6886" "6887" "6888" "6889" "6890" "6891" "6892" "6893" "6894" "6895" "6896" "6897" "6898" "6899" "6900" "6901" "6902" "6903" "6904" "6905" "6906" "6907" "6908" "6909" "6910" "6911" "6912" "6913" "6914" "6915" "6916" "6917" "6918" "6919" "6920" "6921" "6922" "6923" "6924" "6925" "6926" "6927" "6928" "6929" "6930" "6931" "6932" "6933" "6934" "6935" "6936" "6937" "6938" "6939" "6940" "6941" "6942" "6943" "6944" "6945" "6946" "6947" "6948" "6949" "6950" "6951" "6952" "6953" "6954" "6955" "6956" "6957" "6958" "6959" "6960" "6961" "6962" "6963" "6964" "6965" "6966" "6967" "6968" "6969" "6970" "6971" "6972" "6973" "6974" "6975" "6976" "6977" "6978" "6979" "6980" "6981" "6982" "6983" "6984" "6985" "6986" "6987" "6988" "6989" "6990" "6991" "6992" "6993" "6994" "6995" "6996" "6997" "6998" "6999" "7000" "7001" "7002" "7003" "7004" "7005" "7006" "7007" "7008" "7009" "7010" "7011" "7012" "7013" "7014" "7015" "7016" "7017" "7018" "7019" "7020" "7021" "7022" "7023" "7024" "7025" "7026" "7027" "7028" "7029" "7030" "7031" "7032" "7033" "7034" "7035" "7036" "7037" "7038" "7039" "7040" "7041" "7042" "7043" "7044" "7045" "7046" "7047" "7048" "7049" "7050" "7051" "7052" "7053" "7054" "7055" "7056" "7057" "7058" "7059" "7060" "7061" "7062" "7063" "7064" "7065" "7066" "7067" "7068" "7069" "7070" "7071" "7072" "7073" "7074" "7075" "7076" "7077" "7078" "7079" "7080" "7081" "7082" "7083" "7084" "7085" "7086" "7087" "7088" "7089" "7090" "7091" "7092" "7093" "7094" "7095" "7096" "7097" "7098" "7099" "7100" "7101" "7102" "7103" "7104" "7105" "7106" "7107" "7108" "7109" "7110" "7111" "7112" "7113" "7114" "7115" "7116" "7117" "7118" "7119" "7120" "7121" "7122" "7123" "7124" "7125" "7126" "7127" "7128" "7129" "7130" "7131" "7132" "7133" "7134" "7135" "7136" "7137" "7138" "7139" "7140" "7141" "7142" "7143" "7144" "7145" "7146" "7147" "7148" "7149" "7150" "7151" "7152" "7153" "7154" "7155" "7156" "7157" "7158" "7159" "7160" "7161" "7162" "7163" "7164" "7165" "7166" "7167" "7168" "7169" "7170" "7171" "7172" "7173" "7174" "7175" "7176" "7177" "7178" "7179" "7180" "7181" "7182" "7183" "7184" "7185" "7186" "7187" "7188" "7189" "7190" "7191" "7192" "7193" "7194" "7195" "7196" "7197" "7198" "7199" "7200" "7201" "7202" "7203" "7204" "7205" "7206" "7207" "7208" "7209" "7210" "7211" "7212" "7213" "7214" "7215" "7216" "7217" "7218" "7219" "7220" "7221" "7222" "7223" "7224" "7225" "7226" "7227" "7228" "7229" "7230" "7231" "7232" "7233" "7234" "7235" "7236" "7237" "7238" "7239" "7240" "7241" "7242" "7243" "7244" "7245" "7246" "7247" "7248" "7249" "7250" "7251" "7252" "7253" "7254" "7255" "7256" "7257" "7258" "7259" "7260" "7261" "7262" "7263" "7264" "7265" "7266" "7267" "7268" "7269" "7270" "7271" "7272" "7273" "7274" "7275" "7276" "7277" "7278" "7279" "7280" "7281" "7282" "7283" "7284" "7285" "7286" "7287" "7288" "7289" "7290" "7291" "7292" "7293" "7294" "7295" "7296" "7297" "7298" "7299" "7300" "7301" "7302" "7303" "7304" "7305" "7306" "7307" "7308" "7309" "7310" "7311" "7312" "7313" "7314" "7315" "7316" "7317" "7318" "7319" "7320" "7321" "7322" "7323" "7324" "7325" "7326" "7327" "7328" "7329" "7330" "7331" "7332" "7333" "7334" "7335" "7336" "7337" "7338" "7339" "7340" "7341" "7342" "7343" "7344" "7345" "7346" "7347" "7348" "7349" "7350" "7351" "7352" "7353" "7354" "7355" "7356" "7357" "7358" "7359" "7360" "7361" "7362" "7363" "7364" "7365" "7366" "7367" "7368" "7369" "7370" "7371" "7372" "7373" "7374" "7375" "7376" "7377" "7378" "7379" "7380" "7381" "7382" "7383" "7384" "7385" "7386" "7387" "7388" "7389" "7390" "7391" "7392" "7393" "7394" "7395" "7396" "7397" "7398" "7399" "7400" "7401" "7402" "7403" "7404" "7405" "7406" "7407" "7408" "7409" "7410" "7411" "7412" "7413" "7414" "7415" "7416" "7417" "7418" "7419" "7420" "7421" "7422" "7423" "7424" "7425" "7426" "7427" "7428" "7429" "7430" "7431" "7432" "7433" "7434" "7435" "7436" "7437" "7438" "7439" "7440" "7441" "7442" "7443" "7444" "7445" "7446" "7447" "7448" "7449" "7450" "7451" "7452" "7453" "7454" "7455" "7456" "7457" "7458" "7459" "7460" "7461" "7462" "7463" "7464" "7465" "7466" "7467" "7468" "7469" "7470" "7471" "7472" "7473" "7474" "7475" "7476" "7477" "7478" "7479" "7480" "7481" "7482" "7483" "7484" "7485" "7486" "7487" "7488" "7489" "7490" "7491" "7492" "7493" "7494" "7495" "7496" "7497" "7498" "7499" "7500" "7501" "7502" "7503" "7504" "7505" "7506" "7507" "7508" "7509" "7510" "7511" "7512" "7513" "7514" "7515" "7516" "7517" "7518" "7519" "7520" "7521" "7522" "7523" "7524" "7525" "7526" "7527" "7528" "7529" "7530" "7531" "7532" "7533" "7534" "7535" "7536" "7537" "7538" "7539" "7540" "7541" "7542" "7543" "7544" "7545" "7546" "7547" "7548" "7549" "7550" "7551" "7552" "7553" "7554" "7555" "7556" "7557" "7558" "7559" "7560" "7561" "7562" "7563" "7564" "7565" "7566" "7567" "7568" "7569" "7570" "7571" "7572" "7573" "7574" "7575" "7576" "7577" "7578" "7579" "7580" "7581" "7582" "7583" "7584" "7585" "7586" "7587" "7588" "7589" "7590" "7591" "7592" "7593" "7594" "7595" "7596" "7597" "7598" "7599" "7600" "7601" "7602" "7603" "7604" "7605" "7606" "7607" "7608" "7609" "7610" "7611" "7612" "7613" "7614" "7615" "7616" "7617" "7618" "7619" "7620" "7621" "7622" "7623" "7624" "7625" "7626" "7627" "7628" "7629" "7630" "7631" "7632" "7633" "7634" "7635" "7636" "7637" "7638" "7639" "7640" "7641" "7642" "7643" "7644" "7645" "7646" "7647" "7648" "7649" "7650" "7651" "7652" "7653" "7654" "7655" "7656" "7657" "7658" "7659" "7660" "7661" "7662" "7663" "7664" "7665" "7666" "7667" "7668" "7669" "7670" "7671" "7672" "7673" "7674" "7675" "7676" "7677" "7678" "7679" "7680" "7681" "7682" "7683" "7684" "7685" "7686" "7687" "7688" "7689" "7690" "7691" "7692" "7693" "7694" "7695" "7696" "7697" "7698" "7699" "7700" "7701" "7702" "7703" "7704" "7705" "7706" "7707" "7708" "7709" "7710" "7711" "7712" "7713" "7714" "7715" "7716" "7717" "7718" "7719" "7720" "7721" "7722" "7723" "7724" "7725" "7726" "7727" "7728" "7729" "7730" "7731" "7732" "7733" "7734" "7735" "7736" "7737" "7738" "7739" "7740" "7741" "7742" "7743" "7744" "7745" "7746" "7747" "7748" "7749" "7750" "7751" "7752" "7753" "7754" "7755" "7756" "7757" "7758" "7759" "7760" "7761" "7762" "7763" "7764" "7765" "7766" "7767" "7768" "7769" "7770" "7771" "7772" "7773" "7774" "7775" "7776" "7777" "7778" "7779" "7780" "7781" "7782" "7783" "7784" "7785" "7786" "7787" "7788" "7789" "7790" "7791" "7792" "7793" "7794" "7795" "7796" "7797" "7798" "7799" "7800" "7801" "7802" "7803" "7804" "7805" "7806" "7807" "7808" "7809" "7810" "7811" "7812" "7813" "7814" "7815" "7816" "7817" "7818" "7819" "7820" "7821" "7822" "7823" "7824" "7825" "7826" "7827" "7828" "7829" "7830" "7831" "7832" "7833" "7834" "7835" "7836" "7837" "7838" "7839" "7840" "7841" "7842" "7843" "7844" "7845" "7846" "7847" "7848" "7849" "7850" "7851" "7852" "7853" "7854" "7855" "7856" "7857" "7858" "7859" "7860" "7861" "7862" "7863" "7864" "7865" "7866" "7867" "7868" "7869" "7870" "7871" "7872" "7873" "7874" "7875" "7876" "7877" "7878" "7879" "7880" "7881" "7882" "7883" "7884" "7885" "7886" "7887" "7888" "7889" "7890" "7891" "7892" "7893" "7894" "7895" "7896" "7897" "7898" "7899" "7900" "7901" "7902" "7903" "7904" "7905" "7906" "7907" "7908" "7909" "7910" "7911" "7912" "7913" "7914" "7915" "7916" "7917" "7918" "7919" "7920" "7921" "7922" "7923" "7924" "7925" "7926" "7927" "7928" "7929" "7930" "7931" "7932" "7933" "7934" "7935" "7936" "7937" "7938" "7939" "7940" "7941" "7942" "7943" "7944" "7945" "7946" "7947" "7948" "7949" "7950" "7951" "7952" "7953" "7954" "7955" "7956" "7957" "7958" "7959" "7960" "7961" "7962" "7963" "7964" "7965" "7966" "7967" "7968" "7969" "7970" "7971" "7972" "7973" "7974" "7975" "7976" "7977" "7978" "7979" "7980" "7981" "7982" "7983" "7984" "7985" "7986" "7987" "7988" "7989" "7990" "7991" "7992" "7993" "7994" "7995" "7996" "7997" "7998" "7999" "8000" "8001" "8002" "8003" "8004" "8005" "8006" "8007" "8008" "8009" "8010" "8011" "8012" "8013" "8014" "8015" "8016" "8017" "8018" "8019" "8020" "8021" "8022" "8023" "8024" "8025" "8026" "8027" "8028" "8029" "8030" "8031" "8032" "8033" "8034" "8035" "8036" "8037" "8038" "8039" "8040" "8041" "8042" "8043" "8044" "8045" "8046" "8047" "8048" "8049" "8050" "8051" "8052" "8053" "8054" "8055" "8056" "8057" "8058" "8059" "8060" "8061" "8062" "8063" "8064" "8065" "8066" "8067" "8068" "8069" "8070" "8071" "8072" "8073" "8074" "8075" "8076" "8077" "8078" "8079" "8080" "8081" "8082" "8083" "8084" "8085" "8086" "8087" "8088" "8089" "8090" "8091" "8092" "8093" "8094" "8095" "8096" "8097" "8098" "8099" "8100" "8101" "8102" "8103" "8104" "8105" "8106" "8107" "8108" "8109" "8110" "8111" "8112" "8113" "8114" "8115" "8116" "8117" "8118" "8119" "8120" "8121" "8122" "8123" "8124" "8125" "8126" "8127" "8128" "8129" "8130" "8131" "8132" "8133" "8134" "8135" "8136" "8137" "8138" "8139" "8140" "8141" "8142" "8143" "8144" "8145" "8146" "8147" "8148" "8149" "8150" "8151" "8152" "8153" "8154" "8155" "8156" "8157" "8158" "8159" "8160" "8161" "8162" "8163" "8164" "8165" "8166" "8167" "8168" "8169" "8170" "8171" "8172" "8173" "8174" "8175" "8176" "8177" "8178" "8179" "8180" "8181" "8182" "8183" "8184" "8185" "8186" "8187" "8188" "8189" "8190" "8191" "8192" "8193" "8194" "8195" "8196" "8197" "8198" "8199" "8200" "8201" "8202" "8203" "8204" "8205" "8206" "8207" "8208" "8209" "8210" "8211" "8212" "8213" "8214" "8215" "8216" "8217" "8218" "8219" "8220" "8221" "8222" "8223" "8224" "8225" "8226" "8227" "8228" "8229" "8230" "8231" "8232" "8233" "8234" "8235" "8236" "8237" "8238" "8239" "8240" "8241" "8242" "8243" "8244" "8245" "8246" "8247" "8248" "8249" "8250" "8251" "8252" "8253" "8254" "8255" "8256" "8257" "8258" "8259" "8260" "8261" "8262" "8263" "8264" "8265" "8266" "8267" "8268" "8269" "8270" "8271" "8272" "8273" "8274" "8275" "8276" "8277" "8278" "8279" "8280" "8281" "8282" "8283" "8284" "8285" "8286" "8287" "8288" "8289" "8290" "8291" "8292" "8293" "8294" "8295" "8296" "8297" "8298" "8299" "8300" "8301" "8302" "8303" "8304" "8305" "8306" "8307" "8308" "8309" "8310" "8311" "8312" "8313" "8314" "8315" "8316" "8317" "8318" "8319" "8320" "8321" "8322" "8323" "8324" "8325" "8326" "8327" "8328" "8329" "8330" "8331" "8332" "8333" "8334" "8335" "8336" "8337" "8338" "8339" "8340" "8341" "8342" "8343" "8344" "8345" "8346" "8347" "8348" "8349" "8350" "8351" "8352" "8353" "8354" "8355" "8356" "8357" "8358" "8359" "8360" "8361" "8362" "8363" "8364" "8365" "8366" "8367" "8368" "8369" "8370" "8371" "8372" "8373" "8374" "8375" "8376" "8377" "8378" "8379" "8380" "8381" "8382" "8383" "8384" "8385" "8386" "8387" "8388" "8389" "8390" "8391" "8392" "8393" "8394" "8395" "8396" "8397" "8398" "8399" "8400" "8401" "8402" "8403" "8404" "8405" "8406" "8407" "8408" "8409" "8410" "8411" "8412" "8413" "8414" "8415" "8416" "8417" "8418" "8419" "8420" "8421" "8422" "8423" "8424" "8425" "8426" "8427" "8428" "8429" "8430" "8431" "8432" "8433" "8434" "8435" "8436" "8437" "8438" "8439" "8440" "8441" "8442" "8443" "8444" "8445" "8446" "8447" "8448" "8449" "8450" "8451" "8452" "8453" "8454" "8455" "8456" "8457" "8458" "8459" "8460" "8461" "8462" "8463" "8464" "8465" "8466" "8467" "8468" "8469" "8470" "8471" "8472" "8473" "8474" "8475" "8476" "8477" "8478" "8479" "8480" "8481" "8482" "8483" "8484" "8485" "8486" "8487" "8488" "8489" "8490" "8491" "8492" "8493" "8494" "8495" "8496" "8497" "8498" "8499" "8500" "8501" "8502" "8503" "8504" "8505" "8506" "8507" "8508" "8509" "8510" "8511" "8512" "8513" "8514" "8515" "8516" "8517" "8518" "8519" "8520" "8521" "8522" "8523" "8524" "8525" "8526" "8527" "8528" "8529" "8530" "8531" "8532" "8533" "8534" "8535" "8536" "8537" "8538" "8539" "8540" "8541" "8542" "8543" "8544" "8545" "8546" "8547" "8548" "8549" "8550" "8551" "8552" "8553" "8554" "8555" "8556" "8557" "8558" "8559" "8560" "8561" "8562" "8563" "8564" "8565" "8566" "8567" "8568" "8569" "8570" "8571" "8572" "8573" "8574" "8575" "8576" "8577" "8578" "8579" "8580" "8581" "8582" "8583" "8584" "8585" "8586" "8587" "8588" "8589" "8590" "8591" "8592" "8593" "8594" "8595" "8596" "8597" "8598" "8599" "8600" "8601" "8602" "8603" "8604" "8605" "8606" "8607" "8608" "8609" "8610" "8611" "8612" "8613" "8614" "8615" "8616" "8617" "8618" "8619" "8620" "8621" "8622" "8623" "8624" "8625" "8626" "8627" "8628" "8629" "8630" "8631" "8632" "8633" "8634" "8635" "8636" "8637" "8638" "8639" "8640" "8641" "8642" "8643" "8644" "8645" "8646" "8647" "8648" "8649" "8650" "8651" "8652" "8653" "8654" "8655" "8656" "8657" "8658" "8659" "8660" "8661" "8662" "8663" "8664" "8665" "8666" "8667" "8668" "8669" "8670" "8671" "8672" "8673" "8674" "8675" "8676" "8677" "8678" "8679" "8680" "8681" "8682" "8683" "8684" "8685" "8686" "8687" "8688" "8689" "8690" "8691" "8692" "8693" "8694" "8695" "8696" "8697" "8698" "8699" "8700" "8701" "8702" "8703" "8704" "8705" "8706" "8707" "8708" "8709" "8710" "8711" "8712" "8713" "8714" "8715" "8716" "8717" "8718" "8719" "8720" "8721" "8722" "8723" "8724" "8725" "8726" "8727" "8728" "8729" "8730" "8731" "8732" "8733" "8734" "8735" "8736" "8737" "8738" "8739" "8740" "8741" "8742" "8743" "8744" "8745" "8746" "8747" "8748" "8749" "8750" "8751" "8752" "8753" "8754" "8755" "8756" "8757" "8758" "8759" "8760" "8761" "8762" "8763" "8764" "8765" "8766" "8767" "8768" "8769" "8770" "8771" "8772" "8773" "8774" "8775" "8776" "8777" "8778" "8779" "8780" "8781" "8782" "8783" "8784" "8785" "8786" "8787" "8788" "8789" "8790" "8791" "8792" "8793" "8794" "8795" "8796" "8797" "8798" "8799" "8800" "8801" "8802" "8803" "8804" "8805" "8806" "8807" "8808" "8809" "8810" "8811" "8812" "8813" "8814" "8815" "8816" "8817" "8818" "8819" "8820" "8821" "8822" "8823" "8824" "8825" "8826" "8827" "8828" "8829" "8830" "8831" "8832" "8833" "8834" "8835" "8836" "8837" "8838" "8839" "8840" "8841" "8842" "8843" "8844" "8845" "8846" "8847" "8848" "8849" "8850" "8851" "8852" "8853" "8854" "8855" "8856" "8857" "8858" "8859" "8860" "8861" "8862" "8863" "8864" "8865" "8866" "8867" "8868" "8869" "8870" "8871" "8872" "8873" "8874" "8875" "8876" "8877" "8878" "8879" "8880" "8881" "8882" "8883" "8884" "8885" "8886" "8887" "8888" "8889" "8890" "8891" "8892" "8893" "8894" "8895" "8896" "8897" "8898" "8899" "8900" "8901" "8902" "8903" "8904" "8905" "8906" "8907" "8908" "8909" "8910" "8911" "8912" "8913" "8914" "8915" "8916" "8917" "8918" "8919" "8920" "8921" "8922" "8923" "8924" "8925" "8926" "8927" "8928" "8929" "8930" "8931" "8932" "8933" "8934" "8935" "8936" "8937" "8938" "8939" "8940" "8941" "8942" "8943" "8944" "8945" "8946" "8947" "8948" "8949" "8950" "8951" "8952" "8953" "8954" "8955" "8956" "8957" "8958" "8959" "8960" "8961" "8962" "8963" "8964" "8965" "8966" "8967" "8968" "8969" "8970" "8971" "8972" "8973" "8974" "8975" "8976" "8977" "8978" "8979" "8980" "8981" "8982" "8983" "8984" "8985" "8986" "8987" "8988" "8989" "8990" "8991" "8992" "8993" "8994" "8995" "8996" "8997" "8998" "8999" "9000" "9001" "9002" "9003" "9004" "9005" "9006" "9007" "9008" "9009" "9010" "9011" "9012" "9013" "9014" "9015" "9016" "9017" "9018" "9019" "9020" "9021" "9022" "9023" "9024" "9025" "9026" "9027" "9028" "9029" "9030" "9031" "9032" "9033" "9034" "9035" "9036" "9037" "9038" "9039" "9040" "9041" "9042" "9043" "9044" "9045" "9046" "9047" "9048" "9049" "9050" "9051" "9052" "9053" "9054" "9055" "9056" "9057" "9058" "9059" "9060" "9061" "9062" "9063" "9064" "9065" "9066" "9067" "9068" "9069" "9070" "9071" "9072" "9073" "9074" "9075" "9076" "9077" "9078" "9079" "9080" "9081" "9082" "9083" "9084" "9085" "9086" "9087" "9088" "9089" "9090" "9091" "9092" "9093" "9094" "9095" "9096" "9097" "9098" "9099" "9100" "9101" "9102" "9103" "9104" "9105" "9106" "9107" "9108" "9109" "9110" "9111" "9112" "9113" "9114" "9115" "9116" "9117" "9118" "9119" "9120" "9121" "9122" "9123" "9124" "9125" "9126" "9127" "9128" "9129" "9130" "9131" "9132" "9133" "9134" "9135" "9136" "9137" "9138" "9139" "9140" "9141" "9142" "9143" "9144" "9145" "9146" "9147" "9148" "9149" "9150" "9151" "9152" "9153" "9154" "9155" "9156" "9157" "9158" "9159" "9160" "9161" "9162" "9163" "9164" "9165" "9166" "9167" "9168" "9169" "9170" "9171" "9172" "9173" "9174" "9175" "9176" "9177" "9178" "9179" "9180" "9181" "9182" "9183" "9184" "9185" "9186" "9187" "9188" "9189" "9190" "9191" "9192" "9193" "9194" "9195" "9196" "9197" "9198" "9199" "9200" "9201" "9202" "9203" "9204" "9205" "9206" "9207" "9208" "9209" "9210" "9211" "9212" "9213" "9214" "9215" "9216" "9217" "9218" "9219" "9220" "9221" "9222" "9223" "9224" "9225" "9226" "9227" "9228" "9229" "9230" "9231" "9232" "9233" "9234" "9235" "9236" "9237" "9238" "9239" "9240" "9241" "9242" "9243" "9244" "9245" "9246" "9247" "9248" "9249" "9250" "9251" "9252" "9253" "9254" "9255" "9256" "9257" "9258" "9259" "9260" "9261" "9262" "9263" "9264" "9265" "9266" "9267" "9268" "9269" "9270" "9271" "9272" "9273" "9274" "9275" "9276" "9277" "9278" "9279" "9280" "9281" "9282" "9283" "9284" "9285" "9286" "9287" "9288" "9289" "9290" "9291" "9292" "9293" "9294" "9295" "9296" "9297" "9298" "9299" "9300" "9301" "9302" "9303" "9304" "9305" "9306" "9307" "9308" "9309" "9310" "9311" "9312" "9313" "9314" "9315" "9316" "9317" "9318" "9319" "9320" "9321" "9322" "9323" "9324" "9325" "9326" "9327" "9328" "9329" "9330" "9331" "9332" "9333" "9334" "9335" "9336" "9337" "9338" "9339" "9340" "9341" "9342" "9343" "9344" "9345" "9346" "9347" "9348" "9349" "9350" "9351" "9352" "9353" "9354" "9355" "9356" "9357" "9358" "9359" "9360" "9361" "9362" "9363" "9364" "9365" "9366" "9367" "9368" "9369" "9370" "9371" "9372" "9373" "9374" "9375" "9376" "9377" "9378" "9379" "9380" "9381" "9382" "9383" "9384" "9385" "9386" "9387" "9388" "9389" "9390" "9391" "9392" "9393" "9394" "9395" "9396" "9397" "9398" "9399" "9400" "9401" "9402" "9403" "9404" "9405" "9406" "9407" "9408" "9409" "9410" "9411" "9412" "9413" "9414" "9415" "9416" "9417" "9418" "9419" "9420" "9421" "9422" "9423" "9424" "9425" "9426" "9427" "9428" "9429" "9430" "9431" "9432" "9433" "9434" "9435" "9436" "9437" "9438" "9439" "9440" "9441" "9442" "9443" "9444" "9445" "9446" "9447" "9448" "9449" "9450" "9451" "9452" "9453" "9454" "9455" "9456" "9457" "9458" "9459" "9460" "9461" "9462" "9463" "9464" "9465" "9466" "9467" "9468" "9469" "9470" "9471" "9472" "9473" "9474" "9475" "9476" "9477" "9478" "9479" "9480" "9481" "9482" "9483" "9484" "9485" "9486" "9487" "9488" "9489" "9490" "9491" "9492" "9493" "9494" "9495" "9496" "9497" "9498" "9499" "9500" "9501" "9502" "9503" "9504" "9505" "9506" "9507" "9508" "9509" "9510" "9511" "9512" "9513" "9514" "9515" "9516" "9517" "9518" "9519" "9520" "9521" "9522" "9523" "9524" "9525" "9526" "9527" "9528" "9529" "9530" "9531" "9532" "9533" "9534" "9535" "9536" "9537" "9538" "9539" "9540" "9541" "9542" "9543" "9544" "9545" "9546" "9547" "9548" "9549" "9550" "9551" "9552" "9553" "9554" "9555" "9556" "9557" "9558" "9559" "9560" "9561" "9562" "9563" "9564" "9565" "9566" "9567" "9568" "9569" "9570" "9571" "9572" "9573" "9574" "9575" "9576" "9577" "9578" "9579" "9580" "9581" "9582" "9583" "9584" "9585" "9586" "9587" "9588" "9589" "9590" "9591" "9592" "9593" "9594" "9595" "9596" "9597" "9598" "9599" "9600" "9601" "9602" "9603" "9604" "9605" "9606" "9607" "9608" "9609" "9610" "9611" "9612" "9613" "9614" "9615" "9616" "9617" "9618" "9619" "9620" "9621" "9622" "9623" "9624" "9625" "9626" "9627" "9628" "9629" "9630" "9631" "9632" "9633" "9634" "9635" "9636" "9637" "9638" "9639" "9640" "9641" "9642" "9643" "9644" "9645" "9646" "9647" "9648" "9649" "9650" "9651" "9652" "9653" "9654" "9655" "9656" "9657" "9658" "9659" "9660" "9661" "9662" "9663" "9664" "9665" "9666" "9667" "9668" "9669" "9670" "9671" "9672" "9673" "9674" "9675" "9676" "9677" "9678" "9679" "9680" "9681" "9682" "9683" "9684" "9685" "9686" "9687" "9688" "9689" "9690" "9691" "9692" "9693" "9694" "9695" "9696" "9697" "9698" "9699" "9700" "9701" "9702" "9703" "9704" "9705" "9706" "9707" "9708" "9709" "9710" "9711" "9712" "9713" "9714" "9715" "9716" "9717" "9718" "9719" "9720" "9721" "9722" "9723" "9724" "9725" "9726" "9727" "9728" "9729" "9730" "9731" "9732" "9733" "9734" "9735" "9736" "9737" "9738" "9739" "9740" "9741" "9742" "9743" "9744" "9745" "9746" "9747" "9748" "9749" "9750" "9751" "9752" "9753" "9754" "9755" "9756" "9757" "9758" "9759" "9760" "9761" "9762" "9763" "9764" "9765" "9766" "9767" "9768" "9769" "9770" "9771" "9772" "9773" "9774" "9775" "9776" "9777" "9778" "9779" "9780" "9781" "9782" "9783" "9784" "9785" "9786" "9787" "9788" "9789" "9790" "9791" "9792" "9793" "9794" "9795" "9796" "9797" "9798" "9799" "9800" "9801" "9802" "9803" "9804" "9805" "9806" "9807" "9808" "9809" "9810" "9811" "9812" "9813" "9814" "9815" "9816" "9817" "9818" "9819" "9820" "9821" "9822" "9823" "9824" "9825" "9826" "9827" "9828" "9829" "9830" "9831" "9832" "9833" "9834" "9835" "9836" "9837" "9838" "9839" "9840" "9841" "9842" "9843" "9844" "9845" "9846" "9847" "9848" "9849" "9850" "9851" "9852" "9853" "9854" "9855" "9856" "9857" "9858" "9859" "9860" "9861" "9862" "9863" "9864" "9865" "9866" "9867" "9868" "9869" "9870" "9871" "9872" "9873" "9874" "9875" "9876" "9877" "9878" "9879" "9880" "9881" "9882" "9883" "9884" "9885" "9886" "9887" "9888" "9889" "9890" "9891" "9892" "9893" "9894" "9895" "9896" "9897" "9898" "9899" "9900" "9901" "9902" "9903" "9904" "9905" "9906" "9907" "9908" "9909" "9910" "9911" "9912" "9913" "9914" "9915" "9916" "9917" "9918" "9919" "9920" "9921" "9922" "9923" "9924" "9925" "9926" "9927" "9928" "9929" "9930" "9931" "9932" "9933" "9934" "9935" "9936" "9937" "9938" "9939" "9940" "9941" "9942" "9943" "9944" "9945" "9946" "9947" "9948" "9949" "9950" "9951" "9952" "9953" "9954" "9955" "9956" "9957" "9958" "9959" "9960" "9961" "9962" "9963" "9964" "9965" "9966" "9967" "9968" "9969" "9970" "9971" "9972" "9973" "9974" "9975" "9976" "9977" "9978" "9979" "9980" "9981" "9982" "9983" "9984" "9985" "9986" "9987" "9988" "9989" "9990" "9991" "9992" "9993" "9994" "9995" "9996" "9997" "9998" "9999" "10000" "10001" "10002" "10003" "10004" "10005" "10006" "10007" "10008" "10009" "10010" "10011" "10012" "10013" "10014" "10015" "10016" "10017" "10018" "10019" "10020" "10021" "10022" "10023" "10024" "10025" "10026" "10027" "10028" "10029" "10030" "10031" "10032" "10033" "10034" "10035" "10036" "10037" "10038" "10039" "10040" "10041" "10042" "10043" "10044" "10045" "10046" "10047" "10048" "10049" "10050" "10051" "10052" "10053" "10054" "10055" "10056" "10057" "10058" "10059" "10060" "10061" "10062" "10063" "10064" "10065" "10066" "10067" "10068" "10069" "10070" "10071" "10072" "10073" "10074" "10075" "10076" "10077" "10078" "10079" "10080" "10081" "10082" "10083" "10084" "10085" "10086" "10087" "10088" "10089" "10090" "10091" "10092" "10093" "10094" "10095" "10096" "10097" "10098" "10099" "10100" "10101" "10102" "10103" "10104" "10105" "10106" "10107" "10108" "10109" "10110" "10111" "10112" "10113" "10114" "10115" "10116" "10117" "10118" "10119" "10120" "10121" "10122" "10123" "10124" "10125" "10126" "10127" "10128" "10129" "10130" "10131" "10132" "10133" "10134" "10135" "10136" "10137" "10138" "10139" "10140" "10141" "10142" "10143" "10144" "10145" "10146" "10147" "10148" "10149" "10150" "10151" "10152" "10153" "10154" "10155" "10156" "10157" "10158" "10159" "10160" "10161" "10162" "10163" "10164" "10165" "10166" "10167" "10168" "10169" "10170" "10171" "10172" "10173" "10174" "10175" "10176" "10177" "10178" "10179" "10180" "10181" "10182" "10183" "10184" "10185" "10186" "10187" "10188" "10189" "10190" "10191" "10192" "10193" "10194" "10195" "10196" "10197" "10198" "10199" "10200" "10201" "10202" "10203" "10204" "10205" "10206" "10207" "10208" "10209" "10210" "10211" "10212" "10213" "10214" "10215" "10216" "10217" "10218" "10219" "10220" "10221" "10222" "10223" "10224" "10225" "10226" "10227" "10228" "10229" "10230" "10231" "10232" "10233" "10234" "10235" "10236" "10237" "10238" "10239" "10240" "10241" "10242" "10243" "10244" "10245" "10246" "10247" "10248" "10249" "10250" "10251" "10252" "10253" "10254" "10255" "10256" "10257" "10258" "10259" "10260" "10261" "10262" "10263" "10264" "10265" "10266" "10267" "10268" "10269" "10270" "10271" "10272" "10273" "10274" "10275" "10276" "10277" "10278" "10279" "10280" "10281" "10282" "10283" "10284" "10285" "10286" "10287" "10288" "10289" "10290" "10291" "10292" "10293" "10294" "10295" "10296" "10297" "10298" "10299" "10300" "10301" "10302" "10303" "10304" "10305" "10306" "10307" "10308" "10309" "10310" "10311" "10312" "10313" "10314" "10315" "10316" "10317" "10318" "10319" "10320" "10321" "10322" "10323" "10324" "10325" "10326" "10327" "10328" "10329" "10330" "10331" "10332" "10333" "10334" "10335" "10336" "10337" "10338" "10339" "10340" "10341" "10342" "10343" "10344" "10345" "10346" "10347" "10348" "10349" "10350" "10351" "10352" "10353" "10354" "10355" "10356" "10357" "10358" "10359" "10360" "10361" "10362" "10363" "10364" "10365" "10366" "10367" "10368" "10369" "10370" "10371" "10372" "10373" "10374" "10375" "10376" "10377" "10378" "10379" "10380" "10381" "10382" "10383" "10384" "10385" "10386" "10387" "10388" "10389" "10390" "10391" "10392" "10393" "10394" "10395" "10396" "10397" "10398" "10399" "10400" "10401" "10402" "10403" "10404" "10405" "10406" "10407" "10408" "10409" "10410" "10411" "10412" "10413" "10414" "10415" "10416" "10417" "10418" "10419" "10420" "10421" "10422" "10423" "10424" "10425" "10426" "10427" "10428" "10429" "10430" "10431" "10432" "10433" "10434" "10435" "10436" "10437" "10438" "10439" "10440" "10441" "10442" "10443" "10444" "10445" "10446" "10447" "10448" "10449" "10450" "10451" "10452" "10453" "10454" "10455" "10456" "10457" "10458" "10459" "10460" "10461" "10462" "10463" "10464" "10465" "10466" "10467" "10468" "10469" "10470" "10471" "10472" "10473" "10474" "10475" "10476" "10477" "10478" "10479" "10480" "10481" "10482" "10483" "10484" "10485" "10486" "10487" "10488" "10489" "10490" "10491" "10492" "10493" "10494" "10495" "10496" "10497" "10498" "10499" "10500" "10501" "10502" "10503" "10504" "10505" "10506" "10507" "10508" "10509" "10510" "10511" "10512" "10513" "10514" "10515" "10516" "10517" "10518" "10519" "10520" "10521" "10522" "10523" "10524" "10525" "10526" "10527" "10528" "10529" "10530" "10531" "10532" "10533" "10534" "10535" "10536" "10537" "10538" "10539" "10540" "10541" "10542" "10543" "10544" "10545" "10546" "10547" "10548" "10549" "10550" "10551" "10552" "10553" "10554" "10555" "10556" "10557" "10558" "10559" "10560" "10561" "10562" "10563" "10564" "10565" "10566" "10567" "10568" "10569" "10570" "10571" "10572" "10573" "10574" "10575" "10576" "10577" "10578" "10579" "10580" "10581" "10582" "10583" "10584" "10585" "10586" "10587" "10588" "10589" "10590" "10591" "10592" "10593" "10594" "10595" "10596" "10597" "10598" "10599" "10600" "10601" "10602" "10603" "10604" "10605" "10606" "10607" "10608" "10609" "10610" "10611" "10612" "10613" "10614" "10615" "10616" "10617" "10618" "10619" "10620" "10621" "10622" "10623" "10624" "10625" "10626" "10627" "10628" "10629" "10630" "10631" "10632" "10633" "10634" "10635" "10636" "10637" "10638" "10639" "10640" "10641" "10642" "10643" "10644" "10645" "10646" "10647" "10648" "10649" "10650" "10651" "10652" "10653" "10654" "10655" "10656" "10657" "10658" "10659" "10660" "10661" "10662" "10663" "10664" "10665" "10666" "10667" "10668" "10669" "10670" "10671" "10672" "10673" "10674" "10675" "10676" "10677" "10678" "10679" "10680" "10681" "10682" "10683" "10684" "10685" "10686" "10687" "10688" "10689" "10690" "10691" "10692" "10693" "10694" "10695" "10696" "10697" "10698" "10699" "10700" "10701" "10702" "10703" "10704" "10705" "10706" "10707" "10708" "10709" "10710" "10711" "10712" "10713" "10714" "10715" "10716" "10717" "10718" "10719" "10720" "10721" "10722" "10723" "10724" "10725" "10726" "10727" "10728" "10729" "10730" "10731" "10732" "10733" "10734" "10735" "10736" "10737" "10738" "10739" "10740" "10741" "10742" "10743" "10744" "10745" "10746" "10747" "10748" "10749" "10750" "10751" "10752" "10753" "10754" "10755" "10756" "10757" "10758" "10759" "10760" "10761" "10762" "10763" "10764" "10765" "10766" "10767" "10768" "10769" "10770" "10771" "10772" "10773" "10774" "10775" "10776" "10777" "10778" "10779" "10780" "10781" "10782" "10783" "10784" "10785" "10786" "10787" "10788" "10789" "10790" "10791" "10792" "10793" "10794" "10795" "10796" "10797" "10798" "10799" "10800" "10801" "10802" "10803" "10804" "10805" "10806" "10807" "10808" "10809" "10810" "10811" "10812" "10813" "10814" "10815" "10816" "10817" "10818" "10819" "10820" "10821" "10822" "10823" "10824" "10825" "10826" "10827" "10828" "10829" "10830" "10831" "10832" "10833" "10834" "10835" "10836" "10837" "10838" "10839" "10840" "10841" "10842" "10843" "10844" "10845" "10846" "10847" "10848" "10849" "10850" "10851" "10852" "10853" "10854" "10855" "10856" "10857" "10858" "10859" "10860" "10861" "10862" "10863" "10864" "10865" "10866" "10867" "10868" "10869" "10870" "10871" "10872" "10873" "10874" "10875" "10876" "10877" "10878" "10879" "10880" "10881" "10882" "10883" "10884" "10885" "10886" "10887" "10888" "10889" "10890" "10891" "10892" "10893" "10894" "10895" "10896" "10897" "10898" "10899" "10900" "10901" "10902" "10903" "10904" "10905" "10906" "10907" "10908" "10909" "10910" "10911" "10912" "10913" "10914" "10915" "10916" "10917" "10918" "10919" "10920" "10921" "10922" "10923" "10924" "10925" "10926" "10927" "10928" "10929" "10930" "10931" "10932" "10933" "10934" "10935" "10936" "10937" "10938" "10939" "10940" "10941" "10942" "10943" "10944" "10945" "10946" "10947" "10948" "10949" "10950" "10951" "10952" "10953" "10954" "10955" "10956" "10957" "10958" "10959" "10960" "10961" "10962" "10963" "10964" "10965" "10966" "10967" "10968" "10969" "10970" "10971" "10972" "10973" "10974" "10975" "10976" "10977" "10978" "10979" "10980" "10981" "10982" "10983" "10984" "10985" "10986" "10987" "10988" "10989" "10990" "10991" "10992" "10993" "10994" "10995" "10996" "10997" "10998" "10999" "11000" "11001" "11002" "11003" "11004" "11005" "11006" "11007" "11008" "11009" "11010" "11011" "11012" "11013" "11014" "11015" "11016" "11017" "11018" "11019" "11020" "11021" "11022" "11023" "11024" "11025" "11026" "11027" "11028" "11029" "11030" "11031" "11032" "11033" "11034" "11035" "11036" "11037" "11038" "11039" "11040" "11041" "11042" "11043" "11044" "11045" "11046" "11047" "11048" "11049" "11050" "11051" "11052" "11053" "11054" "11055" "11056" "11057" "11058" "11059" "11060" "11061" "11062" "11063" "11064" "11065" "11066" "11067" "11068" "11069" "11070" "11071" "11072" "11073" "11074" "11075" "11076" "11077" "11078" "11079" "11080" "11081" "11082" "11083" "11084" "11085" "11086" "11087" "11088" "11089" "11090" "11091" "11092" "11093" "11094" "11095" "11096" "11097" "11098" "11099" "11100" "11101" "11102" "11103" "11104" "11105" "11106" "11107" "11108" "11109" "11110" "11111" "11112" "11113" "11114" "11115" "11116" "11117" "11118" "11119" "11120" "11121" "11122" "11123" "11124" "11125" "11126" "11127" "11128" "11129" "11130" "11131" "11132" "11133" "11134" "11135" "11136" "11137" "11138" "11139" "11140" "11141" "11142" "11143" "11144" "11145" "11146" "11147" "11148" "11149" "11150" "11151" "11152" "11153" "11154" "11155" "11156" "11157" "11158" "11159" "11160" "11161" "11162" "11163" "11164" "11165" "11166" "11167" "11168" "11169" "11170" "11171" "11172" "11173" "11174" "11175" "11176" "11177" "11178" "11179" "11180" "11181" "11182" "11183" "11184" "11185" "11186" "11187" "11188" "11189" "11190" "11191" "11192" "11193" "11194" "11195" "11196" "11197" "11198" "11199" "11200" "11201" "11202" "11203" "11204" "11205" "11206" "11207" "11208" "11209" "11210" "11211" "11212" "11213" "11214" "11215" "11216" "11217" "11218" "11219" "11220" "11221" "11222" "11223" "11224" "11225" "11226" "11227" "11228" "11229" "11230" "11231" "11232" "11233" "11234" "11235" "11236" "11237" "11238" "11239" "11240" "11241" "11242" "11243" "11244" "11245" "11246" "11247" "11248" "11249" "11250" "11251" "11252" "11253" "11254" "11255" "11256" "11257" "11258" "11259" "11260" "11261" "11262" "11263" "11264" "11265" "11266" "11267" "11268" "11269" "11270" "11271" "11272" "11273" "11274" "11275" "11276" "11277" "11278" "11279" "11280" "11281" "11282" "11283" "11284" "11285" "11286" "11287" "11288" "11289" "11290" "11291" "11292" "11293" "11294" "11295" "11296" "11297" "11298" "11299" "11300" "11301" "11302" "11303" "11304" "11305" "11306" "11307" "11308" "11309" "11310" "11311" "11312" "11313" "11314" "11315" "11316" "11317" "11318" "11319" "11320" "11321" "11322" "11323" "11324" "11325" "11326" "11327" "11328" "11329" "11330" "11331" "11332" "11333" "11334" "11335" "11336" "11337" "11338" "11339" "11340" "11341" "11342" "11343" "11344" "11345" "11346" "11347" "11348" "11349" "11350" "11351" "11352" "11353" "11354" "11355" "11356" "11357" "11358" "11359" "11360" "11361" "11362" "11363" "11364" "11365" "11366" "11367" "11368" "11369" "11370" "11371" "11372" "11373" "11374" "11375" "11376" "11377" "11378" "11379" "11380" "11381" "11382" "11383" "11384" "11385" "11386" "11387" "11388" "11389" "11390" "11391" "11392" "11393" "11394" "11395" "11396" "11397" "11398" "11399" "11400" "11401" "11402" "11403" "11404" "11405" "11406" "11407" "11408" "11409" "11410" "11411" "11412" "11413" "11414" "11415" "11416" "11417" "11418" "11419" "11420" "11421" "11422" "11423" "11424" "11425" "11426" "11427" "11428" "11429" "11430" "11431" "11432" "11433" "11434" "11435" "11436" "11437" "11438" "11439" "11440" "11441" "11442" "11443" "11444" "11445" "11446" "11447" "11448" "11449" "11450" "11451" "11452" "11453" "11454" "11455" "11456" "11457" "11458" "11459" "11460" "11461" "11462" "11463" "11464" "11465" "11466" "11467" "11468" "11469" "11470" "11471" "11472" "11473" "11474" "11475" "11476" "11477" "11478" "11479" "11480" "11481" "11482" "11483" "11484" "11485" "11486" "11487" "11488" "11489" "11490" "11491" "11492" "11493" "11494" "11495" "11496" "11497" "11498" "11499" "11500" "11501" "11502" "11503" "11504" "11505" "11506" "11507" "11508" "11509" "11510" "11511" "11512" "11513" "11514" "11515" "11516" "11517" "11518" "11519" "11520" "11521" "11522" "11523" "11524" "11525" "11526" "11527" "11528" "11529" "11530" "11531" "11532" "11533" "11534" "11535" "11536" "11537" "11538" "11539" "11540" "11541" "11542" "11543" "11544" "11545" "11546" "11547" "11548" "11549" "11550" "11551" "11552" "11553" "11554" "11555" "11556" "11557" "11558" "11559" "11560" "11561" "11562" "11563" "11564" "11565" "11566" "11567" "11568" "11569" "11570" "11571" "11572" "11573" "11574" "11575" "11576" "11577" "11578" "11579" "11580" "11581" "11582" "11583" "11584" "11585" "11586" "11587" "11588" "11589" "11590" "11591" "11592" "11593" "11594" "11595" "11596" "11597" "11598" "11599" "11600" "11601" "11602" "11603" "11604" "11605" "11606" "11607" "11608" "11609" "11610" "11611" "11612" "11613" "11614" "11615" "11616" "11617" "11618" "11619" "11620" "11621" "11622" "11623" "11624" "11625" "11626" "11627" "11628" "11629" "11630" "11631" "11632" "11633" "11634" "11635" "11636" "11637" "11638" "11639" "11640" "11641" "11642" "11643" "11644" "11645" "11646" "11647" "11648" "11649" "11650" "11651" "11652" "11653" "11654" "11655" "11656" "11657" "11658" "11659" "11660" "11661" "11662" "11663" "11664" "11665" "11666" "11667" "11668" "11669" "11670" "11671" "11672" "11673" "11674" "11675" "11676" "11677" "11678" "11679" "11680" "11681" "11682" "11683" "11684" "11685" "11686" "11687" "11688" "11689" "11690" "11691" "11692" "11693" "11694" "11695" "11696" "11697" "11698" "11699" "11700" "11701" "11702" "11703" "11704" "11705" "11706" "11707" "11708" "11709" "11710" "11711" "11712" "11713" "11714" "11715" "11716" "11717" "11718" "11719" "11720" "11721" "11722" "11723" "11724" "11725" "11726" "11727" "11728" "11729" "11730" "11731" "11732" "11733" "11734" "11735" "11736" "11737" "11738" "11739" "11740" "11741" "11742" "11743" "11744" "11745" "11746" "11747" "11748" "11749" "11750" "11751" "11752" "11753" "11754" "11755" "11756" "11757" "11758" "11759" "11760" "11761" "11762" "11763" "11764" "11765" "11766" "11767" "11768" "11769" "11770" "11771" "11772" "11773" "11774" "11775" "11776" "11777" "11778" "11779" "11780" "11781" "11782" "11783" "11784" "11785" "11786" "11787" "11788" "11789" "11790" "11791" "11792" "11793" "11794" "11795" "11796" "11797" "11798" "11799" "11800" "11801" "11802" "11803" "11804" "11805" "11806" "11807" "11808" "11809" "11810" "11811" "11812" "11813" "11814" "11815" "11816" "11817" "11818" "11819" "11820" "11821" "11822" "11823" "11824" "11825" "11826" "11827" "11828" "11829" "11830" "11831" "11832" "11833" "11834" "11835" "11836" "11837" "11838" "11839" "11840" "11841" "11842" "11843" "11844" "11845" "11846" "11847" "11848" "11849" "11850" "11851" "11852" "11853" "11854" "11855" "11856" "11857" "11858" "11859" "11860" "11861" "11862" "11863" "11864" "11865" "11866" "11867" "11868" "11869" "11870" "11871" "11872" "11873" "11874" "11875" "11876" "11877" "11878" "11879" "11880" "11881" "11882" "11883" "11884" "11885" "11886" "11887" "11888" "11889" "11890" "11891" "11892" "11893" "11894" "11895" "11896" "11897" "11898" "11899" "11900" "11901" "11902" "11903" "11904" "11905" "11906" "11907" "11908" "11909" "11910" "11911" "11912" "11913" "11914" "11915" "11916" "11917" "11918" "11919" "11920" "11921" "11922" "11923" "11924" "11925" "11926" "11927" "11928" "11929" "11930" "11931" "11932" "11933" "11934" "11935" "11936" "11937" "11938" "11939" "11940" "11941" "11942" "11943" "11944" "11945" "11946" "11947" "11948" "11949" "11950" "11951" "11952" "11953" "11954" "11955" "11956" "11957" "11958" "11959" "11960" "11961" "11962" "11963" "11964" "11965" "11966" "11967" "11968" "11969" "11970" "11971" "11972" "11973" "11974" "11975" "11976" "11977" "11978" "11979" "11980" "11981" "11982" "11983" "11984" "11985" "11986" "11987" "11988" "11989" "11990" "11991" "11992" "11993" "11994" "11995" "11996" "11997" "11998" "11999" "12000" "12001" "12002" "12003" "12004" "12005" "12006" "12007" "12008" "12009" "12010" "12011" "12012" "12013" "12014" "12015" "12016" "12017" "12018" "12019" "12020" "12021" "12022" "12023" "12024" "12025" "12026" "12027" "12028" "12029" "12030" "12031" "12032" "12033" "12034" "12035" "12036" "12037" "12038" "12039" "12040" "12041" "12042" "12043" "12044" "12045" "12046" "12047" "12048" "12049" "12050" "12051" "12052" "12053" "12054" "12055" "12056" "12057" "12058" "12059" "12060" "12061" "12062" "12063" "12064" "12065" "12066" "12067" "12068" "12069" "12070" "12071" "12072" "12073" "12074" "12075" "12076" "12077" "12078" "12079" "12080" "12081" "12082" "12083" "12084" "12085" "12086" "12087" "12088" "12089" "12090" "12091" "12092" "12093" "12094" "12095" "12096" "12097" "12098" "12099" "12100" "12101" "12102" "12103" "12104" "12105" "12106" "12107" "12108" "12109" "12110" "12111" "12112" "12113" "12114" "12115" "12116" "12117" "12118" "12119" "12120" "12121" "12122" "12123" "12124" "12125" "12126" "12127" "12128" "12129" "12130" "12131" "12132" "12133" "12134" "12135" "12136" "12137" "12138" "12139" "12140" "12141" "12142" "12143" "12144" "12145" "12146" "12147" "12148" "12149" "12150" "12151" "12152" "12153" "12154" "12155" "12156" "12157" "12158" "12159" "12160" "12161" "12162" "12163" "12164" "12165" "12166" "12167" "12168" "12169" "12170" "12171" "12172" "12173" "12174" "12175" "12176" "12177" "12178" "12179" "12180" "12181" "12182" "12183" "12184" "12185" "12186" "12187" "12188" "12189" "12190" "12191" "12192" "12193" "12194" "12195" "12196" "12197" "12198" "12199" "12200" "12201" "12202" "12203" "12204" "12205" "12206" "12207" "12208" "12209" "12210" "12211" "12212" "12213" "12214" "12215" "12216" "12217" "12218" "12219" "12220" "12221" "12222" "12223" "12224" "12225" "12226" "12227" "12228" "12229" "12230" "12231" "12232" "12233" "12234" "12235" "12236" "12237" "12238" "12239" "12240" "12241" "12242" "12243" "12244" "12245" "12246" "12247" "12248" "12249" "12250" "12251" "12252" "12253" "12254" "12255" "12256" "12257" "12258" "12259" "12260" "12261" "12262" "12263" "12264" "12265" "12266" "12267" "12268" "12269" "12270" "12271" "12272" "12273" "12274" "12275" "12276" "12277" "12278" "12279" "12280" "12281" "12282" "12283" "12284" "12285" "12286" "12287" "12288" "12289" "12290" "12291" "12292" "12293" "12294" "12295" "12296" "12297" "12298" "12299" "12300" "12301" "12302" "12303" "12304" "12305" "12306" "12307" "12308" "12309" "12310" "12311" "12312" "12313" "12314" "12315" "12316" "12317" "12318" "12319" "12320" "12321" "12322" "12323" "12324" "12325" "12326" "12327" "12328" "12329" "12330" "12331" "12332" "12333" "12334" "12335" "12336" "12337" "12338" "12339" "12340" "12341" "12342" "12343" "12344" "12345" "12346" "12347" "12348" "12349" "12350" "12351" "12352" "12353" "12354" "12355" "12356" "12357" "12358" "12359" "12360" "12361" "12362" "12363" "12364" "12365" "12366" "12367" "12368" "12369" "12370" "12371" "12372" "12373" "12374" "12375" "12376" "12377" "12378" "12379" "12380" "12381" "12382" "12383" "12384" "12385" "12386" "12387" "12388" "12389" "12390" "12391" "12392" "12393" "12394" "12395" "12396" "12397" "12398" "12399" "12400" "12401" "12402" "12403" "12404" "12405" "12406" "12407" "12408" "12409" "12410" "12411" "12412" "12413" "12414" "12415" "12416" "12417" "12418" "12419" "12420" "12421" "12422" "12423" "12424" "12425" "12426" "12427" "12428" "12429" "12430" "12431" "12432" "12433" "12434" "12435" "12436" "12437" "12438" "12439" "12440" "12441" "12442" "12443" "12444" "12445" "12446" "12447" "12448" "12449" "12450" "12451" "12452" "12453" "12454" "12455" "12456" "12457" "12458" "12459" "12460" "12461" "12462" "12463" "12464" "12465" "12466" "12467" "12468" "12469" "12470" "12471" "12472" "12473" "12474" "12475" "12476" "12477" "12478" "12479" "12480" "12481" "12482" "12483" "12484" "12485" "12486" "12487" "12488" "12489" "12490" "12491" "12492" "12493" "12494" "12495" "12496" "12497" "12498" "12499" "12500" "12501" "12502" "12503" "12504" "12505" "12506" "12507" "12508" "12509" "12510" "12511" "12512" "12513" "12514" "12515" "12516" "12517" "12518" "12519" "12520" "12521" "12522" "12523" "12524" "12525" "12526" "12527" "12528" "12529" "12530" "12531" "12532" "12533" "12534" "12535" "12536" "12537" "12538" "12539" "12540" "12541" "12542" "12543" "12544" "12545" "12546" "12547" "12548" "12549" "12550" "12551" "12552" "12553" "12554" "12555" "12556" "12557" "12558" "12559" "12560" "12561" "12562" "12563" "12564" "12565" "12566" "12567" "12568" "12569" "12570" "12571" "12572" "12573" "12574" "12575" "12576" "12577" "12578" "12579" "12580" "12581" "12582" "12583" "12584" "12585" "12586" "12587" "12588" "12589" "12590" "12591" "12592" "12593" "12594" "12595" "12596" "12597" "12598" "12599" "12600" "12601" "12602" "12603" "12604" "12605" "12606" "12607" "12608" "12609" "12610" "12611" "12612" "12613" "12614" "12615" "12616" "12617" "12618" "12619" "12620" "12621" "12622" "12623" "12624" "12625" "12626" "12627" "12628" "12629" "12630" "12631" "12632" "12633" "12634" "12635" "12636" "12637" "12638" "12639" "12640" "12641" "12642" "12643" "12644" "12645" "12646" "12647" "12648" "12649" "12650" "12651" "12652" "12653" "12654" "12655" "12656" "12657" "12658" "12659" "12660" "12661" "12662" "12663" "12664" "12665" "12666" "12667" "12668" "12669" "12670" "12671" "12672" "12673" "12674" "12675" "12676" "12677" "12678" "12679" "12680" "12681" "12682" "12683" "12684" "12685" "12686" "12687" "12688" "12689" "12690" "12691" "12692" "12693" "12694" "12695" "12696" "12697" "12698" "12699" "12700" "12701" "12702" "12703" "12704" "12705" "12706" "12707" "12708" "12709" "12710" "12711" "12712" "12713" "12714" "12715" "12716" "12717" "12718" "12719" "12720" "12721" "12722" "12723" "12724" "12725" "12726" "12727" "12728" "12729" "12730" "12731" "12732" "12733" "12734" "12735" "12736" "12737" "12738" "12739" "12740" "12741" "12742" "12743" "12744" "12745" "12746" "12747" "12748" "12749" "12750" "12751" "12752" "12753" "12754" "12755" "12756" "12757" "12758" "12759" "12760" "12761" "12762" "12763" "12764" "12765" "12766" "12767" "12768" "12769" "12770" "12771" "12772" "12773" "12774" "12775" "12776" "12777" "12778" "12779" "12780" "12781" "12782" "12783" "12784" "12785" "12786" "12787" "12788" "12789" "12790" "12791" "12792" "12793" "12794" "12795" "12796" "12797" "12798" "12799" "12800" "12801" "12802" "12803" "12804" "12805" "12806" "12807" "12808" "12809" "12810" "12811" "12812" "12813" "12814" "12815" "12816" "12817" "12818" "12819" "12820" "12821" "12822" "12823" "12824" "12825" "12826" "12827" "12828" "12829" "12830" "12831" "12832" "12833" "12834" "12835" "12836" "12837" "12838" "12839" "12840" "12841" "12842" "12843" "12844" "12845" "12846" "12847" "12848" "12849" "12850" "12851" "12852" "12853" "12854" "12855" "12856" "12857" "12858" "12859" "12860" "12861" "12862" "12863" "12864" "12865" "12866" "12867" "12868" "12869" "12870" "12871" "12872" "12873" "12874" "12875" "12876" "12877" "12878" "12879" "12880" "12881" "12882" "12883" "12884" "12885" "12886" "12887" "12888" "12889" "12890" "12891" "12892" "12893" "12894" "12895" "12896" "12897" "12898" "12899" "12900" "12901" "12902" "12903" "12904" "12905" "12906" "12907" "12908" "12909" "12910" "12911" "12912" "12913" "12914" "12915" "12916" "12917" "12918" "12919" "12920" "12921" "12922" "12923" "12924" "12925" "12926" "12927" "12928" "12929" "12930" "12931" "12932" "12933" "12934" "12935" "12936" "12937" "12938" "12939" "12940" "12941" "12942" "12943" "12944" "12945" "12946" "12947" "12948" "12949" "12950" "12951" "12952" "12953" "12954" "12955" "12956" "12957" "12958" "12959" "12960" "12961" "12962" "12963" "12964" "12965" "12966" "12967" "12968" "12969" "12970" "12971" "12972" "12973" "12974" "12975" "12976" "12977" "12978" "12979" "12980" "12981" "12982" "12983" "12984" "12985" "12986" "12987" "12988" "12989" "12990" "12991" "12992" "12993" "12994" "12995" "12996" "12997" "12998" "12999" "13000" "13001" "13002" "13003" "13004" "13005" "13006" "13007" "13008" "13009" "13010" "13011" "13012" "13013" "13014" "13015" "13016" "13017" "13018" "13019" "13020" "13021" "13022" "13023" "13024" "13025" "13026" "13027" "13028" "13029" "13030" "13031" "13032" "13033" "13034" "13035" "13036" "13037" "13038" "13039" "13040" "13041" "13042" "13043" "13044" "13045" "13046" "13047" "13048" "13049" "13050" "13051" "13052" "13053" "13054" "13055" "13056" "13057" "13058" "13059" "13060" "13061" "13062" "13063" "13064" "13065" "13066" "13067" "13068" "13069" "13070" "13071" "13072" "13073" "13074" "13075" "13076" "13077" "13078" "13079" "13080" "13081" "13082" "13083" "13084" "13085" "13086" "13087" "13088" "13089" "13090" "13091" "13092" "13093" "13094" "13095" "13096" "13097" "13098" "13099" "13100" "13101" "13102" "13103" "13104" "13105" "13106" "13107" "13108" "13109" "13110" "13111" "13112" "13113" "13114" "13115" "13116" "13117" "13118" "13119" "13120" "13121" "13122" "13123" "13124" "13125" "13126" "13127" "13128" "13129" "13130" "13131" "13132" "13133" "13134" "13135" "13136" "13137" "13138" "13139" "13140" "13141" "13142" "13143" "13144" "13145" "13146" "13147" "13148" "13149" "13150" "13151" "13152" "13153" "13154" "13155" "13156" "13157" "13158" "13159" "13160" "13161" "13162" "13163" "13164" "13165" "13166" "13167" "13168" "13169" "13170" "13171" "13172" "13173" "13174" "13175" "13176" "13177" "13178" "13179" "13180" "13181" "13182" "13183" "13184" "13185" "13186" "13187" "13188" "13189" "13190" "13191" "13192" "13193" "13194" "13195" "13196" "13197" "13198" "13199" "13200" "13201" "13202" "13203" "13204" "13205" "13206" "13207" "13208" "13209" "13210" "13211" "13212" "13213" "13214" "13215" "13216" "13217" "13218" "13219" "13220" "13221" "13222" "13223" "13224" "13225" "13226" "13227" "13228" "13229" "13230" "13231" "13232" "13233" "13234" "13235" "13236" "13237" "13238" "13239" "13240" "13241" "13242" "13243" "13244" "13245" "13246" "13247" "13248" "13249" "13250" "13251" "13252" "13253" "13254" "13255" "13256" "13257" "13258" "13259" "13260" "13261" "13262" "13263" "13264" "13265" "13266" "13267" "13268" "13269" "13270" "13271" "13272" "13273" "13274" "13275" "13276" "13277" "13278" "13279" "13280" "13281" "13282" "13283" "13284" "13285" "13286" "13287" "13288" "13289" "13290" "13291" "13292" "13293" "13294" "13295" "13296" "13297" "13298" "13299" "13300" "13301" "13302" "13303" "13304" "13305" "13306" "13307" "13308" "13309" "13310" "13311" "13312" "13313" "13314" "13315" "13316" "13317" "13318" "13319" "13320" "13321" "13322" "13323" "13324" "13325" "13326" "13327" "13328" "13329" "13330" "13331" "13332" "13333" "13334" "13335" "13336" "13337" "13338" "13339" "13340" "13341" "13342" "13343" "13344" "13345" "13346" "13347" "13348" "13349" "13350" "13351" "13352" "13353" "13354" "13355" "13356" "13357" "13358" "13359" "13360" "13361" "13362" "13363" "13364" "13365" "13366" "13367" "13368" "13369" "13370" "13371" "13372" "13373" "13374" "13375" "13376" "13377" "13378" "13379" "13380" "13381" "13382" "13383" "13384" "13385" "13386" "13387" "13388" "13389" "13390" "13391" "13392" "13393" "13394" "13395" "13396" "13397" "13398" "13399" "13400" "13401" "13402" "13403" "13404" "13405" "13406" "13407" "13408" "13409" "13410" "13411" "13412" "13413" "13414" "13415" "13416" "13417" "13418" "13419" "13420" "13421" "13422" "13423" "13424" "13425" "13426" "13427" "13428" "13429" "13430" "13431" "13432" "13433" "13434" "13435" "13436" "13437" "13438" "13439" "13440" "13441" "13442" "13443" "13444" "13445" "13446" "13447" "13448" "13449" "13450" "13451" "13452" "13453" "13454" "13455" "13456" "13457" "13458" "13459" "13460" "13461" "13462" "13463" "13464" "13465" "13466" "13467" "13468" "13469" "13470" "13471" "13472" "13473" "13474" "13475" "13476" "13477" "13478" "13479" "13480" "13481" "13482" "13483" "13484" "13485" "13486" "13487" "13488" "13489" "13490" "13491" "13492" "13493" "13494" "13495" "13496" "13497" "13498" "13499" "13500" "13501" "13502" "13503" "13504" "13505" "13506" "13507" "13508" "13509" "13510" "13511" "13512" "13513" "13514" "13515" "13516" "13517" "13518" "13519" "13520" "13521" "13522" "13523" "13524" "13525" "13526" "13527" "13528" "13529" "13530" "13531" "13532" "13533" "13534" "13535" "13536" "13537" "13538" "13539" "13540" "13541" "13542" "13543" "13544" "13545" "13546" "13547" "13548" "13549" "13550" "13551" "13552" "13553" "13554" "13555" "13556" "13557" "13558" "13559" "13560" "13561" "13562" "13563" "13564" "13565" "13566" "13567" "13568" "13569" "13570" "13571" "13572" "13573" "13574" "13575" "13576" "13577" "13578" "13579" "13580" "13581" "13582" "13583" "13584" "13585" "13586" "13587" "13588" "13589" "13590" "13591" "13592" "13593" "13594" "13595" "13596" "13597" "13598" "13599" "13600" "13601" "13602" "13603" "13604" "13605" "13606" "13607" "13608" "13609" "13610" "13611" "13612" "13613" "13614" "13615" "13616" "13617" "13618" "13619" "13620" "13621" "13622" "13623" "13624" "13625" "13626" "13627" "13628" "13629" "13630" "13631" "13632" "13633" "13634" "13635" "13636" "13637" "13638" "13639" "13640" "13641" "13642" "13643" "13644" "13645" "13646" "13647" "13648" "13649" "13650" "13651" "13652" "13653" "13654" "13655" "13656" "13657" "13658" "13659" "13660" "13661" "13662" "13663" "13664" "13665" "13666" "13667" "13668" "13669" "13670" "13671" "13672" "13673" "13674" "13675" "13676" "13677" "13678" "13679" "13680" "13681" "13682" "13683" "13684" "13685" "13686" "13687" "13688" "13689" "13690" "13691" "13692" "13693" "13694" "13695" "13696" "13697" "13698" "13699" "13700" "13701" "13702" "13703" "13704" "13705" "13706" "13707" "13708" "13709" "13710" "13711" "13712" "13713" "13714" "13715" "13716" "13717" "13718" "13719" "13720" "13721" "13722" "13723" "13724" "13725" "13726" "13727" "13728" "13729" "13730" "13731" "13732" "13733" "13734" "13735" "13736" "13737" "13738" "13739" "13740" "13741" "13742" "13743" "13744" "13745" "13746" "13747" "13748" "13749" "13750" "13751" "13752" "13753" "13754" "13755" "13756" "13757" "13758" "13759" "13760" "13761" "13762" "13763" "13764" "13765" "13766" "13767" "13768" "13769" "13770" "13771" "13772" "13773" "13774" "13775" "13776" "13777" "13778" "13779" "13780" "13781" "13782" "13783" "13784" "13785" "13786" "13787" "13788" "13789" "13790" "13791" "13792" "13793" "13794" "13795" "13796" "13797" "13798" "13799" "13800" "13801" "13802" "13803" "13804" "13805" "13806" "13807" "13808" "13809" "13810" "13811" "13812" "13813" "13814" "13815" "13816" "13817" "13818" "13819" "13820" "13821" "13822" "13823" "13824" "13825" "13826" "13827" "13828" "13829" "13830" "13831" "13832" "13833" "13834" "13835" "13836" "13837" "13838" "13839" "13840" "13841" "13842" "13843" "13844" "13845" "13846" "13847" "13848" "13849" "13850" "13851" "13852" "13853" "13854" "13855" "13856" "13857" "13858" "13859" "13860" "13861" "13862" "13863" "13864" "13865" "13866" "13867" "13868" "13869" "13870" "13871" "13872" "13873" "13874" "13875" "13876" "13877" "13878" "13879" "13880" "13881" "13882" "13883" "13884" "13885" "13886" "13887" "13888" "13889" "13890" "13891" "13892" "13893" "13894" "13895" "13896" "13897" "13898" "13899" "13900" "13901" "13902" "13903" "13904" "13905" "13906" "13907" "13908" "13909" "13910" "13911" "13912" "13913" "13914" "13915" "13916" "13917" "13918" "13919" "13920" "13921" "13922" "13923" "13924" "13925" "13926" "13927" "13928" "13929" "13930" "13931" "13932" "13933" "13934" "13935" "13936" "13937" "13938" "13939" "13940" "13941" "13942" "13943" "13944" "13945" "13946" "13947" "13948" "13949" "13950" "13951" "13952" "13953" "13954" "13955" "13956" "13957" "13958" "13959" "13960" "13961" "13962" "13963" "13964" "13965" "13966" "13967" "13968" "13969" "13970" "13971" "13972" "13973" "13974" "13975" "13976" "13977" "13978" "13979" "13980" "13981" "13982" "13983" "13984" "13985" "13986" "13987" "13988" "13989" "13990" "13991" "13992" "13993" "13994" "13995" "13996" "13997" "13998" "13999" "14000" "14001" "14002" "14003" "14004" "14005" "14006" "14007" "14008" "14009" "14010" "14011" "14012" "14013" "14014" "14015" "14016" "14017" "14018" "14019" "14020" "14021" "14022" "14023" "14024" "14025" "14026" "14027" "14028" "14029" "14030" "14031" "14032" "14033" "14034" "14035" "14036" "14037" "14038" "14039" "14040" "14041" "14042" "14043" "14044" "14045" "14046" "14047" "14048" "14049" "14050" "14051" "14052" "14053" "14054" "14055" "14056" "14057" "14058" "14059" "14060" "14061" "14062" "14063" "14064" "14065" "14066" "14067" "14068" "14069" "14070" "14071" "14072" "14073" "14074" "14075" "14076" "14077" "14078" "14079" "14080" "14081" "14082" "14083" "14084" "14085" "14086" "14087" "14088" "14089" "14090" "14091" "14092" "14093" "14094" "14095" "14096" "14097" "14098" "14099" "14100" "14101" "14102" "14103" "14104" "14105" "14106" "14107" "14108" "14109" "14110" "14111" "14112" "14113" "14114" "14115" "14116" "14117" "14118" "14119" "14120" "14121" "14122" "14123" "14124" "14125" "14126" "14127" "14128" "14129" "14130" "14131" "14132" "14133" "14134" "14135" "14136" "14137" "14138" "14139" "14140" "14141" "14142" "14143" "14144" "14145" "14146" "14147" "14148" "14149" "14150" "14151" "14152" "14153" "14154" "14155" "14156" "14157" "14158" "14159" "14160" "14161" "14162" "14163" "14164" "14165" "14166" "14167" "14168" "14169" "14170" "14171" "14172" "14173" "14174" "14175" "14176" "14177" "14178" "14179" "14180" "14181" "14182" "14183" "14184" "14185" "14186" "14187" "14188" "14189" "14190" "14191" "14192" "14193" "14194" "14195" "14196" "14197" "14198" "14199" "14200" "14201" "14202" "14203" "14204" "14205" "14206" "14207" "14208" "14209" "14210" "14211" "14212" "14213" "14214" "14215" "14216" "14217" "14218" "14219" "14220" "14221" "14222" "14223" "14224" "14225" "14226" "14227" "14228" "14229" "14230" "14231" "14232" "14233" "14234" "14235" "14236" "14237" "14238" "14239" "14240" "14241" "14242" "14243" "14244" "14245" "14246" "14247" "14248" "14249" "14250" "14251" "14252" "14253" "14254" "14255" "14256" "14257" "14258" "14259" "14260" "14261" "14262" "14263" "14264" "14265" "14266" "14267" "14268" "14269" "14270" "14271" "14272" "14273" "14274" "14275" "14276" "14277" "14278" "14279" "14280" "14281" "14282" "14283" "14284" "14285" "14286" "14287" "14288" "14289" "14290" "14291" "14292" "14293" "14294" "14295" "14296" "14297" "14298" "14299" "14300" "14301" "14302" "14303" "14304" "14305" "14306" "14307" "14308" "14309" "14310" "14311" "14312" "14313" "14314" "14315" "14316" "14317" "14318" "14319" "14320" "14321" "14322" "14323" "14324" "14325" "14326" "14327" "14328" "14329" "14330" "14331" "14332" "14333" "14334" "14335" "14336" "14337" "14338" "14339" "14340" "14341" "14342" "14343" "14344" "14345" "14346" "14347" "14348" "14349" "14350" "14351" "14352" "14353" "14354" "14355" "14356" "14357" "14358" "14359" "14360" "14361" "14362" "14363" "14364" "14365" "14366" "14367" "14368" "14369" "14370" "14371" "14372" "14373" "14374" "14375" "14376" "14377" "14378" "14379" "14380" "14381" "14382" "14383" "14384" "14385" "14386" "14387" "14388" "14389" "14390" "14391" "14392" "14393" "14394" "14395" "14396" "14397" "14398" "14399" "14400" "14401" "14402" "14403" "14404" "14405" "14406" "14407" "14408" "14409" "14410" "14411" "14412" "14413" "14414" "14415" "14416" "14417" "14418" "14419" "14420" "14421" "14422" "14423" "14424" "14425" "14426" "14427" "14428" "14429" "14430" "14431" "14432" "14433" "14434" "14435" "14436" "14437" "14438" "14439" "14440" "14441" "14442" "14443" "14444" "14445" "14446" "14447" "14448" "14449" "14450" "14451" "14452" "14453" "14454" "14455" "14456" "14457" "14458" "14459" "14460" "14461" "14462" "14463" "14464" "14465" "14466" "14467" "14468" "14469" "14470" "14471" "14472" "14473" "14474" "14475" "14476" "14477" "14478" "14479" "14480" "14481" "14482" "14483" "14484" "14485" "14486" "14487" "14488" "14489" "14490" "14491" "14492" "14493" "14494" "14495" "14496" "14497" "14498" "14499" "14500" "14501" "14502" "14503" "14504" "14505" "14506" "14507" "14508" "14509" "14510" "14511" "14512" "14513" "14514" "14515" "14516" "14517" "14518" "14519" "14520" "14521" "14522" "14523" "14524" "14525" "14526" "14527" "14528" "14529" "14530" "14531" "14532" "14533" "14534" "14535" "14536" "14537" "14538" "14539" "14540" "14541" "14542" "14543" "14544" "14545" "14546" "14547" "14548" "14549" "14550" "14551" "14552" "14553" "14554" "14555" "14556" "14557" "14558" "14559" "14560" "14561" "14562" "14563" "14564" "14565" "14566" "14567" "14568" "14569" "14570" "14571" "14572" "14573" "14574" "14575" "14576" "14577" "14578" "14579" "14580" "14581" "14582" "14583" "14584" "14585" "14586" "14587" "14588" "14589" "14590" "14591" "14592" "14593" "14594" "14595" "14596" "14597" "14598" "14599" "14600" "14601" "14602" "14603" "14604" "14605" "14606" "14607" "14608" "14609" "14610" "14611" "14612" "14613" "14614" "14615" "14616" "14617" "14618" "14619" "14620" "14621" "14622" "14623" "14624" "14625" "14626" "14627" "14628" "14629" "14630" "14631" "14632" "14633" "14634" "14635" "14636" "14637" "14638" "14639" "14640" "14641" "14642" "14643" "14644" "14645" "14646" "14647" "14648" "14649" "14650" "14651" "14652" "14653" "14654" "14655" "14656" "14657" "14658" "14659" "14660" "14661" "14662" "14663" "14664" "14665" "14666" "14667" "14668" "14669" "14670" "14671" "14672" "14673" "14674" "14675" "14676" "14677" "14678" "14679" "14680" "14681" "14682" "14683" "14684" "14685" "14686" "14687" "14688" "14689" "14690" "14691" "14692" "14693" "14694" "14695" "14696" "14697" "14698" "14699" "14700" "14701" "14702" "14703" "14704" "14705" "14706" "14707" "14708" "14709" "14710" "14711" "14712" "14713" "14714" "14715" "14716" "14717" "14718" "14719" "14720" "14721" "14722" "14723" "14724" "14725" "14726" "14727" "14728" "14729" "14730" "14731" "14732" "14733" "14734" "14735" "14736" "14737" "14738" "14739" "14740" "14741" "14742" "14743" "14744" "14745" "14746" "14747" "14748" "14749" "14750" "14751" "14752" "14753" "14754" "14755" "14756" "14757" "14758" "14759" "14760" "14761" "14762" "14763" "14764" "14765" "14766" "14767" "14768" "14769" "14770" "14771" "14772" "14773" "14774" "14775" "14776" "14777" "14778" "14779" "14780" "14781" "14782" "14783" "14784" "14785" "14786" "14787" "14788" "14789" "14790" "14791" "14792" "14793" "14794" "14795" "14796" "14797" "14798" "14799" "14800" "14801" "14802" "14803" "14804" "14805" "14806" "14807" "14808" "14809" "14810" "14811" "14812" "14813" "14814" "14815" "14816" "14817" "14818" "14819" "14820" "14821" "14822" "14823" "14824" "14825" "14826" "14827" "14828" "14829" "14830" "14831" "14832" "14833" "14834" "14835" "14836" "14837" "14838" "14839" "14840" "14841" "14842" "14843" "14844" "14845" "14846" "14847" "14848" "14849" "14850" "14851" "14852" "14853" "14854" "14855" "14856" "14857" "14858" "14859" "14860" "14861" "14862" "14863" "14864" "14865" "14866" "14867" "14868" "14869" "14870" "14871" "14872" "14873" "14874" "14875" "14876" "14877" "14878" "14879" "14880" "14881" "14882" "14883" "14884" "14885" "14886" "14887" "14888" "14889" "14890" "14891" "14892" "14893" "14894" "14895" "14896" "14897" "14898" "14899" "14900" "14901" "14902" "14903" "14904" "14905" "14906" "14907" "14908" "14909" "14910" "14911" "14912" "14913" "14914" "14915" "14916" "14917" "14918" "14919" "14920" "14921" "14922" "14923" "14924" "14925" "14926" "14927" "14928" "14929" "14930" "14931" "14932" "14933" "14934" "14935" "14936" "14937" "14938" "14939" "14940" "14941" "14942" "14943" "14944" "14945" "14946" "14947" "14948" "14949" "14950" "14951" "14952" "14953" "14954" "14955" "14956" "14957" "14958" "14959" "14960" "14961" "14962" "14963" "14964" "14965" "14966" "14967" "14968" "14969" "14970" "14971" "14972" "14973" "14974" "14975" "14976" "14977" "14978" "14979" "14980" "14981" "14982" "14983" "14984" "14985" "14986" "14987" "14988" "14989" "14990" "14991" "14992" "14993" "14994" "14995" "14996" "14997" "14998" "14999" "15000" "15001" "15002" "15003" "15004" "15005" "15006" "15007" "15008" "15009" "15010" "15011" "15012" "15013" "15014" "15015" "15016" "15017" "15018" "15019" "15020" "15021" "15022" "15023" "15024" "15025" "15026" "15027" "15028" "15029" "15030" "15031" "15032" "15033" "15034" "15035" "15036" "15037" "15038" "15039" "15040" "15041" "15042" "15043" "15044" "15045" "15046" "15047" "15048" "15049" "15050" "15051" "15052" "15053" "15054" "15055" "15056" "15057" "15058" "15059" "15060" "15061" "15062" "15063" "15064" "15065" "15066" "15067" "15068" "15069" "15070" "15071" "15072" "15073" "15074" "15075" "15076" "15077" "15078" "15079" "15080" "15081" "15082" "15083" "15084" "15085" "15086" "15087" "15088" "15089" "15090" "15091" "15092" "15093" "15094" "15095" "15096" "15097" "15098" "15099" "15100" "15101" "15102" "15103" "15104" "15105" "15106" "15107" "15108" "15109" "15110" "15111" "15112" "15113" "15114" "15115" "15116" "15117" "15118" "15119" "15120" "15121" "15122" "15123" "15124" "15125" "15126" "15127" "15128" "15129" "15130" "15131" "15132" "15133" "15134" "15135" "15136" "15137" "15138" "15139" "15140" "15141" "15142" "15143" "15144" "15145" "15146" "15147" "15148" "15149" "15150" "15151" "15152" "15153" "15154" "15155" "15156" "15157" "15158" "15159" "15160" "15161" "15162" "15163" "15164" "15165" "15166" "15167" "15168" "15169" "15170" "15171" "15172" "15173" "15174" "15175" "15176" "15177" "15178" "15179" "15180" "15181" "15182" "15183" "15184" "15185" "15186" "15187" "15188" "15189" "15190" "15191" "15192" "15193" "15194" "15195" "15196" "15197" "15198" "15199" "15200" "15201" "15202" "15203" "15204" "15205" "15206" "15207" "15208" "15209" "15210" "15211" "15212" "15213" "15214" "15215" "15216" "15217" "15218" "15219" "15220" "15221" "15222" "15223" "15224" "15225" "15226" "15227" "15228" "15229" "15230" "15231" "15232" "15233" "15234" "15235" "15236" "15237" "15238" "15239" "15240" "15241" "15242" "15243" "15244" "15245" "15246" "15247" "15248" "15249" "15250" "15251" "15252" "15253" "15254" "15255" "15256" "15257" "15258" "15259" "15260" "15261" "15262" "15263" "15264" "15265" "15266" "15267" "15268" "15269" "15270" "15271" "15272" "15273" "15274" "15275" "15276" "15277" "15278" "15279" "15280" "15281" "15282" "15283" "15284" "15285" "15286" "15287" "15288" "15289" "15290" "15291" "15292" "15293" "15294" "15295" "15296" "15297" "15298" "15299" "15300" "15301" "15302" "15303" "15304" "15305" "15306" "15307" "15308" "15309" "15310" "15311" "15312" "15313" "15314" "15315" "15316" "15317" "15318" "15319" "15320" "15321" "15322" "15323" "15324" "15325" "15326" "15327" "15328" "15329" "15330" "15331" "15332" "15333" "15334" "15335" "15336" "15337" "15338" "15339" "15340" "15341" "15342" "15343" "15344" "15345" "15346" "15347" "15348" "15349" "15350" "15351" "15352" "15353" "15354" "15355" "15356" "15357" "15358" "15359" "15360" "15361" "15362" "15363" "15364" "15365" "15366" "15367" "15368" "15369" "15370" "15371" "15372" "15373" "15374" "15375" "15376" "15377" "15378" "15379" "15380" "15381" "15382" "15383" "15384" "15385" "15386" "15387" "15388" "15389" "15390" "15391" "15392" "15393" "15394" "15395" "15396" "15397" "15398" "15399" "15400" "15401" "15402" "15403" "15404" "15405" "15406" "15407" "15408" "15409" "15410" "15411" "15412" "15413" "15414" "15415" "15416" "15417" "15418" "15419" "15420" "15421" "15422" "15423" "15424" "15425" "15426" "15427" "15428" "15429" "15430" "15431" "15432" "15433" "15434" "15435" "15436" "15437" "15438" "15439" "15440" "15441" "15442" "15443" "15444" "15445" "15446" "15447" "15448" "15449" "15450" "15451" "15452" "15453" "15454" "15455" "15456" "15457" "15458" "15459" "15460" "15461" "15462" "15463" "15464" "15465" "15466" "15467" "15468" "15469" "15470" "15471" "15472" "15473" "15474" "15475" "15476" "15477" "15478" "15479" "15480" "15481" "15482" "15483" "15484" "15485" "15486" "15487" "15488" "15489" "15490" "15491" "15492" "15493" "15494" "15495" "15496" "15497" "15498" "15499" "15500" "15501" "15502" "15503" "15504" "15505" "15506" "15507" "15508" "15509" "15510" "15511" "15512" "15513" "15514" "15515" "15516" "15517" "15518" "15519" "15520" "15521" "15522" "15523" "15524" "15525" "15526" "15527" "15528" "15529" "15530" "15531" "15532" "15533" "15534" "15535" "15536" "15537" "15538" "15539" "15540" "15541" "15542" "15543" "15544" "15545" "15546" "15547" "15548" "15549" "15550" "15551" "15552" "15553" "15554" "15555" "15556" "15557" "15558" "15559" "15560" "15561" "15562" "15563" "15564" "15565" "15566" "15567" "15568" "15569" "15570" "15571" "15572" "15573" "15574" "15575" "15576" "15577" "15578" "15579" "15580" "15581" "15582" "15583" "15584" "15585" "15586" "15587" "15588" "15589" "15590" "15591" "15592" "15593" "15594" "15595" "15596" "15597" "15598" "15599" "15600" "15601" "15602" "15603" "15604" "15605" "15606" "15607" "15608" "15609" "15610" "15611" "15612" "15613" "15614" "15615" "15616" "15617" "15618" "15619" "15620" "15621" "15622" "15623" "15624" "15625" "15626" "15627" "15628" "15629" "15630" "15631" "15632" "15633" "15634" "15635" "15636" "15637" "15638" "15639" "15640" "15641" "15642" "15643" "15644" "15645" "15646" "15647" "15648" "15649" "15650" "15651" "15652" "15653" "15654" "15655" "15656" "15657" "15658" "15659" "15660" "15661" "15662" "15663" "15664" "15665" "15666" "15667" "15668" "15669" "15670" "15671" "15672" "15673" "15674" "15675" "15676" "15677" "15678" "15679" "15680" "15681" "15682" "15683" "15684" "15685" "15686" "15687" "15688" "15689" "15690" "15691" "15692" "15693" "15694" "15695" "15696" "15697" "15698" "15699" "15700" "15701" "15702" "15703" "15704" "15705" "15706" "15707" "15708" "15709" "15710" "15711" "15712" "15713" "15714" "15715" "15716" "15717" "15718" "15719" "15720" "15721" "15722" "15723" "15724" "15725" "15726" "15727" "15728" "15729" "15730" "15731" "15732" "15733" "15734" "15735" "15736" "15737" "15738" "15739" "15740" "15741" "15742" "15743" "15744" "15745" "15746" "15747" "15748" "15749" "15750" "15751" "15752" "15753" "15754" "15755" "15756" "15757" "15758" "15759" "15760" "15761" "15762" "15763" "15764" "15765" "15766" "15767" "15768" "15769" "15770" "15771" "15772" "15773" "15774" "15775" "15776" "15777" "15778" "15779" "15780" "15781" "15782" "15783" "15784" "15785" "15786" "15787" "15788" "15789" "15790" "15791" "15792" "15793" "15794" "15795" "15796" "15797" "15798" "15799" "15800" "15801" "15802" "15803" "15804" "15805" "15806" "15807" "15808" "15809" "15810" "15811" "15812" "15813" "15814" "15815" "15816" "15817" "15818" "15819" "15820" "15821" "15822" "15823" "15824" "15825" "15826" "15827" "15828" "15829" "15830" "15831" "15832" "15833" "15834" "15835" "15836" "15837" "15838" "15839" "15840" "15841" "15842" "15843" "15844" "15845" "15846" "15847" "15848" "15849" "15850" "15851" "15852" "15853" "15854" "15855" "15856" "15857" "15858" "15859" "15860" "15861" "15862" "15863" "15864" "15865" "15866" "15867" "15868" "15869" "15870" "15871" "15872" "15873" "15874" "15875" "15876" "15877" "15878" "15879" "15880" "15881" "15882" "15883" "15884" "15885" "15886" "15887" "15888" "15889" "15890" "15891" "15892" "15893" "15894" "15895" "15896" "15897" "15898" "15899" "15900" "15901" "15902" "15903" "15904" "15905" "15906" "15907" "15908" "15909" "15910" "15911" "15912" "15913" "15914" "15915" "15916" "15917" "15918" "15919" "15920" "15921" "15922" "15923" "15924" "15925" "15926" "15927" "15928" "15929" "15930" "15931" "15932" "15933" "15934" "15935" "15936" "15937" "15938" "15939" "15940" "15941" "15942" "15943" "15944" "15945" "15946" "15947" "15948" "15949" "15950" "15951" "15952" "15953" "15954" "15955" "15956" "15957" "15958" "15959" "15960" "15961" "15962" "15963" "15964" "15965" "15966" "15967" "15968" "15969" "15970" "15971" "15972" "15973" "15974" "15975" "15976" "15977" "15978" "15979" "15980" "15981" "15982" "15983" "15984" "15985" "15986" "15987" "15988" "15989" "15990" "15991" "15992" "15993" "15994" "15995" "15996" "15997" "15998" "15999" "16000" "16001" "16002" "16003" "16004" "16005" "16006" "16007" "16008" "16009" "16010" "16011" "16012" "16013" "16014" "16015" "16016" "16017" "16018" "16019" "16020" "16021" "16022" "16023" "16024" "16025" "16026" "16027" "16028" "16029" "16030" "16031" "16032" "16033" "16034" "16035" "16036" "16037" "16038" "16039" "16040" "16041" "16042" "16043" "16044" "16045" "16046" "16047" "16048" "16049" "16050" "16051" "16052" "16053" "16054" "16055" "16056" "16057" "16058" "16059" "16060" "16061" "16062" "16063" "16064" "16065" "16066" "16067" "16068" "16069" "16070" "16071" "16072" "16073" "16074" "16075" "16076" "16077" "16078" "16079" "16080" "16081" "16082" "16083" "16084" "16085" "16086" "16087" "16088" "16089" "16090" "16091" "16092" "16093" "16094" "16095" "16096" "16097" "16098" "16099" "16100" "16101" "16102" "16103" "16104" "16105" "16106" "16107" "16108" "16109" "16110" "16111" "16112" "16113" "16114" "16115" "16116" "16117" "16118" "16119" "16120" "16121" "16122" "16123" "16124" "16125" "16126" "16127" "16128" "16129" "16130" "16131" "16132" "16133" "16134" "16135" "16136" "16137" "16138" "16139" "16140" "16141" "16142" "16143" "16144" "16145" "16146" "16147" "16148" "16149" "16150" "16151" "16152" "16153" "16154" "16155" "16156" "16157" "16158" "16159" "16160" "16161" "16162" "16163" "16164" "16165" "16166" "16167" "16168" "16169" "16170" "16171" "16172" "16173" "16174" "16175" "16176" "16177" "16178" "16179" "16180" "16181" "16182" "16183" "16184" "16185" "16186" "16187" "16188" "16189" "16190" "16191" "16192" "16193" "16194" "16195" "16196" "16197" "16198" "16199" "16200" "16201" "16202" "16203" "16204" "16205" "16206" "16207" "16208" "16209" "16210" "16211" "16212" "16213" "16214" "16215" "16216" "16217" "16218" "16219" "16220" "16221" "16222" "16223" "16224" "16225" "16226" "16227" "16228" "16229" "16230" "16231" "16232" "16233" "16234" "16235" "16236" "16237" "16238" "16239" "16240" "16241" "16242" "16243" "16244" "16245" "16246" "16247" "16248" "16249" "16250" "16251" "16252" "16253" "16254" "16255" "16256" "16257" "16258" "16259" "16260" "16261" "16262" "16263" "16264" "16265" "16266" "16267" "16268" "16269" "16270" "16271" "16272" "16273" "16274" "16275" "16276" "16277" "16278" "16279" "16280" "16281" "16282" "16283" "16284" "16285" "16286" "16287" "16288" "16289" "16290" "16291" "16292" "16293" "16294" "16295" "16296" "16297" "16298" "16299" "16300" "16301" "16302" "16303" "16304" "16305" "16306" "16307" "16308" "16309" "16310" "16311" "16312" "16313" "16314" "16315" "16316" "16317" "16318" "16319" "16320" "16321" "16322" "16323" "16324" "16325" "16326" "16327" "16328" "16329" "16330" "16331" "16332" "16333" "16334" "16335" "16336" "16337" "16338" "16339" "16340" "16341" "16342" "16343" "16344" "16345" "16346" "16347" "16348" "16349" "16350" "16351" "16352" "16353" "16354" "16355" "16356" "16357" "16358" "16359" "16360" "16361" "16362" "16363" "16364" "16365" "16366" "16367" "16368" "16369" "16370" "16371" "16372" "16373" "16374" "16375" "16376" "16377" "16378" "16379" "16380" "16381" "16382" "16383" "16384" "16385" "16386" "16387" "16388" "16389" "16390" "16391" "16392" "16393" "16394" "16395" "16396" "16397" "16398" "16399" "16400" "16401" "16402" "16403" "16404" "16405" "16406" "16407" "16408" "16409" "16410" "16411" "16412" "16413" "16414" "16415" "16416" "16417" "16418" "16419" "16420" "16421" "16422" "16423" "16424" "16425" "16426" "16427" "16428" "16429" "16430" "16431" "16432" "16433" "16434" "16435" "16436" "16437" "16438" "16439" "16440" "16441" "16442" "16443" "16444" "16445" "16446" "16447" "16448" "16449" "16450" "16451" "16452" "16453" "16454" "16455" "16456" "16457" "16458" "16459" "16460" "16461" "16462" "16463" "16464" "16465" "16466" "16467" "16468" "16469" "16470" "16471" "16472" "16473" "16474" "16475" "16476" "16477" "16478" "16479" "16480" "16481" "16482" "16483" "16484" "16485" "16486" "16487" "16488" "16489" "16490" "16491" "16492" "16493" "16494" "16495" "16496" "16497" "16498" "16499" "16500" "16501" "16502" "16503" "16504" "16505" "16506" "16507" "16508" "16509" "16510" "16511" "16512" "16513" "16514" "16515" "16516" "16517" "16518" "16519" "16520" "16521" "16522" "16523" "16524" "16525" "16526" "16527" "16528" "16529" "16530" "16531" "16532" "16533" "16534" "16535" "16536" "16537" "16538" "16539" "16540" "16541" "16542" "16543" "16544" "16545" "16546" "16547" "16548" "16549" "16550" "16551" "16552" "16553" "16554" "16555" "16556" "16557" "16558" "16559" "16560" "16561" "16562" "16563" "16564" "16565" "16566" "16567" "16568" "16569" "16570" "16571" "16572" "16573" "16574" "16575" "16576" "16577" "16578" "16579" "16580" "16581" "16582" "16583" "16584" "16585" "16586" "16587" "16588" "16589" "16590" "16591" "16592" "16593" "16594" "16595" "16596" "16597" "16598" "16599" "16600" "16601" "16602" "16603" "16604" "16605" "16606" "16607" "16608" "16609" "16610" "16611" "16612" "16613" "16614" "16615" "16616" "16617" "16618" "16619" "16620" "16621" "16622" "16623" "16624" "16625" "16626" "16627" "16628" "16629" "16630" "16631" "16632" "16633" "16634" "16635" "16636" "16637" "16638" "16639" "16640" "16641" "16642" "16643" "16644" "16645" "16646" "16647" "16648" "16649" "16650" "16651" "16652" "16653" "16654" "16655" "16656" "16657" "16658" "16659" "16660" "16661" "16662" "16663" "16664" "16665" "16666" "16667" "16668" "16669" "16670" "16671" "16672" "16673" "16674" "16675" "16676" "16677" "16678" "16679" "16680" "16681" "16682" "16683" "16684" "16685" "16686" "16687" "16688" "16689" "16690" "16691" "16692" "16693" "16694" "16695" "16696" "16697" "16698" "16699" "16700" "16701" "16702" "16703" "16704" "16705" "16706" "16707" "16708" "16709" "16710" "16711" "16712" "16713" "16714" "16715" "16716" "16717" "16718" "16719" "16720" "16721" "16722" "16723" "16724" "16725" "16726" "16727" "16728" "16729" "16730" "16731" "16732" "16733" "16734" "16735" "16736" "16737" "16738" "16739" "16740" "16741" "16742" "16743" "16744" "16745" "16746" "16747" "16748" "16749" "16750" "16751" "16752" "16753" "16754" "16755" "16756" "16757" "16758" "16759" "16760" "16761" "16762" "16763" "16764" "16765" "16766" "16767" "16768" "16769" "16770" "16771" "16772" "16773" "16774" "16775" "16776" "16777" "16778" "16779" "16780" "16781" "16782" "16783" "16784" "16785" "16786" "16787" "16788" "16789" "16790" "16791" "16792" "16793" "16794" "16795" "16796" "16797" "16798" "16799" "16800" "16801" "16802" "16803" "16804" "16805" "16806" "16807" "16808" "16809" "16810" "16811" "16812" "16813" "16814" "16815" "16816" "16817" "16818" "16819" "16820" "16821" "16822" "16823" "16824" "16825" "16826" "16827" "16828" "16829" "16830" "16831" "16832" "16833" "16834" "16835" "16836" "16837" "16838" "16839" "16840" "16841" "16842" "16843" "16844" "16845" "16846" "16847" "16848" "16849" "16850" "16851" "16852" "16853" "16854" "16855" "16856" "16857" "16858" "16859" "16860" "16861" "16862" "16863" "16864" "16865" "16866" "16867" "16868" "16869" "16870" "16871" "16872" "16873" "16874" "16875" "16876" "16877" "16878" "16879" "16880" "16881" "16882" "16883" "16884" "16885" "16886" "16887" "16888" "16889" "16890" "16891" "16892" "16893" "16894" "16895" "16896" "16897" "16898" "16899" "16900" "16901" "16902" "16903" "16904" "16905" "16906" "16907" "16908" "16909" "16910" "16911" "16912" "16913" "16914" "16915" "16916" "16917" "16918" "16919" "16920" "16921" "16922" "16923" "16924" "16925" "16926" "16927" "16928" "16929" "16930" "16931" "16932" "16933" "16934" "16935" "16936" "16937" "16938" "16939" "16940" "16941" "16942" "16943" "16944" "16945" "16946" "16947" "16948" "16949" "16950" "16951" "16952" "16953" "16954" "16955" "16956" "16957" "16958" "16959" "16960" "16961" "16962" "16963" "16964" "16965" "16966" "16967" "16968" "16969" "16970" "16971" "16972" "16973" "16974" "16975" "16976" "16977" "16978" "16979" "16980" "16981" "16982" "16983" "16984" "16985" "16986" "16987" "16988" "16989" "16990" "16991" "16992" "16993" "16994" "16995" "16996" "16997" "16998" "16999" "17000" "17001" "17002" "17003" "17004" "17005" "17006" "17007" "17008" "17009" "17010" "17011" "17012" "17013" "17014" "17015" "17016" "17017" "17018" "17019" "17020" "17021" "17022" "17023" "17024" "17025" "17026" "17027" "17028" "17029" "17030" "17031" "17032" "17033" "17034" "17035" "17036" "17037" "17038" "17039" "17040" "17041" "17042" "17043" "17044" "17045" "17046" "17047" "17048" "17049" "17050" "17051" "17052" "17053" "17054" "17055" "17056" "17057" "17058" "17059" "17060" "17061" "17062" "17063" "17064" "17065" "17066" "17067" "17068" "17069" "17070" "17071" "17072" "17073" "17074" "17075" "17076" "17077" "17078" "17079" "17080" "17081" "17082" "17083" "17084" "17085" "17086" "17087" "17088" "17089" "17090" "17091" "17092" "17093" "17094" "17095" "17096" "17097" "17098" "17099" "17100" "17101" "17102" "17103" "17104" "17105" "17106" "17107" "17108" "17109" "17110" "17111" "17112" "17113" "17114" "17115" "17116" "17117" "17118" "17119" "17120" "17121" "17122" "17123" "17124" "17125" "17126" "17127" "17128" "17129" "17130" "17131" "17132" "17133" "17134" "17135" "17136" "17137" "17138" "17139" "17140" "17141" "17142" "17143" "17144" "17145" "17146" "17147" "17148" "17149" "17150" "17151" "17152" "17153" "17154" "17155" "17156" "17157" "17158" "17159" "17160" "17161" "17162" "17163" "17164" "17165" "17166" "17167" "17168" "17169" "17170" "17171" "17172" "17173" "17174" "17175" "17176" "17177" "17178" "17179" "17180" "17181" "17182" "17183" "17184" "17185" "17186" "17187" "17188" "17189" "17190" "17191" "17192" "17193" "17194" "17195" "17196" "17197" "17198" "17199" "17200" "17201" "17202" "17203" "17204" "17205" "17206" "17207" "17208" "17209" "17210" "17211" "17212" "17213" "17214" "17215" "17216" "17217" "17218" "17219" "17220" "17221" "17222" "17223" "17224" "17225" "17226" "17227" "17228" "17229" "17230" "17231" "17232" "17233" "17234" "17235" "17236" "17237" "17238" "17239" "17240" "17241" "17242" "17243" "17244" "17245" "17246" "17247" "17248" "17249" "17250" "17251" "17252" "17253" "17254" "17255" "17256" "17257" "17258" "17259" "17260" "17261" "17262" "17263" "17264" "17265" "17266" "17267" "17268" "17269" "17270" "17271" "17272" "17273" "17274" "17275" "17276" "17277" "17278" "17279" "17280" "17281" "17282" "17283" "17284" "17285" "17286" "17287" "17288" "17289" "17290" "17291" "17292" "17293" "17294" "17295" "17296" "17297" "17298" "17299" "17300" "17301" "17302" "17303" "17304" "17305" "17306" "17307" "17308" "17309" "17310" "17311" "17312" "17313" "17314" "17315" "17316" "17317" "17318" "17319" "17320" "17321" "17322" "17323" "17324" "17325" "17326" "17327" "17328" "17329" "17330" "17331" "17332" "17333" "17334" "17335" "17336" "17337" "17338" "17339" "17340" "17341" "17342" "17343" "17344" "17345" "17346" "17347" "17348" "17349" "17350" "17351" "17352" "17353" "17354" "17355" "17356" "17357" "17358" "17359" "17360" "17361" "17362" "17363" "17364" "17365" "17366" "17367" "17368" "17369" "17370" "17371" "17372" "17373" "17374" "17375" "17376" "17377" "17378" "17379" "17380" "17381" "17382" "17383" "17384" "17385" "17386" "17387" "17388" "17389" "17390" "17391" "17392" "17393" "17394" "17395" "17396" "17397" "17398" "17399" "17400" "17401" "17402" "17403" "17404" "17405" "17406" "17407" "17408" "17409" "17410" "17411" "17412" "17413" "17414" "17415" "17416" "17417" "17418" "17419" "17420" "17421" "17422" "17423" "17424" "17425" "17426" "17427" "17428" "17429" "17430" "17431" "17432" "17433" "17434" "17435" "17436" "17437" "17438" "17439" "17440" "17441" "17442" "17443" "17444" "17445" "17446" "17447" "17448" "17449" "17450" "17451" "17452" "17453" "17454" "17455" "17456" "17457" "17458" "17459" "17460" "17461" "17462" "17463" "17464" "17465" "17466" "17467" "17468" "17469" "17470" "17471" "17472" "17473" "17474" "17475" "17476" "17477" "17478" "17479" "17480" "17481" "17482" "17483" "17484" "17485" "17486" "17487" "17488" "17489" "17490" "17491" "17492" "17493" "17494" "17495" "17496" "17497" "17498" "17499" "17500" "17501" "17502" "17503" "17504" "17505" "17506" "17507" "17508" "17509" "17510" "17511" "17512" "17513" "17514" "17515" "17516" "17517" "17518" "17519" "17520" "17521" "17522" "17523" "17524" "17525" "17526" "17527" "17528" "17529" "17530" "17531" "17532" "17533" "17534" "17535" "17536" "17537" "17538" "17539" "17540" "17541" "17542" "17543" "17544" "17545" "17546" "17547" "17548" "17549" "17550" "17551" "17552" "17553" "17554" "17555" "17556" "17557" "17558" "17559" "17560" "17561" "17562" "17563" "17564" "17565" "17566" "17567" "17568" "17569" "17570" "17571" "17572" "17573" "17574" "17575" "17576" "17577" "17578" "17579" "17580" "17581" "17582" "17583" "17584" "17585" "17586" "17587" "17588" "17589" "17590" "17591" "17592" "17593" "17594" "17595" "17596" "17597" "17598" "17599" "17600" "17601" "17602" "17603" "17604" "17605" "17606" "17607" "17608" "17609" "17610" "17611" "17612" "17613" "17614" "17615" "17616" "17617" "17618" "17619" "17620" "17621" "17622" "17623" "17624" "17625" "17626" "17627" "17628" "17629" "17630" "17631" "17632" "17633" "17634" "17635" "17636" "17637" "17638" "17639" "17640" "17641" "17642" "17643" "17644" "17645" "17646" "17647" "17648" "17649" "17650" "17651" "17652" "17653" "17654" "17655" "17656" "17657" "17658" "17659" "17660" "17661" "17662" "17663" "17664" "17665" "17666" "17667" "17668" "17669" "17670" "17671" "17672" "17673" "17674" "17675" "17676" "17677" "17678" "17679" "17680" "17681" "17682" "17683" "17684" "17685" "17686" "17687" "17688" "17689" "17690" "17691" "17692" "17693" "17694" "17695" "17696" "17697" "17698" "17699" "17700" "17701" "17702" "17703" "17704" "17705" "17706" "17707" "17708" "17709" "17710" "17711" "17712" "17713" "17714" "17715" "17716" "17717" "17718" "17719" "17720" "17721" "17722" "17723" "17724" "17725" "17726" "17727" "17728" "17729" "17730" "17731" "17732" "17733" "17734" "17735" "17736" "17737" "17738" "17739" "17740" "17741" "17742" "17743" "17744" "17745" "17746" "17747" "17748" "17749" "17750" "17751" "17752" "17753" "17754" "17755" "17756" "17757" "17758" "17759" "17760" "17761" "17762" "17763" "17764" "17765" "17766" "17767" "17768" "17769" "17770" "17771" "17772" "17773" "17774" "17775" "17776" "17777" "17778" "17779" "17780" "17781" "17782" "17783" "17784" "17785" "17786" "17787" "17788" "17789" "17790" "17791" "17792" "17793" "17794" "17795" "17796" "17797" "17798" "17799" "17800" "17801" "17802" "17803" "17804" "17805" "17806" "17807" "17808" "17809" "17810" "17811" "17812" "17813" "17814" "17815" "17816" "17817" "17818" "17819" "17820" "17821" "17822" "17823" "17824" "17825" "17826" "17827" "17828" "17829" "17830" "17831" "17832" "17833" "17834" "17835" "17836" "17837" "17838" "17839" "17840" "17841" "17842" "17843" "17844" "17845" "17846" "17847" "17848" "17849" "17850" "17851" "17852" "17853" "17854" "17855" "17856" "17857" "17858" "17859" "17860" "17861" "17862" "17863" "17864" "17865" "17866" "17867" "17868" "17869" "17870" "17871" "17872" "17873" "17874" "17875" "17876" "17877" "17878" "17879" "17880" "17881" "17882" "17883" "17884" "17885" "17886" "17887" "17888" "17889" "17890" "17891" "17892" "17893" "17894" "17895" "17896" "17897" "17898" "17899" "17900" "17901" "17902" "17903" "17904" "17905" "17906" "17907" "17908" "17909" "17910" "17911" "17912" "17913" "17914" "17915" "17916" "17917" "17918" "17919" "17920" "17921" "17922" "17923" "17924" "17925" "17926" "17927" "17928" "17929" "17930" "17931" "17932" "17933" "17934" "17935" "17936" "17937" "17938" "17939" "17940" "17941" "17942" "17943" "17944" "17945" "17946" "17947" "17948" "17949" "17950" "17951" "17952" "17953" "17954" "17955" "17956" "17957" "17958" "17959" "17960" "17961" "17962" "17963" "17964" "17965" "17966" "17967" "17968" "17969" "17970" "17971" "17972" "17973" "17974" "17975" "17976" "17977" "17978" "17979" "17980" "17981" "17982" "17983" "17984" "17985" "17986" "17987" "17988" "17989" "17990" "17991" "17992" "17993" "17994" "17995" "17996" "17997" "17998" "17999" "18000" "18001" "18002" "18003" "18004" "18005" "18006" "18007" "18008" "18009" "18010" "18011" "18012" "18013" "18014" "18015" "18016" "18017" "18018" "18019" "18020" "18021" "18022" "18023" "18024" "18025" "18026" "18027" "18028" "18029" "18030" "18031" "18032" "18033" "18034" "18035" "18036" "18037" "18038" "18039" "18040" "18041" "18042" "18043" "18044" "18045" "18046" "18047" "18048" "18049" "18050" "18051" "18052" "18053" "18054" "18055" "18056" "18057" "18058" "18059" "18060" "18061" "18062" "18063" "18064" "18065" "18066" "18067" "18068" "18069" "18070" "18071" "18072" "18073" "18074" "18075" "18076" "18077" "18078" "18079" "18080" "18081" "18082" "18083" "18084" "18085" "18086" "18087" "18088" "18089" "18090" "18091" "18092" "18093" "18094" "18095" "18096" "18097" "18098" "18099" "18100" "18101" "18102" "18103" "18104" "18105" "18106" "18107" "18108" "18109" "18110" "18111" "18112" "18113" "18114" "18115" "18116" "18117" "18118" "18119" "18120" "18121" "18122" "18123" "18124" "18125" "18126" "18127" "18128" "18129" "18130" "18131" "18132" "18133" "18134" "18135" "18136" "18137" "18138" "18139" "18140" "18141" "18142" "18143" "18144" "18145" "18146" "18147" "18148" "18149" "18150" "18151" "18152" "18153" "18154" "18155" "18156" "18157" "18158" "18159" "18160" "18161" "18162" "18163" "18164" "18165" "18166" "18167" "18168" "18169" "18170" "18171" "18172" "18173" "18174" "18175" "18176" "18177" "18178" "18179" "18180" "18181" "18182" "18183" "18184" "18185" "18186" "18187" "18188" "18189" "18190" "18191" "18192" "18193" "18194" "18195" "18196" "18197" "18198" "18199" "18200" "18201" "18202" "18203" "18204" "18205" "18206" "18207" "18208" "18209" "18210" "18211" "18212" "18213" "18214" "18215" "18216" "18217" "18218" "18219" "18220" "18221" "18222" "18223" "18224" "18225" "18226" "18227" "18228" "18229" "18230" "18231" "18232" "18233" "18234" "18235" "18236" "18237" "18238" "18239" "18240" "18241" "18242" "18243" "18244" "18245" "18246" "18247" "18248" "18249" "18250" "18251" "18252" "18253" "18254" "18255" "18256" "18257" "18258" "18259" "18260" "18261" "18262" "18263" "18264" "18265" "18266" "18267" "18268" "18269" "18270" "18271" "18272" "18273" "18274" "18275" "18276" "18277" "18278" "18279" "18280" "18281" "18282" "18283" "18284" "18285" "18286" "18287" "18288" "18289" "18290" "18291" "18292" "18293" "18294" "18295" "18296" "18297" "18298" "18299" "18300" "18301" "18302" "18303" "18304" "18305" "18306" "18307" "18308" "18309" "18310" "18311" "18312" "18313" "18314" "18315" "18316" "18317" "18318" "18319" "18320" "18321" "18322" "18323" "18324" "18325" "18326" "18327" "18328" "18329" "18330" "18331" "18332" "18333" "18334" "18335" "18336" "18337" "18338" "18339" "18340" "18341" "18342" "18343" "18344" "18345" "18346" "18347" "18348" "18349" "18350" "18351" "18352" "18353" "18354" "18355" "18356" "18357" "18358" "18359" "18360" "18361" "18362" "18363" "18364" "18365" "18366" "18367" "18368" "18369" "18370" "18371" "18372" "18373" "18374" "18375" "18376" "18377" "18378" "18379" "18380" "18381" "18382" "18383" "18384" "18385" "18386" "18387" "18388" "18389" "18390" "18391" "18392" "18393" "18394" "18395" "18396" "18397" "18398" "18399" "18400" "18401" "18402" "18403" "18404" "18405" "18406" "18407" "18408" "18409" "18410" "18411" "18412" "18413" "18414" "18415" "18416" "18417" "18418" "18419" "18420" "18421" "18422" "18423" "18424" "18425" "18426" "18427" "18428" "18429" "18430" "18431" "18432" "18433" "18434" "18435" "18436" "18437" "18438" "18439" "18440" "18441" "18442" "18443" "18444" "18445" "18446" "18447" "18448" "18449" "18450" "18451" "18452" "18453" "18454" "18455" "18456" "18457" "18458" "18459" "18460" "18461" "18462" "18463" "18464" "18465" "18466" "18467" "18468" "18469" "18470" "18471" "18472" "18473" "18474" "18475" "18476" "18477" "18478" "18479" "18480" "18481" "18482" "18483" "18484" "18485" "18486" "18487" "18488" "18489" "18490" "18491" "18492" "18493" "18494" "18495" "18496" "18497" "18498" "18499" "18500" "18501" "18502" "18503" "18504" "18505" "18506" "18507" "18508" "18509" "18510" "18511" "18512" "18513" "18514" "18515" "18516" "18517" "18518" "18519" "18520" "18521" "18522" "18523" "18524" "18525" "18526" "18527" "18528" "18529" "18530" "18531" "18532" "18533" "18534" "18535" "18536" "18537" "18538" "18539" "18540" "18541" "18542" "18543" "18544" "18545" "18546" "18547" "18548" "18549" "18550" "18551" "18552" "18553" "18554" "18555" "18556" "18557" "18558" "18559" "18560" "18561" "18562" "18563" "18564" "18565" "18566" "18567" "18568" "18569" "18570" "18571" "18572" "18573" "18574" "18575" "18576" "18577" "18578" "18579" "18580" "18581" "18582" "18583" "18584" "18585" "18586" "18587" "18588" "18589" "18590" "18591" "18592" "18593" "18594" "18595" "18596" "18597" "18598" "18599" "18600" "18601" "18602" "18603" "18604" "18605" "18606" "18607" "18608" "18609" "18610" "18611" "18612" "18613" "18614" "18615" "18616" "18617" "18618" "18619" "18620" "18621" "18622" "18623" "18624" "18625" "18626" "18627" "18628" "18629" "18630" "18631" "18632" "18633" "18634" "18635" "18636" "18637" "18638" "18639" "18640" "18641" "18642" "18643" "18644" "18645" "18646" "18647" "18648" "18649" "18650" "18651" "18652" "18653" "18654" "18655" "18656" "18657" "18658" "18659" "18660" "18661" "18662" "18663" "18664" "18665" "18666" "18667" "18668" "18669" "18670" "18671" "18672" "18673" "18674" "18675" "18676" "18677" "18678" "18679" "18680" "18681" "18682" "18683" "18684" "18685" "18686" "18687" "18688" "18689" "18690" "18691" "18692" "18693" "18694" "18695" "18696" "18697" "18698" "18699" "18700" "18701" "18702" "18703" "18704" "18705" "18706" "18707" "18708" "18709" "18710" "18711" "18712" "18713" "18714" "18715" "18716" "18717" "18718" "18719" "18720" "18721" "18722" "18723" "18724" "18725" "18726" "18727" "18728" "18729" "18730" "18731" "18732" "18733" "18734" "18735" "18736" "18737" "18738" "18739" "18740" "18741" "18742" "18743" "18744" "18745" "18746" "18747" "18748" "18749" "18750" "18751" "18752" "18753" "18754" "18755" "18756" "18757" "18758" "18759" "18760" "18761" "18762" "18763" "18764" "18765" "18766" "18767" "18768" "18769" "18770" "18771" "18772" "18773" "18774" "18775" "18776" "18777" "18778" "18779" "18780" "18781" "18782" "18783" "18784" "18785" "18786" "18787" "18788" "18789" "18790" "18791" "18792" "18793" "18794" "18795" "18796" "18797" "18798" "18799" "18800" "18801" "18802" "18803" "18804" "18805" "18806" "18807" "18808" "18809" "18810" "18811" "18812" "18813" "18814" "18815" "18816" "18817" "18818" "18819" "18820" "18821" "18822" "18823" "18824" "18825" "18826" "18827" "18828" "18829" "18830" "18831" "18832" "18833" "18834" "18835" "18836" "18837" "18838" "18839" "18840" "18841" "18842" "18843" "18844" "18845" "18846" "18847" "18848" "18849" "18850" "18851" "18852" "18853" "18854" "18855" "18856" "18857" "18858" "18859" "18860" "18861" "18862" "18863" "18864" "18865" "18866" "18867" "18868" "18869" "18870" "18871" "18872" "18873" "18874" "18875" "18876" "18877" "18878" "18879" "18880" "18881" "18882" "18883" "18884" "18885" "18886" "18887" "18888" "18889" "18890" "18891" "18892" "18893" "18894" "18895" "18896" "18897" "18898" "18899" "18900" "18901" "18902" "18903" "18904" "18905" "18906" "18907" "18908" "18909" "18910" "18911" "18912" "18913" "18914" "18915" "18916" "18917" "18918" "18919" "18920" "18921" "18922" "18923" "18924" "18925" "18926" "18927" "18928" "18929" "18930" "18931" "18932" "18933" "18934" "18935" "18936" "18937" "18938" "18939" "18940" "18941" "18942" "18943" "18944" "18945" "18946" "18947" "18948" "18949" "18950" "18951" "18952" "18953" "18954" "18955" "18956" "18957" "18958" "18959" "18960" "18961" "18962" "18963" "18964" "18965" "18966" "18967" "18968" "18969" "18970" "18971" "18972" "18973" "18974" "18975" "18976" "18977" "18978" "18979" "18980" "18981" "18982" "18983" "18984" "18985" "18986" "18987" "18988" "18989" "18990" "18991" "18992" "18993" "18994" "18995" "18996" "18997" "18998" "18999" "19000" "19001" "19002" "19003" "19004" "19005" "19006" "19007" "19008" "19009" "19010" "19011" "19012" "19013" "19014" "19015" "19016" "19017" "19018" "19019" "19020" "19021" "19022" "19023" "19024" "19025" "19026" "19027" "19028" "19029" "19030" "19031" "19032" "19033" "19034" "19035" "19036" "19037" "19038" "19039" "19040" "19041" "19042" "19043" "19044" "19045" "19046" "19047" "19048" "19049" "19050" "19051" "19052" "19053" "19054" "19055" "19056" "19057" "19058" "19059" "19060" "19061" "19062" "19063" "19064" "19065" "19066" "19067" "19068" "19069" "19070" "19071" "19072" "19073" "19074" "19075" "19076" "19077" "19078" "19079" "19080" "19081" "19082" "19083" "19084" "19085" "19086" "19087" "19088" "19089" "19090" "19091" "19092" "19093" "19094" "19095" "19096" "19097" "19098" "19099" "19100" "19101" "19102" "19103" "19104" "19105" "19106" "19107" "19108" "19109" "19110" "19111" "19112" "19113" "19114" "19115" "19116" "19117" "19118" "19119" "19120" "19121" "19122" "19123" "19124" "19125" "19126" "19127" "19128" "19129" "19130" "19131" "19132" "19133" "19134" "19135" "19136" "19137" "19138" "19139" "19140" "19141" "19142" "19143" "19144" "19145" "19146" "19147" "19148" "19149" "19150" "19151" "19152" "19153" "19154" "19155" "19156" "19157" "19158" "19159" "19160" "19161" "19162" "19163" "19164" "19165" "19166" "19167" "19168" "19169" "19170" "19171" "19172" "19173" "19174" "19175" "19176" "19177" "19178" "19179" "19180" "19181" "19182" "19183" "19184" "19185" "19186" "19187" "19188" "19189" "19190" "19191" "19192" "19193" "19194" "19195" "19196" "19197" "19198" "19199" "19200" "19201" "19202" "19203" "19204" "19205" "19206" "19207" "19208" "19209" "19210" "19211" "19212" "19213" "19214" "19215" "19216" "19217" "19218" "19219" "19220" "19221" "19222" "19223" "19224" "19225" "19226" "19227" "19228" "19229" "19230" "19231" "19232" "19233" "19234" "19235" "19236" "19237" "19238" "19239" "19240" "19241" "19242" "19243" "19244" "19245" "19246" "19247" "19248" "19249" "19250" "19251" "19252" "19253" "19254" "19255" "19256" "19257" "19258" "19259" "19260" "19261" "19262" "19263" "19264" "19265" "19266" "19267" "19268" "19269" "19270" "19271" "19272" "19273" "19274" "19275" "19276" "19277" "19278" "19279" "19280" "19281" "19282" "19283" "19284" "19285" "19286" "19287" "19288" "19289" "19290" "19291" "19292" "19293" "19294" "19295" "19296" "19297" "19298" "19299" "19300" "19301" "19302" "19303" "19304" "19305" "19306" "19307" "19308" "19309" "19310" "19311" "19312" "19313" "19314" "19315" "19316" "19317" "19318" "19319" "19320" "19321" "19322" "19323" "19324" "19325" "19326" "19327" "19328" "19329" "19330" "19331" "19332" "19333" "19334" "19335" "19336" "19337" "19338" "19339" "19340" "19341" "19342" "19343" "19344" "19345" "19346" "19347" "19348" "19349" "19350" "19351" "19352" "19353" "19354" "19355" "19356" "19357" "19358" "19359" "19360" "19361" "19362" "19363" "19364" "19365" "19366" "19367" "19368" "19369" "19370" "19371" "19372" "19373" "19374" "19375" "19376" "19377" "19378" "19379" "19380" "19381" "19382" "19383" "19384" "19385" "19386" "19387" "19388" "19389" "19390" "19391" "19392" "19393" "19394" "19395" "19396" "19397" "19398" "19399" "19400" "19401" "19402" "19403" "19404" "19405" "19406" "19407" "19408" "19409" "19410" "19411" "19412" "19413" "19414" "19415" "19416" "19417" "19418" "19419" "19420" "19421" "19422" "19423" "19424" "19425" "19426" "19427" "19428" "19429" "19430" "19431" "19432" "19433" "19434" "19435" "19436" "19437" "19438" "19439" "19440" "19441" "19442" "19443" "19444" "19445" "19446" "19447" "19448" "19449" "19450" "19451" "19452" "19453" "19454" "19455" "19456" "19457" "19458" "19459" "19460" "19461" "19462" "19463" "19464" "19465" "19466" "19467" "19468" "19469" "19470" "19471" "19472" "19473" "19474" "19475" "19476" "19477" "19478" "19479" "19480" "19481" "19482" "19483" "19484" "19485" "19486" "19487" "19488" "19489" "19490" "19491" "19492" "19493" "19494" "19495" "19496" "19497" "19498" "19499" "19500" "19501" "19502" "19503" "19504" "19505" "19506" "19507" "19508" "19509" "19510" "19511" "19512" "19513" "19514" "19515" "19516" "19517" "19518" "19519" "19520" "19521" "19522" "19523" "19524" "19525" "19526" "19527" "19528" "19529" "19530" "19531" "19532" "19533" "19534" "19535" "19536" "19537" "19538" "19539" "19540" "19541" "19542" "19543" "19544" "19545" "19546" "19547" "19548" "19549" "19550" "19551" "19552" "19553" "19554" "19555" "19556" "19557" "19558" "19559" "19560" "19561" "19562" "19563" "19564" "19565" "19566" "19567" "19568" "19569" "19570" "19571" "19572" "19573" "19574" "19575" "19576" "19577" "19578" "19579" "19580" "19581" "19582" "19583" "19584" "19585" "19586" "19587" "19588" "19589" "19590" "19591" "19592" "19593" "19594" "19595" "19596" "19597" "19598" "19599" "19600" "19601" "19602" "19603" "19604" "19605" "19606" "19607" "19608" "19609" "19610" "19611" "19612" "19613" "19614" "19615" "19616" "19617" "19618" "19619" "19620" "19621" "19622" "19623" "19624" "19625" "19626" "19627" "19628" "19629" "19630" "19631" "19632" "19633" "19634" "19635" "19636" "19637" "19638" "19639" "19640" "19641" "19642" "19643" "19644" "19645" "19646" "19647" "19648" "19649" "19650" "19651" "19652" "19653" "19654" "19655" "19656" "19657" "19658" "19659" "19660" "19661" "19662" "19663" "19664" "19665" "19666" "19667" "19668" "19669" "19670" "19671" "19672" "19673" "19674" "19675" "19676" "19677" "19678" "19679" "19680" "19681" "19682" "19683" "19684" "19685" "19686" "19687" "19688" "19689" "19690" "19691" "19692" "19693" "19694" "19695" "19696" "19697" "19698" "19699" "19700" "19701" "19702" "19703" "19704" "19705" "19706" "19707" "19708" "19709" "19710" "19711" "19712" "19713" "19714" "19715" "19716" "19717" "19718" "19719" "19720" "19721" "19722" "19723" "19724" "19725" "19726" "19727" "19728" "19729" "19730" "19731" "19732" "19733" "19734" "19735" "19736" "19737" "19738" "19739" "19740" "19741" "19742" "19743" "19744" "19745" "19746" "19747" "19748" "19749" "19750" "19751" "19752" "19753" "19754" "19755" "19756" "19757" "19758" "19759" "19760" "19761" "19762" "19763" "19764" "19765" "19766" "19767" "19768" "19769" "19770" "19771" "19772" "19773" "19774" "19775" "19776" "19777" "19778" "19779" "19780" "19781" "19782" "19783" "19784" "19785" "19786" "19787" "19788" "19789" "19790" "19791" "19792" "19793" "19794" "19795" "19796" "19797" "19798" "19799" "19800" "19801" "19802" "19803" "19804" "19805" "19806" "19807" "19808" "19809" "19810" "19811" "19812" "19813" "19814" "19815" "19816" "19817" "19818" "19819" "19820" "19821" "19822" "19823" "19824" "19825" "19826" "19827" "19828" "19829" "19830" "19831" "19832" "19833" "19834" "19835" "19836" "19837" "19838" "19839" "19840" "19841" "19842" "19843" "19844" "19845" "19846" "19847" "19848" "19849" "19850" "19851" "19852" "19853" "19854" "19855" "19856" "19857" "19858" "19859" "19860" "19861" "19862" "19863" "19864" "19865" "19866" "19867" "19868" "19869" "19870" "19871" "19872" "19873" "19874" "19875" "19876" "19877" "19878" "19879" "19880" "19881" "19882" "19883" "19884" "19885" "19886" "19887" "19888" "19889" "19890" "19891" "19892" "19893" "19894" "19895" "19896" "19897" "19898" "19899" "19900" "19901" "19902" "19903" "19904" "19905" "19906" "19907" "19908" "19909" "19910" "19911" "19912" "19913" "19914" "19915" "19916" "19917" "19918" "19919" "19920" "19921" "19922" "19923" "19924" "19925" "19926" "19927" "19928" "19929" "19930" "19931" "19932" "19933" "19934" "19935" "19936" "19937" "19938" "19939" "19940" "19941" "19942" "19943" "19944" "19945" "19946" "19947" "19948" "19949" "19950" "19951" "19952" "19953" "19954" "19955" "19956" "19957" "19958" "19959" "19960" "19961" "19962" "19963" "19964" "19965" "19966" "19967" "19968" "19969" "19970" "19971" "19972" "19973" "19974" "19975" "19976" "19977" "19978" "19979" "19980" "19981" "19982" "19983" "19984" "19985" "19986" "19987" "19988" "19989" "19990" "19991" "19992" "19993" "19994" "19995" "19996" "19997" "19998" "19999" "20000" "20001" "20002" "20003" "20004" "20005" "20006" "20007" "20008" "20009" "20010" "20011" "20012" "20013" "20014" "20015" "20016" "20017" "20018" "20019" "20020" "20021" "20022" "20023" "20024" "20025" "20026" "20027" "20028" "20029" "20030" "20031" "20032" "20033" "20034" "20035" "20036" "20037" "20038" "20039" "20040" "20041" "20042" "20043" "20044" "20045" "20046" "20047" "20048" "20049" "20050" "20051" "20052" "20053" "20054" "20055" "20056" "20057" "20058" "20059" "20060" "20061" "20062" "20063" "20064" "20065" "20066" "20067" "20068" "20069" "20070" "20071" "20072" "20073" "20074" "20075" "20076" "20077" "20078" "20079" "20080" "20081" "20082" "20083" "20084" "20085" "20086" "20087" "20088" "20089" "20090" "20091" "20092" "20093" "20094" "20095" "20096" "20097" "20098" "20099" "20100" "20101" "20102" "20103" "20104" "20105" "20106" "20107" "20108" "20109" "20110" "20111" "20112" "20113" "20114" "20115" "20116" "20117" "20118" "20119" "20120" "20121" "20122" "20123" "20124" "20125" "20126" "20127" "20128" "20129" "20130" "20131" "20132" "20133" "20134" "20135" "20136" "20137" "20138" "20139" "20140" "20141" "20142" "20143" "20144" "20145" "20146" "20147" "20148" "20149" "20150" "20151" "20152" "20153" "20154" "20155" "20156" "20157" "20158" "20159" "20160" "20161" "20162" "20163" "20164" "20165" "20166" "20167" "20168" "20169" "20170" "20171" "20172" "20173" "20174" "20175" "20176" "20177" "20178" "20179" "20180" "20181" "20182" "20183" "20184" "20185" "20186" "20187" "20188" "20189" "20190" "20191" "20192" "20193" "20194" "20195" "20196" "20197" "20198" "20199" "20200" "20201" "20202" "20203" "20204" "20205" "20206" "20207" "20208" "20209" "20210" "20211" "20212" "20213" "20214" "20215" "20216" "20217" "20218" "20219" "20220" "20221" "20222" "20223" "20224" "20225" "20226" "20227" "20228" "20229" "20230" "20231" "20232" "20233" "20234" "20235" "20236" "20237" "20238" "20239" "20240" "20241" "20242" "20243" "20244" "20245" "20246" "20247" "20248" "20249" "20250" "20251" "20252" "20253" "20254" "20255" "20256" "20257" "20258" "20259" "20260" "20261" "20262" "20263" "20264" "20265" "20266" "20267" "20268" "20269" "20270" "20271" "20272" "20273" "20274" "20275" "20276" "20277" "20278" "20279" "20280" "20281" "20282" "20283" "20284" "20285" "20286" "20287" "20288" "20289" "20290" "20291" "20292" "20293" "20294" "20295" "20296" "20297" "20298" "20299" "20300" "20301" "20302" "20303" "20304" "20305" "20306" "20307" "20308" "20309" "20310" "20311" "20312" "20313" "20314" "20315" "20316" "20317" "20318" "20319" "20320" "20321" "20322" "20323" "20324" "20325" "20326" "20327" "20328" "20329" "20330" "20331" "20332" "20333" "20334" "20335" "20336" "20337" "20338" "20339" "20340" "20341" "20342" "20343" "20344" "20345" "20346" "20347" "20348" "20349" "20350" "20351" "20352" "20353" "20354" "20355" "20356" "20357" "20358" "20359" "20360" "20361" "20362" "20363" "20364" "20365" "20366" "20367" "20368" "20369" "20370" "20371" "20372" "20373" "20374" "20375" "20376" "20377" "20378" "20379" "20380" "20381" "20382" "20383" "20384" "20385" "20386" "20387" "20388" "20389" "20390" "20391" "20392" "20393" "20394" "20395" "20396" "20397" "20398" "20399" "20400" "20401" "20402" "20403" "20404" "20405" "20406" "20407" "20408" "20409" "20410" "20411" "20412" "20413" "20414" "20415" "20416" "20417" "20418" "20419" "20420" "20421" "20422" "20423" "20424" "20425" "20426" "20427" "20428" "20429" "20430" "20431" "20432" "20433" "20434" "20435" "20436" "20437" "20438" "20439" "20440" "20441" "20442" "20443" "20444" "20445" "20446" "20447" "20448" "20449" "20450" "20451" "20452" "20453" "20454" "20455" "20456" "20457" "20458" "20459" "20460" "20461" "20462" "20463" "20464" "20465" "20466" "20467" "20468" "20469" "20470" "20471" "20472" "20473" "20474" "20475" "20476" "20477" "20478" "20479" "20480" "20481" "20482" "20483" "20484" "20485" "20486" "20487" "20488" "20489" "20490" "20491" "20492" "20493" "20494" "20495" "20496" "20497" "20498" "20499" "20500" "20501" "20502" "20503" "20504" "20505" "20506" "20507" "20508" "20509" "20510" "20511" "20512" "20513" "20514" "20515" "20516" "20517" "20518" "20519" "20520" "20521" "20522" "20523" "20524" "20525" "20526" "20527" "20528" "20529" "20530" "20531" "20532" "20533" "20534" "20535" "20536" "20537" "20538" "20539" "20540" "20541" "20542" "20543" "20544" "20545" "20546" "20547" "20548" "20549" "20550" "20551" "20552" "20553" "20554" "20555" "20556" "20557" "20558" "20559" "20560" "20561" "20562" "20563" "20564" "20565" "20566" "20567" "20568" "20569" "20570" "20571" "20572" "20573" "20574" "20575" "20576" "20577" "20578" "20579" "20580" "20581" "20582" "20583" "20584" "20585" "20586" "20587" "20588" "20589" "20590" "20591" "20592" "20593" "20594" "20595" "20596" "20597" "20598" "20599" "20600" "20601" "20602" "20603" "20604" "20605" "20606" "20607" "20608" "20609" "20610" "20611" "20612" "20613" "20614" "20615" "20616" "20617" "20618" "20619" "20620" "20621" "20622" "20623" "20624" "20625" "20626" "20627" "20628" "20629" "20630" "20631" "20632" "20633" "20634" "20635" "20636" "20637" "20638" "20639" "20640" "20641" "20642" "20643" "20644" "20645" "20646" "20647" "20648" "20649" "20650" "20651" "20652" "20653" "20654" "20655" "20656" "20657" "20658" "20659" "20660" "20661" "20662" "20663" "20664" "20665" "20666" "20667" "20668" "20669" "20670" "20671" "20672" "20673" "20674" "20675" "20676" "20677" "20678" "20679" "20680" "20681" "20682" "20683" "20684" "20685" "20686" "20687" "20688" "20689" "20690" "20691" "20692" "20693" "20694" "20695" "20696" "20697" "20698" "20699" "20700" "20701" "20702" "20703" "20704" "20705" "20706" "20707" "20708" "20709" "20710" "20711" "20712" "20713" "20714" "20715" "20716" "20717" "20718" "20719" "20720" "20721" "20722" "20723" "20724" "20725" "20726" "20727" "20728" "20729" "20730" "20731" "20732" "20733" "20734" "20735" "20736" "20737" "20738" "20739" "20740" "20741" "20742" "20743" "20744" "20745" "20746" "20747" "20748" "20749" "20750" "20751" "20752" "20753" "20754" "20755" "20756" "20757" "20758" "20759" "20760" "20761" "20762" "20763" "20764" "20765" "20766" "20767" "20768" "20769" "20770" "20771" "20772" "20773" "20774" "20775" "20776" "20777" "20778" "20779" "20780" "20781" "20782" "20783" "20784" "20785" "20786" "20787" "20788" "20789" "20790" "20791" "20792" "20793" "20794" "20795" "20796" "20797" "20798" "20799" "20800" "20801" "20802" "20803" "20804" "20805" "20806" "20807" "20808" "20809" "20810" "20811" "20812" "20813" "20814" "20815" "20816" "20817" "20818" "20819" "20820" "20821" "20822" "20823" "20824" "20825" "20826" "20827" "20828" "20829" "20830" "20831" "20832" "20833" "20834" "20835" "20836" "20837" "20838" "20839" "20840" "20841" "20842" "20843" "20844" "20845" "20846" "20847" "20848" "20849" "20850" "20851" "20852" "20853" "20854" "20855" "20856" "20857" "20858" "20859" "20860" "20861" "20862" "20863" "20864" "20865" "20866" "20867" "20868" "20869" "20870" "20871" "20872" "20873" "20874" "20875" "20876" "20877" "20878" "20879" "20880" "20881" "20882" "20883" "20884" "20885" "20886" "20887" "20888" "20889" "20890" "20891" "20892" "20893" "20894" "20895" "20896" "20897" "20898" "20899" "20900" "20901" "20902" "20903" "20904" "20905" "20906" "20907" "20908" "20909" "20910" "20911" "20912" "20913" "20914" "20915" "20916" "20917" "20918" "20919" "20920" "20921" "20922" "20923" "20924" "20925" "20926" "20927" "20928" "20929" "20930" "20931" "20932" "20933" "20934" "20935" "20936" "20937" "20938" "20939" "20940" "20941" "20942" "20943" "20944" "20945" "20946" "20947" "20948" "20949" "20950" "20951" "20952" "20953" "20954" "20955" "20956" "20957" "20958" "20959" "20960" "20961" "20962" "20963" "20964" "20965" "20966" "20967" "20968" "20969" "20970" "20971" "20972" "20973" "20974" "20975" "20976" "20977" "20978" "20979" "20980" "20981" "20982" "20983" "20984" "20985" "20986" "20987" "20988" "20989" "20990" "20991" "20992" "20993" "20994" "20995" "20996" "20997" "20998" "20999" "21000" "21001" "21002" "21003" "21004" "21005" "21006" "21007" "21008" "21009" "21010" "21011" "21012" "21013" "21014" "21015" "21016" "21017" "21018" "21019" "21020" "21021" "21022" "21023" "21024" "21025" "21026" "21027" "21028" "21029" "21030" "21031" "21032" "21033" "21034" "21035" "21036" "21037" "21038" "21039" "21040" "21041" "21042" "21043" "21044" "21045" "21046" "21047" "21048" "21049" "21050" "21051" "21052" "21053" "21054" "21055" "21056" "21057" "21058" "21059" "21060" "21061" "21062" "21063" "21064" "21065" "21066" "21067" "21068" "21069" "21070" "21071" "21072" "21073" "21074" "21075" "21076" "21077" "21078" "21079" "21080" "21081" "21082" "21083" "21084" "21085" "21086" "21087" "21088" "21089" "21090" "21091" "21092" "21093" "21094" "21095" "21096" "21097" "21098" "21099" "21100" "21101" "21102" "21103" "21104" "21105" "21106" "21107" "21108" "21109" "21110" "21111" "21112" "21113" "21114" "21115" "21116" "21117" "21118" "21119" "21120" "21121" "21122" "21123" "21124" "21125" "21126" "21127" "21128" "21129" "21130" "21131" "21132" "21133" "21134" "21135" "21136" "21137" "21138" "21139" "21140" "21141" "21142" "21143" "21144" "21145" "21146" "21147" "21148" "21149" "21150" "21151" "21152" "21153" "21154" "21155" "21156" "21157" "21158" "21159" "21160" "21161" "21162" "21163" "21164" "21165" "21166" "21167" "21168" "21169" "21170" "21171" "21172" "21173" "21174" "21175" "21176" "21177" "21178" "21179" "21180" "21181" "21182" "21183" "21184" "21185" "21186" "21187" "21188" "21189" "21190" "21191" "21192" "21193" "21194" "21195" "21196" "21197" "21198" "21199" "21200" "21201" "21202" "21203" "21204" "21205" "21206" "21207" "21208" "21209" "21210" "21211" "21212" "21213" "21214" "21215" "21216" "21217" "21218" "21219" "21220" "21221" "21222" "21223" "21224" "21225" "21226" "21227" "21228" "21229" "21230" "21231" "21232" "21233" "21234" "21235" "21236" "21237" "21238" "21239" "21240" "21241" "21242" "21243" "21244" "21245" "21246" "21247" "21248" "21249" "21250" "21251" "21252" "21253" "21254" "21255" "21256" "21257" "21258" "21259" "21260" "21261" "21262" "21263" "21264" "21265" "21266" "21267" "21268" "21269" "21270" "21271" "21272" "21273" "21274" "21275" "21276" "21277" "21278" "21279" "21280" "21281" "21282" "21283" "21284" "21285" "21286" "21287" "21288" "21289" "21290" "21291" "21292" "21293" "21294" "21295" "21296" "21297" "21298" "21299" "21300" "21301" "21302" "21303" "21304" "21305" "21306" "21307" "21308" "21309" "21310" "21311" "21312" "21313" "21314" "21315" "21316" "21317" "21318" "21319" "21320" "21321" "21322" "21323" "21324" "21325" "21326" "21327" "21328" "21329" "21330" "21331" "21332" "21333" "21334" "21335" "21336" "21337" "21338" "21339" "21340" "21341" "21342" "21343" "21344" "21345" "21346" "21347" "21348" "21349" "21350" "21351" "21352" "21353" "21354" "21355" "21356" "21357" "21358" "21359" "21360" "21361" "21362" "21363" "21364" "21365" "21366" "21367" "21368" "21369" "21370" "21371" "21372" "21373" "21374" "21375" "21376" "21377" "21378" "21379" "21380" "21381" "21382" "21383" "21384" "21385" "21386" "21387" "21388" "21389" "21390" "21391" "21392" "21393" "21394" "21395" "21396" "21397" "21398" "21399" "21400" "21401" "21402" "21403" "21404" "21405" "21406" "21407" "21408" "21409" "21410" "21411" "21412" "21413" "21414" "21415" "21416" "21417" "21418" "21419" "21420" "21421" "21422" "21423" "21424" "21425" "21426" "21427" "21428" "21429" "21430" "21431" "21432" "21433" "21434" "21435" "21436" "21437" "21438" "21439" "21440" "21441" "21442" "21443" "21444" "21445" "21446" "21447" "21448" "21449" "21450" "21451" "21452" "21453" "21454" "21455" "21456" "21457" "21458" "21459" "21460" "21461" "21462" "21463" "21464" "21465" "21466" "21467" "21468" "21469" "21470" "21471" "21472" "21473" "21474" "21475" "21476" "21477" "21478" "21479" "21480" "21481" "21482" "21483" "21484" "21485" "21486" "21487" "21488" "21489" "21490" "21491" "21492" "21493" "21494" "21495" "21496" "21497" "21498" "21499" "21500" "21501" "21502" "21503" "21504" "21505" "21506" "21507" "21508" "21509" "21510" "21511" "21512" "21513" "21514" "21515" "21516" "21517" "21518" "21519" "21520" "21521" "21522" "21523" "21524" "21525" "21526" "21527" "21528" "21529" "21530" "21531" "21532" "21533" "21534" "21535" "21536" "21537" "21538" "21539" "21540" "21541" "21542" "21543" "21544" "21545" "21546" "21547" "21548" "21549" "21550" "21551" "21552" "21553" "21554" "21555" "21556" "21557" "21558" "21559" "21560" "21561" "21562" "21563" "21564" "21565" "21566" "21567" "21568" "21569" "21570" "21571" "21572" "21573" "21574" "21575" "21576" "21577" "21578" "21579" "21580" "21581" "21582" "21583" "21584" "21585" "21586" "21587" "21588" "21589" "21590" "21591" "21592" "21593" "21594" "21595" "21596" "21597" "21598" "21599" "21600" "21601" "21602" "21603" "21604" "21605" "21606" "21607" "21608" "21609" "21610" "21611" "21612" "21613" "21614" "21615" "21616" "21617" "21618" "21619" "21620" "21621" "21622" "21623" "21624" "21625" "21626" "21627" "21628" "21629" "21630" "21631" "21632" "21633" "21634" "21635" "21636" "21637" "21638" "21639" "21640" "21641" "21642" "21643" "21644" "21645" "21646" "21647" "21648" "21649" "21650" "21651" "21652" "21653" "21654" "21655" "21656" "21657" "21658" "21659" "21660" "21661" "21662" "21663" "21664" "21665" "21666" "21667" "21668" "21669" "21670" "21671" "21672" "21673" "21674" "21675" "21676" "21677" "21678" "21679" "21680" "21681" "21682" "21683" "21684" "21685" "21686" "21687" "21688" "21689" "21690" "21691" "21692" "21693" "21694" "21695" "21696" "21697" "21698" "21699" "21700" "21701" "21702" "21703" "21704" "21705" "21706" "21707" "21708" "21709" "21710" "21711" "21712" "21713" "21714" "21715" "21716" "21717" "21718" "21719" "21720" "21721" "21722" "21723" "21724" "21725" "21726" "21727" "21728" "21729" "21730" "21731" "21732" "21733" "21734" "21735" "21736" "21737" "21738" "21739" "21740" "21741" "21742" "21743" "21744" "21745" "21746" "21747" "21748" "21749" "21750" "21751" "21752" "21753" "21754" "21755" "21756" "21757" "21758" "21759" "21760" "21761" "21762" "21763" "21764" "21765" "21766" "21767" "21768" "21769" "21770" "21771" "21772" "21773" "21774" "21775" "21776" "21777" "21778" "21779" "21780" "21781" "21782" "21783" "21784" "21785" "21786" "21787" "21788" "21789" "21790" "21791" "21792" "21793" "21794" "21795" "21796" "21797" "21798" "21799" "21800" "21801" "21802" "21803" "21804" "21805" "21806" "21807" "21808" "21809" "21810" "21811" "21812" "21813" "21814" "21815" "21816" "21817" "21818" "21819" "21820" "21821" "21822" "21823" "21824" "21825" "21826" "21827" "21828" "21829" "21830" "21831" "21832" "21833" "21834" "21835" "21836" "21837" "21838" "21839" "21840" "21841" "21842" "21843" "21844" "21845" "21846" "21847" "21848" "21849" "21850" "21851" "21852" "21853" "21854" "21855" "21856" "21857" "21858" "21859" "21860" "21861" "21862" "21863" "21864" "21865" "21866" "21867" "21868" "21869" "21870" "21871" "21872" "21873" "21874" "21875" "21876" "21877" "21878" "21879" "21880" "21881" "21882" "21883" "21884" "21885" "21886" "21887" "21888" "21889" "21890" "21891" "21892" "21893" "21894" "21895" "21896" "21897" "21898" "21899" "21900" "21901" "21902" "21903" "21904" "21905" "21906" "21907" "21908" "21909" "21910" "21911" "21912" "21913" "21914" "21915" "21916" "21917" "21918" "21919" "21920" "21921" "21922" "21923" "21924" "21925" "21926" "21927" "21928" "21929" "21930" "21931" "21932" "21933" "21934" "21935" "21936" "21937" "21938" "21939" "21940" "21941" "21942" "21943" "21944" "21945" "21946" "21947" "21948" "21949" "21950" "21951" "21952" "21953" "21954" "21955" "21956" "21957" "21958" "21959" "21960" "21961" "21962" "21963" "21964" "21965" "21966" "21967" "21968" "21969" "21970" "21971" "21972" "21973" "21974" "21975" "21976" "21977" "21978" "21979" "21980" "21981" "21982" "21983" "21984" "21985" "21986" "21987" "21988" "21989" "21990" "21991" "21992" "21993" "21994" "21995" "21996" "21997" "21998" "21999" "22000" "22001" "22002" "22003" "22004" "22005" "22006" "22007" "22008" "22009" "22010" "22011" "22012" "22013" "22014" "22015" "22016" "22017" "22018" "22019" "22020" "22021" "22022" "22023" "22024" "22025" "22026" "22027" "22028" "22029" "22030" "22031" "22032" "22033" "22034" "22035" "22036" "22037" "22038" "22039" "22040" "22041" "22042" "22043" "22044" "22045" "22046" "22047" "22048" "22049" "22050" "22051" "22052" "22053" "22054" "22055" "22056" "22057" "22058" "22059" "22060" "22061" "22062" "22063" "22064" "22065" "22066" "22067" "22068" "22069" "22070" "22071" "22072" "22073" "22074" "22075" "22076" "22077" "22078" "22079" "22080" "22081" "22082" "22083" "22084" "22085" "22086" "22087" "22088" "22089" "22090" "22091" "22092" "22093" "22094" "22095" "22096" "22097" "22098" "22099" "22100" "22101" "22102" "22103" "22104" "22105" "22106" "22107" "22108" "22109" "22110" "22111" "22112" "22113" "22114" "22115" "22116" "22117" "22118" "22119" "22120" "22121" "22122" "22123" "22124" "22125" "22126" "22127" "22128" "22129" "22130" "22131" "22132" "22133" "22134" "22135" "22136" "22137" "22138" "22139" "22140" "22141" "22142" "22143" "22144" "22145" "22146" "22147" "22148" "22149" "22150" "22151" "22152" "22153" "22154" "22155" "22156" "22157" "22158" "22159" "22160" "22161" "22162" "22163" "22164" "22165" "22166" "22167" "22168" "22169" "22170" "22171" "22172" "22173" "22174" "22175" "22176" "22177" "22178" "22179" "22180" "22181" "22182" "22183" "22184" "22185" "22186" "22187" "22188" "22189" "22190" "22191" "22192" "22193" "22194" "22195" "22196" "22197" "22198" "22199" "22200" "22201" "22202" "22203" "22204" "22205" "22206" "22207" "22208" "22209" "22210" "22211" "22212" "22213" "22214" "22215" "22216" "22217" "22218" "22219" "22220" "22221" "22222" "22223" "22224" "22225" "22226" "22227" "22228" "22229" "22230" "22231" "22232" "22233" "22234" "22235" "22236" "22237" "22238" "22239" "22240" "22241" "22242" "22243" "22244" "22245" "22246" "22247" "22248" "22249" "22250" "22251" "22252" "22253" "22254" "22255" "22256" "22257" "22258" "22259" "22260" "22261" "22262" "22263" "22264" "22265" "22266" "22267" "22268" "22269" "22270" "22271" "22272" "22273" "22274" "22275" "22276" "22277" "22278" "22279" "22280" "22281" "22282" "22283" "22284" "22285" "22286" "22287" "22288" "22289" "22290" "22291" "22292" "22293" "22294" "22295" "22296" "22297" "22298" "22299" "22300" "22301" "22302" "22303" "22304" "22305" "22306" "22307" "22308" "22309" "22310" "22311" "22312" "22313" "22314" "22315" "22316" "22317" "22318" "22319" "22320" "22321" "22322" "22323" "22324" "22325" "22326" "22327" "22328" "22329" "22330" "22331" "22332" "22333" "22334" "22335" "22336" "22337" "22338" "22339" "22340" "22341" "22342" "22343" "22344" "22345" "22346" "22347" "22348" "22349" "22350" "22351" "22352" "22353" "22354" "22355" "22356" "22357" "22358" "22359" "22360" "22361" "22362" "22363" "22364" "22365" "22366" "22367" "22368" "22369" "22370" "22371" "22372" "22373" "22374" "22375" "22376" "22377" "22378" "22379" "22380" "22381" "22382" "22383" "22384" "22385" "22386" "22387" "22388" "22389" "22390" "22391" "22392" "22393" "22394" "22395" "22396" "22397" "22398" "22399" "22400" "22401" "22402" "22403" "22404" "22405" "22406" "22407" "22408" "22409" "22410" "22411" "22412" "22413" "22414" "22415" "22416" "22417" "22418" "22419" "22420" "22421" "22422" "22423" "22424" "22425" "22426" "22427" "22428" "22429" "22430" "22431" "22432" "22433" "22434" "22435" "22436" "22437" "22438" "22439" "22440" "22441" "22442" "22443" "22444" "22445" "22446" "22447" "22448" "22449" "22450" "22451" "22452" "22453" "22454" "22455" "22456" "22457" "22458" "22459" "22460" "22461" "22462" "22463" "22464" "22465" "22466" "22467" "22468" "22469" "22470" "22471" "22472" "22473" "22474" "22475" "22476" "22477" "22478" "22479" "22480" "22481" "22482" "22483" "22484" "22485" "22486" "22487" "22488" "22489" "22490" "22491" "22492" "22493" "22494" "22495" "22496" "22497" "22498" "22499" "22500" "22501" "22502" "22503" "22504" "22505" "22506" "22507" "22508" "22509" "22510" "22511" "22512" "22513" "22514" "22515" "22516" "22517" "22518" "22519" "22520" "22521" "22522" "22523" "22524" "22525" "22526" "22527" "22528" "22529" "22530" "22531" "22532" "22533" "22534" "22535" "22536" "22537" "22538" "22539" "22540" "22541" "22542" "22543" "22544" "22545" "22546" "22547" "22548" "22549" "22550" "22551" "22552" "22553" "22554" "22555" "22556" "22557" "22558" "22559" "22560" "22561" "22562" "22563" "22564" "22565" "22566" "22567" "22568" "22569" "22570" "22571" "22572" "22573" "22574" "22575" "22576" "22577" "22578" "22579" "22580" "22581" "22582" "22583" "22584" "22585" "22586" "22587" "22588" "22589" "22590" "22591" "22592" "22593" "22594" "22595" "22596" "22597" "22598" "22599" "22600" "22601" "22602" "22603" "22604" "22605" "22606" "22607" "22608" "22609" "22610" "22611" "22612" "22613" "22614" "22615" "22616" "22617" "22618" "22619" "22620" "22621" "22622" "22623" "22624" "22625" "22626" "22627" "22628" "22629" "22630" "22631" "22632" "22633" "22634" "22635" "22636" "22637" "22638" "22639" "22640" "22641" "22642" "22643" "22644" "22645" "22646" "22647" "22648" "22649" "22650" "22651" "22652" "22653" "22654" "22655" "22656" "22657" "22658" "22659" "22660" "22661" "22662" "22663" "22664" "22665" "22666" "22667" "22668" "22669" "22670" "22671" "22672" "22673" "22674" "22675" "22676" "22677" "22678" "22679" "22680" "22681" "22682" "22683" "22684" "22685" "22686" "22687" "22688" "22689" "22690" "22691" "22692" "22693" "22694" "22695" "22696" "22697" "22698" "22699" "22700" "22701" "22702" "22703" "22704" "22705" "22706" "22707" "22708" "22709" "22710" "22711" "22712" "22713" "22714" "22715" "22716" "22717" "22718" "22719" "22720" "22721" "22722" "22723" "22724" "22725" "22726" "22727" "22728" "22729" "22730" "22731" "22732" "22733" "22734" "22735" "22736" "22737" "22738" "22739" "22740" "22741" "22742" "22743" "22744" "22745" "22746" "22747" "22748" "22749" "22750" "22751" "22752" "22753" "22754" "22755" "22756" "22757" "22758" "22759" "22760" "22761" "22762" "22763" "22764" "22765" "22766" "22767" "22768" "22769" "22770" "22771" "22772" "22773" "22774" "22775" "22776" "22777" "22778" "22779" "22780" "22781" "22782" "22783" "22784" "22785" "22786" "22787" "22788" "22789" "22790" "22791" "22792" "22793" "22794" "22795" "22796" "22797" "22798" "22799" "22800" "22801" "22802" "22803" "22804" "22805" "22806" "22807" "22808" "22809" "22810" "22811" "22812" "22813" "22814" "22815" "22816" "22817" "22818" "22819" "22820" "22821" "22822" "22823" "22824" "22825" "22826" "22827" "22828" "22829" "22830" "22831" "22832" "22833" "22834" "22835" "22836" "22837" "22838" "22839" "22840" "22841" "22842" "22843" "22844" "22845" "22846" "22847" "22848" "22849" "22850" "22851" "22852" "22853" "22854" "22855" "22856" "22857" "22858" "22859" "22860" "22861" "22862" "22863" "22864" "22865" "22866" "22867" "22868" "22869" "22870" "22871" "22872" "22873" "22874" "22875" "22876" "22877" "22878" "22879" "22880" "22881" "22882" "22883" "22884" "22885" "22886" "22887" "22888" "22889" "22890" "22891" "22892" "22893" "22894" "22895" "22896" "22897" "22898" "22899" "22900" "22901" "22902" "22903" "22904" "22905" "22906" "22907" "22908" "22909" "22910" "22911" "22912" "22913" "22914" "22915" "22916" "22917" "22918" "22919" "22920" "22921" "22922" "22923" "22924" "22925" "22926" "22927" "22928" "22929" "22930" "22931" "22932" "22933" "22934" "22935" "22936" "22937" "22938" "22939" "22940" "22941" "22942" "22943" "22944" "22945" "22946" "22947" "22948" "22949" "22950" "22951" "22952" "22953" "22954" "22955" "22956" "22957" "22958" "22959" "22960" "22961" "22962" "22963" "22964" "22965" "22966" "22967" "22968" "22969" "22970" "22971" "22972" "22973" "22974" "22975" "22976" "22977" "22978" "22979" "22980" "22981" "22982" "22983" "22984" "22985" "22986" "22987" "22988" "22989" "22990" "22991" "22992" "22993" "22994" "22995" "22996" "22997" "22998" "22999" "23000" "23001" "23002" "23003" "23004" "23005" "23006" "23007" "23008" "23009" "23010" "23011" "23012" "23013" "23014" "23015" "23016" "23017" "23018" "23019" "23020" "23021" "23022" "23023" "23024" "23025" "23026" "23027" "23028" "23029" "23030" "23031" "23032" "23033" "23034" "23035" "23036" "23037" "23038" "23039" "23040" "23041" "23042" "23043" "23044" "23045" "23046" "23047" "23048" "23049" "23050" "23051" "23052" "23053" "23054" "23055" "23056" "23057" "23058" "23059" "23060" "23061" "23062" "23063" "23064" "23065" "23066" "23067" "23068" "23069" "23070" "23071" "23072" "23073" "23074" "23075" "23076" "23077" "23078" "23079" "23080" "23081" "23082" "23083" "23084" "23085" "23086" "23087" "23088" "23089" "23090" "23091" "23092" "23093" "23094" "23095" "23096" "23097" "23098" "23099" "23100" "23101" "23102" "23103" "23104" "23105" "23106" "23107" "23108" "23109" "23110" "23111" "23112" "23113" "23114" "23115" "23116" "23117" "23118" "23119" "23120" "23121" "23122" "23123" "23124" "23125" "23126" "23127" "23128" "23129" "23130" "23131" "23132" "23133" "23134" "23135" "23136" "23137" "23138" "23139" "23140" "23141" "23142" "23143" "23144" "23145" "23146" "23147" "23148" "23149" "23150" "23151" "23152" "23153" "23154" "23155" "23156" "23157" "23158" "23159" "23160" "23161" "23162" "23163" "23164" "23165" "23166" "23167" "23168" "23169" "23170" "23171" "23172" "23173" "23174" "23175" "23176" "23177" "23178" "23179" "23180" "23181" "23182" "23183" "23184" "23185" "23186" "23187" "23188" "23189" "23190" "23191" "23192" "23193" "23194" "23195" "23196" "23197" "23198" "23199" "23200" "23201" "23202" "23203" "23204" "23205" "23206" "23207" "23208" "23209" "23210" "23211" "23212" "23213" "23214" "23215" "23216" "23217" "23218" "23219" "23220" "23221" "23222" "23223" "23224" "23225" "23226" "23227" "23228" "23229" "23230" "23231" "23232" "23233" "23234" "23235" "23236" "23237" "23238" "23239" "23240" "23241" "23242" "23243" "23244" "23245" "23246" "23247" "23248" "23249" "23250" "23251" "23252" "23253" "23254" "23255" "23256" "23257" "23258" "23259" "23260" "23261" "23262" "23263" "23264" "23265" "23266" "23267" "23268" "23269" "23270" "23271" "23272" "23273" "23274" "23275" "23276" "23277" "23278" "23279" "23280" "23281" "23282" "23283" "23284" "23285" "23286" "23287" "23288" "23289" "23290" "23291" "23292" "23293" "23294" "23295" "23296" "23297" "23298" "23299" "23300" "23301" "23302" "23303" "23304" "23305" "23306" "23307" "23308" "23309" "23310" "23311" "23312" "23313" "23314" "23315" "23316" "23317" "23318" "23319" "23320" "23321" "23322" "23323" "23324" "23325" "23326" "23327" "23328" "23329" "23330" "23331" "23332" "23333" "23334" "23335" "23336" "23337" "23338" "23339" "23340" "23341" "23342" "23343" "23344" "23345" "23346" "23347" "23348" "23349" "23350" "23351" "23352" "23353" "23354" "23355" "23356" "23357" "23358" "23359" "23360" "23361" "23362" "23363" "23364" "23365" "23366" "23367" "23368" "23369" "23370" "23371" "23372" "23373" "23374" "23375" "23376" "23377" "23378" "23379" "23380" "23381" "23382" "23383" "23384" "23385" "23386" "23387" "23388" "23389" "23390" "23391" "23392" "23393" "23394" "23395" "23396" "23397" "23398" "23399" "23400" "23401" "23402" "23403" "23404" "23405" "23406" "23407" "23408" "23409" "23410" "23411" "23412" "23413" "23414" "23415" "23416" "23417" "23418" "23419" "23420" "23421" "23422" "23423" "23424" "23425" "23426" "23427" "23428" "23429" "23430" "23431" "23432" "23433" "23434" "23435" "23436" "23437" "23438" "23439" "23440" "23441" "23442" "23443" "23444" "23445" "23446" "23447" "23448" "23449" "23450" "23451" "23452" "23453" "23454" "23455" "23456" "23457" "23458" "23459" "23460" "23461" "23462" "23463" "23464" "23465" "23466" "23467" "23468" "23469" "23470" "23471" "23472" "23473" "23474" "23475" "23476" "23477" "23478" "23479" "23480" "23481" "23482" "23483" "23484" "23485" "23486" "23487" "23488" "23489" "23490" "23491" "23492" "23493" "23494" "23495" "23496" "23497" "23498" "23499" "23500" "23501" "23502" "23503" "23504" "23505" "23506" "23507" "23508" "23509" "23510" "23511" "23512" "23513" "23514" "23515" "23516" "23517" "23518" "23519" "23520" "23521" "23522" "23523" "23524" "23525" "23526" "23527" "23528" "23529" "23530" "23531" "23532" "23533" "23534" "23535" "23536" "23537" "23538" "23539" "23540" "23541" "23542" "23543" "23544" "23545" "23546" "23547" "23548" "23549" "23550" "23551" "23552" "23553" "23554" "23555" "23556" "23557" "23558" "23559" "23560" "23561" "23562" "23563" "23564" "23565" "23566" "23567" "23568" "23569" "23570" "23571" "23572" "23573" "23574" "23575" "23576" "23577" "23578" "23579" "23580" "23581" "23582" "23583" "23584" "23585" "23586" "23587" "23588" "23589" "23590" "23591" "23592" "23593" "23594" "23595" "23596" "23597" "23598" "23599" "23600" "23601" "23602" "23603" "23604" "23605" "23606" "23607" "23608" "23609" "23610" "23611" "23612" "23613" "23614" "23615" "23616" "23617" "23618" "23619" "23620" "23621" "23622" "23623" "23624" "23625" "23626" "23627" "23628" "23629" "23630" "23631" "23632" "23633" "23634" "23635" "23636" "23637" "23638" "23639" "23640" "23641" "23642" "23643" "23644" "23645" "23646" "23647" "23648" "23649" "23650" "23651" "23652" "23653" "23654" "23655" "23656" "23657" "23658" "23659" "23660" "23661" "23662" "23663" "23664" "23665" "23666" "23667" "23668" "23669" "23670" "23671" "23672" "23673" "23674" "23675" "23676" "23677" "23678" "23679" "23680" "23681" "23682" "23683" "23684" "23685" "23686" "23687" "23688" "23689" "23690" "23691" "23692" "23693" "23694" "23695" "23696" "23697" "23698" "23699" "23700" "23701" "23702" "23703" "23704" "23705" "23706" "23707" "23708" "23709" "23710" "23711" "23712" "23713" "23714" "23715" "23716" "23717" "23718" "23719" "23720" "23721" "23722" "23723" "23724" "23725" "23726" "23727" "23728" "23729" "23730" "23731" "23732" "23733" "23734" "23735" "23736" "23737" "23738" "23739" "23740" "23741" "23742" "23743" "23744" "23745" "23746" "23747" "23748" "23749" "23750" "23751" "23752" "23753" "23754" "23755" "23756" "23757" "23758" "23759" "23760" "23761" "23762" "23763" "23764" "23765" "23766" "23767" "23768" "23769" "23770" "23771" "23772" "23773" "23774" "23775" "23776" "23777" "23778" "23779" "23780" "23781" "23782" "23783" "23784" "23785" "23786" "23787" "23788" "23789" "23790" "23791" "23792" "23793" "23794" "23795" "23796" "23797" "23798" "23799" "23800" "23801" "23802" "23803" "23804" "23805" "23806" "23807" "23808" "23809" "23810" "23811" "23812" "23813" "23814" "23815" "23816" "23817" "23818" "23819" "23820" "23821" "23822" "23823" "23824" "23825" "23826" "23827" "23828" "23829" "23830" "23831" "23832" "23833" "23834" "23835" "23836" "23837" "23838" "23839" "23840" "23841" "23842" "23843" "23844" "23845" "23846" "23847" "23848" "23849" "23850" "23851" "23852" "23853" "23854" "23855" "23856" "23857" "23858" "23859" "23860" "23861" "23862" "23863" "23864" "23865" "23866" "23867" "23868" "23869" "23870" "23871" "23872" "23873" "23874" "23875" "23876" "23877" "23878" "23879" "23880" "23881" "23882" "23883" "23884" "23885" "23886" "23887" "23888" "23889" "23890" "23891" "23892" "23893" "23894" "23895" "23896" "23897" "23898" "23899" "23900" "23901" "23902" "23903" "23904" "23905" "23906" "23907" "23908" "23909" "23910" "23911" "23912" "23913" "23914" "23915" "23916" "23917" "23918" "23919" "23920" "23921" "23922" "23923" "23924" "23925" "23926" "23927" "23928" "23929" "23930" "23931" "23932" "23933" "23934" "23935" "23936" "23937" "23938" "23939" "23940" "23941" "23942" "23943" "23944" "23945" "23946" "23947" "23948" "23949" "23950" "23951" "23952" "23953" "23954" "23955" "23956" "23957" "23958" "23959" "23960" "23961" "23962" "23963" "23964" "23965" "23966" "23967" "23968" "23969" "23970" "23971" "23972" "23973" "23974" "23975" "23976" "23977" "23978" "23979" "23980" "23981" "23982" "23983" "23984" "23985" "23986" "23987" "23988" "23989" "23990" "23991" "23992" "23993" "23994" "23995" "23996" "23997" "23998" "23999" "24000" "24001" "24002" "24003" "24004" "24005" "24006" "24007" "24008" "24009" "24010" "24011" "24012" "24013" "24014" "24015" "24016" "24017" "24018" "24019" "24020" "24021" "24022" "24023" "24024" "24025" "24026" "24027" "24028" "24029" "24030" "24031" "24032" "24033" "24034" "24035" "24036" "24037" "24038" "24039" "24040" "24041" "24042" "24043" "24044" "24045" "24046" "24047" "24048" "24049" "24050" "24051" "24052" "24053" "24054" "24055" "24056" "24057" "24058" "24059" "24060" "24061" "24062" "24063" "24064" "24065" "24066" "24067" "24068" "24069" "24070" "24071" "24072" "24073" "24074" "24075" "24076" "24077" "24078" "24079" "24080" "24081" "24082" "24083" "24084" "24085" "24086" "24087" "24088" "24089" "24090" "24091" "24092" "24093" "24094" "24095" "24096" "24097" "24098" "24099" "24100" "24101" "24102" "24103" "24104" "24105" "24106" "24107" "24108" "24109" "24110" "24111" "24112" "24113" "24114" "24115" "24116" "24117" "24118" "24119" "24120" "24121" "24122" "24123" "24124" "24125" "24126" "24127" "24128" "24129" "24130" "24131" "24132" "24133" "24134" "24135" "24136" "24137" "24138" "24139" "24140" "24141" "24142" "24143" "24144" "24145" "24146" "24147" "24148" "24149" "24150" "24151" "24152" "24153" "24154" "24155" "24156" "24157" "24158" "24159" "24160" "24161" "24162" "24163" "24164" "24165" "24166" "24167" "24168" "24169" "24170" "24171" "24172" "24173" "24174" "24175" "24176" "24177" "24178" "24179" "24180" "24181" "24182" "24183" "24184" "24185" "24186" "24187" "24188" "24189" "24190" "24191" "24192" "24193" "24194" "24195" "24196" "24197" "24198" "24199" "24200" "24201" "24202" "24203" "24204" "24205" "24206" "24207" "24208" "24209" "24210" "24211" "24212" "24213" "24214" "24215" "24216" "24217" "24218" "24219" "24220" "24221" "24222" "24223" "24224" "24225" "24226" "24227" "24228" "24229" "24230" "24231" "24232" "24233" "24234" "24235" "24236" "24237" "24238" "24239" "24240" "24241" "24242" "24243" "24244" "24245" "24246" "24247" "24248" "24249" "24250" "24251" "24252" "24253" "24254" "24255" "24256" "24257" "24258" "24259" "24260" "24261" "24262" "24263" "24264" "24265" "24266" "24267" "24268" "24269" "24270" "24271" "24272" "24273" "24274" "24275" "24276" "24277" "24278" "24279" "24280" "24281" "24282" "24283" "24284" "24285" "24286" "24287" "24288" "24289" "24290" "24291" "24292" "24293" "24294" "24295" "24296" "24297" "24298" "24299" "24300" "24301" "24302" "24303" "24304" "24305" "24306" "24307" "24308" "24309" "24310" "24311" "24312" "24313" "24314" "24315" "24316" "24317" "24318" "24319" "24320" "24321" "24322" "24323" "24324" "24325" "24326" "24327" "24328" "24329" "24330" "24331" "24332" "24333" "24334" "24335" "24336" "24337" "24338" "24339" "24340" "24341" "24342" "24343" "24344" "24345" "24346" "24347" "24348" "24349" "24350" "24351" "24352" "24353" "24354" "24355" "24356" "24357" "24358" "24359" "24360" "24361" "24362" "24363" "24364" "24365" "24366" "24367" "24368" "24369" "24370" "24371" "24372" "24373" "24374" "24375" "24376" "24377" "24378" "24379" "24380" "24381" "24382" "24383" "24384" "24385" "24386" "24387" "24388" "24389" "24390" "24391" "24392" "24393" "24394" "24395" "24396" "24397" "24398" "24399" "24400" "24401" "24402" "24403" "24404" "24405" "24406" "24407" "24408" "24409" "24410" "24411" "24412" "24413" "24414" "24415" "24416" "24417" "24418" "24419" "24420" "24421" "24422" "24423" "24424" "24425" "24426" "24427" "24428" "24429" "24430" "24431" "24432" "24433" "24434" "24435" "24436" "24437" "24438" "24439" "24440" "24441" "24442" "24443" "24444" "24445" "24446" "24447" "24448" "24449" "24450" "24451" "24452" "24453" "24454" "24455" "24456" "24457" "24458" "24459" "24460" "24461" "24462" "24463" "24464" "24465" "24466" "24467" "24468" "24469" "24470" "24471" "24472" "24473" "24474" "24475" "24476" "24477" "24478" "24479" "24480" "24481" "24482" "24483" "24484" "24485" "24486" "24487" "24488" "24489" "24490" "24491" "24492" "24493" "24494" "24495" "24496" "24497" "24498" "24499" "24500" "24501" "24502" "24503" "24504" "24505" "24506" "24507" "24508" "24509" "24510" "24511" "24512" "24513" "24514" "24515" "24516" "24517" "24518" "24519" "24520" "24521" "24522" "24523" "24524" "24525" "24526" "24527" "24528" "24529" "24530" "24531" "24532" "24533" "24534" "24535" "24536" "24537" "24538" "24539" "24540" "24541" "24542" "24543" "24544" "24545" "24546" "24547" "24548" "24549" "24550" "24551" "24552" "24553" "24554" "24555" "24556" "24557" "24558" "24559" "24560" "24561" "24562" "24563" "24564" "24565" "24566" "24567" "24568" "24569" "24570" "24571" "24572" "24573" "24574" "24575" "24576" "24577" "24578" "24579" "24580" "24581" "24582" "24583" "24584" "24585" "24586" "24587" "24588" "24589" "24590" "24591" "24592" "24593" "24594" "24595" "24596" "24597" "24598" "24599" "24600" "24601" "24602" "24603" "24604" "24605" "24606" "24607" "24608" "24609" "24610" "24611" "24612" "24613" "24614" "24615" "24616" "24617" "24618" "24619" "24620" "24621" "24622" "24623" "24624" "24625" "24626" "24627" "24628" "24629" "24630" "24631" "24632" "24633" "24634" "24635" "24636" "24637" "24638" "24639" "24640" "24641" "24642" "24643" "24644" "24645" "24646" "24647" "24648" "24649" "24650" "24651" "24652" "24653" "24654" "24655" "24656" "24657" "24658" "24659" "24660" "24661" "24662" "24663" "24664" "24665" "24666" "24667" "24668" "24669" "24670" "24671" "24672" "24673" "24674" "24675" "24676" "24677" "24678" "24679" "24680" "24681" "24682" "24683" "24684" "24685" "24686" "24687" "24688" "24689" "24690" "24691" "24692" "24693" "24694" "24695" "24696" "24697" "24698" "24699" "24700" "24701" "24702" "24703" "24704" "24705" "24706" "24707" "24708" "24709" "24710" "24711" "24712" "24713" "24714" "24715" "24716" "24717" "24718" "24719" "24720" "24721" "24722" "24723" "24724" "24725" "24726" "24727" "24728" "24729" "24730" "24731" "24732" "24733" "24734" "24735" "24736" "24737" "24738" "24739" "24740" "24741" "24742" "24743" "24744" "24745" "24746" "24747" "24748" "24749" "24750" "24751" "24752" "24753" "24754" "24755" "24756" "24757" "24758" "24759" "24760" "24761" "24762" "24763" "24764" "24765" "24766" "24767" "24768" "24769" "24770" "24771" "24772" "24773" "24774" "24775" "24776" "24777" "24778" "24779" "24780" "24781" "24782" "24783" "24784" "24785" "24786" "24787" "24788" "24789" "24790" "24791" "24792" "24793" "24794" "24795" "24796" "24797" "24798" "24799" "24800" "24801" "24802" "24803" "24804" "24805" "24806" "24807" "24808" "24809" "24810" "24811" "24812" "24813" "24814" "24815" "24816" "24817" "24818" "24819" "24820" "24821" "24822" "24823" "24824" "24825" "24826" "24827" "24828" "24829" "24830" "24831" "24832" "24833" "24834" "24835" "24836" "24837" "24838" "24839" "24840" "24841" "24842" "24843" "24844" "24845" "24846" "24847" "24848" "24849" "24850" "24851" "24852" "24853" "24854" "24855" "24856" "24857" "24858" "24859" "24860" "24861" "24862" "24863" "24864" "24865" "24866" "24867" "24868" "24869" "24870" "24871" "24872" "24873" "24874" "24875" "24876" "24877" "24878" "24879" "24880" "24881" "24882" "24883" "24884" "24885" "24886" "24887" "24888" "24889" "24890" "24891" "24892" "24893" "24894" "24895" "24896" "24897" "24898" "24899" "24900" "24901" "24902" "24903" "24904" "24905" "24906" "24907" "24908" "24909" "24910" "24911" "24912" "24913" "24914" "24915" "24916" "24917" "24918" "24919" "24920" "24921" "24922" "24923" "24924" "24925" "24926" "24927" "24928" "24929" "24930" "24931" "24932" "24933" "24934" "24935" "24936" "24937" "24938" "24939" "24940" "24941" "24942" "24943" "24944" "24945" "24946" "24947" "24948" "24949" "24950" "24951" "24952" "24953" "24954" "24955" "24956" "24957" "24958" "24959" "24960" "24961" "24962" "24963" "24964" "24965" "24966" "24967" "24968" "24969" "24970" "24971" "24972" "24973" "24974" "24975" "24976" "24977" "24978" "24979" "24980" "24981" "24982" "24983" "24984" "24985" "24986" "24987" "24988" "24989" "24990" "24991" "24992" "24993" "24994" "24995" "24996" "24997" "24998" "24999" "25000" "25001" "25002" "25003" "25004" "25005" "25006" "25007" "25008" "25009" "25010" "25011" "25012" "25013" "25014" "25015" "25016" "25017" "25018" "25019" "25020" "25021" "25022" "25023" "25024" "25025" "25026" "25027" "25028" "25029" "25030" "25031" "25032" "25033" "25034" "25035" "25036" "25037" "25038" "25039" "25040" "25041" "25042" "25043" "25044" "25045" "25046" "25047" "25048" "25049" "25050" "25051" "25052" "25053" "25054" "25055" "25056" "25057" "25058" "25059" "25060" "25061" "25062" "25063" "25064" "25065" "25066" "25067" "25068" "25069" "25070" "25071" "25072" "25073" "25074" "25075" "25076" "25077" "25078" "25079" "25080" "25081" "25082" "25083" "25084" "25085" "25086" "25087" "25088" "25089" "25090" "25091" "25092" "25093" "25094" "25095" "25096" "25097" "25098" "25099" "25100" "25101" "25102" "25103" "25104" "25105" "25106" "25107" "25108" "25109" "25110" "25111" "25112" "25113" "25114" "25115" "25116" "25117" "25118" "25119" "25120" "25121" "25122" "25123" "25124" "25125" "25126" "25127" "25128" "25129" "25130" "25131" "25132" "25133" "25134" "25135" "25136" "25137" "25138" "25139" "25140" "25141" "25142" "25143" "25144" "25145" "25146" "25147" "25148" "25149" "25150" "25151" "25152" "25153" "25154" "25155" "25156" "25157" "25158" "25159" "25160" "25161" "25162" "25163" "25164" "25165" "25166" "25167" "25168" "25169" "25170" "25171" "25172" "25173" "25174" "25175" "25176" "25177" "25178" "25179" "25180" "25181" "25182" "25183" "25184" "25185" "25186" "25187" "25188" "25189" "25190" "25191" "25192" "25193" "25194" "25195" "25196" "25197" "25198" "25199" "25200" "25201" "25202" "25203" "25204" "25205" "25206" "25207" "25208" "25209" "25210" "25211" "25212" "25213" "25214" "25215" "25216" "25217" "25218" "25219" "25220" "25221" "25222" "25223" "25224" "25225" "25226" "25227" "25228" "25229" "25230" "25231" "25232" "25233" "25234" "25235" "25236" "25237" "25238" "25239" "25240" "25241" "25242" "25243" "25244" "25245" "25246" "25247" "25248" "25249" "25250" "25251" "25252" "25253" "25254" "25255" "25256" "25257" "25258" "25259" "25260" "25261" "25262" "25263" "25264" "25265" "25266" "25267" "25268" "25269" "25270" "25271" "25272" "25273" "25274" "25275" "25276" "25277" "25278" "25279" "25280" "25281" "25282" "25283" "25284" "25285" "25286" "25287" "25288" "25289" "25290" "25291" "25292" "25293" "25294" "25295" "25296" "25297" "25298" "25299" "25300" "25301" "25302" "25303" "25304" "25305" "25306" "25307" "25308" "25309" "25310" "25311" "25312" "25313" "25314" "25315" "25316" "25317" "25318" "25319" "25320" "25321" "25322" "25323" "25324" "25325" "25326" "25327" "25328" "25329" "25330" "25331" "25332" "25333" "25334" "25335" "25336" "25337" "25338" "25339" "25340" "25341" "25342" "25343" "25344" "25345" "25346" "25347" "25348" "25349" "25350" "25351" "25352" "25353" "25354" "25355" "25356" "25357" "25358" "25359" "25360" "25361" "25362" "25363" "25364" "25365" "25366" "25367" "25368" "25369" "25370" "25371" "25372" "25373" "25374" "25375" "25376" "25377" "25378" "25379" "25380" "25381" "25382" "25383" "25384" "25385" "25386" "25387" "25388" "25389" "25390" "25391" "25392" "25393" "25394" "25395" "25396" "25397" "25398" "25399" "25400" "25401" "25402" "25403" "25404" "25405" "25406" "25407" "25408" "25409" "25410" "25411" "25412" "25413" "25414" "25415" "25416" "25417" "25418" "25419" "25420" "25421" "25422" "25423" "25424" "25425" "25426" "25427" "25428" "25429" "25430" "25431" "25432" "25433" "25434" "25435" "25436" "25437" "25438" "25439" "25440" "25441" "25442" "25443" "25444" "25445" "25446" "25447" "25448" "25449" "25450" "25451" "25452" "25453" "25454" "25455" "25456" "25457" "25458" "25459" "25460" "25461" "25462" "25463" "25464" "25465" "25466" "25467" "25468" "25469" "25470" "25471" "25472" "25473" "25474" "25475" "25476" "25477" "25478" "25479" "25480" "25481" "25482" "25483" "25484" "25485" "25486" "25487" "25488" "25489" "25490" "25491" "25492" "25493" "25494" "25495" "25496" "25497" "25498" "25499" "25500" "25501" "25502" "25503" "25504" "25505" "25506" "25507" "25508" "25509" "25510" "25511" "25512" "25513" "25514" "25515" "25516" "25517" "25518" "25519" "25520" "25521" "25522" "25523" "25524" "25525" "25526" "25527" "25528" "25529" "25530" "25531" "25532" "25533" "25534" "25535" "25536" "25537" "25538" "25539" "25540" "25541" "25542" "25543" "25544" "25545" "25546" "25547" "25548" "25549" "25550" "25551" "25552" "25553" "25554" "25555" "25556" "25557" "25558" "25559" "25560" "25561" "25562" "25563" "25564" "25565" "25566" "25567" "25568" "25569" "25570" "25571" "25572" "25573" "25574" "25575" "25576" "25577" "25578" "25579" "25580" "25581" "25582" "25583" "25584" "25585" "25586" "25587" "25588" "25589" "25590" "25591" "25592" "25593" "25594" "25595" "25596" "25597" "25598" "25599" "25600" "25601" "25602" "25603" "25604" "25605" "25606" "25607" "25608" "25609" "25610" "25611" "25612" "25613" "25614" "25615" "25616" "25617" "25618" "25619" "25620" "25621" "25622" "25623" "25624" "25625" "25626" "25627" "25628" "25629" "25630" "25631" "25632" "25633" "25634" "25635" "25636" "25637" "25638" "25639" "25640" "25641" "25642" "25643" "25644" "25645" "25646" "25647" "25648" "25649" "25650" "25651" "25652" "25653" "25654" "25655" "25656" "25657" "25658" "25659" "25660" "25661" "25662" "25663" "25664" "25665" "25666" "25667" "25668" "25669" "25670" "25671" "25672" "25673" "25674" "25675" "25676" "25677" "25678" "25679" "25680" "25681" "25682" "25683" "25684" "25685" "25686" "25687" "25688" "25689" "25690" "25691" "25692" "25693" "25694" "25695" "25696" "25697" "25698" "25699" "25700" "25701" "25702" "25703" "25704" "25705" "25706" "25707" "25708" "25709" "25710" "25711" "25712" "25713" "25714" "25715" "25716" "25717" "25718" "25719" "25720" "25721" "25722" "25723" "25724" "25725" "25726" "25727" "25728" "25729" "25730" "25731" "25732" "25733" "25734" "25735" "25736" "25737" "25738" "25739" "25740" "25741" "25742" "25743" "25744" "25745" "25746" "25747" "25748" "25749" "25750" "25751" "25752" "25753" "25754" "25755" "25756" "25757" "25758" "25759" "25760" "25761" "25762" "25763" "25764" "25765" "25766" "25767" "25768" "25769" "25770" "25771" "25772" "25773" "25774" "25775" "25776" "25777" "25778" "25779" "25780" "25781" "25782" "25783" "25784" "25785" "25786" "25787" "25788" "25789" "25790" "25791" "25792" "25793" "25794" "25795" "25796" "25797" "25798" "25799" "25800" "25801" "25802" "25803" "25804" "25805" "25806" "25807" "25808" "25809" "25810" "25811" "25812" "25813" "25814" "25815" "25816" "25817" "25818" "25819" "25820" "25821" "25822" "25823" "25824" "25825" "25826" "25827" "25828" "25829" "25830" "25831" "25832" "25833" "25834" "25835" "25836" "25837" "25838" "25839" "25840" "25841" "25842" "25843" "25844" "25845" "25846" "25847" "25848" "25849" "25850" "25851" "25852" "25853" "25854" "25855" "25856" "25857" "25858" "25859" "25860" "25861" "25862" "25863" "25864" "25865" "25866" "25867" "25868" "25869" "25870" "25871" "25872" "25873" "25874" "25875" "25876" "25877" "25878" "25879" "25880" "25881" "25882" "25883" "25884" "25885" "25886" "25887" "25888" "25889" "25890" "25891" "25892" "25893" "25894" "25895" "25896" "25897" "25898" "25899" "25900" "25901" "25902" "25903" "25904" "25905" "25906" "25907" "25908" "25909" "25910" "25911" "25912" "25913" "25914" "25915" "25916" "25917" "25918" "25919" "25920" "25921" "25922" "25923" "25924" "25925" "25926" "25927" "25928" "25929" "25930" "25931" "25932" "25933" "25934" "25935" "25936" "25937" "25938" "25939" "25940" "25941" "25942" "25943" "25944" "25945" "25946" "25947" "25948" "25949" "25950" "25951" "25952" "25953" "25954" "25955" "25956" "25957" "25958" "25959" "25960" "25961" "25962" "25963" "25964" "25965" "25966" "25967" "25968" "25969" "25970" "25971" "25972" "25973" "25974" "25975" "25976" "25977" "25978" "25979" "25980" "25981" "25982" "25983" "25984" "25985" "25986" "25987" "25988" "25989" "25990" "25991" "25992" "25993" "25994" "25995" "25996" "25997" "25998" "25999" "26000" "26001" "26002" "26003" "26004" "26005" "26006" "26007" "26008" "26009" "26010" "26011" "26012" "26013" "26014" "26015" "26016" "26017" "26018" "26019" "26020" "26021" "26022" "26023" "26024" "26025" "26026" "26027" "26028" "26029" "26030" "26031" "26032" "26033" "26034" "26035" "26036" "26037" "26038" "26039" "26040" "26041" "26042" "26043" "26044" "26045" "26046" "26047" "26048" "26049" "26050" "26051" "26052" "26053" "26054" "26055" "26056" "26057" "26058" "26059" "26060" "26061" "26062" "26063" "26064" "26065" "26066" "26067" "26068" "26069" "26070" "26071" "26072" "26073" "26074" "26075" "26076" "26077" "26078" "26079" "26080" "26081" "26082" "26083" "26084" "26085" "26086" "26087" "26088" "26089" "26090" "26091" "26092" "26093" "26094" "26095" "26096" "26097" "26098" "26099" "26100" "26101" "26102" "26103" "26104" "26105" "26106" "26107" "26108" "26109" "26110" "26111" "26112" "26113" "26114" "26115" "26116" "26117" "26118" "26119" "26120" "26121" "26122" "26123" "26124" "26125" "26126" "26127" "26128" "26129" "26130" "26131" "26132" "26133" "26134" "26135" "26136" "26137" "26138" "26139" "26140" "26141" "26142" "26143" "26144" "26145" "26146" "26147" "26148" "26149" "26150" "26151" "26152" "26153" "26154" "26155" "26156" "26157" "26158" "26159" "26160" "26161" "26162" "26163" "26164" "26165" "26166" "26167" "26168" "26169" "26170" "26171" "26172" "26173" "26174" "26175" "26176" "26177" "26178" "26179" "26180" "26181" "26182" "26183" "26184" "26185" "26186" "26187" "26188" "26189" "26190" "26191" "26192" "26193" "26194" "26195" "26196" "26197" "26198" "26199" "26200" "26201" "26202" "26203" "26204" "26205" "26206" "26207" "26208" "26209" "26210" "26211" "26212" "26213" "26214" "26215" "26216" "26217" "26218" "26219" "26220" "26221" "26222" "26223" "26224" "26225" "26226" "26227" "26228" "26229" "26230" "26231" "26232" "26233" "26234" "26235" "26236" "26237" "26238" "26239" "26240" "26241" "26242" "26243" "26244" "26245" "26246" "26247" "26248" "26249" "26250" "26251" "26252" "26253" "26254" "26255" "26256" "26257" "26258" "26259" "26260" "26261" "26262" "26263" "26264" "26265" "26266" "26267" "26268" "26269" "26270" "26271" "26272" "26273" "26274" "26275" "26276" "26277" "26278" "26279" "26280" "26281" "26282" "26283" "26284" "26285" "26286" "26287" "26288" "26289" "26290" "26291" "26292" "26293" "26294" "26295" "26296" "26297" "26298" "26299" "26300" "26301" "26302" "26303" "26304" "26305" "26306" "26307" "26308" "26309" "26310" "26311" "26312" "26313" "26314" "26315" "26316" "26317" "26318" "26319" "26320" "26321" "26322" "26323" "26324" "26325" "26326" "26327" "26328" "26329" "26330" "26331" "26332" "26333" "26334" "26335" "26336" "26337" "26338" "26339" "26340" "26341" "26342" "26343" "26344" "26345" "26346" "26347" "26348" "26349" "26350" "26351" "26352" "26353" "26354" "26355" "26356" "26357" "26358" "26359" "26360" "26361" "26362" "26363" "26364" "26365" "26366" "26367" "26368" "26369" "26370" "26371" "26372" "26373" "26374" "26375" "26376" "26377" "26378" "26379" "26380" "26381" "26382" "26383" "26384" "26385" "26386" "26387" "26388" "26389" "26390" "26391" "26392" "26393" "26394" "26395" "26396" "26397" "26398" "26399" "26400" "26401" "26402" "26403" "26404" "26405" "26406" "26407" "26408" "26409" "26410" "26411" "26412" "26413" "26414" "26415" "26416" "26417" "26418" "26419" "26420" "26421" "26422" "26423" "26424" "26425" "26426" "26427" "26428" "26429" "26430" "26431" "26432" "26433" "26434" "26435" "26436" "26437" "26438" "26439" "26440" "26441" "26442" "26443" "26444" "26445" "26446" "26447" "26448" "26449" "26450" "26451" "26452" "26453" "26454" "26455" "26456" "26457" "26458" "26459" "26460" "26461" "26462" "26463" "26464" "26465" "26466" "26467" "26468" "26469" "26470" "26471" "26472" "26473" "26474" "26475" "26476" "26477" "26478" "26479" "26480" "26481" "26482" "26483" "26484" "26485" "26486" "26487" "26488" "26489" "26490" "26491" "26492" "26493" "26494" "26495" "26496" "26497" "26498" "26499" "26500" "26501" "26502" "26503" "26504" "26505" "26506" "26507" "26508" "26509" "26510" "26511" "26512" "26513" "26514" "26515" "26516" "26517" "26518" "26519" "26520" "26521" "26522" "26523" "26524" "26525" "26526" "26527" "26528" "26529" "26530" "26531" "26532" "26533" "26534" "26535" "26536" "26537" "26538" "26539" "26540" "26541" "26542" "26543" "26544" "26545" "26546" "26547" "26548" "26549" "26550" "26551" "26552" "26553" "26554" "26555" "26556" "26557" "26558" "26559" "26560" "26561" "26562" "26563" "26564" "26565" "26566" "26567" "26568" "26569" "26570" "26571" "26572" "26573" "26574" "26575" "26576" "26577" "26578" "26579" "26580" "26581" "26582" "26583" "26584" "26585" "26586" "26587" "26588" "26589" "26590" "26591" "26592" "26593" "26594" "26595" "26596" "26597" "26598" "26599" "26600" "26601" "26602" "26603" "26604" "26605" "26606" "26607" "26608" "26609" "26610" "26611" "26612" "26613" "26614" "26615" "26616" "26617" "26618" "26619" "26620" "26621" "26622" "26623" "26624" "26625" "26626" "26627" "26628" "26629" "26630" "26631" "26632" "26633" "26634" "26635" "26636" "26637" "26638" "26639" "26640" "26641" "26642" "26643" "26644" "26645" "26646" "26647" "26648" "26649" "26650" "26651" "26652" "26653" "26654" "26655" "26656" "26657" "26658" "26659" "26660" "26661" "26662" "26663" "26664" "26665" "26666" "26667" "26668" "26669" "26670" "26671" "26672" "26673" "26674" "26675" "26676" "26677" "26678" "26679" "26680" "26681" "26682" "26683" "26684" "26685" "26686" "26687" "26688" "26689" "26690" "26691" "26692" "26693" "26694" "26695" "26696" "26697" "26698" "26699" "26700" "26701" "26702" "26703" "26704" "26705" "26706" "26707" "26708" "26709" "26710" "26711" "26712" "26713" "26714" "26715" "26716" "26717" "26718" "26719" "26720" "26721" "26722" "26723" "26724" "26725" "26726" "26727" "26728" "26729" "26730" "26731" "26732" "26733" "26734" "26735" "26736" "26737" "26738" "26739" "26740" "26741" "26742" "26743" "26744" "26745" "26746" "26747" "26748" "26749" "26750" "26751" "26752" "26753" "26754" "26755" "26756" "26757" "26758" "26759" "26760" "26761" "26762" "26763" "26764" "26765" "26766" "26767" "26768" "26769" "26770" "26771" "26772" "26773" "26774" "26775" "26776" "26777" "26778" "26779" "26780" "26781" "26782" "26783" "26784" "26785" "26786" "26787" "26788" "26789" "26790" "26791" "26792" "26793" "26794" "26795" "26796" "26797" "26798" "26799" "26800" "26801" "26802" "26803" "26804" "26805" "26806" "26807" "26808" "26809" "26810" "26811" "26812" "26813" "26814" "26815" "26816" "26817" "26818" "26819" "26820" "26821" "26822" "26823" "26824" "26825" "26826" "26827" "26828" "26829" "26830" "26831" "26832" "26833" "26834" "26835" "26836" "26837" "26838" "26839" "26840" "26841" "26842" "26843" "26844" "26845" "26846" "26847" "26848" "26849" "26850" "26851" "26852" "26853" "26854" "26855" "26856" "26857" "26858" "26859" "26860" "26861" "26862" "26863" "26864" "26865" "26866" "26867" "26868" "26869" "26870" "26871" "26872" "26873" "26874" "26875" "26876" "26877" "26878" "26879" "26880" "26881" "26882" "26883" "26884" "26885" "26886" "26887" "26888" "26889" "26890" "26891" "26892" "26893" "26894" "26895" "26896" "26897" "26898" "26899" "26900" "26901" "26902" "26903" "26904" "26905" "26906" "26907" "26908" "26909" "26910" "26911" "26912" "26913" "26914" "26915" "26916" "26917" "26918" "26919" "26920" "26921" "26922" "26923" "26924" "26925" "26926" "26927" "26928" "26929" "26930" "26931" "26932" "26933" "26934" "26935" "26936" "26937" "26938" "26939" "26940" "26941" "26942" "26943" "26944" "26945" "26946" "26947" "26948" "26949" "26950" "26951" "26952" "26953" "26954" "26955" "26956" "26957" "26958" "26959" "26960" "26961" "26962" "26963" "26964" "26965" "26966" "26967" "26968" "26969" "26970" "26971" "26972" "26973" "26974" "26975" "26976" "26977" "26978" "26979" "26980" "26981" "26982" "26983" "26984" "26985" "26986" "26987" "26988" "26989" "26990" "26991" "26992" "26993" "26994" "26995" "26996" "26997" "26998" "26999" "27000" "27001" "27002" "27003" "27004" "27005" "27006" "27007" "27008" "27009" "27010" "27011" "27012" "27013" "27014" "27015" "27016" "27017" "27018" "27019" "27020" "27021" "27022" "27023" "27024" "27025" "27026" "27027" "27028" "27029" "27030" "27031" "27032" "27033" "27034" "27035" "27036" "27037" "27038" "27039" "27040" "27041" "27042" "27043" "27044" "27045" "27046" "27047" "27048" "27049" "27050" "27051" "27052" "27053" "27054" "27055" "27056" "27057" "27058" "27059" "27060" "27061" "27062" "27063" "27064" "27065" "27066" "27067" "27068" "27069" "27070" "27071" "27072" "27073" "27074" "27075" "27076" "27077" "27078" "27079" "27080" "27081" "27082" "27083" "27084" "27085" "27086" "27087" "27088" "27089" "27090" "27091" "27092" "27093" "27094" "27095" "27096" "27097" "27098" "27099" "27100" "27101" "27102" "27103" "27104" "27105" "27106" "27107" "27108" "27109" "27110" "27111" "27112" "27113" "27114" "27115" "27116" "27117" "27118" "27119" "27120" "27121" "27122" "27123" "27124" "27125" "27126" "27127" "27128" "27129" "27130" "27131" "27132" "27133" "27134" "27135" "27136" "27137" "27138" "27139" "27140" "27141" "27142" "27143" "27144" "27145" "27146" "27147" "27148" "27149" "27150" "27151" "27152" "27153" "27154" "27155" "27156" "27157" "27158" "27159" "27160" "27161" "27162" "27163" "27164" "27165" "27166" "27167" "27168" "27169" "27170" "27171" "27172" "27173" "27174" "27175" "27176" "27177" "27178" "27179" "27180" "27181" "27182" "27183" "27184" "27185" "27186" "27187" "27188" "27189" "27190" "27191" "27192" "27193" "27194" "27195" "27196" "27197" "27198" "27199" "27200" "27201" "27202" "27203" "27204" "27205" "27206" "27207" "27208" "27209" "27210" "27211" "27212" "27213" "27214" "27215" "27216" "27217" "27218" "27219" "27220" "27221" "27222" "27223" "27224" "27225" "27226" "27227" "27228" "27229" "27230" "27231" "27232" "27233" "27234" "27235" "27236" "27237" "27238" "27239" "27240" "27241" "27242" "27243" "27244" "27245" "27246" "27247" "27248" "27249" "27250" "27251" "27252" "27253" "27254" "27255" "27256" "27257" "27258" "27259" "27260" "27261" "27262" "27263" "27264" "27265" "27266" "27267" "27268" "27269" "27270" "27271" "27272" "27273" "27274" "27275" "27276" "27277" "27278" "27279" "27280" "27281" "27282" "27283" "27284" "27285" "27286" "27287" "27288" "27289" "27290" "27291" "27292" "27293" "27294" "27295" "27296" "27297" "27298" "27299" "27300" "27301" "27302" "27303" "27304" "27305" "27306" "27307" "27308" "27309" "27310" "27311" "27312" "27313" "27314" "27315" "27316" "27317" "27318" "27319" "27320" "27321" "27322" "27323" "27324" "27325" "27326" "27327" "27328" "27329" "27330" "27331" "27332" "27333" "27334" "27335" "27336" "27337" "27338" "27339" "27340" "27341" "27342" "27343" "27344" "27345" "27346" "27347" "27348" "27349" "27350" "27351" "27352" "27353" "27354" "27355" "27356" "27357" "27358" "27359" "27360" "27361" "27362" "27363" "27364" "27365" "27366" "27367" "27368" "27369" "27370" "27371" "27372" "27373" "27374" "27375" "27376" "27377" "27378" "27379" "27380" "27381" "27382" "27383" "27384" "27385" "27386" "27387" "27388" "27389" "27390" "27391" "27392" "27393" "27394" "27395" "27396" "27397" "27398" "27399" "27400" "27401" "27402" "27403" "27404" "27405" "27406" "27407" "27408" "27409" "27410" "27411" "27412" "27413" "27414" "27415" "27416" "27417" "27418" "27419" "27420" "27421" "27422" "27423" "27424" "27425" "27426" "27427" "27428" "27429" "27430" "27431" "27432" "27433" "27434" "27435" "27436" "27437" "27438" "27439" "27440" "27441" "27442" "27443" "27444" "27445" "27446" "27447" "27448" "27449" "27450" "27451" "27452" "27453" "27454" "27455" "27456" "27457" "27458" "27459" "27460" "27461" "27462" "27463" "27464" "27465" "27466" "27467" "27468" "27469" "27470" "27471" "27472" "27473" "27474" "27475" "27476" "27477" "27478" "27479" "27480" "27481" "27482" "27483" "27484" "27485" "27486" "27487" "27488" "27489" "27490" "27491" "27492" "27493" "27494" "27495" "27496" "27497" "27498" "27499" "27500" "27501" "27502" "27503" "27504" "27505" "27506" "27507" "27508" "27509" "27510" "27511" "27512" "27513" "27514" "27515" "27516" "27517" "27518" "27519" "27520" "27521" "27522" "27523" "27524" "27525" "27526" "27527" "27528" "27529" "27530" "27531" "27532" "27533" "27534" "27535" "27536" "27537" "27538" "27539" "27540" "27541" "27542" "27543" "27544" "27545" "27546" "27547" "27548" "27549" "27550" "27551" "27552" "27553" "27554" "27555" "27556" "27557" "27558" "27559" "27560" "27561" "27562" "27563" "27564" "27565" "27566" "27567" "27568" "27569" "27570" "27571" "27572" "27573" "27574" "27575" "27576" "27577" "27578" "27579" "27580" "27581" "27582" "27583" "27584" "27585" "27586" "27587" "27588" "27589" "27590" "27591" "27592" "27593" "27594" "27595" "27596" "27597" "27598" "27599" "27600" "27601" "27602" "27603" "27604" "27605" "27606" "27607" "27608" "27609" "27610" "27611" "27612" "27613" "27614" "27615" "27616" "27617" "27618" "27619" "27620" "27621" "27622" "27623" "27624" "27625" "27626" "27627" "27628" "27629" "27630" "27631" "27632" "27633" "27634" "27635" "27636" "27637" "27638" "27639" "27640" "27641" "27642" "27643" "27644" "27645" "27646" "27647" "27648" "27649" "27650" "27651" "27652" "27653" "27654" "27655" "27656" "27657" "27658" "27659" "27660" "27661" "27662" "27663" "27664" "27665" "27666" "27667" "27668" "27669" "27670" "27671" "27672" "27673" "27674" "27675" "27676" "27677" "27678" "27679" "27680" "27681" "27682" "27683" "27684" "27685" "27686" "27687" "27688" "27689" "27690" "27691" "27692" "27693" "27694" "27695" "27696" "27697" "27698" "27699" "27700" "27701" "27702" "27703" "27704" "27705" "27706" "27707" "27708" "27709" "27710" "27711" "27712" "27713" "27714" "27715" "27716" "27717" "27718" "27719" "27720" "27721" "27722" "27723" "27724" "27725" "27726" "27727" "27728" "27729" "27730" "27731" "27732" "27733" "27734" "27735" "27736" "27737" "27738" "27739" "27740" "27741" "27742" "27743" "27744" "27745" "27746" "27747" "27748" "27749" "27750" "27751" "27752" "27753" "27754" "27755" "27756" "27757" "27758" "27759" "27760" "27761" "27762" "27763" "27764" "27765" "27766" "27767" "27768" "27769" "27770" "27771" "27772" "27773" "27774" "27775" "27776" "27777" "27778" "27779" "27780" "27781" "27782" "27783" "27784" "27785" "27786" "27787" "27788" "27789" "27790" "27791" "27792" "27793" "27794" "27795" "27796" "27797" "27798" "27799" "27800" "27801" "27802" "27803" "27804" "27805" "27806" "27807" "27808" "27809" "27810" "27811" "27812" "27813" "27814" "27815" "27816" "27817" "27818" "27819" "27820" "27821" "27822" "27823" "27824" "27825" "27826" "27827" "27828" "27829" "27830" "27831" "27832" "27833" "27834" "27835" "27836" "27837" "27838" "27839" "27840" "27841" "27842" "27843" "27844" "27845" "27846" "27847" "27848" "27849" "27850" "27851" "27852" "27853" "27854" "27855" "27856" "27857" "27858" "27859" "27860" "27861" "27862" "27863" "27864" "27865" "27866" "27867" "27868" "27869" "27870" "27871" "27872" "27873" "27874" "27875" "27876" "27877" "27878" "27879" "27880" "27881" "27882" "27883" "27884" "27885" "27886" "27887" "27888" "27889" "27890" "27891" "27892" "27893" "27894" "27895" "27896" "27897" "27898" "27899" "27900" "27901" "27902" "27903" "27904" "27905" "27906" "27907" "27908" "27909" "27910" "27911" "27912" "27913" "27914" "27915" "27916" "27917" "27918" "27919" "27920" "27921" "27922" "27923" "27924" "27925" "27926" "27927" "27928" "27929" "27930" "27931" "27932" "27933" "27934" "27935" "27936" "27937" "27938" "27939" "27940" "27941" "27942" "27943" "27944" "27945" "27946" "27947" "27948" "27949" "27950" "27951" "27952" "27953" "27954" "27955" "27956" "27957" "27958" "27959" "27960" "27961" "27962" "27963" "27964" "27965" "27966" "27967" "27968" "27969" "27970" "27971" "27972" "27973" "27974" "27975" "27976" "27977" "27978" "27979" "27980" "27981" "27982" "27983" "27984" "27985" "27986" "27987" "27988" "27989" "27990" "27991" "27992" "27993" "27994" "27995" "27996" "27997" "27998" "27999" "28000" "28001" "28002" "28003" "28004" "28005" "28006" "28007" "28008" "28009" "28010" "28011" "28012" "28013" "28014" "28015" "28016" "28017" "28018" "28019" "28020" "28021" "28022" "28023" "28024" "28025" "28026" "28027" "28028" "28029" "28030" "28031" "28032" "28033" "28034" "28035" "28036" "28037" "28038" "28039" "28040" "28041" "28042" "28043" "28044" "28045" "28046" "28047" "28048" "28049" "28050" "28051" "28052" "28053" "28054" "28055" "28056" "28057" "28058" "28059" "28060" "28061" "28062" "28063" "28064" "28065" "28066" "28067" "28068" "28069" "28070" "28071" "28072" "28073" "28074" "28075" "28076" "28077" "28078" "28079" "28080" "28081" "28082" "28083" "28084" "28085" "28086" "28087" "28088" "28089" "28090" "28091" "28092" "28093" "28094" "28095" "28096" "28097" "28098" "28099" "28100" "28101" "28102" "28103" "28104" "28105" "28106" "28107" "28108" "28109" "28110" "28111" "28112" "28113" "28114" "28115" "28116" "28117" "28118" "28119" "28120" "28121" "28122" "28123" "28124" "28125" "28126" "28127" "28128" "28129" "28130" "28131" "28132" "28133" "28134" "28135" "28136" "28137" "28138" "28139" "28140" "28141" "28142" "28143" "28144" "28145" "28146" "28147" "28148" "28149" "28150" "28151" "28152" "28153" "28154" "28155" "28156" "28157" "28158" "28159" "28160" "28161" "28162" "28163" "28164" "28165" "28166" "28167" "28168" "28169" "28170" "28171" "28172" "28173" "28174" "28175" "28176" "28177" "28178" "28179" "28180" "28181" "28182" "28183" "28184" "28185" "28186" "28187" "28188" "28189" "28190" "28191" "28192" "28193" "28194" "28195" "28196" "28197" "28198" "28199" "28200" "28201" "28202" "28203" "28204" "28205" "28206" "28207" "28208" "28209" "28210" "28211" "28212" "28213" "28214" "28215" "28216" "28217" "28218" "28219" "28220" "28221" "28222" "28223" "28224" "28225" "28226" "28227" "28228" "28229" "28230" "28231" "28232" "28233" "28234" "28235" "28236" "28237" "28238" "28239" "28240" "28241" "28242" "28243" "28244" "28245" "28246" "28247" "28248" "28249" "28250" "28251" "28252" "28253" "28254" "28255" "28256" "28257" "28258" "28259" "28260" "28261" "28262" "28263" "28264" "28265" "28266" "28267" "28268" "28269" "28270" "28271" "28272" "28273" "28274" "28275" "28276" "28277" "28278" "28279" "28280" "28281" "28282" "28283" "28284" "28285" "28286" "28287" "28288" "28289" "28290" "28291" "28292" "28293" "28294" "28295" "28296" "28297" "28298" "28299" "28300" "28301" "28302" "28303" "28304" "28305" "28306" "28307" "28308" "28309" "28310" "28311" "28312" "28313" "28314" "28315" "28316" "28317" "28318" "28319" "28320" "28321" "28322" "28323" "28324" "28325" "28326" "28327" "28328" "28329" "28330" "28331" "28332" "28333" "28334" "28335" "28336" "28337" "28338" "28339" "28340" "28341" "28342" "28343" "28344" "28345" "28346" "28347" "28348" "28349" "28350" "28351" "28352" "28353" "28354" "28355" "28356" "28357" "28358" "28359" "28360" "28361" "28362" "28363" "28364" "28365" "28366" "28367" "28368" "28369" "28370" "28371" "28372" "28373" "28374" "28375" "28376" "28377" "28378" "28379" "28380" "28381" "28382" "28383" "28384" "28385" "28386" "28387" "28388" "28389" "28390" "28391" "28392" "28393" "28394" "28395" "28396" "28397" "28398" "28399" "28400" "28401" "28402" "28403" "28404" "28405" "28406" "28407" "28408" "28409" "28410" "28411" "28412" "28413" "28414" "28415" "28416" "28417" "28418" "28419" "28420" "28421" "28422" "28423" "28424" "28425" "28426" "28427" "28428" "28429" "28430" "28431" "28432" "28433" "28434" "28435" "28436" "28437" "28438" "28439" "28440" "28441" "28442" "28443" "28444" "28445" "28446" "28447" "28448" "28449" "28450" "28451" "28452" "28453" "28454" "28455" "28456" "28457" "28458" "28459" "28460" "28461" "28462" "28463" "28464" "28465" "28466" "28467" "28468" "28469" "28470" "28471" "28472" "28473" "28474" "28475" "28476" "28477" "28478" "28479" "28480" "28481" "28482" "28483" "28484" "28485" "28486" "28487" "28488" "28489" "28490" "28491" "28492" "28493" "28494" "28495" "28496" "28497" "28498" "28499" "28500" "28501" "28502" "28503" "28504" "28505" "28506" "28507" "28508" "28509" "28510" "28511" "28512" "28513" "28514" "28515" "28516" "28517" "28518" "28519" "28520" "28521" "28522" "28523" "28524" "28525" "28526" "28527" "28528" "28529" "28530" "28531" "28532" "28533" "28534" "28535" "28536" "28537" "28538" "28539" "28540" "28541" "28542" "28543" "28544" "28545" "28546" "28547" "28548" "28549" "28550" "28551" "28552" "28553" "28554" "28555" "28556" "28557" "28558" "28559" "28560" "28561" "28562" "28563" "28564" "28565" "28566" "28567" "28568" "28569" "28570" "28571" "28572" "28573" "28574" "28575" "28576" "28577" "28578" "28579" "28580" "28581" "28582" "28583" "28584" "28585" "28586" "28587" "28588" "28589" "28590" "28591" "28592" "28593" "28594" "28595" "28596" "28597" "28598" "28599" "28600" "28601" "28602" "28603" "28604" "28605" "28606" "28607" "28608" "28609" "28610" "28611" "28612" "28613" "28614" "28615" "28616" "28617" "28618" "28619" "28620" "28621" "28622" "28623" "28624" "28625" "28626" "28627" "28628" "28629" "28630" "28631" "28632" "28633" "28634" "28635" "28636" "28637" "28638" "28639" "28640" "28641" "28642" "28643" "28644" "28645" "28646" "28647" "28648" "28649" "28650" "28651" "28652" "28653" "28654" "28655" "28656" "28657" "28658" "28659" "28660" "28661" "28662" "28663" "28664" "28665" "28666" "28667" "28668" "28669" "28670" "28671" "28672" "28673" "28674" "28675" "28676" "28677" "28678" "28679" "28680" "28681" "28682" "28683" "28684" "28685" "28686" "28687" "28688" "28689" "28690" "28691" "28692" "28693" "28694" "28695" "28696" "28697" "28698" "28699" "28700" "28701" "28702" "28703" "28704" "28705" "28706" "28707" "28708" "28709" "28710" "28711" "28712" "28713" "28714" "28715" "28716" "28717" "28718" "28719" "28720" "28721" "28722" "28723" "28724" "28725" "28726" "28727" "28728" "28729" "28730" "28731" "28732" "28733" "28734" "28735" "28736" "28737" "28738" "28739" "28740" "28741" "28742" "28743" "28744" "28745" "28746" "28747" "28748" "28749" "28750" "28751" "28752" "28753" "28754" "28755" "28756" "28757" "28758" "28759" "28760" "28761" "28762" "28763" "28764" "28765" "28766" "28767" "28768" "28769" "28770" "28771" "28772" "28773" "28774" "28775" "28776" "28777" "28778" "28779" "28780" "28781" "28782" "28783" "28784" "28785" "28786" "28787" "28788" "28789" "28790" "28791" "28792" "28793" "28794" "28795" "28796" "28797" "28798" "28799" "28800" "28801" "28802" "28803" "28804" "28805" "28806" "28807" "28808" "28809" "28810" "28811" "28812" "28813" "28814" "28815" "28816" "28817" "28818" "28819" "28820" "28821" "28822" "28823" "28824" "28825" "28826" "28827" "28828" "28829" "28830" "28831" "28832" "28833" "28834" "28835" "28836" "28837" "28838" "28839" "28840" "28841" "28842" "28843" "28844" "28845" "28846" "28847" "28848" "28849" "28850" "28851" "28852" "28853" "28854" "28855" "28856" "28857" "28858" "28859" "28860" "28861" "28862" "28863" "28864" "28865" "28866" "28867" "28868" "28869" "28870" "28871" "28872" "28873" "28874" "28875" "28876" "28877" "28878" "28879" "28880" "28881" "28882" "28883" "28884" "28885" "28886" "28887" "28888" "28889" "28890" "28891" "28892" "28893" "28894" "28895" "28896" "28897" "28898" "28899" "28900" "28901" "28902" "28903" "28904" "28905" "28906" "28907" "28908" "28909" "28910" "28911" "28912" "28913" "28914" "28915" "28916" "28917" "28918" "28919" "28920" "28921" "28922" "28923" "28924" "28925" "28926" "28927" "28928" "28929" "28930" "28931" "28932" "28933" "28934" "28935" "28936" "28937" "28938" "28939" "28940" "28941" "28942" "28943" "28944" "28945" "28946" "28947" "28948" "28949" "28950" "28951" "28952" "28953" "28954" "28955" "28956" "28957" "28958" "28959" "28960" "28961" "28962" "28963" "28964" "28965" "28966" "28967" "28968" "28969" "28970" "28971" "28972" "28973" "28974" "28975" "28976" "28977" "28978" "28979" "28980" "28981" "28982" "28983" "28984" "28985" "28986" "28987" "28988" "28989" "28990" "28991" "28992" "28993" "28994" "28995" "28996" "28997" "28998" "28999" "29000" "29001" "29002" "29003" "29004" "29005" "29006" "29007" "29008" "29009" "29010" "29011" "29012" "29013" "29014" "29015" "29016" "29017" "29018" "29019" "29020" "29021" "29022" "29023" "29024" "29025" "29026" "29027" "29028" "29029" "29030" "29031" "29032" "29033" "29034" "29035" "29036" "29037" "29038" "29039" "29040" "29041" "29042" "29043" "29044" "29045" "29046" "29047" "29048" "29049" "29050" "29051" "29052" "29053" "29054" "29055" "29056" "29057" "29058" "29059" "29060" "29061" "29062" "29063" "29064" "29065" "29066" "29067" "29068" "29069" "29070" "29071" "29072" "29073" "29074" "29075" "29076" "29077" "29078" "29079" "29080" "29081" "29082" "29083" "29084" "29085" "29086" "29087" "29088" "29089" "29090" "29091" "29092" "29093" "29094" "29095" "29096" "29097" "29098" "29099" "29100" "29101" "29102" "29103" "29104" "29105" "29106" "29107" "29108" "29109" "29110" "29111" "29112" "29113" "29114" "29115" "29116" "29117" "29118" "29119" "29120" "29121" "29122" "29123" "29124" "29125" "29126" "29127" "29128" "29129" "29130" "29131" "29132" "29133" "29134" "29135" "29136" "29137" "29138" "29139" "29140" "29141" "29142" "29143" "29144" "29145" "29146" "29147" "29148" "29149" "29150" "29151" "29152" "29153" "29154" "29155" "29156" "29157" "29158" "29159" "29160" "29161" "29162" "29163" "29164" "29165" "29166" "29167" "29168" "29169" "29170" "29171" "29172" "29173" "29174" "29175" "29176" "29177" "29178" "29179" "29180" "29181" "29182" "29183" "29184" "29185" "29186" "29187" "29188" "29189" "29190" "29191" "29192" "29193" "29194" "29195" "29196" "29197" "29198" "29199" "29200" "29201" "29202" "29203" "29204" "29205" "29206" "29207" "29208" "29209" "29210" "29211" "29212" "29213" "29214" "29215" "29216" "29217" "29218" "29219" "29220" "29221" "29222" "29223" "29224" "29225" "29226" "29227" "29228" "29229" "29230" "29231" "29232" "29233" "29234" "29235" "29236" "29237" "29238" "29239" "29240" "29241" "29242" "29243" "29244" "29245" "29246" "29247" "29248" "29249" "29250" "29251" "29252" "29253" "29254" "29255" "29256" "29257" "29258" "29259" "29260" "29261" "29262" "29263" "29264" "29265" "29266" "29267" "29268" "29269" "29270" "29271" "29272" "29273" "29274" "29275" "29276" "29277" "29278" "29279" "29280" "29281" "29282" "29283" "29284" "29285" "29286" "29287" "29288" "29289" "29290" "29291" "29292" "29293" "29294" "29295" "29296" "29297" "29298" "29299" "29300" "29301" "29302" "29303" "29304" "29305" "29306" "29307" "29308" "29309" "29310" "29311" "29312" "29313" "29314" "29315" "29316" "29317" "29318" "29319" "29320" "29321" "29322" "29323" "29324" "29325" "29326" "29327" "29328" "29329" "29330" "29331" "29332" "29333" "29334" "29335" "29336" "29337" "29338" "29339" "29340" "29341" "29342" "29343" "29344" "29345" "29346" "29347" "29348" "29349" "29350" "29351" "29352" "29353" "29354" "29355" "29356" "29357" "29358" "29359" "29360" "29361" "29362" "29363" "29364" "29365" "29366" "29367" "29368" "29369" "29370" "29371" "29372" "29373" "29374" "29375" "29376" "29377" "29378" "29379" "29380" "29381" "29382" "29383" "29384" "29385" "29386" "29387" "29388" "29389" "29390" "29391" "29392" "29393" "29394" "29395" "29396" "29397" "29398" "29399" "29400" "29401" "29402" "29403" "29404" "29405" "29406" "29407" "29408" "29409" "29410" "29411" "29412" "29413" "29414" "29415" "29416" "29417" "29418" "29419" "29420" "29421" "29422" "29423" "29424" "29425" "29426" "29427" "29428" "29429" "29430" "29431" "29432" "29433" "29434" "29435" "29436" "29437" "29438" "29439" "29440" "29441" "29442" "29443" "29444" "29445" "29446" "29447" "29448" "29449" "29450" "29451" "29452" "29453" "29454" "29455" "29456" "29457" "29458" "29459" "29460" "29461" "29462" "29463" "29464" "29465" "29466" "29467" "29468" "29469" "29470" "29471" "29472" "29473" "29474" "29475" "29476" "29477" "29478" "29479" "29480" "29481" "29482" "29483" "29484" "29485" "29486" "29487" "29488" "29489" "29490" "29491" "29492" "29493" "29494" "29495" "29496" "29497" "29498" "29499" "29500" "29501" "29502" "29503" "29504" "29505" "29506" "29507" "29508" "29509" "29510" "29511" "29512" "29513" "29514" "29515" "29516" "29517" "29518" "29519" "29520" "29521" "29522" "29523" "29524" "29525" "29526" "29527" "29528" "29529" "29530" "29531" "29532" "29533" "29534" "29535" "29536" "29537" "29538" "29539" "29540" "29541" "29542" "29543" "29544" "29545" "29546" "29547" "29548" "29549" "29550" "29551" "29552" "29553" "29554" "29555" "29556" "29557" "29558" "29559" "29560" "29561" "29562" "29563" "29564" "29565" "29566" "29567" "29568" "29569" "29570" "29571" "29572" "29573" "29574" "29575" "29576" "29577" "29578" "29579" "29580" "29581" "29582" "29583" "29584" "29585" "29586" "29587" "29588" "29589" "29590" "29591" "29592" "29593" "29594" "29595" "29596" "29597" "29598" "29599" "29600" "29601" "29602" "29603" "29604" "29605" "29606" "29607" "29608" "29609" "29610" "29611" "29612" "29613" "29614" "29615" "29616" "29617" "29618" "29619" "29620" "29621" "29622" "29623" "29624" "29625" "29626" "29627" "29628" "29629" "29630" "29631" "29632" "29633" "29634" "29635" "29636" "29637" "29638" "29639" "29640" "29641" "29642" "29643" "29644" "29645" "29646" "29647" "29648" "29649" "29650" "29651" "29652" "29653" "29654" "29655" "29656" "29657" "29658" "29659" "29660" "29661" "29662" "29663" "29664" "29665" "29666" "29667" "29668" "29669" "29670" "29671" "29672" "29673" "29674" "29675" "29676" "29677" "29678" "29679" "29680" "29681" "29682" "29683" "29684" "29685" "29686" "29687" "29688" "29689" "29690" "29691" "29692" "29693" "29694" "29695" "29696" "29697" "29698" "29699" "29700" "29701" "29702" "29703" "29704" "29705" "29706" "29707" "29708" "29709" "29710" "29711" "29712" "29713" "29714" "29715" "29716" "29717" "29718" "29719" "29720" "29721" "29722" "29723" "29724" "29725" "29726" "29727" "29728" "29729" "29730" "29731" "29732" "29733" "29734" "29735" "29736" "29737" "29738" "29739" "29740" "29741" "29742" "29743" "29744" "29745" "29746" "29747" "29748" "29749" "29750" "29751" "29752" "29753" "29754" "29755" "29756" "29757" "29758" "29759" "29760" "29761" "29762" "29763" "29764" "29765" "29766" "29767" "29768" "29769" "29770" "29771" "29772" "29773" "29774" "29775" "29776" "29777" "29778" "29779" "29780" "29781" "29782" "29783" "29784" "29785" "29786" "29787" "29788" "29789" "29790" "29791" "29792" "29793" "29794" "29795" "29796" "29797" "29798" "29799" "29800" "29801" "29802" "29803" "29804" "29805" "29806" "29807" "29808" "29809" "29810" "29811" "29812" "29813" "29814" "29815" "29816" "29817" "29818" "29819" "29820" "29821" "29822" "29823" "29824" "29825" "29826" "29827" "29828" "29829" "29830" "29831" "29832" "29833" "29834" "29835" "29836" "29837" "29838" "29839" "29840" "29841" "29842" "29843" "29844" "29845" "29846" "29847" "29848" "29849" "29850" "29851" "29852" "29853" "29854" "29855" "29856" "29857" "29858" "29859" "29860" "29861" "29862" "29863" "29864" "29865" "29866" "29867" "29868" "29869" "29870" "29871" "29872" "29873" "29874" "29875" "29876" "29877" "29878" "29879" "29880" "29881" "29882" "29883" "29884" "29885" "29886" "29887" "29888" "29889" "29890" "29891" "29892" "29893" "29894" "29895" "29896" "29897" "29898" "29899" "29900" "29901" "29902" "29903" "29904" "29905" "29906" "29907" "29908" "29909" "29910" "29911" "29912" "29913" "29914" "29915" "29916" "29917" "29918" "29919" "29920" "29921" "29922" "29923" "29924" "29925" "29926" "29927" "29928" "29929" "29930" "29931" "29932" "29933" "29934" "29935" "29936" "29937" "29938" "29939" "29940" "29941" "29942" "29943" "29944" "29945" "29946" "29947" "29948" "29949" "29950" "29951" "29952" "29953" "29954" "29955" "29956" "29957" "29958" "29959" "29960" "29961" "29962" "29963" "29964" "29965" "29966" "29967" "29968" "29969" "29970" "29971" "29972" "29973" "29974" "29975" "29976" "29977" "29978" "29979" "29980" "29981" "29982" "29983" "29984" "29985" "29986" "29987" "29988" "29989" "29990" "29991" "29992" "29993" "29994" "29995" "29996" "29997" "29998" "29999" "30000" "30001" "30002" "30003" "30004" "30005" "30006" "30007" "30008" "30009" "30010" "30011" "30012" "30013" "30014" "30015" "30016" "30017" "30018" "30019" "30020" "30021" "30022" "30023" "30024" "30025" "30026" "30027" "30028" "30029" "30030" "30031" "30032" "30033" "30034" "30035" "30036" "30037" "30038" "30039" "30040" "30041" "30042" "30043" "30044" "30045" "30046" "30047" "30048" "30049" "30050" "30051" "30052" "30053" "30054" "30055" "30056" "30057" "30058" "30059" "30060" "30061" "30062" "30063" "30064" "30065" "30066" "30067" "30068" "30069" "30070" "30071" "30072" "30073" "30074" "30075" "30076" "30077" "30078" "30079" "30080" "30081" "30082" "30083" "30084" "30085" "30086" "30087" "30088" "30089" "30090" "30091" "30092" "30093" "30094" "30095" "30096" "30097" "30098" "30099" "30100" "30101" "30102" "30103" "30104" "30105" "30106" "30107" "30108" "30109" "30110" "30111" "30112" "30113" "30114" "30115" "30116" "30117" "30118" "30119" "30120" "30121" "30122" "30123" "30124" "30125" "30126" "30127" "30128" "30129" "30130" "30131" "30132" "30133" "30134" "30135" "30136" "30137" "30138" "30139" "30140" "30141" "30142" "30143" "30144" "30145" "30146" "30147" "30148" "30149" "30150" "30151" "30152" "30153" "30154" "30155" "30156" "30157" "30158" "30159" "30160" "30161" "30162" "30163" "30164" "30165" "30166" "30167" "30168" "30169" "30170" "30171" "30172" "30173" "30174" "30175" "30176" "30177" "30178" "30179" "30180" "30181" "30182" "30183" "30184" "30185" "30186" "30187" "30188" "30189" "30190" "30191" "30192" "30193" "30194" "30195" "30196" "30197" "30198" "30199" "30200" "30201" "30202" "30203" "30204" "30205" "30206" "30207" "30208" "30209" "30210" "30211" "30212" "30213" "30214" "30215" "30216" "30217" "30218" "30219" "30220" "30221" "30222" "30223" "30224" "30225" "30226" "30227" "30228" "30229" "30230" "30231" "30232" "30233" "30234" "30235" "30236" "30237" "30238" "30239" "30240" "30241" "30242" "30243" "30244" "30245" "30246" "30247" "30248" "30249" "30250" "30251" "30252" "30253" "30254" "30255" "30256" "30257" "30258" "30259" "30260" "30261" "30262" "30263" "30264" "30265" "30266" "30267" "30268" "30269" "30270" "30271" "30272" "30273" "30274" "30275" "30276" "30277" "30278" "30279" "30280" "30281" "30282" "30283" "30284" "30285" "30286" "30287" "30288" "30289" "30290" "30291" "30292" "30293" "30294" "30295" "30296" "30297" "30298" "30299" "30300" "30301" "30302" "30303" "30304" "30305" "30306" "30307" "30308" "30309" "30310" "30311" "30312" "30313" "30314" "30315" "30316" "30317" "30318" "30319" "30320" "30321" "30322" "30323" "30324" "30325" "30326" "30327" "30328" "30329" "30330" "30331" "30332" "30333" "30334" "30335" "30336" "30337" "30338" "30339" "30340" "30341" "30342" "30343" "30344" "30345" "30346" "30347" "30348" "30349" "30350" "30351" "30352" "30353" "30354" "30355" "30356" "30357" "30358" "30359" "30360" "30361" "30362" "30363" "30364" "30365" "30366" "30367" "30368" "30369" "30370" "30371" "30372" "30373" "30374" "30375" "30376" "30377" "30378" "30379" "30380" "30381" "30382" "30383" "30384" "30385" "30386" "30387" "30388" "30389" "30390" "30391" "30392" "30393" "30394" "30395" "30396" "30397" "30398" "30399" "30400" "30401" "30402" "30403" "30404" "30405" "30406" "30407" "30408" "30409" "30410" "30411" "30412" "30413" "30414" "30415" "30416" "30417" "30418" "30419" "30420" "30421" "30422" "30423" "30424" "30425" "30426" "30427" "30428" "30429" "30430" "30431" "30432" "30433" "30434" "30435" "30436" "30437" "30438" "30439" "30440" "30441" "30442" "30443" "30444" "30445" "30446" "30447" "30448" "30449" "30450" "30451" "30452" "30453" "30454" "30455" "30456" "30457" "30458" "30459" "30460" "30461" "30462" "30463" "30464" "30465" "30466" "30467" "30468" "30469" "30470" "30471" "30472" "30473" "30474" "30475" "30476" "30477" "30478" "30479" "30480" "30481" "30482" "30483" "30484" "30485" "30486" "30487" "30488" "30489" "30490" "30491" "30492" "30493" "30494" "30495" "30496" "30497" "30498" "30499" "30500" "30501" "30502" "30503" "30504" "30505" "30506" "30507" "30508" "30509" "30510" "30511" "30512" "30513" "30514" "30515" "30516" "30517" "30518" "30519" "30520" "30521" "30522" "30523" "30524" "30525" "30526" "30527" "30528" "30529" "30530" "30531" "30532" "30533" "30534" "30535" "30536" "30537" "30538" "30539" "30540" "30541" "30542" "30543" "30544" "30545" "30546" "30547" "30548" "30549" "30550" "30551" "30552" "30553" "30554" "30555" "30556" "30557" "30558" "30559" "30560" "30561" "30562" "30563" "30564" "30565" "30566" "30567" "30568" "30569" "30570" "30571" "30572" "30573" "30574" "30575" "30576" "30577" "30578" "30579" "30580" "30581" "30582" "30583" "30584" "30585" "30586" "30587" "30588" "30589" "30590" "30591" "30592" "30593" "30594" "30595" "30596" "30597" "30598" "30599" "30600" "30601" "30602" "30603" "30604" "30605" "30606" "30607" "30608" "30609" "30610" "30611" "30612" "30613" "30614" "30615" "30616" "30617" "30618" "30619" "30620" "30621" "30622" "30623" "30624" "30625" "30626" "30627" "30628" "30629" "30630" "30631" "30632" "30633" "30634" "30635" "30636" "30637" "30638" "30639" "30640" "30641" "30642" "30643" "30644" "30645" "30646" "30647" "30648" "30649" "30650" "30651" "30652" "30653" "30654" "30655" "30656" "30657" "30658" "30659" "30660" "30661" "30662" "30663" "30664" "30665" "30666" "30667" "30668" "30669" "30670" "30671" "30672" "30673" "30674" "30675" "30676" "30677" "30678" "30679" "30680" "30681" "30682" "30683" "30684" "30685" "30686" "30687" "30688" "30689" "30690" "30691" "30692" "30693" "30694" "30695" "30696" "30697" "30698" "30699" "30700" "30701" "30702" "30703" "30704" "30705" "30706" "30707" "30708" "30709" "30710" "30711" "30712" "30713" "30714" "30715" "30716" "30717" "30718" "30719" "30720" "30721" "30722" "30723" "30724" "30725" "30726" "30727" "30728" "30729" "30730" "30731" "30732" "30733" "30734" "30735" "30736" "30737" "30738" "30739" "30740" "30741" "30742" "30743" "30744" "30745" "30746" "30747" "30748" "30749" "30750" "30751" "30752" "30753" "30754" "30755" "30756" "30757" "30758" "30759" "30760" "30761" "30762" "30763" "30764" "30765" "30766" "30767" "30768" "30769" "30770" "30771" "30772" "30773" "30774" "30775" "30776" "30777" "30778" "30779" "30780" "30781" "30782" "30783" "30784" "30785" "30786" "30787" "30788" "30789" "30790" "30791" "30792" "30793" "30794" "30795" "30796" "30797" "30798" "30799" "30800" "30801" "30802" "30803" "30804" "30805" "30806" "30807" "30808" "30809" "30810" "30811" "30812" "30813" "30814" "30815" "30816" "30817" "30818" "30819" "30820" "30821" "30822" "30823" "30824" "30825" "30826" "30827" "30828" "30829" "30830" "30831" "30832" "30833" "30834" "30835" "30836" "30837" "30838" "30839" "30840" "30841" "30842" "30843" "30844" "30845" "30846" "30847" "30848" "30849" "30850" "30851" "30852" "30853" "30854" "30855" "30856" "30857" "30858" "30859" "30860" "30861" "30862" "30863" "30864" "30865" "30866" "30867" "30868" "30869" "30870" "30871" "30872" "30873" "30874" "30875" "30876" "30877" "30878" "30879" "30880" "30881" "30882" "30883" "30884" "30885" "30886" "30887" "30888" "30889" "30890" "30891" "30892" "30893" "30894" "30895" "30896" "30897" "30898" "30899" "30900" "30901" "30902" "30903" "30904" "30905" "30906" "30907" "30908" "30909" "30910" "30911" "30912" "30913" "30914" "30915" "30916" "30917" "30918" "30919" "30920" "30921" "30922" "30923" "30924" "30925" "30926" "30927" "30928" "30929" "30930" "30931" "30932" "30933" "30934" "30935" "30936" "30937" "30938" "30939" "30940" "30941" "30942" "30943" "30944" "30945" "30946" "30947" "30948" "30949" "30950" "30951" "30952" "30953" "30954" "30955" "30956" "30957" "30958" "30959" "30960" "30961" "30962" "30963" "30964" "30965" "30966" "30967" "30968" "30969" "30970" "30971" "30972" "30973" "30974" "30975" "30976" "30977" "30978" "30979" "30980" "30981" "30982" "30983" "30984" "30985" "30986" "30987" "30988" "30989" "30990" "30991" "30992" "30993" "30994" "30995" "30996" "30997" "30998" "30999" "31000" "31001" "31002" "31003" "31004" "31005" "31006" "31007" "31008" "31009" "31010" "31011" "31012" "31013" "31014" "31015" "31016" "31017" "31018" "31019" "31020" "31021" "31022" "31023" "31024" "31025" "31026" "31027" "31028" "31029" "31030" "31031" "31032" "31033" "31034" "31035" "31036" "31037" "31038" "31039" "31040" "31041" "31042" "31043" "31044" "31045" "31046" "31047" "31048" "31049" "31050" "31051" "31052" "31053" "31054" "31055" "31056" "31057" "31058" "31059" "31060" "31061" "31062" "31063" "31064" "31065" "31066" "31067" "31068" "31069" "31070" "31071" "31072" "31073" "31074" "31075" "31076" "31077" "31078" "31079" "31080" "31081" "31082" "31083" "31084" "31085" "31086" "31087" "31088" "31089" "31090" "31091" "31092" "31093" "31094" "31095" "31096" "31097" "31098" "31099" "31100" "31101" "31102" "31103" "31104" "31105" "31106" "31107" "31108" "31109" "31110" "31111" "31112" "31113" "31114" "31115" "31116" "31117" "31118" "31119" "31120" "31121" "31122" "31123" "31124" "31125" "31126" "31127" "31128" "31129" "31130" "31131" "31132" "31133" "31134" "31135" "31136" "31137" "31138" "31139" "31140" "31141" "31142" "31143" "31144" "31145" "31146" "31147" "31148" "31149" "31150" "31151" "31152" "31153" "31154" "31155" "31156" "31157" "31158" "31159" "31160" "31161" "31162" "31163" "31164" "31165" "31166" "31167" "31168" "31169" "31170" "31171" "31172" "31173" "31174" "31175" "31176" "31177" "31178" "31179" "31180" "31181" "31182" "31183" "31184" "31185" "31186" "31187" "31188" "31189" "31190" "31191" "31192" "31193" "31194" "31195" "31196" "31197" "31198" "31199" "31200" "31201" "31202" "31203" "31204" "31205" "31206" "31207" "31208" "31209" "31210" "31211" "31212" "31213" "31214" "31215" "31216" "31217" "31218" "31219" "31220" "31221" "31222" "31223" "31224" "31225" "31226" "31227" "31228" "31229" "31230" "31231" "31232" "31233" "31234" "31235" "31236" "31237" "31238" "31239" "31240" "31241" "31242" "31243" "31244" "31245" "31246" "31247" "31248" "31249" "31250" "31251" "31252" "31253" "31254" "31255" "31256" "31257" "31258" "31259" "31260" "31261" "31262" "31263" "31264" "31265" "31266" "31267" "31268" "31269" "31270" "31271" "31272" "31273" "31274" "31275" "31276" "31277" "31278" "31279" "31280" "31281" "31282" "31283" "31284" "31285" "31286" "31287" "31288" "31289" "31290" "31291" "31292" "31293" "31294" "31295" "31296" "31297" "31298" "31299" "31300" "31301" "31302" "31303" "31304" "31305" "31306" "31307" "31308" "31309" "31310" "31311" "31312" "31313" "31314" "31315" "31316" "31317" "31318" "31319" "31320" "31321" "31322" "31323" "31324" "31325" "31326" "31327" "31328" "31329" "31330" "31331" "31332" "31333" "31334" "31335" "31336" "31337" "31338" "31339" "31340" "31341" "31342" "31343" "31344" "31345" "31346" "31347" "31348" "31349" "31350" "31351" "31352" "31353" "31354" "31355" "31356" "31357" "31358" "31359" "31360" "31361" "31362" "31363" "31364" "31365" "31366" "31367" "31368" "31369" "31370" "31371" "31372" "31373" "31374" "31375" "31376" "31377" "31378" "31379" "31380" "31381" "31382" "31383" "31384" "31385" "31386" "31387" "31388" "31389" "31390" "31391" "31392" "31393" "31394" "31395" "31396" "31397" "31398" "31399" "31400" "31401" "31402" "31403" "31404" "31405" "31406" "31407" "31408" "31409" "31410" "31411" "31412" "31413" "31414" "31415" "31416" "31417" "31418" "31419" "31420" "31421" "31422" "31423" "31424" "31425" "31426" "31427" "31428" "31429" "31430" "31431" "31432" "31433" "31434" "31435" "31436" "31437" "31438" "31439" "31440" "31441" "31442" "31443" "31444" "31445" "31446" "31447" "31448" "31449" "31450" "31451" "31452" "31453" "31454" "31455" "31456" "31457" "31458" "31459" "31460" "31461" "31462" "31463" "31464" "31465" "31466" "31467" "31468" "31469" "31470" "31471" "31472" "31473" "31474" "31475" "31476" "31477" "31478" "31479" "31480" "31481" "31482" "31483" "31484" "31485" "31486" "31487" "31488" "31489" "31490" "31491" "31492" "31493" "31494" "31495" "31496" "31497" "31498" "31499" "31500" "31501" "31502" "31503" "31504" "31505" "31506" "31507" "31508" "31509" "31510" "31511" "31512" "31513" "31514" "31515" "31516" "31517" "31518" "31519" "31520" "31521" "31522" "31523" "31524" "31525" "31526" "31527" "31528" "31529" "31530" "31531" "31532" "31533" "31534" "31535" "31536" "31537" "31538" "31539" "31540" "31541" "31542" "31543" "31544" "31545" "31546" "31547" "31548" "31549" "31550" "31551" "31552" "31553" "31554" "31555" "31556" "31557" "31558" "31559" "31560" "31561" "31562" "31563" "31564" "31565" "31566" "31567" "31568" "31569" "31570" "31571" "31572" "31573" "31574" "31575" "31576" "31577" "31578" "31579" "31580" "31581" "31582" "31583" "31584" "31585" "31586" "31587" "31588" "31589" "31590" "31591" "31592" "31593" "31594" "31595" "31596" "31597" "31598" "31599" "31600" "31601" "31602" "31603" "31604" "31605" "31606" "31607" "31608" "31609" "31610" "31611" "31612" "31613" "31614" "31615" "31616" "31617" "31618" "31619" "31620" "31621" "31622" "31623" "31624" "31625" "31626" "31627" "31628" "31629" "31630" "31631" "31632" "31633" "31634" "31635" "31636" "31637" "31638" "31639" "31640" "31641" "31642" "31643" "31644" "31645" "31646" "31647" "31648" "31649" "31650" "31651" "31652" "31653" "31654" "31655" "31656" "31657" "31658" "31659" "31660" "31661" "31662" "31663" "31664" "31665" "31666" "31667" "31668" "31669" "31670" "31671" "31672" "31673" "31674" "31675" "31676" "31677" "31678" "31679" "31680" "31681" "31682" "31683" "31684" "31685" "31686" "31687" "31688" "31689" "31690" "31691" "31692" "31693" "31694" "31695" "31696" "31697" "31698" "31699" "31700" "31701" "31702" "31703" "31704" "31705" "31706" "31707" "31708" "31709" "31710" "31711" "31712" "31713" "31714" "31715" "31716" "31717" "31718" "31719" "31720" "31721" "31722" "31723" "31724" "31725" "31726" "31727" "31728" "31729" "31730" "31731" "31732" "31733" "31734" "31735" "31736" "31737" "31738" "31739" "31740" "31741" "31742" "31743" "31744" "31745" "31746" "31747" "31748" "31749" "31750" "31751" "31752" "31753" "31754" "31755" "31756" "31757" "31758" "31759" "31760" "31761" "31762" "31763" "31764" "31765" "31766" "31767" "31768" "31769" "31770" "31771" "31772" "31773" "31774" "31775" "31776" "31777" "31778" "31779" "31780" "31781" "31782" "31783" "31784" "31785" "31786" "31787" "31788" "31789" "31790" "31791" "31792" "31793" "31794" "31795" "31796" "31797" "31798" "31799" "31800" "31801" "31802" "31803" "31804" "31805" "31806" "31807" "31808" "31809" "31810" "31811" "31812" "31813" "31814" "31815" "31816" "31817" "31818" "31819" "31820" "31821" "31822" "31823" "31824" "31825" "31826" "31827" "31828" "31829" "31830" "31831" "31832" "31833" "31834" "31835" "31836" "31837" "31838" "31839" "31840" "31841" "31842" "31843" "31844" "31845" "31846" "31847" "31848" "31849" "31850" "31851" "31852" "31853" "31854" "31855" "31856" "31857" "31858" "31859" "31860" "31861" "31862" "31863" "31864" "31865" "31866" "31867" "31868" "31869" "31870" "31871" "31872" "31873" "31874" "31875" "31876" "31877" "31878" "31879" "31880" "31881" "31882" "31883" "31884" "31885" "31886" "31887" "31888" "31889" "31890" "31891" "31892" "31893" "31894" "31895" "31896" "31897" "31898" "31899" "31900" "31901" "31902" "31903" "31904" "31905" "31906" "31907" "31908" "31909" "31910" "31911" "31912" "31913" "31914" "31915" "31916" "31917" "31918" "31919" "31920" "31921" "31922" "31923" "31924" "31925" "31926" "31927" "31928" "31929" "31930" "31931" "31932" "31933" "31934" "31935" "31936" "31937" "31938" "31939" "31940" "31941" "31942" "31943" "31944" "31945" "31946" "31947" "31948" "31949" "31950" "31951" "31952" "31953" "31954" "31955" "31956" "31957" "31958" "31959" "31960" "31961" "31962" "31963" "31964" "31965" "31966" "31967" "31968" "31969" "31970" "31971" "31972" "31973" "31974" "31975" "31976" "31977" "31978" "31979" "31980" "31981" "31982" "31983" "31984" "31985" "31986" "31987" "31988" "31989" "31990" "31991" "31992" "31993" "31994" "31995" "31996" "31997" "31998" "31999" "32000" "32001" "32002" "32003" "32004" "32005" "32006" "32007" "32008" "32009" "32010" "32011" "32012" "32013" "32014" "32015" "32016" "32017" "32018" "32019" "32020" "32021" "32022" "32023" "32024" "32025" "32026" "32027" "32028" "32029" "32030" "32031" "32032" "32033" "32034" "32035" "32036" "32037" "32038" "32039" "32040" "32041" "32042" "32043" "32044" "32045" "32046" "32047" "32048" "32049" "32050" "32051" "32052" "32053" "32054" "32055" "32056" "32057" "32058" "32059" "32060" "32061" "32062" "32063" "32064" "32065" "32066" "32067" "32068" "32069" "32070" "32071" "32072" "32073" "32074" "32075" "32076" "32077" "32078" "32079" "32080" "32081" "32082" "32083" "32084" "32085" "32086" "32087" "32088" "32089" "32090" "32091" "32092" "32093" "32094" "32095" "32096" "32097" "32098" "32099" "32100" "32101" "32102" "32103" "32104" "32105" "32106" "32107" "32108" "32109" "32110" "32111" "32112" "32113" "32114" "32115" "32116" "32117" "32118" "32119" "32120" "32121" "32122" "32123" "32124" "32125" "32126" "32127" "32128" "32129" "32130" "32131" "32132" "32133" "32134" "32135" "32136" "32137" "32138" "32139" "32140" "32141" "32142" "32143" "32144" "32145" "32146" "32147" "32148" "32149" "32150" "32151" "32152" "32153" "32154" "32155" "32156" "32157" "32158" "32159" "32160" "32161" "32162" "32163" "32164" "32165" "32166" "32167" "32168" "32169" "32170" "32171" "32172" "32173" "32174" "32175" "32176" "32177" "32178" "32179" "32180" "32181" "32182" "32183" "32184" "32185" "32186" "32187" "32188" "32189" "32190" "32191" "32192" "32193" "32194" "32195" "32196" "32197" "32198" "32199" "32200" "32201" "32202" "32203" "32204" "32205" "32206" "32207" "32208" "32209" "32210" "32211" "32212" "32213" "32214" "32215" "32216" "32217" "32218" "32219" "32220" "32221" "32222" "32223" "32224" "32225" "32226" "32227" "32228" "32229" "32230" "32231" "32232" "32233" "32234" "32235" "32236" "32237" "32238" "32239" "32240" "32241" "32242" "32243" "32244" "32245" "32246" "32247" "32248" "32249" "32250" "32251" "32252" "32253" "32254" "32255" "32256" "32257" "32258" "32259" "32260" "32261" "32262" "32263" "32264" "32265" "32266" "32267" "32268" "32269" "32270" "32271" "32272" "32273" "32274" "32275" "32276" "32277" "32278" "32279" "32280" "32281" "32282" "32283" "32284" "32285" "32286" "32287" "32288" "32289" "32290" "32291" "32292" "32293" "32294" "32295" "32296" "32297" "32298" "32299" "32300" "32301" "32302" "32303" "32304" "32305" "32306" "32307" "32308" "32309" "32310" "32311" "32312" "32313" "32314" "32315" "32316" "32317" "32318" "32319" "32320" "32321" "32322" "32323" "32324" "32325" "32326" "32327" "32328" "32329" "32330" "32331" "32332" "32333" "32334" "32335" "32336" "32337" "32338" "32339" "32340" "32341" "32342" "32343" "32344" "32345" "32346" "32347" "32348" "32349" "32350" "32351" "32352" "32353" "32354" "32355" "32356" "32357" "32358" "32359" "32360" "32361" "32362" "32363" "32364" "32365" "32366" "32367" "32368" "32369" "32370" "32371" "32372" "32373" "32374" "32375" "32376" "32377" "32378" "32379" "32380" "32381" "32382" "32383" "32384" "32385" "32386" "32387" "32388" "32389" "32390" "32391" "32392" "32393" "32394" "32395" "32396" "32397" "32398" "32399" "32400" "32401" "32402" "32403" "32404" "32405" "32406" "32407" "32408" "32409" "32410" "32411" "32412" "32413" "32414" "32415" "32416" "32417" "32418" "32419" "32420" "32421" "32422" "32423" "32424" "32425" "32426" "32427" "32428" "32429" "32430" "32431" "32432" "32433" "32434" "32435" "32436" "32437" "32438" "32439" "32440" "32441" "32442" "32443" "32444" "32445" "32446" "32447" "32448" "32449" "32450" "32451" "32452" "32453" "32454" "32455" "32456" "32457" "32458" "32459" "32460" "32461" "32462" "32463" "32464" "32465" "32466" "32467" "32468" "32469" "32470" "32471" "32472" "32473" "32474" "32475" "32476" "32477" "32478" "32479" "32480" "32481" "32482" "32483" "32484" "32485" "32486" "32487" "32488" "32489" "32490" "32491" "32492" "32493" "32494" "32495" "32496" "32497" "32498" "32499" "32500" "32501" "32502" "32503" "32504" "32505" "32506" "32507" "32508" "32509" "32510" "32511" "32512" "32513" "32514" "32515" "32516" "32517" "32518" "32519" "32520" "32521" "32522" "32523" "32524" "32525" "32526" "32527" "32528" "32529" "32530" "32531" "32532" "32533" "32534" "32535" "32536" "32537" "32538" "32539" "32540" "32541" "32542" "32543" "32544" "32545" "32546" "32547" "32548" "32549" "32550" "32551" "32552" "32553" "32554" "32555" "32556" "32557" "32558" "32559" "32560" "32561" "32562" "32563" "32564" "32565" "32566" "32567" "32568" "32569" "32570" "32571" "32572" "32573" "32574" "32575" "32576" "32577" "32578" "32579" "32580" "32581" "32582" "32583" "32584" "32585" "32586" "32587" "32588" "32589" "32590" "32591" "32592" "32593" "32594" "32595" "32596" "32597" "32598" "32599" "32600" "32601" "32602" "32603" "32604" "32605" "32606" "32607" "32608" "32609" "32610" "32611" "32612" "32613" "32614" "32615" "32616" "32617" "32618" "32619" "32620" "32621" "32622" "32623" "32624" "32625" "32626" "32627" "32628" "32629" "32630" "32631" "32632" "32633" "32634" "32635" "32636" "32637" "32638" "32639" "32640" "32641" "32642" "32643" "32644" "32645" "32646" "32647" "32648" "32649" "32650" "32651" "32652" "32653" "32654" "32655" "32656" "32657" "32658" "32659" "32660" "32661" "32662" "32663" "32664" "32665" "32666" "32667" "32668" "32669" "32670" "32671" "32672" "32673" "32674" "32675" "32676" "32677" "32678" "32679" "32680" "32681" "32682" "32683" "32684" "32685" "32686" "32687" "32688" "32689" "32690" "32691" "32692" "32693" "32694" "32695" "32696" "32697" "32698" "32699" "32700" "32701" "32702" "32703" "32704" "32705" "32706" "32707" "32708" "32709" "32710" "32711" "32712" "32713" "32714" "32715" "32716" "32717" "32718" "32719" "32720" "32721" "32722" "32723" "32724" "32725" "32726" "32727" "32728" "32729" "32730" "32731" "32732" "32733" "32734" "32735" "32736" "32737" "32738" "32739" "32740" "32741" "32742" "32743" "32744" "32745" "32746" "32747" "32748" "32749" "32750" "32751" "32752" "32753" "32754" "32755" "32756" "32757" "32758" "32759" "32760" "32761" "32762" "32763" "32764" "32765" "32766" "32767" "32768" "32769" "32770" "32771" "32772" "32773" "32774" "32775" "32776" "32777" "32778" "32779" "32780" "32781" "32782" "32783" "32784" "32785" "32786" "32787" "32788" "32789" "32790" "32791" "32792" "32793" "32794" "32795" "32796" "32797" "32798" "32799" "32800" "32801" "32802" "32803" "32804" "32805" "32806" "32807" "32808" "32809" "32810" "32811" "32812" "32813" "32814" "32815" "32816" "32817" "32818" "32819" "32820" "32821" "32822" "32823" "32824" "32825" "32826" "32827" "32828" "32829" "32830" "32831" "32832" "32833" "32834" "32835" "32836" "32837" "32838" "32839" "32840" "32841" "32842" "32843" "32844" "32845" "32846" "32847" "32848" "32849" "32850" "32851" "32852" "32853" "32854" "32855" "32856" "32857" "32858" "32859" "32860" "32861" "32862" "32863" "32864" "32865" "32866" "32867" "32868" "32869" "32870" "32871" "32872" "32873" "32874" "32875" "32876" "32877" "32878" "32879" "32880" "32881" "32882" "32883" "32884" "32885" "32886" "32887" "32888" "32889" "32890" "32891" "32892" "32893" "32894" "32895" "32896" "32897" "32898" "32899" "32900" "32901" "32902" "32903" "32904" "32905" "32906" "32907" "32908" "32909" "32910" "32911" "32912" "32913" "32914" "32915" "32916" "32917" "32918" "32919" "32920" "32921" "32922" "32923" "32924" "32925" "32926" "32927" "32928" "32929" "32930" "32931" "32932" "32933" "32934" "32935" "32936" "32937" "32938" "32939" "32940" "32941" "32942" "32943" "32944" "32945" "32946" "32947" "32948" "32949" "32950" "32951" "32952" "32953" "32954" "32955" "32956" "32957" "32958" "32959" "32960" "32961" "32962" "32963" "32964" "32965" "32966" "32967" "32968" "32969" "32970" "32971" "32972" "32973" "32974" "32975" "32976" "32977" "32978" "32979" "32980" "32981" "32982" "32983" "32984" "32985" "32986" "32987" "32988" "32989" "32990" "32991" "32992" "32993" "32994" "32995" "32996" "32997" "32998" "32999" "33000" "33001" "33002" "33003" "33004" "33005" "33006" "33007" "33008" "33009" "33010" "33011" "33012" "33013" "33014" "33015" "33016" "33017" "33018" "33019" "33020" "33021" "33022" "33023" "33024" "33025" "33026" "33027" "33028" "33029" "33030" "33031" "33032" "33033" "33034" "33035" "33036" "33037" "33038" "33039" "33040" "33041" "33042" "33043" "33044" "33045" "33046" "33047" "33048" "33049" "33050" "33051" "33052" "33053" "33054" "33055" "33056" "33057" "33058" "33059" "33060" "33061" "33062" "33063" "33064" "33065" "33066" "33067" "33068" "33069" "33070" "33071" "33072" "33073" "33074" "33075" "33076" "33077" "33078" "33079" "33080" "33081" "33082" "33083" "33084" "33085" "33086" "33087" "33088" "33089" "33090" "33091" "33092" "33093" "33094" "33095" "33096" "33097" "33098" "33099" "33100" "33101" "33102" "33103" "33104" "33105" "33106" "33107" "33108" "33109" "33110" "33111" "33112" "33113" "33114" "33115" "33116" "33117" "33118" "33119" "33120" "33121" "33122" "33123" "33124" "33125" "33126" "33127" "33128" "33129" "33130" "33131" "33132" "33133" "33134" "33135" "33136" "33137" "33138" "33139" "33140" "33141" "33142" "33143" "33144" "33145" "33146" "33147" "33148" "33149" "33150" "33151" "33152" "33153" "33154" "33155" "33156" "33157" "33158" "33159" "33160" "33161" "33162" "33163" "33164" "33165" "33166" "33167" "33168" "33169" "33170" "33171" "33172" "33173" "33174" "33175" "33176" "33177" "33178" "33179" "33180" "33181" "33182" "33183" "33184" "33185" "33186" "33187" "33188" "33189" "33190" "33191" "33192" "33193" "33194" "33195" "33196" "33197" "33198" "33199" "33200" "33201" "33202" "33203" "33204" "33205" "33206" "33207" "33208" "33209" "33210" "33211" "33212" "33213" "33214" "33215" "33216" "33217" "33218" "33219" "33220" "33221" "33222" "33223" "33224" "33225" "33226" "33227" "33228" "33229" "33230" "33231" "33232" "33233" "33234" "33235" "33236" "33237" "33238" "33239" "33240" "33241" "33242" "33243" "33244" "33245" "33246" "33247" "33248" "33249" "33250" "33251" "33252" "33253" "33254" "33255" "33256" "33257" "33258" "33259" "33260" "33261" "33262" "33263" "33264" "33265" "33266" "33267" "33268" "33269" "33270" "33271" "33272" "33273" "33274" "33275" "33276" "33277" "33278" "33279" "33280" "33281" "33282" "33283" "33284" "33285" "33286" "33287" "33288" "33289" "33290" "33291" "33292" "33293" "33294" "33295" "33296" "33297" "33298" "33299" "33300" "33301" "33302" "33303" "33304" "33305" "33306" "33307" "33308" "33309" "33310" "33311" "33312" "33313" "33314" "33315" "33316" "33317" "33318" "33319" "33320" "33321" "33322" "33323" "33324" "33325" "33326" "33327" "33328" "33329" "33330" "33331" "33332" "33333" "33334" "33335" "33336" "33337" "33338" "33339" "33340" "33341" "33342" "33343" "33344" "33345" "33346" "33347" "33348" "33349" "33350" "33351" "33352" "33353" "33354" "33355" "33356" "33357" "33358" "33359" "33360" "33361" "33362" "33363" "33364" "33365" "33366" "33367" "33368" "33369" "33370" "33371" "33372" "33373" "33374" "33375" "33376" "33377" "33378" "33379" "33380" "33381" "33382" "33383" "33384" "33385" "33386" "33387" "33388" "33389" "33390" "33391" "33392" "33393" "33394" "33395" "33396" "33397" "33398" "33399" "33400" "33401" "33402" "33403" "33404" "33405" "33406" "33407" "33408" "33409" "33410" "33411" "33412" "33413" "33414" "33415" "33416" "33417" "33418" "33419" "33420" "33421" "33422" "33423" "33424" "33425" "33426" "33427" "33428" "33429" "33430" "33431" "33432" "33433" "33434" "33435" "33436" "33437" "33438" "33439" "33440" "33441" "33442" "33443" "33444" "33445" "33446" "33447" "33448" "33449" "33450" "33451" "33452" "33453" "33454" "33455" "33456" "33457" "33458" "33459" "33460" "33461" "33462" "33463" "33464" "33465" "33466" "33467" "33468" "33469" "33470" "33471" "33472" "33473" "33474" "33475" "33476" "33477" "33478" "33479" "33480" "33481" "33482" "33483" "33484" "33485" "33486" "33487" "33488" "33489" "33490" "33491" "33492" "33493" "33494" "33495" "33496" "33497" "33498" "33499" "33500" "33501" "33502" "33503" "33504" "33505" "33506" "33507" "33508" "33509" "33510" "33511" "33512" "33513" "33514" "33515" "33516" "33517" "33518" "33519" "33520" "33521" "33522" "33523" "33524" "33525" "33526" "33527" "33528" "33529" "33530" "33531" "33532" "33533" "33534" "33535" "33536" "33537" "33538" "33539" "33540" "33541" "33542" "33543" "33544" "33545" "33546" "33547" "33548" "33549" "33550" "33551" "33552" "33553" "33554" "33555" "33556" "33557" "33558" "33559" "33560" "33561" "33562" "33563" "33564" "33565" "33566" "33567" "33568" "33569" "33570" "33571" "33572" "33573" "33574" "33575" "33576" "33577" "33578" "33579" "33580" "33581" "33582" "33583" "33584" "33585" "33586" "33587" "33588" "33589" "33590" "33591" "33592" "33593" "33594" "33595" "33596" "33597" "33598" "33599" "33600" "33601" "33602" "33603" "33604" "33605" "33606" "33607" "33608" "33609" "33610" "33611" "33612" "33613" "33614" "33615" "33616" "33617" "33618" "33619" "33620" "33621" "33622" "33623" "33624" "33625" "33626" "33627" "33628" "33629" "33630" "33631" "33632" "33633" "33634" "33635" "33636" "33637" "33638" "33639" "33640" "33641" "33642" "33643" "33644" "33645" "33646" "33647" "33648" "33649" "33650" "33651" "33652" "33653" "33654" "33655" "33656" "33657" "33658" "33659" "33660" "33661" "33662" "33663" "33664" "33665" "33666" "33667" "33668" "33669" "33670" "33671" "33672" "33673" "33674" "33675" "33676" "33677" "33678" "33679" "33680" "33681" "33682" "33683" "33684" "33685" "33686" "33687" "33688" "33689" "33690" "33691" "33692" "33693" "33694" "33695" "33696" "33697" "33698" "33699" "33700" "33701" "33702" "33703" "33704" "33705" "33706" "33707" "33708" "33709" "33710" "33711" "33712" "33713" "33714" "33715" "33716" "33717" "33718" "33719" "33720" "33721" "33722" "33723" "33724" "33725" "33726" "33727" "33728" "33729" "33730" "33731" "33732" "33733" "33734" "33735" "33736" "33737" "33738" "33739" "33740" "33741" "33742" "33743" "33744" "33745" "33746" "33747" "33748" "33749" "33750" "33751" "33752" "33753" "33754" "33755" "33756" "33757" "33758" "33759" "33760" "33761" "33762" "33763" "33764" "33765" "33766" "33767" "33768" "33769" "33770" "33771" "33772" "33773" "33774" "33775" "33776" "33777" "33778" "33779" "33780" "33781" "33782" "33783" "33784" "33785" "33786" "33787" "33788" "33789" "33790" "33791" "33792" "33793" "33794" "33795" "33796" "33797" "33798" "33799" "33800" "33801" "33802" "33803" "33804" "33805" "33806" "33807" "33808" "33809" "33810" "33811" "33812" "33813" "33814" "33815" "33816" "33817" "33818" "33819" "33820" "33821" "33822" "33823" "33824" "33825" "33826" "33827" "33828" "33829" "33830" "33831" "33832" "33833" "33834" "33835" "33836" "33837" "33838" "33839" "33840" "33841" "33842" "33843" "33844" "33845" "33846" "33847" "33848" "33849" "33850" "33851" "33852" "33853" "33854" "33855" "33856" "33857" "33858" "33859" "33860" "33861" "33862" "33863" "33864" "33865" "33866" "33867" "33868" "33869" "33870" "33871" "33872" "33873" "33874" "33875" "33876" "33877" "33878" "33879" "33880" "33881" "33882" "33883" "33884" "33885" "33886" "33887" "33888" "33889" "33890" "33891" "33892" "33893" "33894" "33895" "33896" "33897" "33898" "33899" "33900" "33901" "33902" "33903" "33904" "33905" "33906" "33907" "33908" "33909" "33910" "33911" "33912" "33913" "33914" "33915" "33916" "33917" "33918" "33919" "33920" "33921" "33922" "33923" "33924" "33925" "33926" "33927" "33928" "33929" "33930" "33931" "33932" "33933" "33934" "33935" "33936" "33937" "33938" "33939" "33940" "33941" "33942" "33943" "33944" "33945" "33946" "33947" "33948" "33949" "33950" "33951" "33952" "33953" "33954" "33955" "33956" "33957" "33958" "33959" "33960" "33961" "33962" "33963" "33964" "33965" "33966" "33967" "33968" "33969" "33970" "33971" "33972" "33973" "33974" "33975" "33976" "33977" "33978" "33979" "33980" "33981" "33982" "33983" "33984" "33985" "33986" "33987" "33988" "33989" "33990" "33991" "33992" "33993" "33994" "33995" "33996" "33997" "33998" "33999" "34000" "34001" "34002" "34003" "34004" "34005" "34006" "34007" "34008" "34009" "34010" "34011" "34012" "34013" "34014" "34015" "34016" "34017" "34018" "34019" "34020" "34021" "34022" "34023" "34024" "34025" "34026" "34027" "34028" "34029" "34030" "34031" "34032" "34033" "34034" "34035" "34036" "34037" "34038" "34039" "34040" "34041" "34042" "34043" "34044" "34045" "34046" "34047" "34048" "34049" "34050" "34051" "34052" "34053" "34054" "34055" "34056" "34057" "34058" "34059" "34060" "34061" "34062" "34063" "34064" "34065" "34066" "34067" "34068" "34069" "34070" "34071" "34072" "34073" "34074" "34075" "34076" "34077" "34078" "34079" "34080" "34081" "34082" "34083" "34084" "34085" "34086" "34087" "34088" "34089" "34090" "34091" "34092" "34093" "34094" "34095" "34096" "34097" "34098" "34099" "34100" "34101" "34102" "34103" "34104" "34105" "34106" "34107" "34108" "34109" "34110" "34111" "34112" "34113" "34114" "34115" "34116" "34117" "34118" "34119" "34120" "34121" "34122" "34123" "34124" "34125" "34126" "34127" "34128" "34129" "34130" "34131" "34132" "34133" "34134" "34135" "34136" "34137" "34138" "34139" "34140" "34141" "34142" "34143" "34144" "34145" "34146" "34147" "34148" "34149" "34150" "34151" "34152" "34153" "34154" "34155" "34156" "34157" "34158" "34159" "34160" "34161" "34162" "34163" "34164" "34165" "34166" "34167" "34168" "34169" "34170" "34171" "34172" "34173" "34174" "34175" "34176" "34177" "34178" "34179" "34180" "34181" "34182" "34183" "34184" "34185" "34186" "34187" "34188" "34189" "34190" "34191" "34192" "34193" "34194" "34195" "34196" "34197" "34198" "34199" "34200" "34201" "34202" "34203" "34204" "34205" "34206" "34207" "34208" "34209" "34210" "34211" "34212" "34213" "34214" "34215" "34216" "34217" "34218" "34219" "34220" "34221" "34222" "34223" "34224" "34225" "34226" "34227" "34228" "34229" "34230" "34231" "34232" "34233" "34234" "34235" "34236" "34237" "34238" "34239" "34240" "34241" "34242" "34243" "34244" "34245" "34246" "34247" "34248" "34249" "34250" "34251" "34252" "34253" "34254" "34255" "34256" "34257" "34258" "34259" "34260" "34261" "34262" "34263" "34264" "34265" "34266" "34267" "34268" "34269" "34270" "34271" "34272" "34273" "34274" "34275" "34276" "34277" "34278" "34279" "34280" "34281" "34282" "34283" "34284" "34285" "34286" "34287" "34288" "34289" "34290" "34291" "34292" "34293" "34294" "34295" "34296" "34297" "34298" "34299" "34300" "34301" "34302" "34303" "34304" "34305" "34306" "34307" "34308" "34309" "34310" "34311" "34312" "34313" "34314" "34315" "34316" "34317" "34318" "34319" "34320" "34321" "34322" "34323" "34324" "34325" "34326" "34327" "34328" "34329" "34330" "34331" "34332" "34333" "34334" "34335" "34336" "34337" "34338" "34339" "34340" "34341" "34342" "34343" "34344" "34345" "34346" "34347" "34348" "34349" "34350" "34351" "34352" "34353" "34354" "34355" "34356" "34357" "34358" "34359" "34360" "34361" "34362" "34363" "34364" "34365" "34366" "34367" "34368" "34369" "34370" "34371" "34372" "34373" "34374" "34375" "34376" "34377" "34378" "34379" "34380" "34381" "34382" "34383" "34384" "34385" "34386" "34387" "34388" "34389" "34390" "34391" "34392" "34393" "34394" "34395" "34396" "34397" "34398" "34399" "34400" "34401" "34402" "34403" "34404" "34405" "34406" "34407" "34408" "34409" "34410" "34411" "34412" "34413" "34414" "34415" "34416" "34417" "34418" "34419" "34420" "34421" "34422" "34423" "34424" "34425" "34426" "34427" "34428" "34429" "34430" "34431" "34432" "34433" "34434" "34435" "34436" "34437" "34438" "34439" "34440" "34441" "34442" "34443" "34444" "34445" "34446" "34447" "34448" "34449" "34450" "34451" "34452" "34453" "34454" "34455" "34456" "34457" "34458" "34459" "34460" "34461" "34462" "34463" "34464" "34465" "34466" "34467" "34468" "34469" "34470" "34471" "34472" "34473" "34474" "34475" "34476" "34477" "34478" "34479" "34480" "34481" "34482" "34483" "34484" "34485" "34486" "34487" "34488" "34489" "34490" "34491" "34492" "34493" "34494" "34495" "34496" "34497" "34498" "34499" "34500" "34501" "34502" "34503" "34504" "34505" "34506" "34507" "34508" "34509" "34510" "34511" "34512" "34513" "34514" "34515" "34516" "34517" "34518" "34519" "34520" "34521" "34522" "34523" "34524" "34525" "34526" "34527" "34528" "34529" "34530" "34531" "34532" "34533" "34534" "34535" "34536" "34537" "34538" "34539" "34540" "34541" "34542" "34543" "34544" "34545" "34546" "34547" "34548" "34549" "34550" "34551" "34552" "34553" "34554" "34555" "34556" "34557" "34558" "34559" "34560" "34561" "34562" "34563" "34564" "34565" "34566" "34567" "34568" "34569" "34570" "34571" "34572" "34573" "34574" "34575" "34576" "34577" "34578" "34579" "34580" "34581" "34582" "34583" "34584" "34585" "34586" "34587" "34588" "34589" "34590" "34591" "34592" "34593" "34594" "34595" "34596" "34597" "34598" "34599" "34600" "34601" "34602" "34603" "34604" "34605" "34606" "34607" "34608" "34609" "34610" "34611" "34612" "34613" "34614" "34615" "34616" "34617" "34618" "34619" "34620" "34621" "34622" "34623" "34624" "34625" "34626" "34627" "34628" "34629" "34630" "34631" "34632" "34633" "34634" "34635" "34636" "34637" "34638" "34639" "34640" "34641" "34642" "34643" "34644" "34645" "34646" "34647" "34648" "34649" "34650" "34651" "34652" "34653" "34654" "34655" "34656" "34657" "34658" "34659" "34660" "34661" "34662" "34663" "34664" "34665" "34666" "34667" "34668" "34669" "34670" "34671" "34672" "34673" "34674" "34675" "34676" "34677" "34678" "34679" "34680" "34681" "34682" "34683" "34684" "34685" "34686" "34687" "34688" "34689" "34690" "34691" "34692" "34693" "34694" "34695" "34696" "34697" "34698" "34699" "34700" "34701" "34702" "34703" "34704" "34705" "34706" "34707" "34708" "34709" "34710" "34711" "34712" "34713" "34714" "34715" "34716" "34717" "34718" "34719" "34720" "34721" "34722" "34723" "34724" "34725" "34726" "34727" "34728" "34729" "34730" "34731" "34732" "34733" "34734" "34735" "34736" "34737" "34738" "34739" "34740" "34741" "34742" "34743" "34744" "34745" "34746" "34747" "34748" "34749" "34750" "34751" "34752" "34753" "34754" "34755" "34756" "34757" "34758" "34759" "34760" "34761" "34762" "34763" "34764" "34765" "34766" "34767" "34768" "34769" "34770" "34771" "34772" "34773" "34774" "34775" "34776" "34777" "34778" "34779" "34780" "34781" "34782" "34783" "34784" "34785" "34786" "34787" "34788" "34789" "34790" "34791" "34792" "34793" "34794" "34795" "34796" "34797" "34798" "34799" "34800" "34801" "34802" "34803" "34804" "34805" "34806" "34807" "34808" "34809" "34810" "34811" "34812" "34813" "34814" "34815" "34816" "34817" "34818" "34819" "34820" "34821" "34822" "34823" "34824" "34825" "34826" "34827" "34828" "34829" "34830" "34831" "34832" "34833" "34834" "34835" "34836" "34837" "34838" "34839" "34840" "34841" "34842" "34843" "34844" "34845" "34846" "34847" "34848" "34849" "34850" "34851" "34852" "34853" "34854" "34855" "34856" "34857" "34858" "34859" "34860" "34861" "34862" "34863" "34864" "34865" "34866" "34867" "34868" "34869" "34870" "34871" "34872" "34873" "34874" "34875" "34876" "34877" "34878" "34879" "34880" "34881" "34882" "34883" "34884" "34885" "34886" "34887" "34888" "34889" "34890" "34891" "34892" "34893" "34894" "34895" "34896" "34897" "34898" "34899" "34900" "34901" "34902" "34903" "34904" "34905" "34906" "34907" "34908" "34909" "34910" "34911" "34912" "34913" "34914" "34915" "34916" "34917" "34918" "34919" "34920" "34921" "34922" "34923" "34924" "34925" "34926" "34927" "34928" "34929" "34930" "34931" "34932" "34933" "34934" "34935" "34936" "34937" "34938" "34939" "34940" "34941" "34942" "34943" "34944" "34945" "34946" "34947" "34948" "34949" "34950" "34951" "34952" "34953" "34954" "34955" "34956" "34957" "34958" "34959" "34960" "34961" "34962" "34963" "34964" "34965" "34966" "34967" "34968" "34969" "34970" "34971" "34972" "34973" "34974" "34975" "34976" "34977" "34978" "34979" "34980" "34981" "34982" "34983" "34984" "34985" "34986" "34987" "34988" "34989" "34990" "34991" "34992" "34993" "34994" "34995" "34996" "34997" "34998" "34999" "35000" "35001" "35002" "35003" "35004" "35005" "35006" "35007" "35008" "35009" "35010" "35011" "35012" "35013" "35014" "35015" "35016" "35017" "35018" "35019" "35020" "35021" "35022" "35023" "35024" "35025" "35026" "35027" "35028" "35029" "35030" "35031" "35032" "35033" "35034" "35035" "35036" "35037" "35038" "35039" "35040" "35041" "35042" "35043" "35044" "35045" "35046" "35047" "35048" "35049" "35050" "35051" "35052" "35053" "35054" "35055" "35056" "35057" "35058" "35059" "35060" "35061" "35062" "35063" "35064" "35065" "35066" "35067" "35068" "35069" "35070" "35071" "35072" "35073" "35074" "35075" "35076" "35077" "35078" "35079" "35080" "35081" "35082" "35083" "35084" "35085" "35086" "35087" "35088" "35089" "35090" "35091" "35092" "35093" "35094" "35095" "35096" "35097" "35098" "35099" "35100" "35101" "35102" "35103" "35104" "35105" "35106" "35107" "35108" "35109" "35110" "35111" "35112" "35113" "35114" "35115" "35116" "35117" "35118" "35119" "35120" "35121" "35122" "35123" "35124" "35125" "35126" "35127" "35128" "35129" "35130" "35131" "35132" "35133" "35134" "35135" "35136" "35137" "35138" "35139" "35140" "35141" "35142" "35143" "35144" "35145" "35146" "35147" "35148" "35149" "35150" "35151" "35152" "35153" "35154" "35155" "35156" "35157" "35158" "35159" "35160" "35161" "35162" "35163" "35164" "35165" "35166" "35167" "35168" "35169" "35170" "35171" "35172" "35173" "35174" "35175" "35176" "35177" "35178" "35179" "35180" "35181" "35182" "35183" "35184" "35185" "35186" "35187" "35188" "35189" "35190" "35191" "35192" "35193" "35194" "35195" "35196" "35197" "35198" "35199" "35200" "35201" "35202" "35203" "35204" "35205" "35206" "35207" "35208" "35209" "35210" "35211" "35212" "35213" "35214" "35215" "35216" "35217" "35218" "35219" "35220" "35221" "35222" "35223" "35224" "35225" "35226" "35227" "35228" "35229" "35230" "35231" "35232" "35233" "35234" "35235" "35236" "35237" "35238" "35239" "35240" "35241" "35242" "35243" "35244" "35245" "35246" "35247" "35248" "35249" "35250" "35251" "35252" "35253" "35254" "35255" "35256" "35257" "35258" "35259" "35260" "35261" "35262" "35263" "35264" "35265" "35266" "35267" "35268" "35269" "35270" "35271" "35272" "35273" "35274" "35275" "35276" "35277" "35278" "35279" "35280" "35281" "35282" "35283" "35284" "35285" "35286" "35287" "35288" "35289" "35290" "35291" "35292" "35293" "35294" "35295" "35296" "35297" "35298" "35299" "35300" "35301" "35302" "35303" "35304" "35305" "35306" "35307" "35308" "35309" "35310" "35311" "35312" "35313" "35314" "35315" "35316" "35317" "35318" "35319" "35320" "35321" "35322" "35323" "35324" "35325" "35326" "35327" "35328" "35329" "35330" "35331" "35332" "35333" "35334" "35335" "35336" "35337" "35338" "35339" "35340" "35341" "35342" "35343" "35344" "35345" "35346" "35347" "35348" "35349" "35350" "35351" "35352" "35353" "35354" "35355" "35356" "35357" "35358" "35359" "35360" "35361" "35362" "35363" "35364" "35365" "35366" "35367" "35368" "35369" "35370" "35371" "35372" "35373" "35374" "35375" "35376" "35377" "35378" "35379" "35380" "35381" "35382" "35383" "35384" "35385" "35386" "35387" "35388" "35389" "35390" "35391" "35392" "35393" "35394" "35395" "35396" "35397" "35398" "35399" "35400" "35401" "35402" "35403" "35404" "35405" "35406" "35407" "35408" "35409" "35410" "35411" "35412" "35413" "35414" "35415" "35416" "35417" "35418" "35419" "35420" "35421" "35422" "35423" "35424" "35425" "35426" "35427" "35428" "35429" "35430" "35431" "35432" "35433" "35434" "35435" "35436" "35437" "35438" "35439" "35440" "35441" "35442" "35443" "35444" "35445" "35446" "35447" "35448" "35449" "35450" "35451" "35452" "35453" "35454" "35455" "35456" "35457" "35458" "35459" "35460" "35461" "35462" "35463" "35464" "35465" "35466" "35467" "35468" "35469" "35470" "35471" "35472" "35473" "35474" "35475" "35476" "35477" "35478" "35479" "35480" "35481" "35482" "35483" "35484" "35485" "35486" "35487" "35488" "35489" "35490" "35491" "35492" "35493" "35494" "35495" "35496" "35497" "35498" "35499" "35500" "35501" "35502" "35503" "35504" "35505" "35506" "35507" "35508" "35509" "35510" "35511" "35512" "35513" "35514" "35515" "35516" "35517" "35518" "35519" "35520" "35521" "35522" "35523" "35524" "35525" "35526" "35527" "35528" "35529" "35530" "35531" "35532" "35533" "35534" "35535" "35536" "35537" "35538" "35539" "35540" "35541" "35542" "35543" "35544" "35545" "35546" "35547" "35548" "35549" "35550" "35551" "35552" "35553" "35554" "35555" "35556" "35557" "35558" "35559" "35560" "35561" "35562" "35563" "35564" "35565" "35566" "35567" "35568" "35569" "35570" "35571" "35572" "35573" "35574" "35575" "35576" "35577" "35578" "35579" "35580" "35581" "35582" "35583" "35584" "35585" "35586" "35587" "35588" "35589" "35590" "35591" "35592" "35593" "35594" "35595" "35596" "35597" "35598" "35599" "35600" "35601" "35602" "35603" "35604" "35605" "35606" "35607" "35608" "35609" "35610" "35611" "35612" "35613" "35614" "35615" "35616" "35617" "35618" "35619" "35620" "35621" "35622" "35623" "35624" "35625" "35626" "35627" "35628" "35629" "35630" "35631" "35632" "35633" "35634" "35635" "35636" "35637" "35638" "35639" "35640" "35641" "35642" "35643" "35644" "35645" "35646" "35647" "35648" "35649" "35650" "35651" "35652" "35653" "35654" "35655" "35656" "35657" "35658" "35659" "35660" "35661" "35662" "35663" "35664" "35665" "35666" "35667" "35668" "35669" "35670" "35671" "35672" "35673" "35674" "35675" "35676" "35677" "35678" "35679" "35680" "35681" "35682" "35683" "35684" "35685" "35686" "35687" "35688" "35689" "35690" "35691" "35692" "35693" "35694" "35695" "35696" "35697" "35698" "35699" "35700" "35701" "35702" "35703" "35704" "35705" "35706" "35707" "35708" "35709" "35710" "35711" "35712" "35713" "35714" "35715" "35716" "35717" "35718" "35719" "35720" "35721" "35722" "35723" "35724" "35725" "35726" "35727" "35728" "35729" "35730" "35731" "35732" "35733" "35734" "35735" "35736" "35737" "35738" "35739" "35740" "35741" "35742" "35743" "35744" "35745" "35746" "35747" "35748" "35749" "35750" "35751" "35752" "35753" "35754" "35755" "35756" "35757" "35758" "35759" "35760" "35761" "35762" "35763" "35764" "35765" "35766" "35767" "35768" "35769" "35770" "35771" "35772" "35773" "35774" "35775" "35776" "35777" "35778" "35779" "35780" "35781" "35782" "35783" "35784" "35785" "35786" "35787" "35788" "35789" "35790" "35791" "35792" "35793" "35794" "35795" "35796" "35797" "35798" "35799" "35800" "35801" "35802" "35803" "35804" "35805" "35806" "35807" "35808" "35809" "35810" "35811" "35812" "35813" "35814" "35815" "35816" "35817" "35818" "35819" "35820" "35821" "35822" "35823" "35824" "35825" "35826" "35827" "35828" "35829" "35830" "35831" "35832" "35833" "35834" "35835" "35836" "35837" "35838" "35839" "35840" "35841" "35842" "35843" "35844" "35845" "35846" "35847" "35848" "35849" "35850" "35851" "35852" "35853" "35854" "35855" "35856" "35857" "35858" "35859" "35860" "35861" "35862" "35863" "35864" "35865" "35866" "35867" "35868" "35869" "35870" "35871" "35872" "35873" "35874" "35875" "35876" "35877" "35878" "35879" "35880" "35881" "35882" "35883" "35884" "35885" "35886" "35887" "35888" "35889" "35890" "35891" "35892" "35893" "35894" "35895" "35896" "35897" "35898" "35899" "35900" "35901" "35902" "35903" "35904" "35905" "35906" "35907" "35908" "35909" "35910" "35911" "35912" "35913" "35914" "35915" "35916" "35917" "35918" "35919" "35920" "35921" "35922" "35923" "35924" "35925" "35926" "35927" "35928" "35929" "35930" "35931" "35932" "35933" "35934" "35935" "35936" "35937" "35938" "35939" "35940" "35941" "35942" "35943" "35944" "35945" "35946" "35947" "35948" "35949" "35950" "35951" "35952" "35953" "35954" "35955" "35956" "35957" "35958" "35959" "35960" "35961" "35962" "35963" "35964" "35965" "35966" "35967" "35968" "35969" "35970" "35971" "35972" "35973" "35974" "35975" "35976" "35977" "35978" "35979" "35980" "35981" "35982" "35983" "35984" "35985" "35986" "35987" "35988" "35989" "35990" "35991" "35992" "35993" "35994" "35995" "35996" "35997" "35998" "35999" "36000" "36001" "36002" "36003" "36004" "36005" "36006" "36007" "36008" "36009" "36010" "36011" "36012" "36013" "36014" "36015" "36016" "36017" "36018" "36019" "36020" "36021" "36022" "36023" "36024" "36025" "36026" "36027" "36028" "36029" "36030" "36031" "36032" "36033" "36034" "36035" "36036" "36037" "36038" "36039" "36040" "36041" "36042" "36043" "36044" "36045" "36046" "36047" "36048" "36049" "36050" "36051" "36052" "36053" "36054" "36055" "36056" "36057" "36058" "36059" "36060" "36061" "36062" "36063" "36064" "36065" "36066" "36067" "36068" "36069" "36070" "36071" "36072" "36073" "36074" "36075" "36076" "36077" "36078" "36079" "36080" "36081" "36082" "36083" "36084" "36085" "36086" "36087" "36088" "36089" "36090" "36091" "36092" "36093" "36094" "36095" "36096" "36097" "36098" "36099" "36100" "36101" "36102" "36103" "36104" "36105" "36106" "36107" "36108" "36109" "36110" "36111" "36112" "36113" "36114" "36115" "36116" "36117" "36118" "36119" "36120" "36121" "36122" "36123" "36124" "36125" "36126" "36127" "36128" "36129" "36130" "36131" "36132" "36133" "36134" "36135" "36136" "36137" "36138" "36139" "36140" "36141" "36142" "36143" "36144" "36145" "36146" "36147" "36148" "36149" "36150" "36151" "36152" "36153" "36154" "36155" "36156" "36157" "36158" "36159" "36160" "36161" "36162" "36163" "36164" "36165" "36166" "36167" "36168" "36169" "36170" "36171" "36172" "36173" "36174" "36175" "36176" "36177" "36178" "36179" "36180" "36181" "36182" "36183" "36184" "36185" "36186" "36187" "36188" "36189" "36190" "36191" "36192" "36193" "36194" "36195" "36196" "36197" "36198" "36199" "36200" "36201" "36202" "36203" "36204" "36205" "36206" "36207" "36208" "36209" "36210" "36211" "36212" "36213" "36214" "36215" "36216" "36217" "36218" "36219" "36220" "36221" "36222" "36223" "36224" "36225" "36226" "36227" "36228" "36229" "36230" "36231" "36232" "36233" "36234" "36235" "36236" "36237" "36238" "36239" "36240" "36241" "36242" "36243" "36244" "36245" "36246" "36247" "36248" "36249" "36250" "36251" "36252" "36253" "36254" "36255" "36256" "36257" "36258" "36259" "36260" "36261" "36262" "36263" "36264" "36265" "36266" "36267" "36268" "36269" "36270" "36271" "36272" "36273" "36274" "36275" "36276" "36277" "36278" "36279" "36280" "36281" "36282" "36283" "36284" "36285" "36286" "36287" "36288" "36289" "36290" "36291" "36292" "36293" "36294" "36295" "36296" "36297" "36298" "36299" "36300" "36301" "36302" "36303" "36304" "36305" "36306" "36307" "36308" "36309" "36310" "36311" "36312" "36313" "36314" "36315" "36316" "36317" "36318" "36319" "36320" "36321" "36322" "36323" "36324" "36325" "36326" "36327" "36328" "36329" "36330" "36331" "36332" "36333" "36334" "36335" "36336" "36337" "36338" "36339" "36340" "36341" "36342" "36343" "36344" "36345" "36346" "36347" "36348" "36349" "36350" "36351" "36352" "36353" "36354" "36355" "36356" "36357" "36358" "36359" "36360" "36361" "36362" "36363" "36364" "36365" "36366" "36367" "36368" "36369" "36370" "36371" "36372" "36373" "36374" "36375" "36376" "36377" "36378" "36379" "36380" "36381" "36382" "36383" "36384" "36385" "36386" "36387" "36388" "36389" "36390" "36391" "36392" "36393" "36394" "36395" "36396" "36397" "36398" "36399" "36400" "36401" "36402" "36403" "36404" "36405" "36406" "36407" "36408" "36409" "36410" "36411" "36412" "36413" "36414" "36415" "36416" "36417" "36418" "36419" "36420" "36421" "36422" "36423" "36424" "36425" "36426" "36427" "36428" "36429" "36430" "36431" "36432" "36433" "36434" "36435" "36436" "36437" "36438" "36439" "36440" "36441" "36442" "36443" "36444" "36445" "36446" "36447" "36448" "36449" "36450" "36451" "36452" "36453" "36454" "36455" "36456" "36457" "36458" "36459" "36460" "36461" "36462" "36463" "36464" "36465" "36466" "36467" "36468" "36469" "36470" "36471" "36472" "36473" "36474" "36475" "36476" "36477" "36478" "36479" "36480" "36481" "36482" "36483" "36484" "36485" "36486" "36487" "36488" "36489" "36490" "36491" "36492" "36493" "36494" "36495" "36496" "36497" "36498" "36499" "36500" "36501" "36502" "36503" "36504" "36505" "36506" "36507" "36508" "36509" "36510" "36511" "36512" "36513" "36514" "36515" "36516" "36517" "36518" "36519" "36520" "36521" "36522" "36523" "36524" "36525" "36526" "36527" "36528" "36529" "36530" "36531" "36532" "36533" "36534" "36535" "36536" "36537" "36538" "36539" "36540" "36541" "36542" "36543" "36544" "36545" "36546" "36547" "36548" "36549" "36550" "36551" "36552" "36553" "36554" "36555" "36556" "36557" "36558" "36559" "36560" "36561" "36562" "36563" "36564" "36565" "36566" "36567" "36568" "36569" "36570" "36571" "36572" "36573" "36574" "36575" "36576" "36577" "36578" "36579" "36580" "36581" "36582" "36583" "36584" "36585" "36586" "36587" "36588" "36589" "36590" "36591" "36592" "36593" "36594" "36595" "36596" "36597" "36598" "36599" "36600" "36601" "36602" "36603" "36604" "36605" "36606" "36607" "36608" "36609" "36610" "36611" "36612" "36613" "36614" "36615" "36616" "36617" "36618" "36619" "36620" "36621" "36622" "36623" "36624" "36625" "36626" "36627" "36628" "36629" "36630" "36631" "36632" "36633" "36634" "36635" "36636" "36637" "36638" "36639" "36640" "36641" "36642" "36643" "36644" "36645" "36646" "36647" "36648" "36649" "36650" "36651" "36652" "36653" "36654" "36655" "36656" "36657" "36658" "36659" "36660" "36661" "36662" "36663" "36664" "36665" "36666" "36667" "36668" "36669" "36670" "36671" "36672" "36673" "36674" "36675" "36676" "36677" "36678" "36679" "36680" "36681" "36682" "36683" "36684" "36685" "36686" "36687" "36688" "36689" "36690" "36691" "36692" "36693" "36694" "36695" "36696" "36697" "36698" "36699" "36700" "36701" "36702" "36703" "36704" "36705" "36706" "36707" "36708" "36709" "36710" "36711" "36712" "36713" "36714" "36715" "36716" "36717" "36718" "36719" "36720" "36721" "36722" "36723" "36724" "36725" "36726" "36727" "36728" "36729" "36730" "36731" "36732" "36733" "36734" "36735" "36736" "36737" "36738" "36739" "36740" "36741" "36742" "36743" "36744" "36745" "36746" "36747" "36748" "36749" "36750" "36751" "36752" "36753" "36754" "36755" "36756" "36757" "36758" "36759" "36760" "36761" "36762" "36763" "36764" "36765" "36766" "36767" "36768" "36769" "36770" "36771" "36772" "36773" "36774" "36775" "36776" "36777" "36778" "36779" "36780" "36781" "36782" "36783" "36784" "36785" "36786" "36787" "36788" "36789" "36790" "36791" "36792" "36793" "36794" "36795" "36796" "36797" "36798" "36799" "36800" "36801" "36802" "36803" "36804" "36805" "36806" "36807" "36808" "36809" "36810" "36811" "36812" "36813" "36814" "36815" "36816" "36817" "36818" "36819" "36820" "36821" "36822" "36823" "36824" "36825" "36826" "36827" "36828" "36829" "36830" "36831" "36832" "36833" "36834" "36835" "36836" "36837" "36838" "36839" "36840" "36841" "36842" "36843" "36844" "36845" "36846" "36847" "36848" "36849" "36850" "36851" "36852" "36853" "36854" "36855" "36856" "36857" "36858" "36859" "36860" "36861" "36862" "36863" "36864" "36865" "36866" "36867" "36868" "36869" "36870" "36871" "36872" "36873" "36874" "36875" "36876" "36877" "36878" "36879" "36880" "36881" "36882" "36883" "36884" "36885" "36886" "36887" "36888" "36889" "36890" "36891" "36892" "36893" "36894" "36895" "36896" "36897" "36898" "36899" "36900" "36901" "36902" "36903" "36904" "36905" "36906" "36907" "36908" "36909" "36910" "36911" "36912" "36913" "36914" "36915" "36916" "36917" "36918" "36919" "36920" "36921" "36922" "36923" "36924" "36925" "36926" "36927" "36928" "36929" "36930" "36931" "36932" "36933" "36934" "36935" "36936" "36937" "36938" "36939" "36940" "36941" "36942" "36943" "36944" "36945" "36946" "36947" "36948" "36949" "36950" "36951" "36952" "36953" "36954" "36955" "36956" "36957" "36958" "36959" "36960" "36961" "36962" "36963" "36964" "36965" "36966" "36967" "36968" "36969" "36970" "36971" "36972" "36973" "36974" "36975" "36976" "36977" "36978" "36979" "36980" "36981" "36982" "36983" "36984" "36985" "36986" "36987" "36988" "36989" "36990" "36991" "36992" "36993" "36994" "36995" "36996" "36997" "36998" "36999" "37000" "37001" "37002" "37003" "37004" "37005" "37006" "37007" "37008" "37009" "37010" "37011" "37012" "37013" "37014" "37015" "37016" "37017" "37018" "37019" "37020" "37021" "37022" "37023" "37024" "37025" "37026" "37027" "37028" "37029" "37030" "37031" "37032" "37033" "37034" "37035" "37036" "37037" "37038" "37039" "37040" "37041" "37042" "37043" "37044" "37045" "37046" "37047" "37048" "37049" "37050" "37051" "37052" "37053" "37054" "37055" "37056" "37057" "37058" "37059" "37060" "37061" "37062" "37063" "37064" "37065" "37066" "37067" "37068" "37069" "37070" "37071" "37072" "37073" "37074" "37075" "37076" "37077" "37078" "37079" "37080" "37081" "37082" "37083" "37084" "37085" "37086" "37087" "37088" "37089" "37090" "37091" "37092" "37093" "37094" "37095" "37096" "37097" "37098" "37099" "37100" "37101" "37102" "37103" "37104" "37105" "37106" "37107" "37108" "37109" "37110" "37111" "37112" "37113" "37114" "37115" "37116" "37117" "37118" "37119" "37120" "37121" "37122" "37123" "37124" "37125" "37126" "37127" "37128" "37129" "37130" "37131" "37132" "37133" "37134" "37135" "37136" "37137" "37138" "37139" "37140" "37141" "37142" "37143" "37144" "37145" "37146" "37147" "37148" "37149" "37150" "37151" "37152" "37153" "37154" "37155" "37156" "37157" "37158" "37159" "37160" "37161" "37162" "37163" "37164" "37165" "37166" "37167" "37168" "37169" "37170" "37171" "37172" "37173" "37174" "37175" "37176" "37177" "37178" "37179" "37180" "37181" "37182" "37183" "37184" "37185" "37186" "37187" "37188" "37189" "37190" "37191" "37192" "37193" "37194" "37195" "37196" "37197" "37198" "37199" "37200" "37201" "37202" "37203" "37204" "37205" "37206" "37207" "37208" "37209" "37210" "37211" "37212" "37213" "37214" "37215" "37216" "37217" "37218" "37219" "37220" "37221" "37222" "37223" "37224" "37225" "37226" "37227" "37228" "37229" "37230" "37231" "37232" "37233" "37234" "37235" "37236" "37237" "37238" "37239" "37240" "37241" "37242" "37243" "37244" "37245" "37246" "37247" "37248" "37249" "37250" "37251" "37252" "37253" "37254" "37255" "37256" "37257" "37258" "37259" "37260" "37261" "37262" "37263" "37264" "37265" "37266" "37267" "37268" "37269" "37270" "37271" "37272" "37273" "37274" "37275" "37276" "37277" "37278" "37279" "37280" "37281" "37282" "37283" "37284" "37285" "37286" "37287" "37288" "37289" "37290" "37291" "37292" "37293" "37294" "37295" "37296" "37297" "37298" "37299" "37300" "37301" "37302" "37303" "37304" "37305" "37306" "37307" "37308" "37309" "37310" "37311" "37312" "37313" "37314" "37315" "37316" "37317" "37318" "37319" "37320" "37321" "37322" "37323" "37324" "37325" "37326" "37327" "37328" "37329" "37330" "37331" "37332" "37333" "37334" "37335" "37336" "37337" "37338" "37339" "37340" "37341" "37342" "37343" "37344" "37345" "37346" "37347" "37348" "37349" "37350" "37351" "37352" "37353" "37354" "37355" "37356" "37357" "37358" "37359" "37360" "37361" "37362" "37363" "37364" "37365" "37366" "37367" "37368" "37369" "37370" "37371" "37372" "37373" "37374" "37375" "37376" "37377" "37378" "37379" "37380" "37381" "37382" "37383" "37384" "37385" "37386" "37387" "37388" "37389" "37390" "37391" "37392" "37393" "37394" "37395" "37396" "37397" "37398" "37399" "37400" "37401" "37402" "37403" "37404" "37405" "37406" "37407" "37408" "37409" "37410" "37411" "37412" "37413" "37414" "37415" "37416" "37417" "37418" "37419" "37420" "37421" "37422" "37423" "37424" "37425" "37426" "37427" "37428" "37429" "37430" "37431" "37432" "37433" "37434" "37435" "37436" "37437" "37438" "37439" "37440" "37441" "37442" "37443" "37444" "37445" "37446" "37447" "37448" "37449" "37450" "37451" "37452" "37453" "37454" "37455" "37456" "37457" "37458" "37459" "37460" "37461" "37462" "37463" "37464" "37465" "37466" "37467" "37468" "37469" "37470" "37471" "37472" "37473" "37474" "37475" "37476" "37477" "37478" "37479" "37480" "37481" "37482" "37483" "37484" "37485" "37486" "37487" "37488" "37489" "37490" "37491" "37492" "37493" "37494" "37495" "37496" "37497" "37498" "37499" "37500" "37501" "37502" "37503" "37504" "37505" "37506" "37507" "37508" "37509" "37510" "37511" "37512" "37513" "37514" "37515" "37516" "37517" "37518" "37519" "37520" "37521" "37522" "37523" "37524" "37525" "37526" "37527" "37528" "37529" "37530" "37531" "37532" "37533" "37534" "37535" "37536" "37537" "37538" "37539" "37540" "37541" "37542" "37543" "37544" "37545" "37546" "37547" "37548" "37549" "37550" "37551" "37552" "37553" "37554" "37555" "37556" "37557" "37558" "37559" "37560" "37561" "37562" "37563" "37564" "37565" "37566" "37567" "37568" "37569" "37570" "37571" "37572" "37573" "37574" "37575" "37576" "37577" "37578" "37579" "37580" "37581" "37582" "37583" "37584" "37585" "37586" "37587" "37588" "37589" "37590" "37591" "37592" "37593" "37594" "37595" "37596" "37597" "37598" "37599" "37600" "37601" "37602" "37603" "37604" "37605" "37606" "37607" "37608" "37609" "37610" "37611" "37612" "37613" "37614" "37615" "37616" "37617" "37618" "37619" "37620" "37621" "37622" "37623" "37624" "37625" "37626" "37627" "37628" "37629" "37630" "37631" "37632" "37633" "37634" "37635" "37636" "37637" "37638" "37639" "37640" "37641" "37642" "37643" "37644" "37645" "37646" "37647" "37648" "37649" "37650" "37651" "37652" "37653" "37654" "37655" "37656" "37657" "37658" "37659" "37660" "37661" "37662" "37663" "37664" "37665" "37666" "37667" "37668" "37669" "37670" "37671" "37672" "37673" "37674" "37675" "37676" "37677" "37678" "37679" "37680" "37681" "37682" "37683" "37684" "37685" "37686" "37687" "37688" "37689" "37690" "37691" "37692" "37693" "37694" "37695" "37696" "37697" "37698" "37699" "37700" "37701" "37702" "37703" "37704" "37705" "37706" "37707" "37708" "37709" "37710" "37711" "37712" "37713" "37714" "37715" "37716" "37717" "37718" "37719" "37720" "37721" "37722" "37723" "37724" "37725" "37726" "37727" "37728" "37729" "37730" "37731" "37732" "37733" "37734" "37735" "37736" "37737" "37738" "37739" "37740" "37741" "37742" "37743" "37744" "37745" "37746" "37747" "37748" "37749" "37750" "37751" "37752" "37753" "37754" "37755" "37756" "37757" "37758" "37759" "37760" "37761" "37762" "37763" "37764" "37765" "37766" "37767" "37768" "37769" "37770" "37771" "37772" "37773" "37774" "37775" "37776" "37777" "37778" "37779" "37780" "37781" "37782" "37783" "37784" "37785" "37786" "37787" "37788" "37789" "37790" "37791" "37792" "37793" "37794" "37795" "37796" "37797" "37798" "37799" "37800" "37801" "37802" "37803" "37804" "37805" "37806" "37807" "37808" "37809" "37810" "37811" "37812" "37813" "37814" "37815" "37816" "37817" "37818" "37819" "37820" "37821" "37822" "37823" "37824" "37825" "37826" "37827" "37828" "37829" "37830" "37831" "37832" "37833" "37834" "37835" "37836" "37837" "37838" "37839" "37840" "37841" "37842" "37843" "37844" "37845" "37846" "37847" "37848" "37849" "37850" "37851" "37852" "37853" "37854" "37855" "37856" "37857" "37858" "37859" "37860" "37861" "37862" "37863" "37864" "37865" "37866" "37867" "37868" "37869" "37870" "37871" "37872" "37873" "37874" "37875" "37876" "37877" "37878" "37879" "37880" "37881" "37882" "37883" "37884" "37885" "37886" "37887" "37888" "37889" "37890" "37891" "37892" "37893" "37894" "37895" "37896" "37897" "37898" "37899" "37900" "37901" "37902" "37903" "37904" "37905" "37906" "37907" "37908" "37909" "37910" "37911" "37912" "37913" "37914" "37915" "37916" "37917" "37918" "37919" "37920" "37921" "37922" "37923" "37924" "37925" "37926" "37927" "37928" "37929" "37930" "37931" "37932" "37933" "37934" "37935" "37936" "37937" "37938" "37939" "37940" "37941" "37942" "37943" "37944" "37945" "37946" "37947" "37948" "37949" "37950" "37951" "37952" "37953" "37954" "37955" "37956" "37957" "37958" "37959" "37960" "37961" "37962" "37963" "37964" "37965" "37966" "37967" "37968" "37969" "37970" "37971" "37972" "37973" "37974" "37975" "37976" "37977" "37978" "37979" "37980" "37981" "37982" "37983" "37984" "37985" "37986" "37987" "37988" "37989" "37990" "37991" "37992" "37993" "37994" "37995" "37996" "37997" "37998" "37999" "38000" "38001" "38002" "38003" "38004" "38005" "38006" "38007" "38008" "38009" "38010" "38011" "38012" "38013" "38014" "38015" "38016" "38017" "38018" "38019" "38020" "38021" "38022" "38023" "38024" "38025" "38026" "38027" "38028" "38029" "38030" "38031" "38032" "38033" "38034" "38035" "38036" "38037" "38038" "38039" "38040" "38041" "38042" "38043" "38044" "38045" "38046" "38047" "38048" "38049" "38050" "38051" "38052" "38053" "38054" "38055" "38056" "38057" "38058" "38059" "38060" "38061" "38062" "38063" "38064" "38065" "38066" "38067" "38068" "38069" "38070" "38071" "38072" "38073" "38074" "38075" "38076" "38077" "38078" "38079" "38080" "38081" "38082" "38083" "38084" "38085" "38086" "38087" "38088" "38089" "38090" "38091" "38092" "38093" "38094" "38095" "38096" "38097" "38098" "38099" "38100" "38101" "38102" "38103" "38104" "38105" "38106" "38107" "38108" "38109" "38110" "38111" "38112" "38113" "38114" "38115" "38116" "38117" "38118" "38119" "38120" "38121" "38122" "38123" "38124" "38125" "38126" "38127" "38128" "38129" "38130" "38131" "38132" "38133" "38134" "38135" "38136" "38137" "38138" "38139" "38140" "38141" "38142" "38143" "38144" "38145" "38146" "38147" "38148" "38149" "38150" "38151" "38152" "38153" "38154" "38155" "38156" "38157" "38158" "38159" "38160" "38161" "38162" "38163" "38164" "38165" "38166" "38167" "38168" "38169" "38170" "38171" "38172" "38173" "38174" "38175" "38176" "38177" "38178" "38179" "38180" "38181" "38182" "38183" "38184" "38185" "38186" "38187" "38188" "38189" "38190" "38191" "38192" "38193" "38194" "38195" "38196" "38197" "38198" "38199" "38200" "38201" "38202" "38203" "38204" "38205" "38206" "38207" "38208" "38209" "38210" "38211" "38212" "38213" "38214" "38215" "38216" "38217" "38218" "38219" "38220" "38221" "38222" "38223" "38224" "38225" "38226" "38227" "38228" "38229" "38230" "38231" "38232" "38233" "38234" "38235" "38236" "38237" "38238" "38239" "38240" "38241" "38242" "38243" "38244" "38245" "38246" "38247" "38248" "38249" "38250" "38251" "38252" "38253" "38254" "38255" "38256" "38257" "38258" "38259" "38260" "38261" "38262" "38263" "38264" "38265" "38266" "38267" "38268" "38269" "38270" "38271" "38272" "38273" "38274" "38275" "38276" "38277" "38278" "38279" "38280" "38281" "38282" "38283" "38284" "38285" "38286" "38287" "38288" "38289" "38290" "38291" "38292" "38293" "38294" "38295" "38296" "38297" "38298" "38299" "38300" "38301" "38302" "38303" "38304" "38305" "38306" "38307" "38308" "38309" "38310" "38311" "38312" "38313" "38314" "38315" "38316" "38317" "38318" "38319" "38320" "38321" "38322" "38323" "38324" "38325" "38326" "38327" "38328" "38329" "38330" "38331" "38332" "38333" "38334" "38335" "38336" "38337" "38338" "38339" "38340" "38341" "38342" "38343" "38344" "38345" "38346" "38347" "38348" "38349" "38350" "38351" "38352" "38353" "38354" "38355" "38356" "38357" "38358" "38359" "38360" "38361" "38362" "38363" "38364" "38365" "38366" "38367" "38368" "38369" "38370" "38371" "38372" "38373" "38374" "38375" "38376" "38377" "38378" "38379" "38380" "38381" "38382" "38383" "38384" "38385" "38386" "38387" "38388" "38389" "38390" "38391" "38392" "38393" "38394" "38395" "38396" "38397" "38398" "38399" "38400" "38401" "38402" "38403" "38404" "38405" "38406" "38407" "38408" "38409" "38410" "38411" "38412" "38413" "38414" "38415" "38416" "38417" "38418" "38419" "38420" "38421" "38422" "38423" "38424" "38425" "38426" "38427" "38428" "38429" "38430" "38431" "38432" "38433" "38434" "38435" "38436" "38437" "38438" "38439" "38440" "38441" "38442" "38443" "38444" "38445" "38446" "38447" "38448" "38449" "38450" "38451" "38452" "38453" "38454" "38455" "38456" "38457" "38458" "38459" "38460" "38461" "38462" "38463" "38464" "38465" "38466" "38467" "38468" "38469" "38470" "38471" "38472" "38473" "38474" "38475" "38476" "38477" "38478" "38479" "38480" "38481" "38482" "38483" "38484" "38485" "38486" "38487" "38488" "38489" "38490" "38491" "38492" "38493" "38494" "38495" "38496" "38497" "38498" "38499" "38500" "38501" "38502" "38503" "38504" "38505" "38506" "38507" "38508" "38509" "38510" "38511" "38512" "38513" "38514" "38515" "38516" "38517" "38518" "38519" "38520" "38521" "38522" "38523" "38524" "38525" "38526" "38527" "38528" "38529" "38530" "38531" "38532" "38533" "38534" "38535" "38536" "38537" "38538" "38539" "38540" "38541" "38542" "38543" "38544" "38545" "38546" "38547" "38548" "38549" "38550" "38551" "38552" "38553" "38554" "38555" "38556" "38557" "38558" "38559" "38560" "38561" "38562" "38563" "38564" "38565" "38566" "38567" "38568" "38569" "38570" "38571" "38572" "38573" "38574" "38575" "38576" "38577" "38578" "38579" "38580" "38581" "38582" "38583" "38584" "38585" "38586" "38587" "38588" "38589" "38590" "38591" "38592" "38593" "38594" "38595" "38596" "38597" "38598" "38599" "38600" "38601" "38602" "38603" "38604" "38605" "38606" "38607" "38608" "38609" "38610" "38611" "38612" "38613" "38614" "38615" "38616" "38617" "38618" "38619" "38620" "38621" "38622" "38623" "38624" "38625" "38626" "38627" "38628" "38629" "38630" "38631" "38632" "38633" "38634" "38635" "38636" "38637" "38638" "38639" "38640" "38641" "38642" "38643" "38644" "38645" "38646" "38647" "38648" "38649" "38650" "38651" "38652" "38653" "38654" "38655" "38656" "38657" "38658" "38659" "38660" "38661" "38662" "38663" "38664" "38665" "38666" "38667" "38668" "38669" "38670" "38671" "38672" "38673" "38674" "38675" "38676" "38677" "38678" "38679" "38680" "38681" "38682" "38683" "38684" "38685" "38686" "38687" "38688" "38689" "38690" "38691" "38692" "38693" "38694" "38695" "38696" "38697" "38698" "38699" "38700" "38701" "38702" "38703" "38704" "38705" "38706" "38707" "38708" "38709" "38710" "38711" "38712" "38713" "38714" "38715" "38716" "38717" "38718" "38719" "38720" "38721" "38722" "38723" "38724" "38725" "38726" "38727" "38728" "38729" "38730" "38731" "38732" "38733" "38734" "38735" "38736" "38737" "38738" "38739" "38740" "38741" "38742" "38743" "38744" "38745" "38746" "38747" "38748" "38749" "38750" "38751" "38752" "38753" "38754" "38755" "38756" "38757" "38758" "38759" "38760" "38761" "38762" "38763" "38764" "38765" "38766" "38767" "38768" "38769" "38770" "38771" "38772" "38773" "38774" "38775" "38776" "38777" "38778" "38779" "38780" "38781" "38782" "38783" "38784" "38785" "38786" "38787" "38788" "38789" "38790" "38791" "38792" "38793" "38794" "38795" "38796" "38797" "38798" "38799" "38800" "38801" "38802" "38803" "38804" "38805" "38806" "38807" "38808" "38809" "38810" "38811" "38812" "38813" "38814" "38815" "38816" "38817" "38818" "38819" "38820" "38821" "38822" "38823" "38824" "38825" "38826" "38827" "38828" "38829" "38830" "38831" "38832" "38833" "38834" "38835" "38836" "38837" "38838" "38839" "38840" "38841" "38842" "38843" "38844" "38845" "38846" "38847" "38848" "38849" "38850" "38851" "38852" "38853" "38854" "38855" "38856" "38857" "38858" "38859" "38860" "38861" "38862" "38863" "38864" "38865" "38866" "38867" "38868" "38869" "38870" "38871" "38872" "38873" "38874" "38875" "38876" "38877" "38878" "38879" "38880" "38881" "38882" "38883" "38884" "38885" "38886" "38887" "38888" "38889" "38890" "38891" "38892" "38893" "38894" "38895" "38896" "38897" "38898" "38899" "38900" "38901" "38902" "38903" "38904" "38905" "38906" "38907" "38908" "38909" "38910" "38911" "38912" "38913" "38914" "38915" "38916" "38917" "38918" "38919" "38920" "38921" "38922" "38923" "38924" "38925" "38926" "38927" "38928" "38929" "38930" "38931" "38932" "38933" "38934" "38935" "38936" "38937" "38938" "38939" "38940" "38941" "38942" "38943" "38944" "38945" "38946" "38947" "38948" "38949" "38950" "38951" "38952" "38953" "38954" "38955" "38956" "38957" "38958" "38959" "38960" "38961" "38962" "38963" "38964" "38965" "38966" "38967" "38968" "38969" "38970" "38971" "38972" "38973" "38974" "38975" "38976" "38977" "38978" "38979" "38980" "38981" "38982" "38983" "38984" "38985" "38986" "38987" "38988" "38989" "38990" "38991" "38992" "38993" "38994" "38995" "38996" "38997" "38998" "38999" "39000" "39001" "39002" "39003" "39004" "39005" "39006" "39007" "39008" "39009" "39010" "39011" "39012" "39013" "39014" "39015" "39016" "39017" "39018" "39019" "39020" "39021" "39022" "39023" "39024" "39025" "39026" "39027" "39028" "39029" "39030" "39031" "39032" "39033" "39034" "39035" "39036" "39037" "39038" "39039" "39040" "39041" "39042" "39043" "39044" "39045" "39046" "39047" "39048" "39049" "39050" "39051" "39052" "39053" "39054" "39055" "39056" "39057" "39058" "39059" "39060" "39061" "39062" "39063" "39064" "39065" "39066" "39067" "39068" "39069" "39070" "39071" "39072" "39073" "39074" "39075" "39076" "39077" "39078" "39079" "39080" "39081" "39082" "39083" "39084" "39085" "39086" "39087" "39088" "39089" "39090" "39091" "39092" "39093" "39094" "39095" "39096" "39097" "39098" "39099" "39100" "39101" "39102" "39103" "39104" "39105" "39106" "39107" "39108" "39109" "39110" "39111" "39112" "39113" "39114" "39115" "39116" "39117" "39118" "39119" "39120" "39121" "39122" "39123" "39124" "39125" "39126" "39127" "39128" "39129" "39130" "39131" "39132" "39133" "39134" "39135" "39136" "39137" "39138" "39139" "39140" "39141" "39142" "39143" "39144" "39145" "39146" "39147" "39148" "39149" "39150" "39151" "39152" "39153" "39154" "39155" "39156" "39157" "39158" "39159" "39160" "39161" "39162" "39163" "39164" "39165" "39166" "39167" "39168" "39169" "39170" "39171" "39172" "39173" "39174" "39175" "39176" "39177" "39178" "39179" "39180" "39181" "39182" "39183" "39184" "39185" "39186" "39187" "39188" "39189" "39190" "39191" "39192" "39193" "39194" "39195" "39196" "39197" "39198" "39199" "39200" "39201" "39202" "39203" "39204" "39205" "39206" "39207" "39208" "39209" "39210" "39211" "39212" "39213" "39214" "39215" "39216" "39217" "39218" "39219" "39220" "39221" "39222" "39223" "39224" "39225" "39226" "39227" "39228" "39229" "39230" "39231" "39232" "39233" "39234" "39235" "39236" "39237" "39238" "39239" "39240" "39241" "39242" "39243" "39244" "39245" "39246" "39247" "39248" "39249" "39250" "39251" "39252" "39253" "39254" "39255" "39256" "39257" "39258" "39259" "39260" "39261" "39262" "39263" "39264" "39265" "39266" "39267" "39268" "39269" "39270" "39271" "39272" "39273" "39274" "39275" "39276" "39277" "39278" "39279" "39280" "39281" "39282" "39283" "39284" "39285" "39286" "39287" "39288" "39289" "39290" "39291" "39292" "39293" "39294" "39295" "39296" "39297" "39298" "39299" "39300" "39301" "39302" "39303" "39304" "39305" "39306" "39307" "39308" "39309" "39310" "39311" "39312" "39313" "39314" "39315" "39316" "39317" "39318" "39319" "39320" "39321" "39322" "39323" "39324" "39325" "39326" "39327" "39328" "39329" "39330" "39331" "39332" "39333" "39334" "39335" "39336" "39337" "39338" "39339" "39340" "39341" "39342" "39343" "39344" "39345" "39346" "39347" "39348" "39349" "39350" "39351" "39352" "39353" "39354" "39355" "39356" "39357" "39358" "39359" "39360" "39361" "39362" "39363" "39364" "39365" "39366" "39367" "39368" "39369" "39370" "39371" "39372" "39373" "39374" "39375" "39376" "39377" "39378" "39379" "39380" "39381" "39382" "39383" "39384" "39385" "39386" "39387" "39388" "39389" "39390" "39391" "39392" "39393" "39394" "39395" "39396" "39397" "39398" "39399" "39400" "39401" "39402" "39403" "39404" "39405" "39406" "39407" "39408" "39409" "39410" "39411" "39412" "39413" "39414" "39415" "39416" "39417" "39418" "39419" "39420" "39421" "39422" "39423" "39424" "39425" "39426" "39427" "39428" "39429" "39430" "39431" "39432" "39433" "39434" "39435" "39436" "39437" "39438" "39439" "39440" "39441" "39442" "39443" "39444" "39445" "39446" "39447" "39448" "39449" "39450" "39451" "39452" "39453" "39454" "39455" "39456" "39457" "39458" "39459" "39460" "39461" "39462" "39463" "39464" "39465" "39466" "39467" "39468" "39469" "39470" "39471" "39472" "39473" "39474" "39475" "39476" "39477" "39478" "39479" "39480" "39481" "39482" "39483" "39484" "39485" "39486" "39487" "39488" "39489" "39490" "39491" "39492" "39493" "39494" "39495" "39496" "39497" "39498" "39499" "39500" "39501" "39502" "39503" "39504" "39505" "39506" "39507" "39508" "39509" "39510" "39511" "39512" "39513" "39514" "39515" "39516" "39517" "39518" "39519" "39520" "39521" "39522" "39523" "39524" "39525" "39526" "39527" "39528" "39529" "39530" "39531" "39532" "39533" "39534" "39535" "39536" "39537" "39538" "39539" "39540" "39541" "39542" "39543" "39544" "39545" "39546" "39547" "39548" "39549" "39550" "39551" "39552" "39553" "39554" "39555" "39556" "39557" "39558" "39559" "39560" "39561" "39562" "39563" "39564" "39565" "39566" "39567" "39568" "39569" "39570" "39571" "39572" "39573" "39574" "39575" "39576" "39577" "39578" "39579" "39580" "39581" "39582" "39583" "39584" "39585" "39586" "39587" "39588" "39589" "39590" "39591" "39592" "39593" "39594" "39595" "39596" "39597" "39598" "39599" "39600" "39601" "39602" "39603" "39604" "39605" "39606" "39607" "39608" "39609" "39610" "39611" "39612" "39613" "39614" "39615" "39616" "39617" "39618" "39619" "39620" "39621" "39622" "39623" "39624" "39625" "39626" "39627" "39628" "39629" "39630" "39631" "39632" "39633" "39634" "39635" "39636" "39637" "39638" "39639" "39640" "39641" "39642" "39643" "39644" "39645" "39646" "39647" "39648" "39649" "39650" "39651" "39652" "39653" "39654" "39655" "39656" "39657" "39658" "39659" "39660" "39661" "39662" "39663" "39664" "39665" "39666" "39667" "39668" "39669" "39670" "39671" "39672" "39673" "39674" "39675" "39676" "39677" "39678" "39679" "39680" "39681" "39682" "39683" "39684" "39685" "39686" "39687" "39688" "39689" "39690" "39691" "39692" "39693" "39694" "39695" "39696" "39697" "39698" "39699" "39700" "39701" "39702" "39703" "39704" "39705" "39706" "39707" "39708" "39709" "39710" "39711" "39712" "39713" "39714" "39715" "39716" "39717" "39718" "39719" "39720" "39721" "39722" "39723" "39724" "39725" "39726" "39727" "39728" "39729" "39730" "39731" "39732" "39733" "39734" "39735" "39736" "39737" "39738" "39739" "39740" "39741" "39742" "39743" "39744" "39745" "39746" "39747" "39748" "39749" "39750" "39751" "39752" "39753" "39754" "39755" "39756" "39757" "39758" "39759" "39760" "39761" "39762" "39763" "39764" "39765" "39766" "39767" "39768" "39769" "39770" "39771" "39772" "39773" "39774" "39775" "39776" "39777" "39778" "39779" "39780" "39781" "39782" "39783" "39784" "39785" "39786" "39787" "39788" "39789" "39790" "39791" "39792" "39793" "39794" "39795" "39796" "39797" "39798" "39799" "39800" "39801" "39802" "39803" "39804" "39805" "39806" "39807" "39808" "39809" "39810" "39811" "39812" "39813" "39814" "39815" "39816" "39817" "39818" "39819" "39820" "39821" "39822" "39823" "39824" "39825" "39826" "39827" "39828" "39829" "39830" "39831" "39832" "39833" "39834" "39835" "39836" "39837" "39838" "39839" "39840" "39841" "39842" "39843" "39844" "39845" "39846" "39847" "39848" "39849" "39850" "39851" "39852" "39853" "39854" "39855" "39856" "39857" "39858" "39859" "39860" "39861" "39862" "39863" "39864" "39865" "39866" "39867" "39868" "39869" "39870" "39871" "39872" "39873" "39874" "39875" "39876" "39877" "39878" "39879" "39880" "39881" "39882" "39883" "39884" "39885" "39886" "39887" "39888" "39889" "39890" "39891" "39892" "39893" "39894" "39895" "39896" "39897" "39898" "39899" "39900" "39901" "39902" "39903" "39904" "39905" "39906" "39907" "39908" "39909" "39910" "39911" "39912" "39913" "39914" "39915" "39916" "39917" "39918" "39919" "39920" "39921" "39922" "39923" "39924" "39925" "39926" "39927" "39928" "39929" "39930" "39931" "39932" "39933" "39934" "39935" "39936" "39937" "39938" "39939" "39940" "39941" "39942" "39943" "39944" "39945" "39946" "39947" "39948" "39949" "39950" "39951" "39952" "39953" "39954" "39955" "39956" "39957" "39958" "39959" "39960" "39961" "39962" "39963" "39964" "39965" "39966" "39967" "39968" "39969" "39970" "39971" "39972" "39973" "39974" "39975" "39976" "39977" "39978" "39979" "39980" "39981" "39982" "39983" "39984" "39985" "39986" "39987" "39988" "39989" "39990" "39991" "39992" "39993" "39994" "39995" "39996" "39997" "39998" "39999" "40000" "40001" "40002" "40003" "40004" "40005" "40006" "40007" "40008" "40009" "40010" "40011" "40012" "40013" "40014" "40015" "40016" "40017" "40018" "40019" "40020" "40021" "40022" "40023" "40024" "40025" "40026" "40027" "40028" "40029" "40030" "40031" "40032" "40033" "40034" "40035" "40036" "40037" "40038" "40039" "40040" "40041" "40042" "40043" "40044" "40045" "40046" "40047" "40048" "40049" "40050" "40051" "40052" "40053" "40054" "40055" "40056" "40057" "40058" "40059" "40060" "40061" "40062" "40063" "40064" "40065" "40066" "40067" "40068" "40069" "40070" "40071" "40072" "40073" "40074" "40075" "40076" "40077" "40078" "40079" "40080" "40081" "40082" "40083" "40084" "40085" "40086" "40087" "40088" "40089" "40090" "40091" "40092" "40093" "40094" "40095" "40096" "40097" "40098" "40099" "40100" "40101" "40102" "40103" "40104" "40105" "40106" "40107" "40108" "40109" "40110" "40111" "40112" "40113" "40114" "40115" "40116" "40117" "40118" "40119" "40120" "40121" "40122" "40123" "40124" "40125" "40126" "40127" "40128" "40129" "40130" "40131" "40132" "40133" "40134" "40135" "40136" "40137" "40138" "40139" "40140" "40141" "40142" "40143" "40144" "40145" "40146" "40147" "40148" "40149" "40150" "40151" "40152" "40153" "40154" "40155" "40156" "40157" "40158" "40159" "40160" "40161" "40162" "40163" "40164" "40165" "40166" "40167" "40168" "40169" "40170" "40171" "40172" "40173" "40174" "40175" "40176" "40177" "40178" "40179" "40180" "40181" "40182" "40183" "40184" "40185" "40186" "40187" "40188" "40189" "40190" "40191" "40192" "40193" "40194" "40195" "40196" "40197" "40198" "40199" "40200" "40201" "40202" "40203" "40204" "40205" "40206" "40207" "40208" "40209" "40210" "40211" "40212" "40213" "40214" "40215" "40216" "40217" "40218" "40219" "40220" "40221" "40222" "40223" "40224" "40225" "40226" "40227" "40228" "40229" "40230" "40231" "40232" "40233" "40234" "40235" "40236" "40237" "40238" "40239" "40240" "40241" "40242" "40243" "40244" "40245" "40246" "40247" "40248" "40249" "40250" "40251" "40252" "40253" "40254" "40255" "40256" "40257" "40258" "40259" "40260" "40261" "40262" "40263" "40264" "40265" "40266" "40267" "40268" "40269" "40270" "40271" "40272" "40273" "40274" "40275" "40276" "40277" "40278" "40279" "40280" "40281" "40282" "40283" "40284" "40285" "40286" "40287" "40288" "40289" "40290" "40291" "40292" "40293" "40294" "40295" "40296" "40297" "40298" "40299" "40300" "40301" "40302" "40303" "40304" "40305" "40306" "40307" "40308" "40309" "40310" "40311" "40312" "40313" "40314" "40315" "40316" "40317" "40318" "40319" "40320" "40321" "40322" "40323" "40324" "40325" "40326" "40327" "40328" "40329" "40330" "40331" "40332" "40333" "40334" "40335" "40336" "40337" "40338" "40339" "40340" "40341" "40342" "40343" "40344" "40345" "40346" "40347" "40348" "40349" "40350" "40351" "40352" "40353" "40354" "40355" "40356" "40357" "40358" "40359" "40360" "40361" "40362" "40363" "40364" "40365" "40366" "40367" "40368" "40369" "40370" "40371" "40372" "40373" "40374" "40375" "40376" "40377" "40378" "40379" "40380" "40381" "40382" "40383" "40384" "40385" "40386" "40387" "40388" "40389" "40390" "40391" "40392" "40393" "40394" "40395" "40396" "40397" "40398" "40399" "40400" "40401" "40402" "40403" "40404" "40405" "40406" "40407" "40408" "40409" "40410" "40411" "40412" "40413" "40414" "40415" "40416" "40417" "40418" "40419" "40420" "40421" "40422" "40423" "40424" "40425" "40426" "40427" "40428" "40429" "40430" "40431" "40432" "40433" "40434" "40435" "40436" "40437" "40438" "40439" "40440" "40441" "40442" "40443" "40444" "40445" "40446" "40447" "40448" "40449" "40450" "40451" "40452" "40453" "40454" "40455" "40456" "40457" "40458" "40459" "40460" "40461" "40462" "40463" "40464" "40465" "40466" "40467" "40468" "40469" "40470" "40471" "40472" "40473" "40474" "40475" "40476" "40477" "40478" "40479" "40480" "40481" "40482" "40483" "40484" "40485" "40486" "40487" "40488" "40489" "40490" "40491" "40492" "40493" "40494" "40495" "40496" "40497" "40498" "40499" "40500" "40501" "40502" "40503" "40504" "40505" "40506" "40507" "40508" "40509" "40510" "40511" "40512" "40513" "40514" "40515" "40516" "40517" "40518" "40519" "40520" "40521" "40522" "40523" "40524" "40525" "40526" "40527" "40528" "40529" "40530" "40531" "40532" "40533" "40534" "40535" "40536" "40537" "40538" "40539" "40540" "40541" "40542" "40543" "40544" "40545" "40546" "40547" "40548" "40549" "40550" "40551" "40552" "40553" "40554" "40555" "40556" "40557" "40558" "40559" "40560" "40561" "40562" "40563" "40564" "40565" "40566" "40567" "40568" "40569" "40570" "40571" "40572" "40573" "40574" "40575" "40576" "40577" "40578" "40579" "40580" "40581" "40582" "40583" "40584" "40585" "40586" "40587" "40588" "40589" "40590" "40591" "40592" "40593" "40594" "40595" "40596" "40597" "40598" "40599" "40600" "40601" "40602" "40603" "40604" "40605" "40606" "40607" "40608" "40609" "40610" "40611" "40612" "40613" "40614" "40615" "40616" "40617" "40618" "40619" "40620" "40621" "40622" "40623" "40624" "40625" "40626" "40627" "40628" "40629" "40630" "40631" "40632" "40633" "40634" "40635" "40636" "40637" "40638" "40639" "40640" "40641" "40642" "40643" "40644" "40645" "40646" "40647" "40648" "40649" "40650" "40651" "40652" "40653" "40654" "40655" "40656" "40657" "40658" "40659" "40660" "40661" "40662" "40663" "40664" "40665" "40666" "40667" "40668" "40669" "40670" "40671" "40672" "40673" "40674" "40675" "40676" "40677" "40678" "40679" "40680" "40681" "40682" "40683" "40684" "40685" "40686" "40687" "40688" "40689" "40690" "40691" "40692" "40693" "40694" "40695" "40696" "40697" "40698" "40699" "40700" "40701" "40702" "40703" "40704" "40705" "40706" "40707" "40708" "40709" "40710" "40711" "40712" "40713" "40714" "40715" "40716" "40717" "40718" "40719" "40720" "40721" "40722" "40723" "40724" "40725" "40726" "40727" "40728" "40729" "40730" "40731" "40732" "40733" "40734" "40735" "40736" "40737" "40738" "40739" "40740" "40741" "40742" "40743" "40744" "40745" "40746" "40747" "40748" "40749" "40750" "40751" "40752" "40753" "40754" "40755" "40756" "40757" "40758" "40759" "40760" "40761" "40762" "40763" "40764" "40765" "40766" "40767" "40768" "40769" "40770" "40771" "40772" "40773" "40774" "40775" "40776" "40777" "40778" "40779" "40780" "40781" "40782" "40783" "40784" "40785" "40786" "40787" "40788" "40789" "40790" "40791" "40792" "40793" "40794" "40795" "40796" "40797" "40798" "40799" "40800" "40801" "40802" "40803" "40804" "40805" "40806" "40807" "40808" "40809" "40810" "40811" "40812" "40813" "40814" "40815" "40816" "40817" "40818" "40819" "40820" "40821" "40822" "40823" "40824" "40825" "40826" "40827" "40828" "40829" "40830" "40831" "40832" "40833" "40834" "40835" "40836" "40837" "40838" "40839" "40840" "40841" "40842" "40843" "40844" "40845" "40846" "40847" "40848" "40849" "40850" "40851" "40852" "40853" "40854" "40855" "40856" "40857" "40858" "40859" "40860" "40861" "40862" "40863" "40864" "40865" "40866" "40867" "40868" "40869" "40870" "40871" "40872" "40873" "40874" "40875" "40876" "40877" "40878" "40879" "40880" "40881" "40882" "40883" "40884" "40885" "40886" "40887" "40888" "40889" "40890" "40891" "40892" "40893" "40894" "40895" "40896" "40897" "40898" "40899" "40900" "40901" "40902" "40903" "40904" "40905" "40906" "40907" "40908" "40909" "40910" "40911" "40912" "40913" "40914" "40915" "40916" "40917" "40918" "40919" "40920" "40921" "40922" "40923" "40924" "40925" "40926" "40927" "40928" "40929" "40930" "40931" "40932" "40933" "40934" "40935" "40936" "40937" "40938" "40939" "40940" "40941" "40942" "40943" "40944" "40945" "40946" "40947" "40948" "40949" "40950" "40951" "40952" "40953" "40954" "40955" "40956" "40957" "40958" "40959" "40960" "40961" "40962" "40963" "40964" "40965" "40966" "40967" "40968" "40969" "40970" "40971" "40972" "40973" "40974" "40975" "40976" "40977" "40978" "40979" "40980" "40981" "40982" "40983" "40984" "40985" "40986" "40987" "40988" "40989" "40990" "40991" "40992" "40993" "40994" "40995" "40996" "40997" "40998" "40999" "41000" "41001" "41002" "41003" "41004" "41005" "41006" "41007" "41008" "41009" "41010" "41011" "41012" "41013" "41014" "41015" "41016" "41017" "41018" "41019" "41020" "41021" "41022" "41023" "41024" "41025" "41026" "41027" "41028" "41029" "41030" "41031" "41032" "41033" "41034" "41035" "41036" "41037" "41038" "41039" "41040" "41041" "41042" "41043" "41044" "41045" "41046" "41047" "41048" "41049" "41050" "41051" "41052" "41053" "41054" "41055" "41056" "41057" "41058" "41059" "41060" "41061" "41062" "41063" "41064" "41065" "41066" "41067" "41068" "41069" "41070" "41071" "41072" "41073" "41074" "41075" "41076" "41077" "41078" "41079" "41080" "41081" "41082" "41083" "41084" "41085" "41086" "41087" "41088" "41089" "41090" "41091" "41092" "41093" "41094" "41095" "41096" "41097" "41098" "41099" "41100" "41101" "41102" "41103" "41104" "41105" "41106" "41107" "41108" "41109" "41110" "41111" "41112" "41113" "41114" "41115" "41116" "41117" "41118" "41119" "41120" "41121" "41122" "41123" "41124" "41125" "41126" "41127" "41128" "41129" "41130" "41131" "41132" "41133" "41134" "41135" "41136" "41137" "41138" "41139" "41140" "41141" "41142" "41143" "41144" "41145" "41146" "41147" "41148" "41149" "41150" "41151" "41152" "41153" "41154" "41155" "41156" "41157" "41158" "41159" "41160" "41161" "41162" "41163" "41164" "41165" "41166" "41167" "41168" "41169" "41170" "41171" "41172" "41173" "41174" "41175" "41176" "41177" "41178" "41179" "41180" "41181" "41182" "41183" "41184" "41185" "41186" "41187" "41188" "41189" "41190" "41191" "41192" "41193" "41194" "41195" "41196" "41197" "41198" "41199" "41200" "41201" "41202" "41203" "41204" "41205" "41206" "41207" "41208" "41209" "41210" "41211" "41212" "41213" "41214" "41215" "41216" "41217" "41218" "41219" "41220" "41221" "41222" "41223" "41224" "41225" "41226" "41227" "41228" "41229" "41230" "41231" "41232" "41233" "41234" "41235" "41236" "41237" "41238" "41239" "41240" "41241" "41242" "41243" "41244" "41245" "41246" "41247" "41248" "41249" "41250" "41251" "41252" "41253" "41254" "41255" "41256" "41257" "41258" "41259" "41260" "41261" "41262" "41263" "41264" "41265" "41266" "41267" "41268" "41269" "41270" "41271" "41272" "41273" "41274" "41275" "41276" "41277" "41278" "41279" "41280" "41281" "41282" "41283" "41284" "41285" "41286" "41287" "41288" "41289" "41290" "41291" "41292" "41293" "41294" "41295" "41296" "41297" "41298" "41299" "41300" "41301" "41302" "41303" "41304" "41305" "41306" "41307" "41308" "41309" "41310" "41311" "41312" "41313" "41314" "41315" "41316" "41317" "41318" "41319" "41320" "41321" "41322" "41323" "41324" "41325" "41326" "41327" "41328" "41329" "41330" "41331" "41332" "41333" "41334" "41335" "41336" "41337" "41338" "41339" "41340" "41341" "41342" "41343" "41344" "41345" "41346" "41347" "41348" "41349" "41350" "41351" "41352" "41353" "41354" "41355" "41356" "41357" "41358" "41359" "41360" "41361" "41362" "41363" "41364" "41365" "41366" "41367" "41368" "41369" "41370" "41371" "41372" "41373" "41374" "41375" "41376" "41377" "41378" "41379" "41380" "41381" "41382" "41383" "41384" "41385" "41386" "41387" "41388" "41389" "41390" "41391" "41392" "41393" "41394" "41395" "41396" "41397" "41398" "41399" "41400" "41401" "41402" "41403" "41404" "41405" "41406" "41407" "41408" "41409" "41410" "41411" "41412" "41413" "41414" "41415" "41416" "41417" "41418" "41419" "41420" "41421" "41422" "41423" "41424" "41425" "41426" "41427" "41428" "41429" "41430" "41431" "41432" "41433" "41434" "41435" "41436" "41437" "41438" "41439" "41440" "41441" "41442" "41443" "41444" "41445" "41446" "41447" "41448" "41449" "41450" "41451" "41452" "41453" "41454" "41455" "41456" "41457" "41458" "41459" "41460" "41461" "41462" "41463" "41464" "41465" "41466" "41467" "41468" "41469" "41470" "41471" "41472" "41473" "41474" "41475" "41476" "41477" "41478" "41479" "41480" "41481" "41482" "41483" "41484" "41485" "41486" "41487" "41488" "41489" "41490" "41491" "41492" "41493" "41494" "41495" "41496" "41497" "41498" "41499" "41500" "41501" "41502" "41503" "41504" "41505" "41506" "41507" "41508" "41509" "41510" "41511" "41512" "41513" "41514" "41515" "41516" "41517" "41518" "41519" "41520" "41521" "41522" "41523" "41524" "41525" "41526" "41527" "41528" "41529" "41530" "41531" "41532" "41533" "41534" "41535" "41536" "41537" "41538" "41539" "41540" "41541" "41542" "41543" "41544" "41545" "41546" "41547" "41548" "41549" "41550" "41551" "41552" "41553" "41554" "41555" "41556" "41557" "41558" "41559" "41560" "41561" "41562" "41563" "41564" "41565" "41566" "41567" "41568" "41569" "41570" "41571" "41572" "41573" "41574" "41575" "41576" "41577" "41578" "41579" "41580" "41581" "41582" "41583" "41584" "41585" "41586" "41587" "41588" "41589" "41590" "41591" "41592" "41593" "41594" "41595" "41596" "41597" "41598" "41599" "41600" "41601" "41602" "41603" "41604" "41605" "41606" "41607" "41608" "41609" "41610" "41611" "41612" "41613" "41614" "41615" "41616" "41617" "41618" "41619" "41620" "41621" "41622" "41623" "41624" "41625" "41626" "41627" "41628" "41629" "41630" "41631" "41632" "41633" "41634" "41635" "41636" "41637" "41638" "41639" "41640" "41641" "41642" "41643" "41644" "41645" "41646" "41647" "41648" "41649" "41650" "41651" "41652" "41653" "41654" "41655" "41656" "41657" "41658" "41659" "41660" "41661" "41662" "41663" "41664" "41665" "41666" "41667" "41668" "41669" "41670" "41671" "41672" "41673" "41674" "41675" "41676" "41677" "41678" "41679" "41680" "41681" "41682" "41683" "41684" "41685" "41686" "41687" "41688" "41689" "41690" "41691" "41692" "41693" "41694" "41695" "41696" "41697" "41698" "41699" "41700" "41701" "41702" "41703" "41704" "41705" "41706" "41707" "41708" "41709" "41710" "41711" "41712" "41713" "41714" "41715" "41716" "41717" "41718" "41719" "41720" "41721" "41722" "41723" "41724" "41725" "41726" "41727" "41728" "41729" "41730" "41731" "41732" "41733" "41734" "41735" "41736" "41737" "41738" "41739" "41740" "41741" "41742" "41743" "41744" "41745" "41746" "41747" "41748" "41749" "41750" "41751" "41752" "41753" "41754" "41755" "41756" "41757" "41758" "41759" "41760" "41761" "41762" "41763" "41764" "41765" "41766" "41767" "41768" "41769" "41770" "41771" "41772" "41773" "41774" "41775" "41776" "41777" "41778" "41779" "41780" "41781" "41782" "41783" "41784" "41785" "41786" "41787" "41788" "41789" "41790" "41791" "41792" "41793" "41794" "41795" "41796" "41797" "41798" "41799" "41800" "41801" "41802" "41803" "41804" "41805" "41806" "41807" "41808" "41809" "41810" "41811" "41812" "41813" "41814" "41815" "41816" "41817" "41818" "41819" "41820" "41821" "41822" "41823" "41824" "41825" "41826" "41827" "41828" "41829" "41830" "41831" "41832" "41833" "41834" "41835" "41836" "41837" "41838" "41839" "41840" "41841" "41842" "41843" "41844" "41845" "41846" "41847" "41848" "41849" "41850" "41851" "41852" "41853" "41854" "41855" "41856" "41857" "41858" "41859" "41860" "41861" "41862" "41863" "41864" "41865" "41866" "41867" "41868" "41869" "41870" "41871" "41872" "41873" "41874" "41875" "41876" "41877" "41878" "41879" "41880" "41881" "41882" "41883" "41884" "41885" "41886" "41887" "41888" "41889" "41890" "41891" "41892" "41893" "41894" "41895" "41896" "41897" "41898" "41899" "41900" "41901" "41902" "41903" "41904" "41905" "41906" "41907" "41908" "41909" "41910" "41911" "41912" "41913" "41914" "41915" "41916" "41917" "41918" "41919" "41920" "41921" "41922" "41923" "41924" "41925" "41926" "41927" "41928" "41929" "41930" "41931" "41932" "41933" "41934" "41935" "41936" "41937" "41938" "41939" "41940" "41941" "41942" "41943" "41944" "41945" "41946" "41947" "41948" "41949" "41950" "41951" "41952" "41953" "41954" "41955" "41956" "41957" "41958" "41959" "41960" "41961" "41962" "41963" "41964" "41965" "41966" "41967" "41968" "41969" "41970" "41971" "41972" "41973" "41974" "41975" "41976" "41977" "41978" "41979" "41980" "41981" "41982" "41983" "41984" "41985" "41986" "41987" "41988" "41989" "41990" "41991" "41992" "41993" "41994" "41995" "41996" "41997" "41998" "41999" "42000" "42001" "42002" "42003" "42004" "42005" "42006" "42007" "42008" "42009" "42010" "42011" "42012" "42013" "42014" "42015" "42016" "42017" "42018" "42019" "42020" "42021" "42022" "42023" "42024" "42025" "42026" "42027" "42028" "42029" "42030" "42031" "42032" "42033" "42034" "42035" "42036" "42037" "42038" "42039" "42040" "42041" "42042" "42043" "42044" "42045" "42046" "42047" "42048" "42049" "42050" "42051" "42052" "42053" "42054" "42055" "42056" "42057" "42058" "42059" "42060" "42061" "42062" "42063" "42064" "42065" "42066" "42067" "42068" "42069" "42070" "42071" "42072" "42073" "42074" "42075" "42076" "42077" "42078" "42079" "42080" "42081" "42082" "42083" "42084" "42085" "42086" "42087" "42088" "42089" "42090" "42091" "42092" "42093" "42094" "42095" "42096" "42097" "42098" "42099" "42100" "42101" "42102" "42103" "42104" "42105" "42106" "42107" "42108" "42109" "42110" "42111" "42112" "42113" "42114" "42115" "42116" "42117" "42118" "42119" "42120" "42121" "42122" "42123" "42124" "42125" "42126" "42127" "42128" "42129" "42130" "42131" "42132" "42133" "42134" "42135" "42136" "42137" "42138" "42139" "42140" "42141" "42142" "42143" "42144" "42145" "42146" "42147" "42148" "42149" "42150" "42151" "42152" "42153" "42154" "42155" "42156" "42157" "42158" "42159" "42160" "42161" "42162" "42163" "42164" "42165" "42166" "42167" "42168" "42169" "42170" "42171" "42172" "42173" "42174" "42175" "42176" "42177" "42178" "42179" "42180" "42181" "42182" "42183" "42184" "42185" "42186" "42187" "42188" "42189" "42190" "42191" "42192" "42193" "42194" "42195" "42196" "42197" "42198" "42199" "42200" "42201" "42202" "42203" "42204" "42205" "42206" "42207" "42208" "42209" "42210" "42211" "42212" "42213" "42214" "42215" "42216" "42217" "42218" "42219" "42220" "42221" "42222" "42223" "42224" "42225" "42226" "42227" "42228" "42229" "42230" "42231" "42232" "42233" "42234" "42235" "42236" "42237" "42238" "42239" "42240" "42241" "42242" "42243" "42244" "42245" "42246" "42247" "42248" "42249" "42250" "42251" "42252" "42253" "42254" "42255" "42256" "42257" "42258" "42259" "42260" "42261" "42262" "42263" "42264" "42265" "42266" "42267" "42268" "42269" "42270" "42271" "42272" "42273" "42274" "42275" "42276" "42277" "42278" "42279" "42280" "42281" "42282" "42283" "42284" "42285" "42286" "42287" "42288" "42289" "42290" "42291" "42292" "42293" "42294" "42295" "42296" "42297" "42298" "42299" "42300" "42301" "42302" "42303" "42304" "42305" "42306" "42307" "42308" "42309" "42310" "42311" "42312" "42313" "42314" "42315" "42316" "42317" "42318" "42319" "42320" "42321" "42322" "42323" "42324" "42325" "42326" "42327" "42328" "42329" "42330" "42331" "42332" "42333" "42334" "42335" "42336" "42337" "42338" "42339" "42340" "42341" "42342" "42343" "42344" "42345" "42346" "42347" "42348" "42349" "42350" "42351" "42352" "42353" "42354" "42355" "42356" "42357" "42358" "42359" "42360" "42361" "42362" "42363" "42364" "42365" "42366" "42367" "42368" "42369" "42370" "42371" "42372" "42373" "42374" "42375" "42376" "42377" "42378" "42379" "42380" "42381" "42382" "42383" "42384" "42385" "42386" "42387" "42388" "42389" "42390" "42391" "42392" "42393" "42394" "42395" "42396" "42397" "42398" "42399" "42400" "42401" "42402" "42403" "42404" "42405" "42406" "42407" "42408" "42409" "42410" "42411" "42412" "42413" "42414" "42415" "42416" "42417" "42418" "42419" "42420" "42421" "42422" "42423" "42424" "42425" "42426" "42427" "42428" "42429" "42430" "42431" "42432" "42433" "42434" "42435" "42436" "42437" "42438" "42439" "42440" "42441" "42442" "42443" "42444" "42445" "42446" "42447" "42448" "42449" "42450" "42451" "42452" "42453" "42454" "42455" "42456" "42457" "42458" "42459" "42460" "42461" "42462" "42463" "42464" "42465" "42466" "42467" "42468" "42469" "42470" "42471" "42472" "42473" "42474" "42475" "42476" "42477" "42478" "42479" "42480" "42481" "42482" "42483" "42484" "42485" "42486" "42487" "42488" "42489" "42490" "42491" "42492" "42493" "42494" "42495" "42496" "42497" "42498" "42499" "42500" "42501" "42502" "42503" "42504" "42505" "42506" "42507" "42508" "42509" "42510" "42511" "42512" "42513" "42514" "42515" "42516" "42517" "42518" "42519" "42520" "42521" "42522" "42523" "42524" "42525" "42526" "42527" "42528" "42529" "42530" "42531" "42532" "42533" "42534" "42535" "42536" "42537" "42538" "42539" "42540" "42541" "42542" "42543" "42544" "42545" "42546" "42547" "42548" "42549" "42550" "42551" "42552" "42553" "42554" "42555" "42556" "42557" "42558" "42559" "42560" "42561" "42562" "42563" "42564" "42565" "42566" "42567" "42568" "42569" "42570" "42571" "42572" "42573" "42574" "42575" "42576" "42577" "42578" "42579" "42580" "42581" "42582" "42583" "42584" "42585" "42586" "42587" "42588" "42589" "42590" "42591" "42592" "42593" "42594" "42595" "42596" "42597" "42598" "42599" "42600" "42601" "42602" "42603" "42604" "42605" "42606" "42607" "42608" "42609" "42610" "42611" "42612" "42613" "42614" "42615" "42616" "42617" "42618" "42619" "42620" "42621" "42622" "42623" "42624" "42625" "42626" "42627" "42628" "42629" "42630" "42631" "42632" "42633" "42634" "42635" "42636" "42637" "42638" "42639" "42640" "42641" "42642" "42643" "42644" "42645" "42646" "42647" "42648" "42649" "42650" "42651" "42652" "42653" "42654" "42655" "42656" "42657" "42658" "42659" "42660" "42661" "42662" "42663" "42664" "42665" "42666" "42667" "42668" "42669" "42670" "42671" "42672" "42673" "42674" "42675" "42676" "42677" "42678" "42679" "42680" "42681" "42682" "42683" "42684" "42685" "42686" "42687" "42688" "42689" "42690" "42691" "42692" "42693" "42694" "42695" "42696" "42697" "42698" "42699" "42700" "42701" "42702" "42703" "42704" "42705" "42706" "42707" "42708" "42709" "42710" "42711" "42712" "42713" "42714" "42715" "42716" "42717" "42718" "42719" "42720" "42721" "42722" "42723" "42724" "42725" "42726" "42727" "42728" "42729" "42730" "42731" "42732" "42733" "42734" "42735" "42736" "42737" "42738" "42739" "42740" "42741" "42742" "42743" "42744" "42745" "42746" "42747" "42748" "42749" "42750" "42751" "42752" "42753" "42754" "42755" "42756" "42757" "42758" "42759" "42760" "42761" "42762" "42763" "42764" "42765" "42766" "42767" "42768" "42769" "42770" "42771" "42772" "42773" "42774" "42775" "42776" "42777" "42778" "42779" "42780" "42781" "42782" "42783" "42784" "42785" "42786" "42787" "42788" "42789" "42790" "42791" "42792" "42793" "42794" "42795" "42796" "42797" "42798" "42799" "42800" "42801" "42802" "42803" "42804" "42805" "42806" "42807" "42808" "42809" "42810" "42811" "42812" "42813" "42814" "42815" "42816" "42817" "42818" "42819" "42820" "42821" "42822" "42823" "42824" "42825" "42826" "42827" "42828" "42829" "42830" "42831" "42832" "42833" "42834" "42835" "42836" "42837" "42838" "42839" "42840" "42841" "42842" "42843" "42844" "42845" "42846" "42847" "42848" "42849" "42850" "42851" "42852" "42853" "42854" "42855" "42856" "42857" "42858" "42859" "42860" "42861" "42862" "42863" "42864" "42865" "42866" "42867" "42868" "42869" "42870" "42871" "42872" "42873" "42874" "42875" "42876" "42877" "42878" "42879" "42880" "42881" "42882" "42883" "42884" "42885" "42886" "42887" "42888" "42889" "42890" "42891" "42892" "42893" "42894" "42895" "42896" "42897" "42898" "42899" "42900" "42901" "42902" "42903" "42904" "42905" "42906" "42907" "42908" "42909" "42910" "42911" "42912" "42913" "42914" "42915" "42916" "42917" "42918" "42919" "42920" "42921" "42922" "42923" "42924" "42925" "42926" "42927" "42928" "42929" "42930" "42931" "42932" "42933" "42934" "42935" "42936" "42937" "42938" "42939" "42940" "42941" "42942" "42943" "42944" "42945" "42946" "42947" "42948" "42949" "42950" "42951" "42952" "42953" "42954" "42955" "42956" "42957" "42958" "42959" "42960" "42961" "42962" "42963" "42964" "42965" "42966" "42967" "42968" "42969" "42970" "42971" "42972" "42973" "42974" "42975" "42976" "42977" "42978" "42979" "42980" "42981" "42982" "42983" "42984" "42985" "42986" "42987" "42988" "42989" "42990" "42991" "42992" "42993" "42994" "42995" "42996" "42997" "42998" "42999" "43000" "43001" "43002" "43003" "43004" "43005" "43006" "43007" "43008" "43009" "43010" "43011" "43012" "43013" "43014" "43015" "43016" "43017" "43018" "43019" "43020" "43021" "43022" "43023" "43024" "43025" "43026" "43027" "43028" "43029" "43030" "43031" "43032" "43033" "43034" "43035" "43036" "43037" "43038" "43039" "43040" "43041" "43042" "43043" "43044" "43045" "43046" "43047" "43048" "43049" "43050" "43051" "43052" "43053" "43054" "43055" "43056" "43057" "43058" "43059" "43060" "43061" "43062" "43063" "43064" "43065" "43066" "43067" "43068" "43069" "43070" "43071" "43072" "43073" "43074" "43075" "43076" "43077" "43078" "43079" "43080" "43081" "43082" "43083" "43084" "43085" "43086" "43087" "43088" "43089" "43090" "43091" "43092" "43093" "43094" "43095" "43096" "43097" "43098" "43099" "43100" "43101" "43102" "43103" "43104" "43105" "43106" "43107" "43108" "43109" "43110" "43111" "43112" "43113" "43114" "43115" "43116" "43117" "43118" "43119" "43120" "43121" "43122" "43123" "43124" "43125" "43126" "43127" "43128" "43129" "43130" "43131" "43132" "43133" "43134" "43135" "43136" "43137" "43138" "43139" "43140" "43141" "43142" "43143" "43144" "43145" "43146" "43147" "43148" "43149" "43150" "43151" "43152" "43153" "43154" "43155" "43156" "43157" "43158" "43159" "43160" "43161" "43162" "43163" "43164" "43165" "43166" "43167" "43168" "43169" "43170" "43171" "43172" "43173" "43174" "43175" "43176" "43177" "43178" "43179" "43180" "43181" "43182" "43183" "43184" "43185" "43186" "43187" "43188" "43189" "43190" "43191" "43192" "43193" "43194" "43195" "43196" "43197" "43198" "43199" "43200" "43201" "43202" "43203" "43204" "43205" "43206" "43207" "43208" "43209" "43210" "43211" "43212" "43213" "43214" "43215" "43216" "43217" "43218" "43219" "43220" "43221" "43222" "43223" "43224" "43225" "43226" "43227" "43228" "43229" "43230" "43231" "43232" "43233" "43234" "43235" "43236" "43237" "43238" "43239" "43240" "43241" "43242" "43243" "43244" "43245" "43246" "43247" "43248" "43249" "43250" "43251" "43252" "43253" "43254" "43255" "43256" "43257" "43258" "43259" "43260" "43261" "43262" "43263" "43264" "43265" "43266" "43267" "43268" "43269" "43270" "43271" "43272" "43273" "43274" "43275" "43276" "43277" "43278" "43279" "43280" "43281" "43282" "43283" "43284" "43285" "43286" "43287" "43288" "43289" "43290" "43291" "43292" "43293" "43294" "43295" "43296" "43297" "43298" "43299" "43300" "43301" "43302" "43303" "43304" "43305" "43306" "43307" "43308" "43309" "43310" "43311" "43312" "43313" "43314" "43315" "43316" "43317" "43318" "43319" "43320" "43321" "43322" "43323" "43324" "43325" "43326" "43327" "43328" "43329" "43330" "43331" "43332" "43333" "43334" "43335" "43336" "43337" "43338" "43339" "43340" "43341" "43342" "43343" "43344" "43345" "43346" "43347" "43348" "43349" "43350" "43351" "43352" "43353" "43354" "43355" "43356" "43357" "43358" "43359" "43360" "43361" "43362" "43363" "43364" "43365" "43366" "43367" "43368" "43369" "43370" "43371" "43372" "43373" "43374" "43375" "43376" "43377" "43378" "43379" "43380" "43381" "43382" "43383" "43384" "43385" "43386" "43387" "43388" "43389" "43390" "43391" "43392" "43393" "43394" "43395" "43396" "43397" "43398" "43399" "43400" "43401" "43402" "43403" "43404" "43405" "43406" "43407" "43408" "43409" "43410" "43411" "43412" "43413" "43414" "43415" "43416" "43417" "43418" "43419" "43420" "43421" "43422" "43423" "43424" "43425" "43426" "43427" "43428" "43429" "43430" "43431" "43432" "43433" "43434" "43435" "43436" "43437" "43438" "43439" "43440" "43441" "43442" "43443" "43444" "43445" "43446" "43447" "43448" "43449" "43450" "43451" "43452" "43453" "43454" "43455" "43456" "43457" "43458" "43459" "43460" "43461" "43462" "43463" "43464" "43465" "43466" "43467" "43468" "43469" "43470" "43471" "43472" "43473" "43474" "43475" "43476" "43477" "43478" "43479" "43480" "43481" "43482" "43483" "43484" "43485" "43486" "43487" "43488" "43489" "43490" "43491" "43492" "43493" "43494" "43495" "43496" "43497" "43498" "43499" "43500" "43501" "43502" "43503" "43504" "43505" "43506" "43507" "43508" "43509" "43510" "43511" "43512" "43513" "43514" "43515" "43516" "43517" "43518" "43519" "43520" "43521" "43522" "43523" "43524" "43525" "43526" "43527" "43528" "43529" "43530" "43531" "43532" "43533" "43534" "43535" "43536" "43537" "43538" "43539" "43540" "43541" "43542" "43543" "43544" "43545" "43546" "43547" "43548" "43549" "43550" "43551" "43552" "43553" "43554" "43555" "43556" "43557" "43558" "43559" "43560" "43561" "43562" "43563" "43564" "43565" "43566" "43567" "43568" "43569" "43570" "43571" "43572" "43573" "43574" "43575" "43576" "43577" "43578" "43579" "43580" "43581" "43582" "43583" "43584" "43585" "43586" "43587" "43588" "43589" "43590" "43591" "43592" "43593" "43594" "43595" "43596" "43597" "43598" "43599" "43600" "43601" "43602" "43603" "43604" "43605" "43606" "43607" "43608" "43609" "43610" "43611" "43612" "43613" "43614" "43615" "43616" "43617" "43618" "43619" "43620" "43621" "43622" "43623" "43624" "43625" "43626" "43627" "43628" "43629" "43630" "43631" "43632" "43633" "43634" "43635" "43636" "43637" "43638" "43639" "43640" "43641" "43642" "43643" "43644" "43645" "43646" "43647" "43648" "43649" "43650" "43651" "43652" "43653" "43654" "43655" "43656" "43657" "43658" "43659" "43660" "43661" "43662" "43663" "43664" "43665" "43666" "43667" "43668" "43669" "43670" "43671" "43672" "43673" "43674" "43675" "43676" "43677" "43678" "43679" "43680" "43681" "43682" "43683" "43684" "43685" "43686" "43687" "43688" "43689" "43690" "43691" "43692" "43693" "43694" "43695" "43696" "43697" "43698" "43699" "43700" "43701" "43702" "43703" "43704" "43705" "43706" "43707" "43708" "43709" "43710" "43711" "43712" "43713" "43714" "43715" "43716" "43717" "43718" "43719" "43720" "43721" "43722" "43723" "43724" "43725" "43726" "43727" "43728" "43729" "43730" "43731" "43732" "43733" "43734" "43735" "43736" "43737" "43738" "43739" "43740" "43741" "43742" "43743" "43744" "43745" "43746" "43747" "43748" "43749" "43750" "43751" "43752" "43753" "43754" "43755" "43756" "43757" "43758" "43759" "43760" "43761" "43762" "43763" "43764" "43765" "43766" "43767" "43768" "43769" "43770" "43771" "43772" "43773" "43774" "43775" "43776" "43777" "43778" "43779" "43780" "43781" "43782" "43783" "43784" "43785" "43786" "43787" "43788" "43789" "43790" "43791" "43792" "43793" "43794" "43795" "43796" "43797" "43798" "43799" "43800" "43801" "43802" "43803" "43804" "43805" "43806" "43807" "43808" "43809" "43810" "43811" "43812" "43813" "43814" "43815" "43816" "43817" "43818" "43819" "43820" "43821" "43822" "43823" "43824" "43825" "43826" "43827" "43828" "43829" "43830" "43831" "43832" "43833" "43834" "43835" "43836" "43837" "43838" "43839" "43840" "43841" "43842" "43843" "43844" "43845" "43846" "43847" "43848" "43849" "43850" "43851" "43852" "43853" "43854" "43855" "43856" "43857" "43858" "43859" "43860" "43861" "43862" "43863" "43864" "43865" "43866" "43867" "43868" "43869" "43870" "43871" "43872" "43873" "43874" "43875" "43876" "43877" "43878" "43879" "43880" "43881" "43882" "43883" "43884" "43885" "43886" "43887" "43888" "43889" "43890" "43891" "43892" "43893" "43894" "43895" "43896" "43897" "43898" "43899" "43900" "43901" "43902" "43903" "43904" "43905" "43906" "43907" "43908" "43909" "43910" "43911" "43912" "43913" "43914" "43915" "43916" "43917" "43918" "43919" "43920" "43921" "43922" "43923" "43924" "43925" "43926" "43927" "43928" "43929" "43930" "43931" "43932" "43933" "43934" "43935" "43936" "43937" "43938" "43939" "43940" "43941" "43942" "43943" "43944" "43945" "43946" "43947" "43948" "43949" "43950" "43951" "43952" "43953" "43954" "43955" "43956" "43957" "43958" "43959" "43960" "43961" "43962" "43963" "43964" "43965" "43966" "43967" "43968" "43969" "43970" "43971" "43972" "43973" "43974" "43975" "43976" "43977" "43978" "43979" "43980" "43981" "43982" "43983" "43984" "43985" "43986" "43987" "43988" "43989" "43990" "43991" "43992" "43993" "43994" "43995" "43996" "43997" "43998" "43999" "44000" "44001" "44002" "44003" "44004" "44005" "44006" "44007" "44008" "44009" "44010" "44011" "44012" "44013" "44014" "44015" "44016" "44017" "44018" "44019" "44020" "44021" "44022" "44023" "44024" "44025" "44026" "44027" "44028" "44029" "44030" "44031" "44032" "44033" "44034" "44035" "44036" "44037" "44038" "44039" "44040" "44041" "44042" "44043" "44044" "44045" "44046" "44047" "44048" "44049" "44050" "44051" "44052" "44053" "44054" "44055" "44056" "44057" "44058" "44059" "44060" "44061" "44062" "44063" "44064" "44065" "44066" "44067" "44068" "44069" "44070" "44071" "44072" "44073" "44074" "44075" "44076" "44077" "44078" "44079" "44080" "44081" "44082" "44083" "44084" "44085" "44086" "44087" "44088" "44089" "44090" "44091" "44092" "44093" "44094" "44095" "44096" "44097" "44098" "44099" "44100" "44101" "44102" "44103" "44104" "44105" "44106" "44107" "44108" "44109" "44110" "44111" "44112" "44113" "44114" "44115" "44116" "44117" "44118" "44119" "44120" "44121" "44122" "44123" "44124" "44125" "44126" "44127" "44128" "44129" "44130" "44131" "44132" "44133" "44134" "44135" "44136" "44137" "44138" "44139" "44140" "44141" "44142" "44143" "44144" "44145" "44146" "44147" "44148" "44149" "44150" "44151" "44152" "44153" "44154" "44155" "44156" "44157" "44158" "44159" "44160" "44161" "44162" "44163" "44164" "44165" "44166" "44167" "44168" "44169" "44170" "44171" "44172" "44173" "44174" "44175" "44176" "44177" "44178" "44179" "44180" "44181" "44182" "44183" "44184" "44185" "44186" "44187" "44188" "44189" "44190" "44191" "44192" "44193" "44194" "44195" "44196" "44197" "44198" "44199" "44200" "44201" "44202" "44203" "44204" "44205" "44206" "44207" "44208" "44209" "44210" "44211" "44212" "44213" "44214" "44215" "44216" "44217" "44218" "44219" "44220" "44221" "44222" "44223" "44224" "44225" "44226" "44227" "44228" "44229" "44230" "44231" "44232" "44233" "44234" "44235" "44236" "44237" "44238" "44239" "44240" "44241" "44242" "44243" "44244" "44245" "44246" "44247" "44248" "44249" "44250" "44251" "44252" "44253" "44254" "44255" "44256" "44257" "44258" "44259" "44260" "44261" "44262" "44263" "44264" "44265" "44266" "44267" "44268" "44269" "44270" "44271" "44272" "44273" "44274" "44275" "44276" "44277" "44278" "44279" "44280" "44281" "44282" "44283" "44284" "44285" "44286" "44287" "44288" "44289" "44290" "44291" "44292" "44293" "44294" "44295" "44296" "44297" "44298" "44299" "44300" "44301" "44302" "44303" "44304" "44305" "44306" "44307" "44308" "44309" "44310" "44311" "44312" "44313" "44314" "44315" "44316" "44317" "44318" "44319" "44320" "44321" "44322" "44323" "44324" "44325" "44326" "44327" "44328" "44329" "44330" "44331" "44332" "44333" "44334" "44335" "44336" "44337" "44338" "44339" "44340" "44341" "44342" "44343" "44344" "44345" "44346" "44347" "44348" "44349" "44350" "44351" "44352" "44353" "44354" "44355" "44356" "44357" "44358" "44359" "44360" "44361" "44362" "44363" "44364" "44365" "44366" "44367" "44368" "44369" "44370" "44371" "44372" "44373" "44374" "44375" "44376" "44377" "44378" "44379" "44380" "44381" "44382" "44383" "44384" "44385" "44386" "44387" "44388" "44389" "44390" "44391" "44392" "44393" "44394" "44395" "44396" "44397" "44398" "44399" "44400" "44401" "44402" "44403" "44404" "44405" "44406" "44407" "44408" "44409" "44410" "44411" "44412" "44413" "44414" "44415" "44416" "44417" "44418" "44419" "44420" "44421" "44422" "44423" "44424" "44425" "44426" "44427" "44428" "44429" "44430" "44431" "44432" "44433" "44434" "44435" "44436" "44437" "44438" "44439" "44440" "44441" "44442" "44443" "44444" "44445" "44446" "44447" "44448" "44449" "44450" "44451" "44452" "44453" "44454" "44455" "44456" "44457" "44458" "44459" "44460" "44461" "44462" "44463" "44464" "44465" "44466" "44467" "44468" "44469" "44470" "44471" "44472" "44473" "44474" "44475" "44476" "44477" "44478" "44479" "44480" "44481" "44482" "44483" "44484" "44485" "44486" "44487" "44488" "44489" "44490" "44491" "44492" "44493" "44494" "44495" "44496" "44497" "44498" "44499" "44500" "44501" "44502" "44503" "44504" "44505" "44506" "44507" "44508" "44509" "44510" "44511" "44512" "44513" "44514" "44515" "44516" "44517" "44518" "44519" "44520" "44521" "44522" "44523" "44524" "44525" "44526" "44527" "44528" "44529" "44530" "44531" "44532" "44533" "44534" "44535" "44536" "44537" "44538" "44539" "44540" "44541" "44542" "44543" "44544" "44545" "44546" "44547" "44548" "44549" "44550" "44551" "44552" "44553" "44554" "44555" "44556" "44557" "44558" "44559" "44560" "44561" "44562" "44563" "44564" "44565" "44566" "44567" "44568" "44569" "44570" "44571" "44572" "44573" "44574" "44575" "44576" "44577" "44578" "44579" "44580" "44581" "44582" "44583" "44584" "44585" "44586" "44587" "44588" "44589" "44590" "44591" "44592" "44593" "44594" "44595" "44596" "44597" "44598" "44599" "44600" "44601" "44602" "44603" "44604" "44605" "44606" "44607" "44608" "44609" "44610" "44611" "44612" "44613" "44614" "44615" "44616" "44617" "44618" "44619" "44620" "44621" "44622" "44623" "44624" "44625" "44626" "44627" "44628" "44629" "44630" "44631" "44632" "44633" "44634" "44635" "44636" "44637" "44638" "44639" "44640" "44641" "44642" "44643" "44644" "44645" "44646" "44647" "44648" "44649" "44650" "44651" "44652" "44653" "44654" "44655" "44656" "44657" "44658" "44659" "44660" "44661" "44662" "44663" "44664" "44665" "44666" "44667" "44668" "44669" "44670" "44671" "44672" "44673" "44674" "44675" "44676" "44677" "44678" "44679" "44680" "44681" "44682" "44683" "44684" "44685" "44686" "44687" "44688" "44689" "44690" "44691" "44692" "44693" "44694" "44695" "44696" "44697" "44698" "44699" "44700" "44701" "44702" "44703" "44704" "44705" "44706" "44707" "44708" "44709" "44710" "44711" "44712" "44713" "44714" "44715" "44716" "44717" "44718" "44719" "44720" "44721" "44722" "44723" "44724" "44725" "44726" "44727" "44728" "44729" "44730" "44731" "44732" "44733" "44734" "44735" "44736" "44737" "44738" "44739" "44740" "44741" "44742" "44743" "44744" "44745" "44746" "44747" "44748" "44749" "44750" "44751" "44752" "44753" "44754" "44755" "44756" "44757" "44758" "44759" "44760" "44761" "44762" "44763" "44764" "44765" "44766" "44767" "44768" "44769" "44770" "44771" "44772" "44773" "44774" "44775" "44776" "44777" "44778" "44779" "44780" "44781" "44782" "44783" "44784" "44785" "44786" "44787" "44788" "44789" "44790" "44791" "44792" "44793" "44794" "44795" "44796" "44797" "44798" "44799" "44800" "44801" "44802" "44803" "44804" "44805" "44806" "44807" "44808" "44809" "44810" "44811" "44812" "44813" "44814" "44815" "44816" "44817" "44818" "44819" "44820" "44821" "44822" "44823" "44824" "44825" "44826" "44827" "44828" "44829" "44830" "44831" "44832" "44833" "44834" "44835" "44836" "44837" "44838" "44839" "44840" "44841" "44842" "44843" "44844" "44845" "44846" "44847" "44848" "44849" "44850" "44851" "44852" "44853" "44854" "44855" "44856" "44857" "44858" "44859" "44860" "44861" "44862" "44863" "44864" "44865" "44866" "44867" "44868" "44869" "44870" "44871" "44872" "44873" "44874" "44875" "44876" "44877" "44878" "44879" "44880" "44881" "44882" "44883" "44884" "44885" "44886" "44887" "44888" "44889" "44890" "44891" "44892" "44893" "44894" "44895" "44896" "44897" "44898" "44899" "44900" "44901" "44902" "44903" "44904" "44905" "44906" "44907" "44908" "44909" "44910" "44911" "44912" "44913" "44914" "44915" "44916" "44917" "44918" "44919" "44920" "44921" "44922" "44923" "44924" "44925" "44926" "44927" "44928" "44929" "44930" "44931" "44932" "44933" "44934" "44935" "44936" "44937" "44938" "44939" "44940" "44941" "44942" "44943" "44944" "44945" "44946" "44947" "44948" "44949" "44950" "44951" "44952" "44953" "44954" "44955" "44956" "44957" "44958" "44959" "44960" "44961" "44962" "44963" "44964" "44965" "44966" "44967" "44968" "44969" "44970" "44971" "44972" "44973" "44974" "44975" "44976" "44977" "44978" "44979" "44980" "44981" "44982" "44983" "44984" "44985" "44986" "44987" "44988" "44989" "44990" "44991" "44992" "44993" "44994" "44995" "44996" "44997" "44998" "44999" "45000" "45001" "45002" "45003" "45004" "45005" "45006" "45007" "45008" "45009" "45010" "45011" "45012" "45013" "45014" "45015" "45016" "45017" "45018" "45019" "45020" "45021" "45022" "45023" "45024" "45025" "45026" "45027" "45028" "45029" "45030" "45031" "45032" "45033" "45034" "45035" "45036" "45037" "45038" "45039" "45040" "45041" "45042" "45043" "45044" "45045" "45046" "45047" "45048" "45049" "45050" "45051" "45052" "45053" "45054" "45055" "45056" "45057" "45058" "45059" "45060" "45061" "45062" "45063" "45064" "45065" "45066" "45067" "45068" "45069" "45070" "45071" "45072" "45073" "45074" "45075" "45076" "45077" "45078" "45079" "45080" "45081" "45082" "45083" "45084" "45085" "45086" "45087" "45088" "45089" "45090" "45091" "45092" "45093" "45094" "45095" "45096" "45097" "45098" "45099" "45100" "45101" "45102" "45103" "45104" "45105" "45106" "45107" "45108" "45109" "45110" "45111" "45112" "45113" "45114" "45115" "45116" "45117" "45118" "45119" "45120" "45121" "45122" "45123" "45124" "45125" "45126" "45127" "45128" "45129" "45130" "45131" "45132" "45133" "45134" "45135" "45136" "45137" "45138" "45139" "45140" "45141" "45142" "45143" "45144" "45145" "45146" "45147" "45148" "45149" "45150" "45151" "45152" "45153" "45154" "45155" "45156" "45157" "45158" "45159" "45160" "45161" "45162" "45163" "45164" "45165" "45166" "45167" "45168" "45169" "45170" "45171" "45172" "45173" "45174" "45175" "45176" "45177" "45178" "45179" "45180" "45181" "45182" "45183" "45184" "45185" "45186" "45187" "45188" "45189" "45190" "45191" "45192" "45193" "45194" "45195" "45196" "45197" "45198" "45199" "45200" "45201" "45202" "45203" "45204" "45205" "45206" "45207" "45208" "45209" "45210" "45211" "45212" "45213" "45214" "45215" "45216" "45217" "45218" "45219" "45220" "45221" "45222" "45223" "45224" "45225" "45226" "45227" "45228" "45229" "45230" "45231" "45232" "45233" "45234" "45235" "45236" "45237" "45238" "45239" "45240" "45241" "45242" "45243" "45244" "45245" "45246" "45247" "45248" "45249" "45250" "45251" "45252" "45253" "45254" "45255" "45256" "45257" "45258" "45259" "45260" "45261" "45262" "45263" "45264" "45265" "45266" "45267" "45268" "45269" "45270" "45271" "45272" "45273" "45274" "45275" "45276" "45277" "45278" "45279" "45280" "45281" "45282" "45283" "45284" "45285" "45286" "45287" "45288" "45289" "45290" "45291" "45292" "45293" "45294" "45295" "45296" "45297" "45298" "45299" "45300" "45301" "45302" "45303" "45304" "45305" "45306" "45307" "45308" "45309" "45310" "45311" "45312" "45313" "45314" "45315" "45316" "45317" "45318" "45319" "45320" "45321" "45322" "45323" "45324" "45325" "45326" "45327" "45328" "45329" "45330" "45331" "45332" "45333" "45334" "45335" "45336" "45337" "45338" "45339" "45340" "45341" "45342" "45343" "45344" "45345" "45346" "45347" "45348" "45349" "45350" "45351" "45352" "45353" "45354" "45355" "45356" "45357" "45358" "45359" "45360" "45361" "45362" "45363" "45364" "45365" "45366" "45367" "45368" "45369" "45370" "45371" "45372" "45373" "45374" "45375" "45376" "45377" "45378" "45379" "45380" "45381" "45382" "45383" "45384" "45385" "45386" "45387" "45388" "45389" "45390" "45391" "45392" "45393" "45394" "45395" "45396" "45397" "45398" "45399" "45400" "45401" "45402" "45403" "45404" "45405" "45406" "45407" "45408" "45409" "45410" "45411" "45412" "45413" "45414" "45415" "45416" "45417" "45418" "45419" "45420" "45421" "45422" "45423" "45424" "45425" "45426" "45427" "45428" "45429" "45430" "45431" "45432" "45433" "45434" "45435" "45436" "45437" "45438" "45439" "45440" "45441" "45442" "45443" "45444" "45445" "45446" "45447" "45448" "45449" "45450" "45451" "45452" "45453" "45454" "45455" "45456" "45457" "45458" "45459" "45460" "45461" "45462" "45463" "45464" "45465" "45466" "45467" "45468" "45469" "45470" "45471" "45472" "45473" "45474" "45475" "45476" "45477" "45478" "45479" "45480" "45481" "45482" "45483" "45484" "45485" "45486" "45487" "45488" "45489" "45490" "45491" "45492" "45493" "45494" "45495" "45496" "45497" "45498" "45499" "45500" "45501" "45502" "45503" "45504" "45505" "45506" "45507" "45508" "45509" "45510" "45511" "45512" "45513" "45514" "45515" "45516" "45517" "45518" "45519" "45520" "45521" "45522" "45523" "45524" "45525" "45526" "45527" "45528" "45529" "45530" "45531" "45532" "45533" "45534" "45535" "45536" "45537" "45538" "45539" "45540" "45541" "45542" "45543" "45544" "45545" "45546" "45547" "45548" "45549" "45550" "45551" "45552" "45553" "45554" "45555" "45556" "45557" "45558" "45559" "45560" "45561" "45562" "45563" "45564" "45565" "45566" "45567" "45568" "45569" "45570" "45571" "45572" "45573" "45574" "45575" "45576" "45577" "45578" "45579" "45580" "45581" "45582" "45583" "45584" "45585" "45586" "45587" "45588" "45589" "45590" "45591" "45592" "45593" "45594" "45595" "45596" "45597" "45598" "45599" "45600" "45601" "45602" "45603" "45604" "45605" "45606" "45607" "45608" "45609" "45610" "45611" "45612" "45613" "45614" "45615" "45616" "45617" "45618" "45619" "45620" "45621" "45622" "45623" "45624" "45625" "45626" "45627" "45628" "45629" "45630" "45631" "45632" "45633" "45634" "45635" "45636" "45637" "45638" "45639" "45640" "45641" "45642" "45643" "45644" "45645" "45646" "45647" "45648" "45649" "45650" "45651" "45652" "45653" "45654" "45655" "45656" "45657" "45658" "45659" "45660" "45661" "45662" "45663" "45664" "45665" "45666" "45667" "45668" "45669" "45670" "45671" "45672" "45673" "45674" "45675" "45676" "45677" "45678" "45679" "45680" "45681" "45682" "45683" "45684" "45685" "45686" "45687" "45688" "45689" "45690" "45691" "45692" "45693" "45694" "45695" "45696" "45697" "45698" "45699" "45700" "45701" "45702" "45703" "45704" "45705" "45706" "45707" "45708" "45709" "45710" "45711" "45712" "45713" "45714" "45715" "45716" "45717" "45718" "45719" "45720" "45721" "45722" "45723" "45724" "45725" "45726" "45727" "45728" "45729" "45730" "45731" "45732" "45733" "45734" "45735" "45736" "45737" "45738" "45739" "45740" "45741" "45742" "45743" "45744" "45745" "45746" "45747" "45748" "45749" "45750" "45751" "45752" "45753" "45754" "45755" "45756" "45757" "45758" "45759" "45760" "45761" "45762" "45763" "45764" "45765" "45766" "45767" "45768" "45769" "45770" "45771" "45772" "45773" "45774" "45775" "45776" "45777" "45778" "45779" "45780" "45781" "45782" "45783" "45784" "45785" "45786" "45787" "45788" "45789" "45790" "45791" "45792" "45793" "45794" "45795" "45796" "45797" "45798" "45799" "45800" "45801" "45802" "45803" "45804" "45805" "45806" "45807" "45808" "45809" "45810" "45811" "45812" "45813" "45814" "45815" "45816" "45817" "45818" "45819" "45820" "45821" "45822" "45823" "45824" "45825" "45826" "45827" "45828" "45829" "45830" "45831" "45832" "45833" "45834" "45835" "45836" "45837" "45838" "45839" "45840" "45841" "45842" "45843" "45844" "45845" "45846" "45847" "45848" "45849" "45850" "45851" "45852" "45853" "45854" "45855" "45856" "45857" "45858" "45859" "45860" "45861" "45862" "45863" "45864" "45865" "45866" "45867" "45868" "45869" "45870" "45871" "45872" "45873" "45874" "45875" "45876" "45877" "45878" "45879" "45880" "45881" "45882" "45883" "45884" "45885" "45886" "45887" "45888" "45889" "45890" "45891" "45892" "45893" "45894" "45895" "45896" "45897" "45898" "45899" "45900" "45901" "45902" "45903" "45904" "45905" "45906" "45907" "45908" "45909" "45910" "45911" "45912" "45913" "45914" "45915" "45916" "45917" "45918" "45919" "45920" "45921" "45922" "45923" "45924" "45925" "45926" "45927" "45928" "45929" "45930" "45931" "45932" "45933" "45934" "45935" "45936" "45937" "45938" "45939" "45940" "45941" "45942" "45943" "45944" "45945" "45946" "45947" "45948" "45949" "45950" "45951" "45952" "45953" "45954" "45955" "45956" "45957" "45958" "45959" "45960" "45961" "45962" "45963" "45964" "45965" "45966" "45967" "45968" "45969" "45970" "45971" "45972" "45973" "45974" "45975" "45976" "45977" "45978" "45979" "45980" "45981" "45982" "45983" "45984" "45985" "45986" "45987" "45988" "45989" "45990" "45991" "45992" "45993" "45994" "45995" "45996" "45997" "45998" "45999" "46000" "46001" "46002" "46003" "46004" "46005" "46006" "46007" "46008" "46009" "46010" "46011" "46012" "46013" "46014" "46015" "46016" "46017" "46018" "46019" "46020" "46021" "46022" "46023" "46024" "46025" "46026" "46027" "46028" "46029" "46030" "46031" "46032" "46033" "46034" "46035" "46036" "46037" "46038" "46039" "46040" "46041" "46042" "46043" "46044" "46045" "46046" "46047" "46048" "46049" "46050" "46051" "46052" "46053" "46054" "46055" "46056" "46057" "46058" "46059" "46060" "46061" "46062" "46063" "46064" "46065" "46066" "46067" "46068" "46069" "46070" "46071" "46072" "46073" "46074" "46075" "46076" "46077" "46078" "46079" "46080" "46081" "46082" "46083" "46084" "46085" "46086" "46087" "46088" "46089" "46090" "46091" "46092" "46093" "46094" "46095" "46096" "46097" "46098" "46099" "46100" "46101" "46102" "46103" "46104" "46105" "46106" "46107" "46108" "46109" "46110" "46111" "46112" "46113" "46114" "46115" "46116" "46117" "46118" "46119" "46120" "46121" "46122" "46123" "46124" "46125" "46126" "46127" "46128" "46129" "46130" "46131" "46132" "46133" "46134" "46135" "46136" "46137" "46138" "46139" "46140" "46141" "46142" "46143" "46144" "46145" "46146" "46147" "46148" "46149" "46150" "46151" "46152" "46153" "46154" "46155" "46156" "46157" "46158" "46159" "46160" "46161" "46162" "46163" "46164" "46165" "46166" "46167" "46168" "46169" "46170" "46171" "46172" "46173" "46174" "46175" "46176" "46177" "46178" "46179" "46180" "46181" "46182" "46183" "46184" "46185" "46186" "46187" "46188" "46189" "46190" "46191" "46192" "46193" "46194" "46195" "46196" "46197" "46198" "46199" "46200" "46201" "46202" "46203" "46204" "46205" "46206" "46207" "46208" "46209" "46210" "46211" "46212" "46213" "46214" "46215" "46216" "46217" "46218" "46219" "46220" "46221" "46222" "46223" "46224" "46225" "46226" "46227" "46228" "46229" "46230" "46231" "46232" "46233" "46234" "46235" "46236" "46237" "46238" "46239" "46240" "46241" "46242" "46243" "46244" "46245" "46246" "46247" "46248" "46249" "46250" "46251" "46252" "46253" "46254" "46255" "46256" "46257" "46258" "46259" "46260" "46261" "46262" "46263" "46264" "46265" "46266" "46267" "46268" "46269" "46270" "46271" "46272" "46273" "46274" "46275" "46276" "46277" "46278" "46279" "46280" "46281" "46282" "46283" "46284" "46285" "46286" "46287" "46288" "46289" "46290" "46291" "46292" "46293" "46294" "46295" "46296" "46297" "46298" "46299" "46300" "46301" "46302" "46303" "46304" "46305" "46306" "46307" "46308" "46309" "46310" "46311" "46312" "46313" "46314" "46315" "46316" "46317" "46318" "46319" "46320" "46321" "46322" "46323" "46324" "46325" "46326" "46327" "46328" "46329" "46330" "46331" "46332" "46333" "46334" "46335" "46336" "46337" "46338" "46339" "46340" "46341" "46342" "46343" "46344" "46345" "46346" "46347" "46348" "46349" "46350" "46351" "46352" "46353" "46354" "46355" "46356" "46357" "46358" "46359" "46360" "46361" "46362" "46363" "46364" "46365" "46366" "46367" "46368" "46369" "46370" "46371" "46372" "46373" "46374" "46375" "46376" "46377" "46378" "46379" "46380" "46381" "46382" "46383" "46384" "46385" "46386" "46387" "46388" "46389" "46390" "46391" "46392" "46393" "46394" "46395" "46396" "46397" "46398" "46399" "46400" "46401" "46402" "46403" "46404" "46405" "46406" "46407" "46408" "46409" "46410" "46411" "46412" "46413" "46414" "46415" "46416" "46417" "46418" "46419" "46420" "46421" "46422" "46423" "46424" "46425" "46426" "46427" "46428" "46429" "46430" "46431" "46432" "46433" "46434" "46435" "46436" "46437" "46438" "46439" "46440" "46441" "46442" "46443" "46444" "46445" "46446" "46447" "46448" "46449" "46450" "46451" "46452" "46453" "46454" "46455" "46456" "46457" "46458" "46459" "46460" "46461" "46462" "46463" "46464" "46465" "46466" "46467" "46468" "46469" "46470" "46471" "46472" "46473" "46474" "46475" "46476" "46477" "46478" "46479" "46480" "46481" "46482" "46483" "46484" "46485" "46486" "46487" "46488" "46489" "46490" "46491" "46492" "46493" "46494" "46495" "46496" "46497" "46498" "46499" "46500" "46501" "46502" "46503" "46504" "46505" "46506" "46507" "46508" "46509" "46510" "46511" "46512" "46513" "46514" "46515" "46516" "46517" "46518" "46519" "46520" "46521" "46522" "46523" "46524" "46525" "46526" "46527" "46528" "46529" "46530" "46531" "46532" "46533" "46534" "46535" "46536" "46537" "46538" "46539" "46540" "46541" "46542" "46543" "46544" "46545" "46546" "46547" "46548" "46549" "46550" "46551" "46552" "46553" "46554" "46555" "46556" "46557" "46558" "46559" "46560" "46561" "46562" "46563" "46564" "46565" "46566" "46567" "46568" "46569" "46570" "46571" "46572" "46573" "46574" "46575" "46576" "46577" "46578" "46579" "46580" "46581" "46582" "46583" "46584" "46585" "46586" "46587" "46588" "46589" "46590" "46591" "46592" "46593" "46594" "46595" "46596" "46597" "46598" "46599" "46600" "46601" "46602" "46603" "46604" "46605" "46606" "46607" "46608" "46609" "46610" "46611" "46612" "46613" "46614" "46615" "46616" "46617" "46618" "46619" "46620" "46621" "46622" "46623" "46624" "46625" "46626" "46627" "46628" "46629" "46630" "46631" "46632" "46633" "46634" "46635" "46636" "46637" "46638" "46639" "46640" "46641" "46642" "46643" "46644" "46645" "46646" "46647" "46648" "46649" "46650" "46651" "46652" "46653" "46654" "46655" "46656" "46657" "46658" "46659" "46660" "46661" "46662" "46663" "46664" "46665" "46666" "46667" "46668" "46669" "46670" "46671" "46672" "46673" "46674" "46675" "46676" "46677" "46678" "46679" "46680" "46681" "46682" "46683" "46684" "46685" "46686" "46687" "46688" "46689" "46690" "46691" "46692" "46693" "46694" "46695" "46696" "46697" "46698" "46699" "46700" "46701" "46702" "46703" "46704" "46705" "46706" "46707" "46708" "46709" "46710" "46711" "46712" "46713" "46714" "46715" "46716" "46717" "46718" "46719" "46720" "46721" "46722" "46723" "46724" "46725" "46726" "46727" "46728" "46729" "46730" "46731" "46732" "46733" "46734" "46735" "46736" "46737" "46738" "46739" "46740" "46741" "46742" "46743" "46744" "46745" "46746" "46747" "46748" "46749" "46750" "46751" "46752" "46753" "46754" "46755" "46756" "46757" "46758" "46759" "46760" "46761" "46762" "46763" "46764" "46765" "46766" "46767" "46768" "46769" "46770" "46771" "46772" "46773" "46774" "46775" "46776" "46777" "46778" "46779" "46780" "46781" "46782" "46783" "46784" "46785" "46786" "46787" "46788" "46789" "46790" "46791" "46792" "46793" "46794" "46795" "46796" "46797" "46798" "46799" "46800" "46801" "46802" "46803" "46804" "46805" "46806" "46807" "46808" "46809" "46810" "46811" "46812" "46813" "46814" "46815" "46816" "46817" "46818" "46819" "46820" "46821" "46822" "46823" "46824" "46825" "46826" "46827" "46828" "46829" "46830" "46831" "46832" "46833" "46834" "46835" "46836" "46837" "46838" "46839" "46840" "46841" "46842" "46843" "46844" "46845" "46846" "46847" "46848" "46849" "46850" "46851" "46852" "46853" "46854" "46855" "46856" "46857" "46858" "46859" "46860" "46861" "46862" "46863" "46864" "46865" "46866" "46867" "46868" "46869" "46870" "46871" "46872" "46873" "46874" "46875" "46876" "46877" "46878" "46879" "46880" "46881" "46882" "46883" "46884" "46885" "46886" "46887" "46888" "46889" "46890" "46891" "46892" "46893" "46894" "46895" "46896" "46897" "46898" "46899" "46900" "46901" "46902" "46903" "46904" "46905" "46906" "46907" "46908" "46909" "46910" "46911" "46912" "46913" "46914" "46915" "46916" "46917" "46918" "46919" "46920" "46921" "46922" "46923" "46924" "46925" "46926" "46927" "46928" "46929" "46930" "46931" "46932" "46933" "46934" "46935" "46936" "46937" "46938" "46939" "46940" "46941" "46942" "46943" "46944" "46945" "46946" "46947" "46948" "46949" "46950" "46951" "46952" "46953" "46954" "46955" "46956" "46957" "46958" "46959" "46960" "46961" "46962" "46963" "46964" "46965" "46966" "46967" "46968" "46969" "46970" "46971" "46972" "46973" "46974" "46975" "46976" "46977" "46978" "46979" "46980" "46981" "46982" "46983" "46984" "46985" "46986" "46987" "46988" "46989" "46990" "46991" "46992" "46993" "46994" "46995" "46996" "46997" "46998" "46999" "47000" "47001" "47002" "47003" "47004" "47005" "47006" "47007" "47008" "47009" "47010" "47011" "47012" "47013" "47014" "47015" "47016" "47017" "47018" "47019" "47020" "47021" "47022" "47023" "47024" "47025" "47026" "47027" "47028" "47029" "47030" "47031" "47032" "47033" "47034" "47035" "47036" "47037" "47038" "47039" "47040" "47041" "47042" "47043" "47044" "47045" "47046" "47047" "47048" "47049" "47050" "47051" "47052" "47053" "47054" "47055" "47056" "47057" "47058" "47059" "47060" "47061" "47062" "47063" "47064" "47065" "47066" "47067" "47068" "47069" "47070" "47071" "47072" "47073" "47074" "47075" "47076" "47077" "47078" "47079" "47080" "47081" "47082" "47083" "47084" "47085" "47086" "47087" "47088" "47089" "47090" "47091" "47092" "47093" "47094" "47095" "47096" "47097" "47098" "47099" "47100" "47101" "47102" "47103" "47104" "47105" "47106" "47107" "47108" "47109" "47110" "47111" "47112" "47113" "47114" "47115" "47116" "47117" "47118" "47119" "47120" "47121" "47122" "47123" "47124" "47125" "47126" "47127" "47128" "47129" "47130" "47131" "47132" "47133" "47134" "47135" "47136" "47137" "47138" "47139" "47140" "47141" "47142" "47143" "47144" "47145" "47146" "47147" "47148" "47149" "47150" "47151" "47152" "47153" "47154" "47155" "47156" "47157" "47158" "47159" "47160" "47161" "47162" "47163" "47164" "47165" "47166" "47167" "47168" "47169" "47170" "47171" "47172" "47173" "47174" "47175" "47176" "47177" "47178" "47179" "47180" "47181" "47182" "47183" "47184" "47185" "47186" "47187" "47188" "47189" "47190" "47191" "47192" "47193" "47194" "47195" "47196" "47197" "47198" "47199" "47200" "47201" "47202" "47203" "47204" "47205" "47206" "47207" "47208" "47209" "47210" "47211" "47212" "47213" "47214" "47215" "47216" "47217" "47218" "47219" "47220" "47221" "47222" "47223" "47224" "47225" "47226" "47227" "47228" "47229" "47230" "47231" "47232" "47233" "47234" "47235" "47236" "47237" "47238" "47239" "47240" "47241" "47242" "47243" "47244" "47245" "47246" "47247" "47248" "47249" "47250" "47251" "47252" "47253" "47254" "47255" "47256" "47257" "47258" "47259" "47260" "47261" "47262" "47263" "47264" "47265" "47266" "47267" "47268" "47269" "47270" "47271" "47272" "47273" "47274" "47275" "47276" "47277" "47278" "47279" "47280" "47281" "47282" "47283" "47284" "47285" "47286" "47287" "47288" "47289" "47290" "47291" "47292" "47293" "47294" "47295" "47296" "47297" "47298" "47299" "47300" "47301" "47302" "47303" "47304" "47305" "47306" "47307" "47308" "47309" "47310" "47311" "47312" "47313" "47314" "47315" "47316" "47317" "47318" "47319" "47320" "47321" "47322" "47323" "47324" "47325" "47326" "47327" "47328" "47329" "47330" "47331" "47332" "47333" "47334" "47335" "47336" "47337" "47338" "47339" "47340" "47341" "47342" "47343" "47344" "47345" "47346" "47347" "47348" "47349" "47350" "47351" "47352" "47353" "47354" "47355" "47356" "47357" "47358" "47359" "47360" "47361" "47362" "47363" "47364" "47365" "47366" "47367" "47368" "47369" "47370" "47371" "47372" "47373" "47374" "47375" "47376" "47377" "47378" "47379" "47380" "47381" "47382" "47383" "47384" "47385" "47386" "47387" "47388" "47389" "47390" "47391" "47392" "47393" "47394" "47395" "47396" "47397" "47398" "47399" "47400" "47401" "47402" "47403" "47404" "47405" "47406" "47407" "47408" "47409" "47410" "47411" "47412" "47413" "47414" "47415" "47416" "47417" "47418" "47419" "47420" "47421" "47422" "47423" "47424" "47425" "47426" "47427" "47428" "47429" "47430" "47431" "47432" "47433" "47434" "47435" "47436" "47437" "47438" "47439" "47440" "47441" "47442" "47443" "47444" "47445" "47446" "47447" "47448" "47449" "47450" "47451" "47452" "47453" "47454" "47455" "47456" "47457" "47458" "47459" "47460" "47461" "47462" "47463" "47464" "47465" "47466" "47467" "47468" "47469" "47470" "47471" "47472" "47473" "47474" "47475" "47476" "47477" "47478" "47479" "47480" "47481" "47482" "47483" "47484" "47485" "47486" "47487" "47488" "47489" "47490" "47491" "47492" "47493" "47494" "47495" "47496" "47497" "47498" "47499" "47500" "47501" "47502" "47503" "47504" "47505" "47506" "47507" "47508" "47509" "47510" "47511" "47512" "47513" "47514" "47515" "47516" "47517" "47518" "47519" "47520" "47521" "47522" "47523" "47524" "47525" "47526" "47527" "47528" "47529" "47530" "47531" "47532" "47533" "47534" "47535" "47536" "47537" "47538" "47539" "47540" "47541" "47542" "47543" "47544" "47545" "47546" "47547" "47548" "47549" "47550" "47551" "47552" "47553" "47554" "47555" "47556" "47557" "47558" "47559" "47560" "47561" "47562" "47563" "47564" "47565" "47566" "47567" "47568" "47569" "47570" "47571" "47572" "47573" "47574" "47575" "47576" "47577" "47578" "47579" "47580" "47581" "47582" "47583" "47584" "47585" "47586" "47587" "47588" "47589" "47590" "47591" "47592" "47593" "47594" "47595" "47596" "47597" "47598" "47599" "47600" "47601" "47602" "47603" "47604" "47605" "47606" "47607" "47608" "47609" "47610" "47611" "47612" "47613" "47614" "47615" "47616" "47617" "47618" "47619" "47620" "47621" "47622" "47623" "47624" "47625" "47626" "47627" "47628" "47629" "47630" "47631" "47632" "47633" "47634" "47635" "47636" "47637" "47638" "47639" "47640" "47641" "47642" "47643" "47644" "47645" "47646" "47647" "47648" "47649" "47650" "47651" "47652" "47653" "47654" "47655" "47656" "47657" "47658" "47659" "47660" "47661" "47662" "47663" "47664" "47665" "47666" "47667" "47668" "47669" "47670" "47671" "47672" "47673" "47674" "47675" "47676" "47677" "47678" "47679" "47680" "47681" "47682" "47683" "47684" "47685" "47686" "47687" "47688" "47689" "47690" "47691" "47692" "47693" "47694" "47695" "47696" "47697" "47698" "47699" "47700" "47701" "47702" "47703" "47704" "47705" "47706" "47707" "47708" "47709" "47710" "47711" "47712" "47713" "47714" "47715" "47716" "47717" "47718" "47719" "47720" "47721" "47722" "47723" "47724" "47725" "47726" "47727" "47728" "47729" "47730" "47731" "47732" "47733" "47734" "47735" "47736" "47737" "47738" "47739" "47740" "47741" "47742" "47743" "47744" "47745" "47746" "47747" "47748" "47749" "47750" "47751" "47752" "47753" "47754" "47755" "47756" "47757" "47758" "47759" "47760" "47761" "47762" "47763" "47764" "47765" "47766" "47767" "47768" "47769" "47770" "47771" "47772" "47773" "47774" "47775" "47776" "47777" "47778" "47779" "47780" "47781" "47782" "47783" "47784" "47785" "47786" "47787" "47788" "47789" "47790" "47791" "47792" "47793" "47794" "47795" "47796" "47797" "47798" "47799" "47800" "47801" "47802" "47803" "47804" "47805" "47806" "47807" "47808" "47809" "47810" "47811" "47812" "47813" "47814" "47815" "47816" "47817" "47818" "47819" "47820" "47821" "47822" "47823" "47824" "47825" "47826" "47827" "47828" "47829" "47830" "47831" "47832" "47833" "47834" "47835" "47836" "47837" "47838" "47839" "47840" "47841" "47842" "47843" "47844" "47845" "47846" "47847" "47848" "47849" "47850" "47851" "47852" "47853" "47854" "47855" "47856" "47857" "47858" "47859" "47860" "47861" "47862" "47863" "47864" "47865" "47866" "47867" "47868" "47869" "47870" "47871" "47872" "47873" "47874" "47875" "47876" "47877" "47878" "47879" "47880" "47881" "47882" "47883" "47884" "47885" "47886" "47887" "47888" "47889" "47890" "47891" "47892" "47893" "47894" "47895" "47896" "47897" "47898" "47899" "47900" "47901" "47902" "47903" "47904" "47905" "47906" "47907" "47908" "47909" "47910" "47911" "47912" "47913" "47914" "47915" "47916" "47917" "47918" "47919" "47920" "47921" "47922" "47923" "47924" "47925" "47926" "47927" "47928" "47929" "47930" "47931" "47932" "47933" "47934" "47935" "47936" "47937" "47938" "47939" "47940" "47941" "47942" "47943" "47944" "47945" "47946" "47947" "47948" "47949" "47950" "47951" "47952" "47953" "47954" "47955" "47956" "47957" "47958" "47959" "47960" "47961" "47962" "47963" "47964" "47965" "47966" "47967" "47968" "47969" "47970" "47971" "47972" "47973" "47974" "47975" "47976" "47977" "47978" "47979" "47980" "47981" "47982" "47983" "47984" "47985" "47986" "47987" "47988" "47989" "47990" "47991" "47992" "47993" "47994" "47995" "47996" "47997" "47998" "47999" "48000" "48001" "48002" "48003" "48004" "48005" "48006" "48007" "48008" "48009" "48010" "48011" "48012" "48013" "48014" "48015" "48016" "48017" "48018" "48019" "48020" "48021" "48022" "48023" "48024" "48025" "48026" "48027" "48028" "48029" "48030" "48031" "48032" "48033" "48034" "48035" "48036" "48037" "48038" "48039" "48040" "48041" "48042" "48043" "48044" "48045" "48046" "48047" "48048" "48049" "48050" "48051" "48052" "48053" "48054" "48055" "48056" "48057" "48058" "48059" "48060" "48061" "48062" "48063" "48064" "48065" "48066" "48067" "48068" "48069" "48070" "48071" "48072" "48073" "48074" "48075" "48076" "48077" "48078" "48079" "48080" "48081" "48082" "48083" "48084" "48085" "48086" "48087" "48088" "48089" "48090" "48091" "48092" "48093" "48094" "48095" "48096" "48097" "48098" "48099" "48100" "48101" "48102" "48103" "48104" "48105" "48106" "48107" "48108" "48109" "48110" "48111" "48112" "48113" "48114" "48115" "48116" "48117" "48118" "48119" "48120" "48121" "48122" "48123" "48124" "48125" "48126" "48127" "48128" "48129" "48130" "48131" "48132" "48133" "48134" "48135" "48136" "48137" "48138" "48139" "48140" "48141" "48142" "48143" "48144" "48145" "48146" "48147" "48148" "48149" "48150" "48151" "48152" "48153" "48154" "48155" "48156" "48157" "48158" "48159" "48160" "48161" "48162" "48163" "48164" "48165" "48166" "48167" "48168" "48169" "48170" "48171" "48172" "48173" "48174" "48175" "48176" "48177" "48178" "48179" "48180" "48181" "48182" "48183" "48184" "48185" "48186" "48187" "48188" "48189" "48190" "48191" "48192" "48193" "48194" "48195" "48196" "48197" "48198" "48199" "48200" "48201" "48202" "48203" "48204" "48205" "48206" "48207" "48208" "48209" "48210" "48211" "48212" "48213" "48214" "48215" "48216" "48217" "48218" "48219" "48220" "48221" "48222" "48223" "48224" "48225" "48226" "48227" "48228" "48229" "48230" "48231" "48232" "48233" "48234" "48235" "48236" "48237" "48238" "48239" "48240" "48241" "48242" "48243" "48244" "48245" "48246" "48247" "48248" "48249" "48250" "48251" "48252" "48253" "48254" "48255" "48256" "48257" "48258" "48259" "48260" "48261" "48262" "48263" "48264" "48265" "48266" "48267" "48268" "48269" "48270" "48271" "48272" "48273" "48274" "48275" "48276" "48277" "48278" "48279" "48280" "48281" "48282" "48283" "48284" "48285" "48286" "48287" "48288" "48289" "48290" "48291" "48292" "48293" "48294" "48295" "48296" "48297" "48298" "48299" "48300" "48301" "48302" "48303" "48304" "48305" "48306" "48307" "48308" "48309" "48310" "48311" "48312" "48313" "48314" "48315" "48316" "48317" "48318" "48319" "48320" "48321" "48322" "48323" "48324" "48325" "48326" "48327" "48328" "48329" "48330" "48331" "48332" "48333" "48334" "48335" "48336" "48337" "48338" "48339" "48340" "48341" "48342" "48343" "48344" "48345" "48346" "48347" "48348" "48349" "48350" "48351" "48352" "48353" "48354" "48355" "48356" "48357" "48358" "48359" "48360" "48361" "48362" "48363" "48364" "48365" "48366" "48367" "48368" "48369" "48370" "48371" "48372" "48373" "48374" "48375" "48376" "48377" "48378" "48379" "48380" "48381" "48382" "48383" "48384" "48385" "48386" "48387" "48388" "48389" "48390" "48391" "48392" "48393" "48394" "48395" "48396" "48397" "48398" "48399" "48400" "48401" "48402" "48403" "48404" "48405" "48406" "48407" "48408" "48409" "48410" "48411" "48412" "48413" "48414" "48415" "48416" "48417" "48418" "48419" "48420" "48421" "48422" "48423" "48424" "48425" "48426" "48427" "48428" "48429" "48430" "48431" "48432" "48433" "48434" "48435" "48436" "48437" "48438" "48439" "48440" "48441" "48442" "48443" "48444" "48445" "48446" "48447" "48448" "48449" "48450" "48451" "48452" "48453" "48454" "48455" "48456" "48457" "48458" "48459" "48460" "48461" "48462" "48463" "48464" "48465" "48466" "48467" "48468" "48469" "48470" "48471" "48472" "48473" "48474" "48475" "48476" "48477" "48478" "48479" "48480" "48481" "48482" "48483" "48484" "48485" "48486" "48487" "48488" "48489" "48490" "48491" "48492" "48493" "48494" "48495" "48496" "48497" "48498" "48499" "48500" "48501" "48502" "48503" "48504" "48505" "48506" "48507" "48508" "48509" "48510" "48511" "48512" "48513" "48514" "48515" "48516" "48517" "48518" "48519" "48520" "48521" "48522" "48523" "48524" "48525" "48526" "48527" "48528" "48529" "48530" "48531" "48532" "48533" "48534" "48535" "48536" "48537" "48538" "48539" "48540" "48541" "48542" "48543" "48544" "48545" "48546" "48547" "48548" "48549" "48550" "48551" "48552" "48553" "48554" "48555" "48556" "48557" "48558" "48559" "48560" "48561" "48562" "48563" "48564" "48565" "48566" "48567" "48568" "48569" "48570" "48571" "48572" "48573" "48574" "48575" "48576" "48577" "48578" "48579" "48580" "48581" "48582" "48583" "48584" "48585" "48586" "48587" "48588" "48589" "48590" "48591" "48592" "48593" "48594" "48595" "48596" "48597" "48598" "48599" "48600" "48601" "48602" "48603" "48604" "48605" "48606" "48607" "48608" "48609" "48610" "48611" "48612" "48613" "48614" "48615" "48616" "48617" "48618" "48619" "48620" "48621" "48622" "48623" "48624" "48625" "48626" "48627" "48628" "48629" "48630" "48631" "48632" "48633" "48634" "48635" "48636" "48637" "48638" "48639" "48640" "48641" "48642" "48643" "48644" "48645" "48646" "48647" "48648" "48649" "48650" "48651" "48652" "48653" "48654" "48655" "48656" "48657" "48658" "48659" "48660" "48661" "48662" "48663" "48664" "48665" "48666" "48667" "48668" "48669" "48670" "48671" "48672" "48673" "48674" "48675" "48676" "48677" "48678" "48679" "48680" "48681" "48682" "48683" "48684" "48685" "48686" "48687" "48688" "48689" "48690" "48691" "48692" "48693" "48694" "48695" "48696" "48697" "48698" "48699" "48700" "48701" "48702" "48703" "48704" "48705" "48706" "48707" "48708" "48709" "48710" "48711" "48712" "48713" "48714" "48715" "48716" "48717" "48718" "48719" "48720" "48721" "48722" "48723" "48724" "48725" "48726" "48727" "48728" "48729" "48730" "48731" "48732" "48733" "48734" "48735" "48736" "48737" "48738" "48739" "48740" "48741" "48742" "48743" "48744" "48745" "48746" "48747" "48748" "48749" "48750" "48751" "48752" "48753" "48754" "48755" "48756" "48757" "48758" "48759" "48760" "48761" "48762" "48763" "48764" "48765" "48766" "48767" "48768" "48769" "48770" "48771" "48772" "48773" "48774" "48775" "48776" "48777" "48778" "48779" "48780" "48781" "48782" "48783" "48784" "48785" "48786" "48787" "48788" "48789" "48790" "48791" "48792" "48793" "48794" "48795" "48796" "48797" "48798" "48799" "48800" "48801" "48802" "48803" "48804" "48805" "48806" "48807" "48808" "48809" "48810" "48811" "48812" "48813" "48814" "48815" "48816" "48817" "48818" "48819" "48820" "48821" "48822" "48823" "48824" "48825" "48826" "48827" "48828" "48829" "48830" "48831" "48832" "48833" "48834" "48835" "48836" "48837" "48838" "48839" "48840" "48841" "48842" "48843" "48844" "48845" "48846" "48847" "48848" "48849" "48850" "48851" "48852" "48853" "48854" "48855" "48856" "48857" "48858" "48859" "48860" "48861" "48862" "48863" "48864" "48865" "48866" "48867" "48868" "48869" "48870" "48871" "48872" "48873" "48874" "48875" "48876" "48877" "48878" "48879" "48880" "48881" "48882" "48883" "48884" "48885" "48886" "48887" "48888" "48889" "48890" "48891" "48892" "48893" "48894" "48895" "48896" "48897" "48898" "48899" "48900" "48901" "48902" "48903" "48904" "48905" "48906" "48907" "48908" "48909" "48910" "48911" "48912" "48913" "48914" "48915" "48916" "48917" "48918" "48919" "48920" "48921" "48922" "48923" "48924" "48925" "48926" "48927" "48928" "48929" "48930" "48931" "48932" "48933" "48934" "48935" "48936" "48937" "48938" "48939" "48940" "48941" "48942" "48943" "48944" "48945" "48946" "48947" "48948" "48949" "48950" "48951" "48952" "48953" "48954" "48955" "48956" "48957" "48958" "48959" "48960" "48961" "48962" "48963" "48964" "48965" "48966" "48967" "48968" "48969" "48970" "48971" "48972" "48973" "48974" "48975" "48976" "48977" "48978" "48979" "48980" "48981" "48982" "48983" "48984" "48985" "48986" "48987" "48988" "48989" "48990" "48991" "48992" "48993" "48994" "48995" "48996" "48997" "48998" "48999" "49000" "49001" "49002" "49003" "49004" "49005" "49006" "49007" "49008" "49009" "49010" "49011" "49012" "49013" "49014" "49015" "49016" "49017" "49018" "49019" "49020" "49021" "49022" "49023" "49024" "49025" "49026" "49027" "49028" "49029" "49030" "49031" "49032" "49033" "49034" "49035" "49036" "49037" "49038" "49039" "49040" "49041" "49042" "49043" "49044" "49045" "49046" "49047" "49048" "49049" "49050" "49051" "49052" "49053" "49054" "49055" "49056" "49057" "49058" "49059" "49060" "49061" "49062" "49063" "49064" "49065" "49066" "49067" "49068" "49069" "49070" "49071" "49072" "49073" "49074" "49075" "49076" "49077" "49078" "49079" "49080" "49081" "49082" "49083" "49084" "49085" "49086" "49087" "49088" "49089" "49090" "49091" "49092" "49093" "49094" "49095" "49096" "49097" "49098" "49099" "49100" "49101" "49102" "49103" "49104" "49105" "49106" "49107" "49108" "49109" "49110" "49111" "49112" "49113" "49114" "49115" "49116" "49117" "49118" "49119" "49120" "49121" "49122" "49123" "49124" "49125" "49126" "49127" "49128" "49129" "49130" "49131" "49132" "49133" "49134" "49135" "49136" "49137" "49138" "49139" "49140" "49141" "49142" "49143" "49144" "49145" "49146" "49147" "49148" "49149" "49150" "49151" "49152" "49153" "49154" "49155" "49156" "49157" "49158" "49159" "49160" "49161" "49162" "49163" "49164" "49165" "49166" "49167" "49168" "49169" "49170" "49171" "49172" "49173" "49174" "49175" "49176" "49177" "49178" "49179" "49180" "49181" "49182" "49183" "49184" "49185" "49186" "49187" "49188" "49189" "49190" "49191" "49192" "49193" "49194" "49195" "49196" "49197" "49198" "49199" "49200" "49201" "49202" "49203" "49204" "49205" "49206" "49207" "49208" "49209" "49210" "49211" "49212" "49213" "49214" "49215" "49216" "49217" "49218" "49219" "49220" "49221" "49222" "49223" "49224" "49225" "49226" "49227" "49228" "49229" "49230" "49231" "49232" "49233" "49234" "49235" "49236" "49237" "49238" "49239" "49240" "49241" "49242" "49243" "49244" "49245" "49246" "49247" "49248" "49249" "49250" "49251" "49252" "49253" "49254" "49255" "49256" "49257" "49258" "49259" "49260" "49261" "49262" "49263" "49264" "49265" "49266" "49267" "49268" "49269" "49270" "49271" "49272" "49273" "49274" "49275" "49276" "49277" "49278" "49279" "49280" "49281" "49282" "49283" "49284" "49285" "49286" "49287" "49288" "49289" "49290" "49291" "49292" "49293" "49294" "49295" "49296" "49297" "49298" "49299" "49300" "49301" "49302" "49303" "49304" "49305" "49306" "49307" "49308" "49309" "49310" "49311" "49312" "49313" "49314" "49315" "49316" "49317" "49318" "49319" "49320" "49321" "49322" "49323" "49324" "49325" "49326" "49327" "49328" "49329" "49330" "49331" "49332" "49333" "49334" "49335" "49336" "49337" "49338" "49339" "49340" "49341" "49342" "49343" "49344" "49345" "49346" "49347" "49348" "49349" "49350" "49351" "49352" "49353" "49354" "49355" "49356" "49357" "49358" "49359" "49360" "49361" "49362" "49363" "49364" "49365" "49366" "49367" "49368" "49369" "49370" "49371" "49372" "49373" "49374" "49375" "49376" "49377" "49378" "49379" "49380" "49381" "49382" "49383" "49384" "49385" "49386" "49387" "49388" "49389" "49390" "49391" "49392" "49393" "49394" "49395" "49396" "49397" "49398" "49399" "49400" "49401" "49402" "49403" "49404" "49405" "49406" "49407" "49408" "49409" "49410" "49411" "49412" "49413" "49414" "49415" "49416" "49417" "49418" "49419" "49420" "49421" "49422" "49423" "49424" "49425" "49426" "49427" "49428" "49429" "49430" "49431" "49432" "49433" "49434" "49435" "49436" "49437" "49438" "49439" "49440" "49441" "49442" "49443" "49444" "49445" "49446" "49447" "49448" "49449" "49450" "49451" "49452" "49453" "49454" "49455" "49456" "49457" "49458" "49459" "49460" "49461" "49462" "49463" "49464" "49465" "49466" "49467" "49468" "49469" "49470" "49471" "49472" "49473" "49474" "49475" "49476" "49477" "49478" "49479" "49480" "49481" "49482" "49483" "49484" "49485" "49486" "49487" "49488" "49489" "49490" "49491" "49492" "49493" "49494" "49495" "49496" "49497" "49498" "49499" "49500" "49501" "49502" "49503" "49504" "49505" "49506" "49507" "49508" "49509" "49510" "49511" "49512" "49513" "49514" "49515" "49516" "49517" "49518" "49519" "49520" "49521" "49522" "49523" "49524" "49525" "49526" "49527" "49528" "49529" "49530" "49531" "49532" "49533" "49534" "49535" "49536" "49537" "49538" "49539" "49540" "49541" "49542" "49543" "49544" "49545" "49546" "49547" "49548" "49549" "49550" "49551" "49552" "49553" "49554" "49555" "49556" "49557" "49558" "49559" "49560" "49561" "49562" "49563" "49564" "49565" "49566" "49567" "49568" "49569" "49570" "49571" "49572" "49573" "49574" "49575" "49576" "49577" "49578" "49579" "49580" "49581" "49582" "49583" "49584" "49585" "49586" "49587" "49588" "49589" "49590" "49591" "49592" "49593" "49594" "49595" "49596" "49597" "49598" "49599" "49600" "49601" "49602" "49603" "49604" "49605" "49606" "49607" "49608" "49609" "49610" "49611" "49612" "49613" "49614" "49615" "49616" "49617" "49618" "49619" "49620" "49621" "49622" "49623" "49624" "49625" "49626" "49627" "49628" "49629" "49630" "49631" "49632" "49633" "49634" "49635" "49636" "49637" "49638" "49639" "49640" "49641" "49642" "49643" "49644" "49645" "49646" "49647" "49648" "49649" "49650" "49651" "49652" "49653" "49654" "49655" "49656" "49657" "49658" "49659" "49660" "49661" "49662" "49663" "49664" "49665" "49666" "49667" "49668" "49669" "49670" "49671" "49672" "49673" "49674" "49675" "49676" "49677" "49678" "49679" "49680" "49681" "49682" "49683" "49684" "49685" "49686" "49687" "49688" "49689" "49690" "49691" "49692" "49693" "49694" "49695" "49696" "49697" "49698" "49699" "49700" "49701" "49702" "49703" "49704" "49705" "49706" "49707" "49708" "49709" "49710" "49711" "49712" "49713" "49714" "49715" "49716" "49717" "49718" "49719" "49720" "49721" "49722" "49723" "49724" "49725" "49726" "49727" "49728" "49729" "49730" "49731" "49732" "49733" "49734" "49735" "49736" "49737" "49738" "49739" "49740" "49741" "49742" "49743" "49744" "49745" "49746" "49747" "49748" "49749" "49750" "49751" "49752" "49753" "49754" "49755" "49756" "49757" "49758" "49759" "49760" "49761" "49762" "49763" "49764" "49765" "49766" "49767" "49768" "49769" "49770" "49771" "49772" "49773" "49774" "49775" "49776" "49777" "49778" "49779" "49780" "49781" "49782" "49783" "49784" "49785" "49786" "49787" "49788" "49789" "49790" "49791" "49792" "49793" "49794" "49795" "49796" "49797" "49798" "49799" "49800" "49801" "49802" "49803" "49804" "49805" "49806" "49807" "49808" "49809" "49810" "49811" "49812" "49813" "49814" "49815" "49816" "49817" "49818" "49819" "49820" "49821" "49822" "49823" "49824" "49825" "49826" "49827" "49828" "49829" "49830" "49831" "49832" "49833" "49834" "49835" "49836" "49837" "49838" "49839" "49840" "49841" "49842" "49843" "49844" "49845" "49846" "49847" "49848" "49849" "49850" "49851" "49852" "49853" "49854" "49855" "49856" "49857" "49858" "49859" "49860" "49861" "49862" "49863" "49864" "49865" "49866" "49867" "49868" "49869" "49870" "49871" "49872" "49873" "49874" "49875" "49876" "49877" "49878" "49879" "49880" "49881" "49882" "49883" "49884" "49885" "49886" "49887" "49888" "49889" "49890" "49891" "49892" "49893" "49894" "49895" "49896" "49897" "49898" "49899" "49900" "49901" "49902" "49903" "49904" "49905" "49906" "49907" "49908" "49909" "49910" "49911" "49912" "49913" "49914" "49915" "49916" "49917" "49918" "49919" "49920" "49921" "49922" "49923" "49924" "49925" "49926" "49927" "49928" "49929" "49930" "49931" "49932" "49933" "49934" "49935" "49936" "49937" "49938" "49939" "49940" "49941" "49942" "49943" "49944" "49945" "49946" "49947" "49948" "49949" "49950" "49951" "49952" "49953" "49954" "49955" "49956" "49957" "49958" "49959" "49960" "49961" "49962" "49963" "49964" "49965" "49966" "49967" "49968" "49969" "49970" "49971" "49972" "49973" "49974" "49975" "49976" "49977" "49978" "49979" "49980" "49981" "49982" "49983" "49984" "49985" "49986" "49987" "49988" "49989" "49990" "49991" "49992" "49993" "49994" "49995" "49996" "49997" "49998" "49999" "50000" "50001" "50002" "50003" "50004" "50005" "50006" "50007" "50008" "50009" "50010" "50011" "50012" "50013" "50014" "50015" "50016" "50017" "50018" "50019" "50020" "50021" "50022" "50023" "50024" "50025" "50026" "50027" "50028" "50029" "50030" "50031" "50032" "50033" "50034" "50035" "50036" "50037" "50038" "50039" "50040" "50041" "50042" "50043" "50044" "50045" "50046" "50047" "50048" "50049" "50050" "50051" "50052" "50053" "50054" "50055" "50056" "50057" "50058" "50059" "50060" "50061" "50062" "50063" "50064" "50065" "50066" "50067" "50068" "50069" "50070" "50071" "50072" "50073" "50074" "50075" "50076" "50077" "50078" "50079" "50080" "50081" "50082" "50083" "50084" "50085" "50086" "50087" "50088" "50089" "50090" "50091" "50092" "50093" "50094" "50095" "50096" "50097" "50098" "50099" "50100" "50101" "50102" "50103" "50104" "50105" "50106" "50107" "50108" "50109" "50110" "50111" "50112" "50113" "50114" "50115" "50116" "50117" "50118" "50119" "50120" "50121" "50122" "50123" "50124" "50125" "50126" "50127" "50128" "50129" "50130" "50131" "50132" "50133" "50134" "50135" "50136" "50137" "50138" "50139" "50140" "50141" "50142" "50143" "50144" "50145" "50146" "50147" "50148" "50149" "50150" "50151" "50152" "50153" "50154" "50155" "50156" "50157" "50158" "50159" "50160" "50161" "50162" "50163" "50164" "50165" "50166" "50167" "50168" "50169" "50170" "50171" "50172" "50173" "50174" "50175" "50176" "50177" "50178" "50179" "50180" "50181" "50182" "50183" "50184" "50185" "50186" "50187" "50188" "50189" "50190" "50191" "50192" "50193" "50194" "50195" "50196" "50197" "50198" "50199" "50200" "50201" "50202" "50203" "50204" "50205" "50206" "50207" "50208" "50209" "50210" "50211" "50212" "50213" "50214" "50215" "50216" "50217" "50218" "50219" "50220" "50221" "50222" "50223" "50224" "50225" "50226" "50227" "50228" "50229" "50230" "50231" "50232" "50233" "50234" "50235" "50236" "50237" "50238" "50239" "50240" "50241" "50242" "50243" "50244" "50245" "50246" "50247" "50248" "50249" "50250" "50251" "50252" "50253" "50254" "50255" "50256" "50257" "50258" "50259" "50260" "50261" "50262" "50263" "50264" "50265" "50266" "50267" "50268" "50269" "50270" "50271" "50272" "50273" "50274" "50275" "50276" "50277" "50278" "50279" "50280" "50281" "50282" "50283" "50284" "50285" "50286" "50287" "50288" "50289" "50290" "50291" "50292" "50293" "50294" "50295" "50296" "50297" "50298" "50299" "50300" "50301" "50302" "50303" "50304" "50305" "50306" "50307" "50308" "50309" "50310" "50311" "50312" "50313" "50314" "50315" "50316" "50317" "50318" "50319" "50320" "50321" "50322" "50323" "50324" "50325" "50326" "50327" "50328" "50329" "50330" "50331" "50332" "50333" "50334" "50335" "50336" "50337" "50338" "50339" "50340" "50341" "50342" "50343" "50344" "50345" "50346" "50347" "50348" "50349" "50350" "50351" "50352" "50353" "50354" "50355" "50356" "50357" "50358" "50359" "50360" "50361" "50362" "50363" "50364" "50365" "50366" "50367" "50368" "50369" "50370" "50371" "50372" "50373" "50374" "50375" "50376" "50377" "50378" "50379" "50380" "50381" "50382" "50383" "50384" "50385" "50386" "50387" "50388" "50389" "50390" "50391" "50392" "50393" "50394" "50395" "50396" "50397" "50398" "50399" "50400" "50401" "50402" "50403" "50404" "50405" "50406" "50407" "50408" "50409" "50410" "50411" "50412" "50413" "50414" "50415" "50416" "50417" "50418" "50419" "50420" "50421" "50422" "50423" "50424" "50425" "50426" "50427" "50428" "50429" "50430" "50431" "50432" "50433" "50434" "50435" "50436" "50437" "50438" "50439" "50440" "50441" "50442" "50443" "50444" "50445" "50446" "50447" "50448" "50449" "50450" "50451" "50452" "50453" "50454" "50455" "50456" "50457" "50458" "50459" "50460" "50461" "50462" "50463" "50464" "50465" "50466" "50467" "50468" "50469" "50470" "50471" "50472" "50473" "50474" "50475" "50476" "50477" "50478" "50479" "50480" "50481" "50482" "50483" "50484" "50485" "50486" "50487" "50488" "50489" "50490" "50491" "50492" "50493" "50494" "50495" "50496" "50497" "50498" "50499" "50500" "50501" "50502" "50503" "50504" "50505" "50506" "50507" "50508" "50509" "50510" "50511" "50512" "50513" "50514" "50515" "50516" "50517" "50518" "50519" "50520" "50521" "50522" "50523" "50524" "50525" "50526" "50527" "50528" "50529" "50530" "50531" "50532" "50533" "50534" "50535" "50536" "50537" "50538" "50539" "50540" "50541" "50542" "50543" "50544" "50545" "50546" "50547" "50548" "50549" "50550" "50551" "50552" "50553" "50554" "50555" "50556" "50557" "50558" "50559" "50560" "50561" "50562" "50563" "50564" "50565" "50566" "50567" "50568" "50569" "50570" "50571" "50572" "50573" "50574" "50575" "50576" "50577" "50578" "50579" "50580" "50581" "50582" "50583" "50584" "50585" "50586" "50587" "50588" "50589" "50590" "50591" "50592" "50593" "50594" "50595" "50596" "50597" "50598" "50599" "50600" "50601" "50602" "50603" "50604" "50605" "50606" "50607" "50608" "50609" "50610" "50611" "50612" "50613" "50614" "50615" "50616" "50617" "50618" "50619" "50620" "50621" "50622" "50623" "50624" "50625" "50626" "50627" "50628" "50629" "50630" "50631" "50632" "50633" "50634" "50635" "50636" "50637" "50638" "50639" "50640" "50641" "50642" "50643" "50644" "50645" "50646" "50647" "50648" "50649" "50650" "50651" "50652" "50653" "50654" "50655" "50656" "50657" "50658" "50659" "50660" "50661" "50662" "50663" "50664" "50665" "50666" "50667" "50668" "50669" "50670" "50671" "50672" "50673" "50674" "50675" "50676" "50677" "50678" "50679" "50680" "50681" "50682" "50683" "50684" "50685" "50686" "50687" "50688" "50689" "50690" "50691" "50692" "50693" "50694" "50695" "50696" "50697" "50698" "50699" "50700" "50701" "50702" "50703" "50704" "50705" "50706" "50707" "50708" "50709" "50710" "50711" "50712" "50713" "50714" "50715" "50716" "50717" "50718" "50719" "50720" "50721" "50722" "50723" "50724" "50725" "50726" "50727" "50728" "50729" "50730" "50731" "50732" "50733" "50734" "50735" "50736" "50737" "50738" "50739" "50740" "50741" "50742" "50743" "50744" "50745" "50746" "50747" "50748" "50749" "50750" "50751" "50752" "50753" "50754" "50755" "50756" "50757" "50758" "50759" "50760" "50761" "50762" "50763" "50764" "50765" "50766" "50767" "50768" "50769" "50770" "50771" "50772" "50773" "50774" "50775" "50776" "50777" "50778" "50779" "50780" "50781" "50782" "50783" "50784" "50785" "50786" "50787" "50788" "50789" "50790" "50791" "50792" "50793" "50794" "50795" "50796" "50797" "50798" "50799" "50800" "50801" "50802" "50803" "50804" "50805" "50806" "50807" "50808" "50809" "50810" "50811" "50812" "50813" "50814" "50815" "50816" "50817" "50818" "50819" "50820" "50821" "50822" "50823" "50824" "50825" "50826" "50827" "50828" "50829" "50830" "50831" "50832" "50833" "50834" "50835" "50836" "50837" "50838" "50839" "50840" "50841" "50842" "50843" "50844" "50845" "50846" "50847" "50848" "50849" "50850" "50851" "50852" "50853" "50854" "50855" "50856" "50857" "50858" "50859" "50860" "50861" "50862" "50863" "50864" "50865" "50866" "50867" "50868" "50869" "50870" "50871" "50872" "50873" "50874" "50875" "50876" "50877" "50878" "50879" "50880" "50881" "50882" "50883" "50884" "50885" "50886" "50887" "50888" "50889" "50890" "50891" "50892" "50893" "50894" "50895" "50896" "50897" "50898" "50899" "50900" "50901" "50902" "50903" "50904" "50905" "50906" "50907" "50908" "50909" "50910" "50911" "50912" "50913" "50914" "50915" "50916" "50917" "50918" "50919" "50920" "50921" "50922" "50923" "50924" "50925" "50926" "50927" "50928" "50929" "50930" "50931" "50932" "50933" "50934" "50935" "50936" "50937" "50938" "50939" "50940" "50941" "50942" "50943" "50944" "50945" "50946" "50947" "50948" "50949" "50950" "50951" "50952" "50953" "50954" "50955" "50956" "50957" "50958" "50959" "50960" "50961" "50962" "50963" "50964" "50965" "50966" "50967" "50968" "50969" "50970" "50971" "50972" "50973" "50974" "50975" "50976" "50977" "50978" "50979" "50980" "50981" "50982" "50983" "50984" "50985" "50986" "50987" "50988" "50989" "50990" "50991" "50992" "50993" "50994" "50995" "50996" "50997" "50998" "50999" "51000" "51001" "51002" "51003" "51004" "51005" "51006" "51007" "51008" "51009" "51010" "51011" "51012" "51013" "51014" "51015" "51016" "51017" "51018" "51019" "51020" "51021" "51022" "51023" "51024" "51025" "51026" "51027" "51028" "51029" "51030" "51031" "51032" "51033" "51034" "51035" "51036" "51037" "51038" "51039" "51040" "51041" "51042" "51043" "51044" "51045" "51046" "51047" "51048" "51049" "51050" "51051" "51052" "51053" "51054" "51055" "51056" "51057" "51058" "51059" "51060" "51061" "51062" "51063" "51064" "51065" "51066" "51067" "51068" "51069" "51070" "51071" "51072" "51073" "51074" "51075" "51076" "51077" "51078" "51079" "51080" "51081" "51082" "51083" "51084" "51085" "51086" "51087" "51088" "51089" "51090" "51091" "51092" "51093" "51094" "51095" "51096" "51097" "51098" "51099" "51100" "51101" "51102" "51103" "51104" "51105" "51106" "51107" "51108" "51109" "51110" "51111" "51112" "51113" "51114" "51115" "51116" "51117" "51118" "51119" "51120" "51121" "51122" "51123" "51124" "51125" "51126" "51127" "51128" "51129" "51130" "51131" "51132" "51133" "51134" "51135" "51136" "51137" "51138" "51139" "51140" "51141" "51142" "51143" "51144" "51145" "51146" "51147" "51148" "51149" "51150" "51151" "51152" "51153" "51154" "51155" "51156" "51157" "51158" "51159" "51160" "51161" "51162" "51163" "51164" "51165" "51166" "51167" "51168" "51169" "51170" "51171" "51172" "51173" "51174" "51175" "51176" "51177" "51178" "51179" "51180" "51181" "51182" "51183" "51184" "51185" "51186" "51187" "51188" "51189" "51190" "51191" "51192" "51193" "51194" "51195" "51196" "51197" "51198" "51199" "51200" "51201" "51202" "51203" "51204" "51205" "51206" "51207" "51208" "51209" "51210" "51211" "51212" "51213" "51214" "51215" "51216" "51217" "51218" "51219" "51220" "51221" "51222" "51223" "51224" "51225" "51226" "51227" "51228" "51229" "51230" "51231" "51232" "51233" "51234" "51235" "51236" "51237" "51238" "51239" "51240" "51241" "51242" "51243" "51244" "51245" "51246" "51247" "51248" "51249" "51250" "51251" "51252" "51253" "51254" "51255" "51256" "51257" "51258" "51259" "51260" "51261" "51262" "51263" "51264" "51265" "51266" "51267" "51268" "51269" "51270" "51271" "51272" "51273" "51274" "51275" "51276" "51277" "51278" "51279" "51280" "51281" "51282" "51283" "51284" "51285" "51286" "51287" "51288" "51289" "51290" "51291" "51292" "51293" "51294" "51295" "51296" "51297" "51298" "51299" "51300" "51301" "51302" "51303" "51304" "51305" "51306" "51307" "51308" "51309" "51310" "51311" "51312" "51313" "51314" "51315" "51316" "51317" "51318" "51319" "51320" "51321" "51322" "51323" "51324" "51325" "51326" "51327" "51328" "51329" "51330" "51331" "51332" "51333" "51334" "51335" "51336" "51337" "51338" "51339" "51340" "51341" "51342" "51343" "51344" "51345" "51346" "51347" "51348" "51349" "51350" "51351" "51352" "51353" "51354" "51355" "51356" "51357" "51358" "51359" "51360" "51361" "51362" "51363" "51364" "51365" "51366" "51367" "51368" "51369" "51370" "51371" "51372" "51373" "51374" "51375" "51376" "51377" "51378" "51379" "51380" "51381" "51382" "51383" "51384" "51385" "51386" "51387" "513
[truncated: 44,137,686 more chars]
