# Supplementary material for: Association Mapping of Germination Traits in Arabidopsis thaliana Under Light and Nutrient Treatments: Searching for G×E Effects
Source: G3 (Bethesda). 2014 Jun 5;4(8):1465–78. doi: 10.1534/g3.114.012427 (PMC4132177; doi:10.1534/g3.114.012427)
Supplement: Supporting Information [file supp_g3.114.012427_FileS9.zip]

Archive with 1 entries (1 files):
- File_S9.txt
