# Supplementary material for: Association Mapping of Germination Traits in Arabidopsis thaliana Under Light and Nutrient Treatments: Searching for G×E Effects
Source: G3 (Bethesda). 2014 Jun 5;4(8):1465–78. doi: 10.1534/g3.114.012427 (PMC4132177; doi:10.1534/g3.114.012427)
Supplement: Supporting Information [file supp_g3.114.012427_FileS9.zip › File_S9.txt]

SNP_number	chromosome	basepair
1	1	657
2	1	3102
3	1	4648
4	1	4880
5	1	5975
6	1	6063
7	1	6449
8	1	6514
9	1	6603
10	1	6768
11	1	7601
12	1	8193
13	1	8617
14	1	10219
15	1	10449
16	1	10969
17	1	11493
18	1	11696
19	1	12584
20	1	12659
21	1	13045
22	1	14385
23	1	19819
24	1	20892
25	1	21043
26	1	21128
27	1	21829
28	1	22522
29	1	23838
30	1	25315
31	1	25365
32	1	25773
33	1	26288
34	1	27265
35	1	28948
36	1	28978
37	1	29291
38	1	30529
39	1	30683
40	1	31515
41	1	31926
42	1	32210
43	1	32807
44	1	34125
45	1	34599
46	1	35856
47	1	37072
48	1	38946
49	1	39751
50	1	41178
51	1	41427
52	1	44567
53	1	45075
54	1	45580
55	1	45683
56	1	46373
57	1	46499
58	1	46912
59	1	47577
60	1	47692
61	1	48118
62	1	48181
63	1	49080
64	1	51392
65	1	51706
66	1	51878
67	1	52202
68	1	53183
69	1	53729
70	1	53901
71	1	55684
72	1	57136
73	1	57686
74	1	59637
75	1	60083
76	1	60772
77	1	61122
78	1	61266
79	1	61405
80	1	61661
81	1	62259
82	1	62935
83	1	63084
84	1	63645
85	1	63759
86	1	63915
87	1	64149
88	1	64651
89	1	68340
90	1	68880
91	1	69311
92	1	70933
93	1	71326
94	1	71348
95	1	71868
96	1	72138
97	1	72756
98	1	72894
99	1	72924
100	1	73047
101	1	73467
102	1	73691
103	1	73851
104	1	73989
105	1	74169
106	1	74707
107	1	75481
108	1	75721
109	1	75899
110	1	76188
111	1	76217
112	1	76847
113	1	76879
114	1	77127
115	1	77140
116	1	77243
117	1	77458
118	1	78803
119	1	78975
120	1	79418
121	1	80216
122	1	80374
123	1	80400
124	1	81068
125	1	81496
126	1	81854
127	1	81869
128	1	82197
129	1	82290
130	1	83117
131	1	83177
132	1	83219
133	1	84144
134	1	84379
135	1	84558
136	1	85561
137	1	85860
138	1	86656
139	1	87060
140	1	87791
141	1	87985
142	1	88300
143	1	88658
144	1	89312
145	1	90606
146	1	92353
147	1	92866
148	1	93562
149	1	93740
150	1	93800
151	1	95018
152	1	95225
153	1	95386
154	1	95749
155	1	96521
156	1	96726
157	1	96770
158	1	97473
159	1	98317
160	1	98617
161	1	99001
162	1	99456
163	1	99757
164	1	99785
165	1	99805
166	1	100267
167	1	100314
168	1	100501
169	1	100832
170	1	103175
171	1	103453
172	1	103654
173	1	103749
174	1	103963
175	1	105029
176	1	105064
177	1	105282
178	1	105894
179	1	107585
180	1	109472
181	1	109627
182	1	112907
183	1	113076
184	1	114187
185	1	114648
186	1	114737
187	1	114915
188	1	115320
189	1	117199
190	1	117379
191	1	118192
192	1	118441
193	1	119003
194	1	120328
195	1	120376
196	1	120456
197	1	120787
198	1	122005
199	1	122503
200	1	122809
201	1	123313
202	1	123924
203	1	125155
204	1	126251
205	1	127093
206	1	127891
207	1	128116
208	1	128366
209	1	129025
210	1	131281
211	1	132276
212	1	132773
213	1	132898
214	1	133144
215	1	133186
216	1	133607
217	1	133626
218	1	133701
219	1	134063
220	1	135519
221	1	136188
222	1	136211
223	1	136399
224	1	136467
225	1	136773
226	1	137104
227	1	137134
228	1	137545
229	1	138060
230	1	138335
231	1	138627
232	1	138875
233	1	138989
234	1	139393
235	1	139832
236	1	139991
237	1	140005
238	1	140671
239	1	141411
240	1	141556
241	1	142940
242	1	143199
243	1	143272
244	1	143471
245	1	143509
246	1	143704
247	1	144331
248	1	144392
249	1	144410
250	1	144832
251	1	144872
252	1	145457
253	1	146220
254	1	147220
255	1	147236
256	1	148601
257	1	148990
258	1	150430
259	1	150457
260	1	150992
261	1	151942
262	1	153104
263	1	153232
264	1	155442
265	1	155984
266	1	156619
267	1	157491
268	1	157974
269	1	158134
270	1	158305
271	1	158640
272	1	158910
273	1	163082
274	1	163492
275	1	163569
276	1	163766
277	1	164085
278	1	164310
279	1	164375
280	1	164393
281	1	164553
282	1	164679
283	1	164815
284	1	164969
285	1	165386
286	1	165397
287	1	165625
288	1	165984
289	1	166030
290	1	166386
291	1	166850
292	1	167493
293	1	167692
294	1	169429
295	1	169883
296	1	170066
297	1	170122
298	1	170319
299	1	171538
300	1	171664
301	1	171736
302	1	172182
303	1	173042
304	1	173373
305	1	173531
306	1	173644
307	1	173963
308	1	174791
309	1	174829
310	1	175125
311	1	175723
312	1	176636
313	1	177232
314	1	177611
315	1	178094
316	1	178636
317	1	179209
318	1	179332
319	1	179597
320	1	179753
321	1	180123
322	1	180336
323	1	181466
324	1	182057
325	1	182696
326	1	183655
327	1	183690
328	1	183848
329	1	184074
330	1	184847
331	1	185264
332	1	185783
333	1	190481
334	1	192020
335	1	192523
336	1	197163
337	1	197462
338	1	197480
339	1	197787
340	1	197963
341	1	198087
342	1	198236
343	1	198692
344	1	198923
345	1	199485
346	1	199514
347	1	200612
348	1	201086
349	1	201161
350	1	201650
351	1	201754
352	1	202392
353	1	203023
354	1	203108
355	1	205622
356	1	205710
357	1	205871
358	1	207062
359	1	207099
360	1	207154
361	1	207187
362	1	207938
363	1	208251
364	1	208851
365	1	208903
366	1	210424
367	1	210823
368	1	211861
369	1	212440
370	1	214841
371	1	215174
372	1	215591
373	1	216233
374	1	216654
375	1	219412
376	1	219840
377	1	220127
378	1	220860
379	1	221441
380	1	221965
381	1	222616
382	1	222932
383	1	223037
384	1	223306
385	1	223623
386	1	223752
387	1	223800
388	1	225129
389	1	225675
390	1	225936
391	1	226046
392	1	228318
393	1	228432
394	1	229618
395	1	232666
396	1	233534
397	1	234710
398	1	235122
399	1	235189
400	1	236680
401	1	237838
402	1	238042
403	1	238792
404	1	238928
405	1	239657
406	1	239739
407	1	240061
408	1	240180
409	1	240440
410	1	240478
411	1	241299
412	1	242504
413	1	242603
414	1	242678
415	1	242911
416	1	243012
417	1	243303
418	1	243470
419	1	243574
420	1	243619
421	1	245038
422	1	245112
423	1	245435
424	1	245558
425	1	245788
426	1	245871
427	1	246084
428	1	246174
429	1	246425
430	1	246561
431	1	247065
432	1	247357
433	1	247484
434	1	247683
435	1	247814
436	1	247850
437	1	248261
438	1	248737
439	1	249083
440	1	249256
441	1	250096
442	1	250479
443	1	250624
444	1	250718
445	1	250934
446	1	251145
447	1	251256
448	1	252095
449	1	252243
450	1	252841
451	1	252953
452	1	252967
453	1	253289
454	1	253378
455	1	253940
456	1	254004
457	1	254311
458	1	254380
459	1	255333
460	1	255849
461	1	256039
462	1	256194
463	1	257452
464	1	259953
465	1	260010
466	1	260496
467	1	261240
468	1	261416
469	1	261830
470	1	262205
471	1	262864
472	1	263787
473	1	263895
474	1	264845
475	1	265099
476	1	265611
477	1	266159
478	1	266510
479	1	266733
480	1	266943
481	1	267251
482	1	267352
483	1	267394
484	1	267458
485	1	267925
486	1	268235
487	1	268853
488	1	269283
489	1	269680
490	1	271416
491	1	271873
492	1	274180
493	1	274842
494	1	275147
495	1	275504
496	1	275624
497	1	276649
498	1	277226
499	1	277389
500	1	277613
501	1	277659
502	1	277847
503	1	278080
504	1	278383
505	1	278674
506	1	279435
507	1	279531
508	1	280584
509	1	281038
510	1	281312
511	1	281863
512	1	283155
513	1	283751
514	1	283900
515	1	284444
516	1	284815
517	1	284989
518	1	285111
519	1	285729
520	1	287160
521	1	288548
522	1	289260
523	1	289857
524	1	291135
525	1	291602
526	1	291796
527	1	291938
528	1	292013
529	1	292239
530	1	292468
531	1	292520
532	1	292581
533	1	292637
534	1	292671
535	1	293313
536	1	294899
537	1	296724
538	1	296776
539	1	297946
540	1	298086
541	1	302575
542	1	304281
543	1	304565
544	1	304984
545	1	305362
546	1	305431
547	1	306240
548	1	306663
549	1	306874
550	1	307266
551	1	307847
552	1	308370
553	1	309185
554	1	309970
555	1	310925
556	1	311064
557	1	311610
558	1	311769
559	1	313381
560	1	316941
561	1	317357
562	1	317402
563	1	318255
564	1	319963
565	1	320474
566	1	321016
567	1	321057
568	1	321615
569	1	321897
570	1	323072
571	1	327241
572	1	328445
573	1	331177
574	1	331771
575	1	332266
576	1	333482
577	1	335469
578	1	335990
579	1	336311
580	1	338382
581	1	338744
582	1	339305
583	1	341196
584	1	341924
585	1	342259
586	1	342966
587	1	343125
588	1	343449
589	1	344235
590	1	345567
591	1	346038
592	1	348970
593	1	349310
594	1	349489
595	1	349786
596	1	350432
597	1	351212
598	1	351393
599	1	351689
600	1	351832
601	1	352602
602	1	352807
603	1	353031
604	1	353230
605	1	353328
606	1	355246
607	1	355316
608	1	355397
609	1	355976
610	1	356907
611	1	356942
612	1	357001
613	1	357481
614	1	359382
615	1	360888
616	1	361200
617	1	362150
618	1	362211
619	1	362763
620	1	363510
621	1	363817
622	1	363886
623	1	367150
624	1	367218
625	1	367914
626	1	368476
627	1	370670
628	1	371410
629	1	371484
630	1	372172
631	1	372205
632	1	372809
633	1	373097
634	1	373685
635	1	375468
636	1	375499
637	1	376976
638	1	377334
639	1	377825
640	1	378101
641	1	379604
642	1	381773
643	1	381817
644	1	382112
645	1	383526
646	1	384584
647	1	384674
648	1	388705
649	1	389095
650	1	389215
651	1	389577
652	1	389853
653	1	389949
654	1	390211
655	1	390415
656	1	390542
657	1	390744
658	1	390770
659	1	392131
660	1	392316
661	1	392462
662	1	394129
663	1	394552
664	1	394881
665	1	394901
666	1	395368
667	1	395787
668	1	395878
669	1	396021
670	1	396130
671	1	397173
672	1	397698
673	1	398592
674	1	399766
675	1	399920
676	1	400145
677	1	400593
678	1	400701
679	1	401107
680	1	401532
681	1	401762
682	1	401894
683	1	402676
684	1	402866
685	1	404038
686	1	404108
687	1	405583
688	1	405740
689	1	407205
690	1	408649
691	1	409707
692	1	410187
693	1	410242
694	1	410463
695	1	411663
696	1	411774
697	1	412423
698	1	412683
699	1	413335
700	1	413471
701	1	413800
702	1	413817
703	1	413954
704	1	414067
705	1	414212
706	1	414360
707	1	414453
708	1	414782
709	1	414962
710	1	415139
711	1	415297
712	1	415468
713	1	415588
714	1	416491
715	1	416711
716	1	416915
717	1	417004
718	1	417193
719	1	417318
720	1	417733
721	1	418434
722	1	418615
723	1	419133
724	1	419950
725	1	419964
726	1	420248
727	1	420648
728	1	420866
729	1	421839
730	1	421914
731	1	422095
732	1	422239
733	1	422491
734	1	426854
735	1	426998
736	1	427069
737	1	427539
738	1	427813
739	1	428014
740	1	428839
741	1	429221
742	1	429505
743	1	429703
744	1	429730
745	1	430076
746	1	430462
747	1	432102
748	1	434306
749	1	434319
750	1	434620
751	1	434762
752	1	435313
753	1	435399
754	1	435420
755	1	435473
756	1	435555
757	1	435737
758	1	435815
759	1	435990
760	1	436113
761	1	436331
762	1	436638
763	1	436777
764	1	436962
765	1	437174
766	1	437189
767	1	438106
768	1	438386
769	1	438541
770	1	438688
771	1	438929
772	1	439434
773	1	439785
774	1	440140
775	1	440434
776	1	440910
777	1	441699
778	1	441892
779	1	442025
780	1	442244
781	1	442271
782	1	442513
783	1	442725
784	1	443412
785	1	443513
786	1	443677
787	1	443853
788	1	444206
789	1	444250
790	1	444540
791	1	444601
792	1	444632
793	1	444646
794	1	444960
795	1	445079
796	1	445233
797	1	445336
798	1	445370
799	1	445505
800	1	445576
801	1	445797
802	1	446022
803	1	446183
804	1	446628
805	1	446756
806	1	447293
807	1	449510
808	1	449560
809	1	449689
810	1	451464
811	1	452718
812	1	453120
813	1	453993
814	1	454505
815	1	454535
816	1	454792
817	1	454953
818	1	454975
819	1	455765
820	1	455996
821	1	456097
822	1	457036
823	1	457096
824	1	457129
825	1	457815
826	1	458348
827	1	459037
828	1	459541
829	1	459880
830	1	460157
831	1	463226
832	1	465096
833	1	465237
834	1	466372
835	1	467200
836	1	467322
837	1	467517
838	1	469995
839	1	470665
840	1	470901
841	1	470978
842	1	471611
843	1	472391
844	1	472498
845	1	472732
846	1	473601
847	1	473632
848	1	473759
849	1	474387
850	1	474406
851	1	476225
852	1	476254
853	1	476544
854	1	477037
855	1	477287
856	1	477309
857	1	477628
858	1	477663
859	1	477876
860	1	478552
861	1	478577
862	1	479147
863	1	479508
864	1	480303
865	1	480540
866	1	480884
867	1	481814
868	1	482966
869	1	483006
870	1	483463
871	1	485242
872	1	486440
873	1	487641
874	1	488426
875	1	489664
876	1	489844
877	1	491042
878	1	491701
879	1	492528
880	1	494725
881	1	495164
882	1	495626
883	1	495988
884	1	496730
885	1	496957
886	1	497166
887	1	497991
888	1	498836
889	1	501627
890	1	502669
891	1	503836
892	1	503930
893	1	505029
894	1	505239
895	1	505948
896	1	506716
897	1	506757
898	1	507419
899	1	507706
900	1	514658
901	1	514679
902	1	514894
903	1	515126
904	1	516438
905	1	516613
906	1	516944
907	1	517553
908	1	518652
909	1	518782
910	1	519069
911	1	519222
912	1	519387
913	1	519456
914	1	519471
915	1	519537
916	1	519672
917	1	520098
918	1	520313
919	1	520997
920	1	521183
921	1	521480
922	1	521985
923	1	522045
924	1	522223
925	1	522600
926	1	525870
927	1	525927
928	1	526370
929	1	527208
930	1	527584
931	1	528019
932	1	528433
933	1	528715
934	1	529253
935	1	529635
936	1	529667
937	1	529908
938	1	530008
939	1	530445
940	1	530553
941	1	530821
942	1	530910
943	1	531014
944	1	531179
945	1	531247
946	1	531523
947	1	531716
948	1	531836
949	1	531856
950	1	532048
951	1	532225
952	1	532428
953	1	532586
954	1	533517
955	1	534195
956	1	534357
957	1	534432
958	1	534798
959	1	534863
960	1	535460
961	1	536564
962	1	538503
963	1	539103
964	1	539464
965	1	539658
966	1	539733
967	1	540058
968	1	541751
969	1	543148
970	1	544068
971	1	544813
972	1	545171
973	1	545770
974	1	545856
975	1	547263
976	1	548319
977	1	548483
978	1	548499
979	1	548999
980	1	551983
981	1	552777
982	1	552796
983	1	552933
984	1	552985
985	1	553285
986	1	553789
987	1	553991
988	1	554693
989	1	555109
990	1	555609
991	1	557507
992	1	557564
993	1	557774
994	1	558220
995	1	558379
996	1	561585
997	1	562011
998	1	562625
999	1	562761
1000	1	562975
1001	1	564476
1002	1	565080
1003	1	565302
1004	1	566941
1005	1	567457
1006	1	568429
1007	1	568766
1008	1	568924
1009	1	569727
1010	1	569745
1011	1	569781
1012	1	570322
1013	1	571205
1014	1	572053
1015	1	572161
1016	1	572328
1017	1	572586
1018	1	572643
1019	1	572773
1020	1	573738
1021	1	574162
1022	1	575678
1023	1	577323
1024	1	577493
1025	1	577897
1026	1	578991
1027	1	579884
1028	1	580914
1029	1	581414
1030	1	581476
1031	1	581634
1032	1	581969
1033	1	582136
1034	1	582166
1035	1	583573
1036	1	584008
1037	1	584156
1038	1	584213
1039	1	585048
1040	1	585995
1041	1	586205
1042	1	586899
1043	1	586941
1044	1	587094
1045	1	587232
1046	1	588464
1047	1	589142
1048	1	589688
1049	1	590536
1050	1	590666
1051	1	590903
1052	1	591584
1053	1	592597
1054	1	592867
1055	1	592984
1056	1	593706
1057	1	593807
1058	1	593981
1059	1	594036
1060	1	594051
1061	1	594166
1062	1	594258
1063	1	594446
1064	1	594718
1065	1	596257
1066	1	596314
1067	1	596487
1068	1	597037
1069	1	597076
1070	1	597319
1071	1	597595
1072	1	597988
1073	1	598774
1074	1	599420
1075	1	599461
1076	1	599650
1077	1	599730
1078	1	600201
1079	1	600306
1080	1	600902
1081	1	602162
1082	1	603851
1083	1	603880
1084	1	603998
1085	1	604028
1086	1	604589
1087	1	604664
1088	1	604849
1089	1	605032
1090	1	605176
1091	1	605713
1092	1	606019
1093	1	606267
1094	1	606437
1095	1	606579
1096	1	606634
1097	1	606705
1098	1	606764
1099	1	607355
1100	1	607398
1101	1	607559
1102	1	607706
1103	1	607865
1104	1	608068
1105	1	608512
1106	1	608689
1107	1	608889
1108	1	609094
1109	1	609311
1110	1	609446
1111	1	610223
1112	1	611089
1113	1	612952
1114	1	613195
1115	1	614273
1116	1	614977
1117	1	615209
1118	1	616458
1119	1	616831
1120	1	617071
1121	1	617402
1122	1	617873
1123	1	619000
1124	1	621036
1125	1	621591
1126	1	622561
1127	1	624529
1128	1	624775
1129	1	625204
1130	1	625432
1131	1	625489
1132	1	626351
1133	1	626542
1134	1	626569
1135	1	627062
1136	1	627925
1137	1	628630
1138	1	628685
1139	1	628866
1140	1	628954
1141	1	630209
1142	1	631754
1143	1	631901
1144	1	632372
1145	1	632602
1146	1	632799
1147	1	632964
1148	1	634228
1149	1	634963
1150	1	635670
1151	1	635902
1152	1	636788
1153	1	638653
1154	1	642762
1155	1	643447
1156	1	643836
1157	1	644148
1158	1	644814
1159	1	644974
1160	1	645661
1161	1	646492
1162	1	646531
1163	1	646558
1164	1	648156
1165	1	648705
1166	1	648863
1167	1	649160
1168	1	650324
1169	1	652281
1170	1	652305
1171	1	652684
1172	1	654412
1173	1	654548
1174	1	655770
1175	1	656193
1176	1	657898
1177	1	658051
1178	1	658067
1179	1	658413
1180	1	660534
1181	1	660755
1182	1	662928
1183	1	663182
1184	1	663474
1185	1	663522
1186	1	663822
1187	1	663874
1188	1	664107
1189	1	665064
1190	1	666092
1191	1	666158
1192	1	666602
1193	1	669462
1194	1	670382
1195	1	670446
1196	1	671911
1197	1	672454
1198	1	673785
1199	1	674586
1200	1	674820
1201	1	675578
1202	1	676195
1203	1	677095
1204	1	677970
1205	1	678264
1206	1	678747
1207	1	678934
1208	1	679076
1209	1	680574
1210	1	680825
1211	1	681286
1212	1	681554
1213	1	681653
1214	1	681710
1215	1	683022
1216	1	683186
1217	1	683540
1218	1	683922
1219	1	684357
1220	1	684772
1221	1	684939
1222	1	685381
1223	1	685486
1224	1	685533
1225	1	685874
1226	1	687977
1227	1	689553
1228	1	690277
1229	1	690361
1230	1	691127
1231	1	691401
1232	1	691775
1233	1	691899
1234	1	696278
1235	1	696296
1236	1	697378
1237	1	698953
1238	1	701107
1239	1	701961
1240	1	703755
1241	1	704109
1242	1	704212
1243	1	706549
1244	1	706920
1245	1	707771
1246	1	708523
1247	1	709358
1248	1	709643
1249	1	710166
1250	1	710467
1251	1	710497
1252	1	711699
1253	1	711812
1254	1	712096
1255	1	712618
1256	1	713682
1257	1	714063
1258	1	716805
1259	1	719774
1260	1	723966
1261	1	724674
1262	1	724844
1263	1	725962
1264	1	726800
1265	1	727782
1266	1	728191
1267	1	728544
1268	1	728748
1269	1	728973
1270	1	729540
1271	1	730306
1272	1	730485
1273	1	730948
1274	1	731044
1275	1	731608
1276	1	731917
1277	1	732819
1278	1	732956
1279	1	733046
1280	1	733728
1281	1	734158
1282	1	736996
1283	1	737717
1284	1	738108
1285	1	738557
1286	1	740949
1287	1	741800
1288	1	742852
1289	1	743178
1290	1	744403
1291	1	746377
1292	1	748146
1293	1	748253
1294	1	748326
1295	1	748554
1296	1	748635
1297	1	748721
1298	1	748949
1299	1	750424
1300	1	750926
1301	1	752603
1302	1	755399
1303	1	755432
1304	1	757790
1305	1	758192
1306	1	758494
1307	1	760567
1308	1	760741
1309	1	761394
1310	1	761468
1311	1	762201
1312	1	762240
1313	1	762345
1314	1	762698
1315	1	762875
1316	1	763691
1317	1	764702
1318	1	765075
1319	1	765174
1320	1	765612
1321	1	766776
1322	1	766916
1323	1	767816
1324	1	767908
1325	1	767998
1326	1	768161
1327	1	768561
1328	1	768664
1329	1	769275
1330	1	769972
1331	1	770064
1332	1	770082
1333	1	770282
1334	1	770963
1335	1	771817
1336	1	772013
1337	1	772303
1338	1	772458
1339	1	772724
1340	1	774097
1341	1	775070
1342	1	775518
1343	1	775649
1344	1	775705
1345	1	776241
1346	1	777251
1347	1	777713
1348	1	778724
1349	1	779047
1350	1	779397
1351	1	779812
1352	1	780337
1353	1	780505
1354	1	783499
1355	1	784254
1356	1	784382
1357	1	784491
1358	1	785691
1359	1	785829
1360	1	786874
1361	1	787215
1362	1	787587
1363	1	787697
1364	1	788873
1365	1	788988
1366	1	789353
1367	1	790787
1368	1	790940
1369	1	791192
1370	1	791439
1371	1	793587
1372	1	793805
1373	1	794699
1374	1	796471
1375	1	797197
1376	1	797241
1377	1	798673
1378	1	802259
1379	1	802319
1380	1	802842
1381	1	803631
1382	1	803836
1383	1	804120
1384	1	804969
1385	1	806148
1386	1	807194
1387	1	807780
1388	1	808732
1389	1	808962
1390	1	809178
1391	1	811369
1392	1	811781
1393	1	812120
1394	1	812218
1395	1	812466
1396	1	812574
1397	1	812774
1398	1	813001
1399	1	813018
1400	1	813208
1401	1	814751
1402	1	815910
1403	1	818004
1404	1	818082
1405	1	818672
1406	1	820523
1407	1	821282
1408	1	821772
1409	1	822975
1410	1	823044
1411	1	824906
1412	1	828405
1413	1	828756
1414	1	830155
1415	1	831063
1416	1	834106
1417	1	836373
1418	1	840039
1419	1	842558
1420	1	843072
1421	1	843196
1422	1	844884
1423	1	846217
1424	1	846926
1425	1	847477
1426	1	848013
1427	1	848167
1428	1	848221
1429	1	849254
1430	1	849816
1431	1	850386
1432	1	850505
1433	1	850725
1434	1	850785
1435	1	851288
1436	1	851390
1437	1	851927
1438	1	853481
1439	1	854790
1440	1	856282
1441	1	856738
1442	1	857785
1443	1	857834
1444	1	858592
1445	1	860972
1446	1	861283
1447	1	861474
1448	1	861547
1449	1	861643
1450	1	861980
1451	1	862189
1452	1	862296
1453	1	862404
1454	1	862569
1455	1	863140
1456	1	863251
1457	1	863498
1458	1	863771
1459	1	863823
1460	1	864335
1461	1	864827
1462	1	864933
1463	1	866197
1464	1	866355
1465	1	867494
1466	1	868888
1467	1	870100
1468	1	870310
1469	1	871786
1470	1	872731
1471	1	873447
1472	1	873731
1473	1	874491
1474	1	874797
1475	1	874912
1476	1	875907
1477	1	876498
1478	1	876717
1479	1	876816
1480	1	877192
1481	1	877449
1482	1	877562
1483	1	877840
1484	1	878756
1485	1	879096
1486	1	879429
1487	1	879836
1488	1	880587
1489	1	880611
1490	1	881739
1491	1	882124
1492	1	882153
1493	1	882633
1494	1	882791
1495	1	882892
1496	1	884146
1497	1	885184
1498	1	885985
1499	1	887158
1500	1	890883
1501	1	891460
1502	1	893077
1503	1	893461
1504	1	893516
1505	1	893865
1506	1	894182
1507	1	895405
1508	1	895470
1509	1	896325
1510	1	896449
1511	1	896670
1512	1	896853
1513	1	897317
1514	1	897914
1515	1	898397
1516	1	898666
1517	1	899668
1518	1	899752
1519	1	899805
1520	1	900371
1521	1	900445
1522	1	900523
1523	1	900958
1524	1	901328
1525	1	902498
1526	1	903232
1527	1	905360
1528	1	906224
1529	1	907683
1530	1	909236
1531	1	909637
1532	1	911035
1533	1	911587
1534	1	911634
1535	1	913934
1536	1	914088
1537	1	914306
1538	1	914462
1539	1	914551
1540	1	914690
1541	1	914800
1542	1	915515
1543	1	915644
1544	1	915832
1545	1	915870
1546	1	915920
1547	1	915982
1548	1	916432
1549	1	916617
1550	1	916833
1551	1	917605
1552	1	918131
1553	1	918319
1554	1	918862
1555	1	919213
1556	1	919273
1557	1	919309
1558	1	919572
1559	1	919781
1560	1	920099
1561	1	920243
1562	1	921330
1563	1	921399
1564	1	921888
1565	1	922276
1566	1	923111
1567	1	924182
1568	1	924511
1569	1	927438
1570	1	928624
1571	1	930167
1572	1	930371
1573	1	930705
1574	1	930778
1575	1	931534
1576	1	931578
1577	1	932489
1578	1	932541
1579	1	932619
1580	1	932929
1581	1	933606
1582	1	934326
1583	1	934952
1584	1	935256
1585	1	935836
1586	1	938568
1587	1	939976
1588	1	940912
1589	1	940984
1590	1	941352
1591	1	942264
1592	1	942634
1593	1	943186
1594	1	944214
1595	1	945240
1596	1	945664
1597	1	945833
1598	1	946287
1599	1	946335
1600	1	947229
1601	1	948070
1602	1	949023
1603	1	949794
1604	1	950256
1605	1	950790
1606	1	953031
1607	1	954066
1608	1	954852
1609	1	954959
1610	1	955224
1611	1	955304
1612	1	955381
1613	1	955557
1614	1	955835
1615	1	956147
1616	1	956687
1617	1	957601
1618	1	960346
1619	1	960928
1620	1	961985
1621	1	962361
1622	1	963470
1623	1	963948
1624	1	964190
1625	1	965020
1626	1	966114
1627	1	966686
1628	1	966877
1629	1	967884
1630	1	968752
1631	1	970896
1632	1	974972
1633	1	976433
1634	1	977558
1635	1	978363
1636	1	978778
1637	1	979045
1638	1	980478
1639	1	981899
1640	1	982304
1641	1	982535
1642	1	984479
1643	1	991978
1644	1	992263
1645	1	992331
1646	1	993355
1647	1	993375
1648	1	994290
1649	1	994306
1650	1	1002697
1651	1	1003330
1652	1	1003922
1653	1	1005568
1654	1	1005875
1655	1	1007232
1656	1	1007560
1657	1	1007817
1658	1	1007953
1659	1	1008068
1660	1	1008284
1661	1	1010158
1662	1	1010355
1663	1	1011718
1664	1	1011865
1665	1	1012709
1666	1	1013174
1667	1	1013742
1668	1	1013851
1669	1	1019210
1670	1	1020289
1671	1	1021294
1672	1	1021788
1673	1	1022076
1674	1	1022708
1675	1	1026695
1676	1	1027055
1677	1	1027914
1678	1	1028632
1679	1	1029165
1680	1	1029211
1681	1	1029528
1682	1	1030958
1683	1	1031259
1684	1	1031739
1685	1	1031884
1686	1	1032189
1687	1	1032511
1688	1	1034879
1689	1	1035447
1690	1	1035652
1691	1	1035686
1692	1	1035763
1693	1	1036483
1694	1	1037047
1695	1	1037212
1696	1	1037424
1697	1	1039260
1698	1	1039285
1699	1	1041814
1700	1	1041901
1701	1	1041934
1702	1	1041989
1703	1	1042196
1704	1	1042319
1705	1	1042359
1706	1	1042886
1707	1	1044349
1708	1	1044800
1709	1	1045552
1710	1	1045981
1711	1	1046041
1712	1	1046741
1713	1	1047153
1714	1	1047306
1715	1	1047611
1716	1	1047733
1717	1	1048377
1718	1	1052021
1719	1	1052354
1720	1	1052968
1721	1	1054725
1722	1	1055617
1723	1	1055657
1724	1	1056228
1725	1	1058087
1726	1	1058109
1727	1	1058687
1728	1	1060088
1729	1	1060585
1730	1	1060782
1731	1	1063296
1732	1	1064460
1733	1	1066843
1734	1	1067878
1735	1	1068044
1736	1	1070461
1737	1	1072807
1738	1	1073087
1739	1	1073161
1740	1	1073660
1741	1	1073777
1742	1	1074135
1743	1	1074380
1744	1	1074845
1745	1	1076306
1746	1	1076505
1747	1	1076923
1748	1	1077510
1749	1	1077730
1750	1	1079162
1751	1	1079644
1752	1	1082480
1753	1	1083513
1754	1	1086131
1755	1	1086396
1756	1	1086729
1757	1	1086869
1758	1	1086987
1759	1	1087107
1760	1	1087364
1761	1	1087806
1762	1	1088031
1763	1	1088184
1764	1	1088438
1765	1	1089125
1766	1	1089211
1767	1	1089543
1768	1	1089705
1769	1	1089733
1770	1	1092049
1771	1	1092198
1772	1	1092328
1773	1	1092763
1774	1	1092888
1775	1	1093364
1776	1	1093393
1777	1	1093567
1778	1	1093947
1779	1	1094069
1780	1	1094760
1781	1	1094873
1782	1	1095001
1783	1	1095332
1784	1	1095491
1785	1	1096128
1786	1	1096656
1787	1	1097198
1788	1	1097383
1789	1	1097759
1790	1	1097924
1791	1	1098053
1792	1	1098582
1793	1	1098653
1794	1	1098825
1795	1	1098890
1796	1	1099063
1797	1	1099222
1798	1	1099501
1799	1	1100305
1800	1	1100410
1801	1	1101787
1802	1	1102314
1803	1	1102330
1804	1	1104931
1805	1	1105105
1806	1	1105667
1807	1	1107008
1808	1	1108465
1809	1	1112015
1810	1	1112521
1811	1	1112748
1812	1	1112947
1813	1	1113058
1814	1	1113354
1815	1	1113685
1816	1	1114128
1817	1	1114803
1818	1	1115524
1819	1	1115603
1820	1	1116814
1821	1	1117302
1822	1	1117760
1823	1	1119000
1824	1	1119640
1825	1	1119887
1826	1	1120669
1827	1	1121361
1828	1	1122091
1829	1	1122382
1830	1	1122479
1831	1	1122728
1832	1	1123201
1833	1	1123730
1834	1	1127110
1835	1	1127198
1836	1	1127326
1837	1	1127445
1838	1	1127817
1839	1	1128822
1840	1	1129110
1841	1	1129780
1842	1	1129980
1843	1	1130203
1844	1	1130354
1845	1	1130452
1846	1	1131273
1847	1	1131456
1848	1	1131884
1849	1	1132213
1850	1	1133745
1851	1	1134230
1852	1	1134878
1853	1	1134950
1854	1	1136982
1855	1	1138342
1856	1	1140450
1857	1	1140623
1858	1	1140683
1859	1	1140796
1860	1	1140934
1861	1	1143993
1862	1	1144293
1863	1	1144388
1864	1	1144431
1865	1	1144622
1866	1	1144736
1867	1	1145010
1868	1	1145607
1869	1	1145710
1870	1	1146527
1871	1	1147714
1872	1	1147966
1873	1	1148080
1874	1	1148101
1875	1	1148968
1876	1	1149321
1877	1	1149383
1878	1	1149753
1879	1	1151008
1880	1	1151964
1881	1	1152293
1882	1	1152586
1883	1	1153177
1884	1	1154106
1885	1	1154300
1886	1	1154322
1887	1	1154492
1888	1	1154544
1889	1	1154814
1890	1	1155002
1891	1	1155026
1892	1	1155251
1893	1	1155740
1894	1	1155767
1895	1	1155940
1896	1	1157178
1897	1	1158573
1898	1	1158966
1899	1	1159360
1900	1	1159612
1901	1	1159810
1902	1	1162222
1903	1	1162447
1904	1	1163842
1905	1	1164328
1906	1	1164467
1907	1	1166785
1908	1	1167335
1909	1	1167601
1910	1	1167844
1911	1	1168048
1912	1	1170764
1913	1	1175988
1914	1	1176795
1915	1	1177048
1916	1	1177307
1917	1	1177348
1918	1	1177361
1919	1	1177680
1920	1	1177746
1921	1	1178349
1922	1	1178608
1923	1	1178984
1924	1	1179391
1925	1	1179444
1926	1	1179960
1927	1	1180026
1928	1	1180290
1929	1	1180352
1930	1	1181940
1931	1	1182098
1932	1	1182370
1933	1	1182566
1934	1	1182624
1935	1	1182848
1936	1	1183042
1937	1	1183386
1938	1	1184139
1939	1	1184249
1940	1	1184726
1941	1	1184827
1942	1	1184945
1943	1	1185596
1944	1	1186614
1945	1	1187501
1946	1	1188491
1947	1	1189375
1948	1	1189421
1949	1	1189617
1950	1	1189925
1951	1	1189992
1952	1	1190164
1953	1	1190703
1954	1	1191118
1955	1	1191656
1956	1	1192479
1957	1	1193082
1958	1	1193418
1959	1	1193672
1960	1	1194051
1961	1	1195238
1962	1	1195350
1963	1	1195542
1964	1	1196290
1965	1	1196478
1966	1	1196703
1967	1	1196940
1968	1	1196986
1969	1	1200288
1970	1	1201049
1971	1	1201396
1972	1	1202376
1973	1	1202502
1974	1	1202919
1975	1	1203027
1976	1	1203417
1977	1	1203627
1978	1	1204549
1979	1	1204976
1980	1	1205599
1981	1	1206179
1982	1	1206633
1983	1	1206646
1984	1	1208826
1985	1	1208938
1986	1	1209662
1987	1	1210628
1988	1	1211281
1989	1	1212252
1990	1	1213602
1991	1	1214221
1992	1	1214425
1993	1	1215837
1994	1	1215922
1995	1	1216790
1996	1	1216821
1997	1	1217472
1998	1	1217580
1999	1	1217600
[truncated: 211,625 more rows]
